# Supplementary material for: Aberrant paracrine signalling for bone remodelling underlies the mutant histone-driven giant cell tumour of bone
Source: Cell Death Differ. 2022 Aug 3;29(12):2459–71. doi: 10.1038/s41418-022-01031-x (PMC9750984; doi:10.1038/s41418-022-01031-x)
Supplement: Supplementary file 2 — Supplementary Data 1 [file 41418_2022_1031_MOESM2_ESM.xls]

## Sheet: G34_WT_0_05
ensembl_gene_id	baseMean	log2FoldChange	lfcSE	stat	pvalue	padj	gene_name
ENSG00000146197	703.449	-2.03296	0.253384	-8.02322	1.03008e-15	1.78667e-11	SCUBE3
ENSG00000206052	48.3753	5.20015	0.898964	5.7846	7.2683e-09	6.30343e-05	DOK6
ENSG00000166736	52.9843	26.7765	4.78547	5.59538	2.2014e-08	0.000127278	HTR3A
ENSG00000081803	289.258	2.16205	0.397179	5.44352	5.22384e-08	0.000149876	CADPS2
ENSG00000167754	52.5041	25.9246	4.78547	5.41736	6.0486e-08	0.000149876	KLK5
ENSG00000256349	178.707	24.3141	4.44958	5.46436	4.64579e-08	0.000149876	AP002748.5
ENSG00000261115	165.6	4.87776	0.888405	5.49047	4.00875e-08	0.000149876	TMEM178B
ENSG00000091972	188.54	5.98845	1.12809	5.30846	1.10553e-07	0.000239692	CD200
ENSG00000152932	178.814	25.0171	4.78514	5.22808	1.71275e-07	0.000297076	RAB3C
ENSG00000223572	91.6342	24.0912	4.60753	5.22865	1.70752e-07	0.000297076	CKMT1A
ENSG00000186462	74.6152	23.7953	4.6058	5.16637	2.38679e-07	0.000376354	NAP1L2
ENSG00000073756	1413.02	-1.05984	0.206632	-5.1291	2.91124e-07	0.000420795	PTGS2
ENSG00000110492	1170.94	1.46055	0.292989	4.98499	6.19648e-07	0.000735531	MDK
ENSG00000132872	60.683	23.8314	4.78549	4.97992	6.36089e-07	0.000735531	SYT4
ENSG00000167755	71.4939	23.8906	4.78529	4.9925	5.96034e-07	0.000735531	KLK6
ENSG00000170270	56.0966	-7.71293	1.56087	-4.94144	7.75495e-07	0.000840685	GON7
ENSG00000164161	974.491	-1.20533	0.247297	-4.87402	1.09349e-06	0.0010537	HHIP
ENSG00000196302	32.7892	8.96569	1.83628	4.88253	1.04735e-06	0.0010537	AC146944.1
ENSG00000078018	77.7206	4.14326	0.861545	4.8091	1.5161e-06	0.00124311	MAP2
ENSG00000149328	135.97	5.0378	1.04584	4.817	1.45735e-06	0.00124311	GLB1L2
ENSG00000162496	4959.47	0.852019	0.176477	4.82793	1.3796e-06	0.00124311	DHRS3
ENSG00000163359	29840.9	-1.11746	0.232744	-4.80126	1.57673e-06	0.00124311	COL6A3
ENSG00000167244	724.816	-1.27762	0.271617	-4.70375	2.55427e-06	0.00192625	IGF2
ENSG00000248871	60.2551	-8.88601	1.89863	-4.68023	2.86557e-06	0.00207097	TNFSF12-TNFSF13
ENSG00000165905	168.346	4.68303	1.00378	4.6654	3.08021e-06	0.00213705	LARGE2
ENSG00000115112	98.717	3.95945	0.86002	4.60391	4.14641e-06	0.00276613	TFCP2L1
ENSG00000170412	61.4049	5.3547	1.1737	4.56223	5.0613e-06	0.00325141	GPRC5C
ENSG00000103485	3443.74	1.35737	0.303041	4.47914	7.49433e-06	0.00464247	QPRT
ENSG00000131737	629.156	-1.44723	0.324271	-4.46304	8.08035e-06	0.00467179	KRT34
ENSG00000250120	120.685	4.60771	1.03129	4.46793	7.89817e-06	0.00467179	PCDHA10
ENSG00000285505	43.2956	9.19277	2.06605	4.44943	8.6098e-06	0.00481732	AC010616.1
ENSG00000160886	3709.21	-0.779339	0.176272	-4.42124	9.81359e-06	0.00515808	LY6K
ENSG00000185274	144.873	4.65765	1.05336	4.42172	9.79164e-06	0.00515808	GALNT17
ENSG00000156298	50.6974	9.54785	2.16963	4.40069	1.07909e-05	0.00550492	TSPAN7
ENSG00000114786	158.809	4.70424	1.07495	4.37625	1.2074e-05	0.00598353	ABHD14A-ACY1
ENSG00000163624	124.236	3.70666	0.851114	4.35506	1.33028e-05	0.00623615	CDS1
ENSG00000268883	28.5115	-7.90477	1.8136	-4.35861	1.3089e-05	0.00623615	PNMA6B
ENSG00000100078	229.647	2.27963	0.528754	4.31132	1.62283e-05	0.00740734	PLA2G3
ENSG00000186205	296.702	3.73381	0.870139	4.29105	1.77833e-05	0.00790903	2001-03-01
ENSG00000069011	221.289	-1.92131	0.449202	-4.27716	1.89296e-05	0.00820835	PITX1
ENSG00000288550	72.8588	-4.61717	1.08094	-4.27143	1.94227e-05	0.00821673	AC018809.3
ENSG00000077279	69.7075	8.8417	2.08146	4.24784	2.15844e-05	0.00850867	DCX
ENSG00000170989	1563.73	-1.1473	0.269434	-4.25817	2.06107e-05	0.00850867	S1PR1
ENSG00000184937	160.678	-2.86148	0.673435	-4.24908	2.14654e-05	0.00850867	WT1
ENSG00000143970	1642.15	-0.893245	0.210818	-4.23705	2.26477e-05	0.00854555	ASXL2
ENSG00000177511	51.6093	9.52123	2.24722	4.23689	2.26633e-05	0.00854555	ST8SIA3
ENSG00000105699	575.701	2.78888	0.66484	4.19481	2.73097e-05	0.0100784	LSR
ENSG00000136630	818.898	-0.981426	0.235923	-4.15995	3.18323e-05	0.0113261	HLX
ENSG00000157851	41.5891	4.02666	0.968233	4.15877	3.19965e-05	0.0113261	DPYSL5
ENSG00000019505	98.0604	5.8503	1.41182	4.1438	3.41592e-05	0.0113941	SYT13
ENSG00000103034	1091.32	1.02835	0.247937	4.14764	3.35914e-05	0.0113941	NDRG4
ENSG00000135750	79.7556	6.06057	1.46205	4.14525	3.3944e-05	0.0113941	KCNK1
ENSG00000233913	114.161	6.23206	1.50593	4.13834	3.49821e-05	0.0114484	RPL10P9
ENSG00000109586	3297.53	0.782146	0.190819	4.0989	4.1512e-05	0.0133338	GALNT7
ENSG00000183032	152.143	2.57214	0.630704	4.07821	4.53845e-05	0.0143126	SLC25A21
ENSG00000104112	177.989	4.6922	1.16312	4.03416	5.47977e-05	0.0169726	SCG3
ENSG00000225366	100.208	5.22076	1.30831	3.99047	6.59437e-05	0.0200666	TDGF1P3
ENSG00000177108	163.152	11.2504	2.82571	3.98145	6.84961e-05	0.0204839	ZDHHC22
ENSG00000156925	147.999	8.81134	2.22004	3.96899	7.21766e-05	0.0210174	ZIC3
ENSG00000170356	53.1833	6.19874	1.56247	3.96726	7.27035e-05	0.0210174	OR2A20P
ENSG00000154237	4843.93	1.75419	0.443504	3.9553	7.64389e-05	0.021045	LRRK1
ENSG00000204713	1048.61	1.19505	0.301717	3.96081	7.46947e-05	0.021045	TRIM27
ENSG00000270149	714.013	1.78787	0.451659	3.95845	7.54379e-05	0.021045	AL591806.4
ENSG00000170776	4747.68	-0.83322	0.211421	-3.94104	8.11288e-05	0.0216781	AKAP13
ENSG00000171570	24.5143	-8.51262	2.16017	-3.94072	8.12382e-05	0.0216781	RAB4B-EGLN2
ENSG00000253797	54.015	-18.8764	4.8001	-3.9325	8.40687e-05	0.0220935	UTP14C
ENSG00000185483	475.892	2.83034	0.721648	3.92204	8.78018e-05	0.0227302	ROR1
ENSG00000122378	530.574	2.07239	0.529139	3.91653	8.9831e-05	0.0229135	PRXL2A
ENSG00000100167	140.313	4.38685	1.12142	3.91185	9.1591e-05	0.0230239	SEPTIN3
ENSG00000154027	2118.29	-1.18934	0.304438	-3.90669	9.35702e-05	0.0231854	AK5
ENSG00000111049	166.358	-2.9581	0.75917	-3.89649	9.75963e-05	0.0238257	MYF5
ENSG00000162738	670.383	2.26327	0.58133	3.89327	9.89015e-05	0.0238257	VANGL2
ENSG00000101333	339.312	-2.24693	0.577799	-3.88878	0.000100748	0.023938	PLCB4
ENSG00000112218	162.551	3.54027	0.914384	3.87176	0.000108054	0.0252859	GPR63
ENSG00000134323	405.426	7.7788	2.01061	3.86888	0.000109337	0.0252859	MYCN
ENSG00000147465	44.6574	3.62594	0.938452	3.86375	0.00011166	0.0254834	STAR
ENSG00000092068	310.278	6.64159	1.73236	3.83385	0.000126155	0.0284176	SLC7A8
ENSG00000139910	49.952	3.7478	0.9786	3.82976	0.00012827	0.0285236	NOVA1
ENSG00000102362	1563.38	-1.09219	0.286325	-3.81449	0.000136463	0.0299614	SYTL4
ENSG00000102230	138.348	4.6222	1.21612	3.80079	0.000144235	0.0306041	PCYT1B
ENSG00000138675	1047.58	-1.1498	0.302577	-3.80002	0.000144683	0.0306041	FGF5
ENSG00000169252	1078.13	-0.851799	0.223815	-3.80582	0.000141335	0.0306041	ADRB2
ENSG00000099954	219.635	3.31011	0.874007	3.78728	0.000152305	0.0313694	CECR2
ENSG00000136160	285.095	7.95111	2.10211	3.78244	0.000155299	0.0313694	EDNRB
ENSG00000162878	628.953	1.28206	0.338881	3.78321	0.00015482	0.0313694	PKDCC
ENSG00000169174	894.719	1.40572	0.371681	3.78206	0.000155536	0.0313694	PCSK9
ENSG00000128713	453.659	-1.34577	0.357277	-3.76675	0.000165388	0.0329731	HOXD11
ENSG00000165152	1237.65	0.972503	0.258869	3.75674	0.000172142	0.0339296	PGAP4
ENSG00000133636	280.107	10.3902	2.76928	3.75197	0.000175449	0.0341929	NTS
ENSG00000168685	4609.8	-0.851552	0.227295	-3.74646	0.000179346	0.0345639	IL7R
ENSG00000136068	62807.3	-0.705896	0.188575	-3.74331	0.00018161	0.0346157	FLNB
ENSG00000198692	99.585	4.64555	1.24245	3.73902	0.000184738	0.0348291	EIF1AY
ENSG00000123364	79.9891	-2.74711	0.737445	-3.72517	0.000195186	0.0358551	HOXC13
ENSG00000137573	600.518	-1.29863	0.348325	-3.72822	0.000192834	0.0358551	SULF1
ENSG00000158164	250.502	3.42617	0.920468	3.7222	0.000197492	0.0358551	TMSB15A
ENSG00000196878	13140.9	-0.657232	0.176753	-3.71837	0.000200516	0.0358551	LAMB3
ENSG00000235750	75.5047	6.19994	1.66661	3.72008	0.000199156	0.0358551	KIAA0040
ENSG00000185112	2000.7	-0.702158	0.189115	-3.71287	0.000204923	0.0362693	FAM43A
ENSG00000147257	97.1652	5.09217	1.37521	3.70282	0.000213214	0.0373554	GPC3
ENSG00000148426	2029.54	-0.769784	0.208238	-3.69665	0.000218466	0.0378929	PROSER2
ENSG00000138347	1552.31	-1.137	0.307852	-3.69332	0.000221345	0.0380122	MYPN
ENSG00000007062	153.055	4.45168	1.20845	3.68379	0.000229791	0.0390757	PROM1
ENSG00000139737	139.006	3.71506	1.01789	3.64975	0.000262498	0.0442042	SLAIN1
ENSG00000128710	496.016	-1.39345	0.384115	-3.62769	0.000285972	0.0471653	HOXD10
ENSG00000134198	184.915	2.16377	0.596082	3.62999	0.000283437	0.0471653	TSPAN2
ENSG00000248329	134.756	2.95229	0.814278	3.62565	0.00028824	0.0471653	APELA
ENSG00000182636	1151.78	1.31287	0.362455	3.62217	0.000292139	0.0473566	NDN
ENSG00000069482	80.2543	4.52599	1.2542	3.60867	0.000307767	0.049428	GAL

## Sheet: G34W_EV_0_05
ensembl_gene_id	baseMean	log2FoldChange	lfcSE	stat	pvalue	padj	gene_name
ENSG00000146197	703.449	-2.16095	0.253033	-8.54017	1.34019e-17	2.26131e-13	SCUBE3
ENSG00000144712	1591.34	-1.52735	0.210279	-7.26345	3.77329e-13	3.18334e-09	CAND2
ENSG00000261115	165.6	6.18273	0.92261	6.70135	2.0651e-11	1.16148e-07	TMEM178B
ENSG00000135636	3870.31	-1.1151	0.175057	-6.3699	1.89149e-10	7.97879e-07	DYSF
ENSG00000160886	3709.21	-1.09521	0.176063	-6.22054	4.95453e-10	1.67196e-06	LY6K
ENSG00000186854	1372.48	-1.2515	0.206822	-6.05108	1.43875e-09	4.046e-06	TRABD2A
ENSG00000178919	2197.7	-1.57887	0.270954	-5.82708	5.64072e-09	1.35966e-05	FOXE1
ENSG00000286231	72.3579	9.57913	1.65245	5.79692	6.75437e-09	1.42458e-05	AL445423.3
ENSG00000069011	221.289	-2.55296	0.447692	-5.70248	1.18075e-08	1.99227e-05	PITX1
ENSG00000206052	48.3753	5.05057	0.883536	5.71632	1.08857e-08	1.99227e-05	DOK6
ENSG00000185189	1014.29	-1.36277	0.247164	-5.51364	3.51479e-08	5.39137e-05	NRBP2
ENSG00000156466	916.86	-1.53059	0.279529	-5.47559	4.36067e-08	5.65981e-05	GDF6
ENSG00000185112	2000.7	-1.03534	0.188751	-5.48523	4.12923e-08	5.65981e-05	FAM43A
ENSG00000182636	1151.78	1.93519	0.36326	5.32728	9.96926e-08	0.000120151	NDN
ENSG00000182118	165.744	2.43282	0.486599	4.99965	5.74353e-07	0.000646071	FAM89A
ENSG00000123364	79.9891	-3.65319	0.732673	-4.98612	6.16047e-07	0.00064966	HOXC13
ENSG00000183439	320.725	1.78671	0.360819	4.95182	7.35224e-07	0.000729731	TRIM61
ENSG00000073849	1018.1	2.29505	0.465592	4.9293	8.25242e-07	0.000730251	ST6GAL1
ENSG00000115318	6484.03	-1.04471	0.21234	-4.91997	8.65586e-07	0.000730251	LOXL3
ENSG00000167244	724.816	-1.33773	0.271479	-4.92758	8.32556e-07	0.000730251	IGF2
ENSG00000188848	115.116	7.34163	1.50622	4.87421	1.09243e-06	0.000877741	BEND4
ENSG00000253797	54.015	-23.2208	4.78543	-4.85239	1.2198e-06	0.000935533	UTP14C
ENSG00000160321	116.891	4.92873	1.01876	4.83795	1.31182e-06	0.000962362	ZNF208
ENSG00000248871	60.2551	-9.15905	1.89781	-4.8261	1.39231e-06	0.000978854	TNFSF12-TNFSF13
ENSG00000138778	2729.67	-0.857016	0.180812	-4.73981	2.1392e-06	0.00144318	CENPE
ENSG00000166147	37645.7	-1.09005	0.231087	-4.71705	2.39292e-06	0.00144318	FBN1
ENSG00000166736	52.9843	22.5719	4.78535	4.71688	2.3949e-06	0.00144318	HTR3A
ENSG00000167754	52.5041	22.6341	4.78535	4.72987	2.24663e-06	0.00144318	KLK5
ENSG00000176049	75.5626	6.53544	1.39589	4.68192	2.84206e-06	0.00165359	JAKMIP2
ENSG00000069122	132.438	2.87825	0.620088	4.64168	3.45582e-06	0.00194367	ADGRF5
ENSG00000147381	58.9883	22.1038	4.7853	4.6191	3.85416e-06	0.00204788	MAGEA4
ENSG00000163359	29840.9	-1.07469	0.232742	-4.6175	3.88384e-06	0.00204788	COL6A3
ENSG00000128713	453.659	-1.63752	0.356579	-4.59231	4.38368e-06	0.00217546	HOXD11
ENSG00000173947	54.2954	22.0048	4.7856	4.59812	4.26328e-06	0.00217546	PIFO
ENSG00000154451	1356.21	1.22927	0.271082	4.53467	5.76948e-06	0.00278139	GBP5
ENSG00000156959	61.6832	9.89467	2.18771	4.52284	6.10164e-06	0.00285536	LHFPL4
ENSG00000282278	112.811	-4.74815	1.05109	-4.51737	6.26137e-06	0.00285536	AC058822.1
ENSG00000268883	28.5115	-7.9922	1.81271	-4.40898	1.03857e-05	0.00461153	PNMA6B
ENSG00000115112	98.717	3.74245	0.854775	4.37829	1.19614e-05	0.005175	TFCP2L1
ENSG00000111058	642.29	1.1703	0.267918	4.36813	1.25312e-05	0.00528599	ACSS3
ENSG00000166825	5664.41	-0.748239	0.17181	-4.35505	1.33039e-05	0.00547504	ANPEP
ENSG00000171262	566.781	2.61929	0.60577	4.3239	1.53292e-05	0.0061583	FAM98B
ENSG00000162496	4959.47	0.76026	0.176372	4.31055	1.62846e-05	0.00628532	DHRS3
ENSG00000182240	1264.74	1.37382	0.319184	4.30415	1.67628e-05	0.00628532	BACE2
ENSG00000183715	409.384	1.28659	0.298821	4.30556	1.66562e-05	0.00628532	OPCML
ENSG00000187134	180.372	3.63964	0.847451	4.2948	1.74848e-05	0.00641351	AKR1C1
ENSG00000119630	2626.08	-0.896065	0.209574	-4.27565	1.90579e-05	0.0067316	PGF
ENSG00000166924	526.734	-1.45159	0.339588	-4.27458	1.91499e-05	0.0067316	NYAP1
ENSG00000135862	44626	-0.727583	0.170907	-4.25719	2.07013e-05	0.00712844	LAMC1
ENSG00000168542	85727.1	-1.02462	0.241202	-4.24796	2.15722e-05	0.00727977	COL3A1
ENSG00000166342	52.4657	7.32922	1.73717	4.21905	2.45338e-05	0.00796076	NETO1
ENSG00000185960	210.427	-2.27425	0.53875	-4.22134	2.4285e-05	0.00796076	SHOX
ENSG00000185262	1547.82	-0.960739	0.228268	-4.20881	2.56715e-05	0.00817274	UBALD2
ENSG00000196302	32.7892	7.62546	1.82169	4.18593	2.83996e-05	0.00887381	AC146944.1
ENSG00000108509	605.935	-1.04985	0.251733	-4.1705	3.03936e-05	0.00932419	CAMTA2
ENSG00000176165	453.936	-1.50011	0.360184	-4.16484	3.11573e-05	0.0093878	FOXG1
ENSG00000180660	318.843	-1.50939	0.362798	-4.16041	3.17675e-05	0.00940373	MAB21L1
ENSG00000065534	15013.4	-0.707851	0.170579	-4.14971	3.32903e-05	0.0095211	MYLK
ENSG00000096696	7325.23	-0.808067	0.194729	-4.14969	3.32925e-05	0.0095211	DSP
ENSG00000099998	328.409	-1.41224	0.343289	-4.11385	3.89117e-05	0.0109426	GGT5
ENSG00000165905	168.346	3.88169	0.945773	4.10426	4.05617e-05	0.0112196	LARGE2
ENSG00000233913	114.161	6.1015	1.49381	4.08452	4.41682e-05	0.0120202	RPL10P9
ENSG00000102230	138.348	4.96955	1.22377	4.06085	4.88951e-05	0.0129854	PCYT1B
ENSG00000123096	272.098	-1.57053	0.387258	-4.05552	5.00239e-05	0.0129854	SSPN
ENSG00000272693	46.4933	-3.47984	0.857311	-4.05902	4.9279e-05	0.0129854	AC073107.1
ENSG00000138829	10217.9	-0.905166	0.223877	-4.04314	5.27394e-05	0.0134829	FBN2
ENSG00000072657	495.505	-1.29452	0.320614	-4.03763	5.39937e-05	0.0135976	TRHDE
ENSG00000102385	744.138	-1.1546	0.286668	-4.02766	5.63344e-05	0.0136608	DRP2
ENSG00000128710	496.016	-1.54515	0.383652	-4.02749	5.63765e-05	0.0136608	HOXD10
ENSG00000171105	606.545	1.30746	0.324734	4.02625	5.66739e-05	0.0136608	INSR
ENSG00000099284	2465.89	-0.94782	0.23627	-4.01159	6.03103e-05	0.0143326	MACROH2A2
ENSG00000136630	818.898	-0.944506	0.235859	-4.00454	6.21386e-05	0.014562	HLX
ENSG00000123388	206.559	-1.84552	0.462043	-3.99425	6.48984e-05	0.0150004	HOXC11
ENSG00000171517	233.381	2.45122	0.615792	3.9806	6.87429e-05	0.0156743	LPAR3
ENSG00000082805	3437.48	-0.65731	0.166496	-3.9479	7.88382e-05	0.0175615	ERC1
ENSG00000171812	802.801	-1.34379	0.340448	-3.94711	7.91011e-05	0.0175615	COL8A2
ENSG00000081803	289.258	1.54463	0.393218	3.92818	8.55924e-05	0.0187559	CADPS2
ENSG00000147257	97.1652	5.44202	1.38909	3.9177	8.93983e-05	0.0193387	GPC3
ENSG00000272410	611.245	-1.08924	0.278365	-3.913	9.11577e-05	0.0194697	AC022384.1
ENSG00000170989	1563.73	-1.05272	0.269427	-3.90724	9.33547e-05	0.0196897	S1PR1
ENSG00000181541	331.726	-1.45746	0.37414	-3.89549	9.8e-05	0.0204142	MAB21L2
ENSG00000084628	237.915	7.32563	1.88749	3.88114	0.000103967	0.0213931	NKAIN1
ENSG00000164161	974.491	-0.958103	0.247358	-3.87335	0.000107349	0.0218229	HHIP
ENSG00000049618	2937.5	-0.699059	0.181646	-3.84847	0.000118856	0.0238745	ARID1B
ENSG00000175868	65.0445	6.92177	1.80477	3.83525	0.000125435	0.0248997	CALCB
ENSG00000047597	21.2044	8.18622	2.13627	3.83202	0.000127097	0.0249362	XK
ENSG00000167100	668.154	-1.24944	0.326345	-3.82859	0.000128878	0.0249949	SAMD14
ENSG00000088387	2398.47	-0.877543	0.231009	-3.79874	0.000145434	0.0273248	DOCK9
ENSG00000123500	474.566	2.2289	0.58652	3.8002	0.000144579	0.0273248	COL10A1
ENSG00000175662	3192.09	-0.892696	0.235031	-3.7982	0.00014575	0.0273248	TOM1L2
ENSG00000152578	61.4719	4.83038	1.27394	3.79168	0.000149631	0.0276525	GRIA4
ENSG00000249967	24.2015	7.31636	1.93054	3.78979	0.000150775	0.0276525	AL355315.1
ENSG00000205542	189721	0.762726	0.201461	3.78597	0.000153109	0.0277786	TMSB4X
ENSG00000135324	24.9222	8.66029	2.29138	3.77951	0.000157138	0.0282062	MRAP2
ENSG00000142556	869.915	1.24742	0.330615	3.77304	0.000161273	0.0286438	ZNF614
ENSG00000169436	22.1596	8.03507	2.1327	3.76755	0.000164855	0.0288829	COL22A1
ENSG00000179588	573.448	-1.17224	0.31129	-3.76576	0.000166043	0.0288829	ZFPM1
ENSG00000179314	313.611	1.50074	0.398984	3.7614	0.000168962	0.0290908	WSCD1
ENSG00000065621	323.759	1.96422	0.524055	3.74813	0.00017816	0.0303645	GSTO2
ENSG00000149328	135.97	3.83722	1.02897	3.7292	0.000192086	0.0324107	GLB1L2
ENSG00000197444	78.0128	2.52278	0.678234	3.71964	0.00019951	0.03333	OGDHL
ENSG00000073756	1413.02	-0.766738	0.206462	-3.7137	0.000204255	0.0337881	PTGS2
ENSG00000186297	52.8591	7.4349	2.00507	3.70805	0.00020886	0.0342144	GABRA5
ENSG00000114812	54.5421	2.85908	0.771632	3.70524	0.000211194	0.0342642	VIPR1
ENSG00000198879	104.227	3.47777	0.941887	3.69235	0.000222195	0.0357057	SFMBT2
ENSG00000104112	177.989	4.25028	1.15544	3.67849	0.000234615	0.03684	SCG3
ENSG00000105699	575.701	2.43994	0.66318	3.67914	0.000234018	0.03684	LSR
ENSG00000196878	13140.9	-0.649902	0.176738	-3.6772	0.000235804	0.03684	LAMB3
ENSG00000151948	26.1705	8.69936	2.36836	3.67315	0.000239576	0.0370859	GLT1D1
ENSG00000177943	352.572	-1.19107	0.32486	-3.6664	0.000245989	0.0377325	MAMDC4
ENSG00000105339	1280.64	-0.98196	0.26862	-3.65557	0.000256614	0.0389962	DENND3
ENSG00000178031	4947.48	-0.735783	0.201526	-3.65106	0.000261161	0.0389962	ADAMTSL1
ENSG00000272674	64.3712	3.89441	1.06664	3.65111	0.000261112	0.0389962	PCDHB16
ENSG00000213741	11110.4	0.851574	0.233815	3.64208	0.00027044	0.0400275	RPS29
ENSG00000288550	72.8588	-3.94125	1.08295	-3.63936	0.000273315	0.0401012	AC018809.3
ENSG00000164181	293.16	1.29108	0.355557	3.63115	0.000282164	0.0410427	ELOVL7
ENSG00000198963	28.0876	5.24522	1.45286	3.61028	0.000305863	0.0439616	RORB
ENSG00000230409	16.342	7.71622	2.13808	3.60895	0.000307442	0.0439616	TCEA1P2
ENSG00000235961	265.037	1.41595	0.392681	3.60585	0.000311131	0.0441152	PNMA6A
ENSG00000225630	107.388	5.12199	1.42305	3.59929	0.000319082	0.0448655	MTND2P28
ENSG00000155816	1662.21	-0.779854	0.216985	-3.59405	0.000325577	0.0454005	FMN2

## Sheet: WT_EV_0_05
ensembl_gene_id	baseMean	log2FoldChange	lfcSE	stat	pvalue	padj	gene_name
ENSG00000142303	361.568	-2.06265	0.354495	-5.81857	5.93528e-09	8.14919e-05	ADAMTS10
ENSG00000170270	56.0966	10.1955	1.77173	5.75453	8.6883e-09	8.14919e-05	GON7
ENSG00000254681	40.9216	8.29154	1.54798	5.35634	8.49226e-08	0.000531021	PKD1P5
ENSG00000286231	72.3579	8.70433	1.65473	5.26026	1.43853e-07	0.000674635	AL445423.3
ENSG00000256349	178.707	-23.1576	4.44991	-5.20407	1.94972e-07	0.000731497	AP002748.5
ENSG00000154451	1356.21	1.38913	0.271142	5.12327	3.00286e-07	0.000938845	GBP5
ENSG00000144712	1591.34	-1.0693	0.21018	-5.08757	3.62682e-07	0.000971937	CAND2
ENSG00000078018	77.7206	-4.38775	0.867078	-5.06038	4.18417e-07	0.000981135	MAP2
ENSG00000269891	142.596	-2.41671	0.492427	-4.90775	9.21251e-07	0.00192019	ARHGAP19-SLIT1
ENSG00000204366	31.8704	-8.6908	1.81002	-4.80151	1.57476e-06	0.00295408	ZBTB12
ENSG00000147044	2685.86	0.791913	0.170424	4.64673	3.37244e-06	0.00575124	CASK
ENSG00000115919	1050.71	1.57809	0.345692	4.56503	4.99425e-06	0.00780726	KYNU
ENSG00000198346	616.26	1.59373	0.351706	4.53143	5.85854e-06	0.00845387	ZNF813
ENSG00000111605	6349.34	0.715898	0.160526	4.45969	8.20771e-06	0.0105416	CPSF6
ENSG00000198464	750.433	1.20789	0.271192	4.45398	8.42924e-06	0.0105416	ZNF480
ENSG00000196408	21.2746	8.2798	1.91752	4.31798	1.57461e-05	0.0184613	NOXO1
ENSG00000149968	356.28	3.62146	0.859728	4.21233	2.5275e-05	0.0276941	MMP3
ENSG00000152932	178.814	-20.0192	4.79261	-4.17709	2.95262e-05	0.0276941	RAB3C
ENSG00000184860	183.284	2.25995	0.538788	4.1945	2.73468e-05	0.0276941	SDR42E1
ENSG00000272693	46.4933	-3.61143	0.863101	-4.18426	2.86103e-05	0.0276941	AC073107.1
ENSG00000186462	74.6152	-19.1686	4.61817	-4.1507	3.31465e-05	0.0296093	NAP1L2
ENSG00000198624	1230.21	0.844057	0.204702	4.12334	3.73423e-05	0.0318411	CCDC69
ENSG00000249967	24.2015	7.88555	1.92851	4.08894	4.33354e-05	0.0353448	AL355315.1
ENSG00000125089	687.531	-1.29762	0.318195	-4.07806	4.54133e-05	0.0354962	SH3TC1
ENSG00000114786	158.809	-4.35028	1.07565	-4.04434	5.24713e-05	0.0393724	ABHD14A-ACY1
ENSG00000066248	405.473	1.35524	0.33833	4.00569	6.18356e-05	0.0419421	NGEF
ENSG00000071575	1941.4	-1.00854	0.25196	-4.00278	6.26035e-05	0.0419421	TRIB2
ENSG00000223572	91.6342	-18.5432	4.62619	-4.00832	6.11525e-05	0.0419421	CKMT1A
