# Supplementary material for: Aberrant paracrine signalling for bone remodelling underlies the mutant histone-driven giant cell tumour of bone
Source: Cell Death Differ. 2022 Aug 3;29(12):2459–71. doi: 10.1038/s41418-022-01031-x (PMC9750984; doi:10.1038/s41418-022-01031-x)
Supplement: Supplementary file 3 — Supplementary Data 2 [file 41418_2022_1031_MOESM3_ESM.xls]

## Sheet: PeakCount
	gw/wt_up	gw/wt_dn	gw/ev_up	gw/ev_dn	ev/wt_up	ev/wt_dn
H3.3-HA	32076	22085	0	0	0	0
K27ac	5149	3054	785	1736	3688	1192
K36me3	2295	641	1948	526	1556	669
