# Supplementary material for: Aberrant paracrine signalling for bone remodelling underlies the mutant histone-driven giant cell tumour of bone
Source: Cell Death Differ. 2022 Aug 3;29(12):2459–71. doi: 10.1038/s41418-022-01031-x (PMC9750984; doi:10.1038/s41418-022-01031-x)
Supplement: Supplementary file 4 — Supplementary Data 3 [file 41418_2022_1031_MOESM4_ESM.xlsx]

## Sheet: 20210415_scaleFactor_dedupUniqA
sampleId	Sample_Name	Antibody	genotype	q10_deDupPair_dm6	Nm	q10_dedup_hg19	r=input_in_dm/(input_in_dm+input_in_hg19)	r/Nm	re-scaling
13131	WT_5	HA TAG	wt	63689	0.063689	34843073		0.103276	0.842629
13132	G34W_5	HA TAG	gw	49482	0.049482	40397981		0.093613	0.763792
13133	WT_6	HA TAG	wt	35924	0.035924	29186010		0.122564	1
13134	G34W_6	HA TAG	gw	59602	0.059602	38333323		0.0796697	0.650027
13135	WT_7	HA TAG	wt	125922	0.125922	31020777		0.049912	0.407234
13136	G34W_7	HA TAG	gw	103330	0.10333	34375338		0.0599761	0.489347
13137	WT_5	INPUT	wt	208677	0.208677	31517110	0.00657752
13138	G34W_5	INPUT	gw	152549	0.152549	32780033	0.00463216
13139	WT_6	INPUT	wt	136362	0.136362	30834071	0.00440297
13140	G34W_6	INPUT	gw	172188	0.172188	36089592	0.00474847
13141	WT_7	INPUT	wt	242573	0.242573	38352819	0.00628502
13142	G34W_7	INPUT	gw	199525	0.199525	31995767	0.00619733
