# Supplementary material for: Aberrant paracrine signalling for bone remodelling underlies the mutant histone-driven giant cell tumour of bone
Source: Cell Death Differ. 2022 Aug 3;29(12):2459–71. doi: 10.1038/s41418-022-01031-x (PMC9750984; doi:10.1038/s41418-022-01031-x)
Supplement: Supplementary file 5 — Supplementary Data 4 [file 41418_2022_1031_MOESM5_ESM.xlsx]

## Sheet: Sheet1
	Sample_Name	Antibody	Genotype	dedup_q10_dm6	Nm	dedup_q10_hg19	r(only for input)= read_dm6/(read_dm6+read_hg19)	r/Nm	re-scale
8712	EV_2	INPUT	EV	184701		23956384	0.0076509
8713	G34W_2	INPUT	G34W	165387		21890433	0.00749857
8733	EV_3	INPUT	Ev	231220		26878664	0.00852899
8734	WT_1	INPUT	WT	102061		24318010	0.00417939
8735	WT_2	INPUT	WT	254986		26241444	0.00962341
8736	WT_3	INPUT	WT	256801		27789933	0.00915618
8737	G34W_1	INPUT	G34W	289214		29263784	0.00978628
8738	G34W_3	INPUT	G34W	238726		26369322	0.00897195
8708	EV_2	K27Ac	EV	236784	0.236784	24149323		0.0323117	0.696074
8709	G34W_2	K27Ac	G34W	186990	0.18699	20675776		0.0401014	0.863884
8721	EV_3	K27Ac	EV	309709	0.309709	24911898		0.0275387	0.593252
8722	WT_1	K27Ac	WT	160652	0.160652	27658453		0.0260152	0.560431
8723	WT_2	K27Ac	WT	207312	0.207312	17208887		0.0464199	1
8724	WT_3	K27Ac	WT	306447	0.306447	23308599		0.0298785	0.643657
8725	G34W_1	K27Ac	G34W	370533	0.370533	22916846		0.0264114	0.568966
8726	G34W_3	K27Ac	G34W	239360	0.23936	17350023		0.0374831	0.807478
8710	EV_2	k36me3	EV	279336	0.279336	19364983		0.0273896	1
8711	G34W_2	k36me3	G34W	349605	0.349605	23437035		0.0214487	0.783096
8727	EV_3	k36me3	EV	665410	0.66541	27934397		0.0128177	0.467975
8728	WT_1	k36me3	WT	244597	0.244597	26700618		0.0170868	0.623844
8729	WT_2	k36me3	WT	663838	0.663838	24106360		0.0144966	0.529275
8730	WT_3	k36me3	WT	610347	0.610347	23321508		0.0150016	0.547712
8731	G34W_1	k36me3	G34W	609122	0.609122	25573503		0.0160662	0.586581
8732	G34W_3	k36me3	G34W	644702	0.644702	28047805		0.0139164	0.508092
