# Supplementary material for: Aberrant paracrine signalling for bone remodelling underlies the mutant histone-driven giant cell tumour of bone
Source: Cell Death Differ. 2022 Aug 3;29(12):2459–71. doi: 10.1038/s41418-022-01031-x (PMC9750984; doi:10.1038/s41418-022-01031-x)
Supplement: Supplementary file 6 — Supplementary Data 5 [file 41418_2022_1031_MOESM6_ESM.xlsx]

## Sheet: H3K36me3_UP_GOBP
# GREAT version 4.0.4	Species assembly: hg19	Association rule: Basal+extension: 5000 bp upstream, 1000 bp downstream, 1000000 bp max extension, curated regulatory domains included
# Ontology summary statistics are provided in the footer.
#
# Ontology	ID	Desc	BinomRank	BinomP	BinomBonfP	BinomFdrQ	RegionFoldEnrich	ExpRegions	ObsRegions	GenomeFrac	SetCov	HyperRank	HyperP	HyperBonfP	HyperFdrQ	GeneFoldEnrich	ExpGenes	ObsGenes	TotalGenes	GeneSetCov	TermCov	Regions	Genes
GO Biological Process	GO:0051276	chromosome organization	1	7.90077e-23	1.01944e-18	1.01944e-18	2.16668	89.0763	193	0.0412773	0.0894347	48	0.000117285	1	0.0315276	1.37539	87.9751	121	575	0.0426357	0.210435	p1006,p1007,p1009,p1019,p1055,p1056,p1094,p112,p1128,p1129,p113,p1130,p1137,p1138,p1139,p1145,p1146,p1147,p1176,p1206,p1217,p1221,p1222,p1226,p1229,p1236,p1237,p1286,p1302,p1311,p1312,p1313,p1314,p1376,p1386,p1387,p1421,p1447,p1459,p1481,p15,p1501,p1502,p1503,p1504,p1505,p1514,p1515,p1528,p1553,p1567,p1593,p1594,p1596,p1627,p1634,p1635,p1663,p1664,p1665,p1666,p1667,p1668,p1672,p1679,p1685,p1731,p…	AHCTF1,ANP32B,ANXA1,ASCC3,ASF1A,AXIN2,BRCA2,BRIP1,BUB1,BUB1B,BUB3,CCNE2,CDAN1,CDC14A,CDC14B,CDKN2A,CENPO,CENPQ,CENPV,CEP57,CEP57L1,CHAF1B,CHD1,CHD2,CHD3,CHD8,CHMP2B,CLASP1,CLIP1,COPS3,COPS4,CUL3,CUL4B,DCLRE1C,DDX1,DDX11,DDX3X,DIS3L2,DSCC1,DYNC1H1,DYNC1I1,DYNC1I2,ERCC3,FANCD2,FBXW7,GATAD1,H3F3C,HDAC8,HIRA,HIST1H1A,HIST1H1T,HIST1H2BN,HJURP,HMGA2,HNRNPA2B1,HORMAD2,HSP90AA1,INO80,KAT6A,KIF23,KIF25,KI…
GO Biological Process	GO:0000278	mitotic cell cycle	2	2.11303e-22	2.72644e-18	1.36322e-18	1.93016	127.969	247	0.0592996	0.114458	1	1.62901e-09	2.10191e-05	2.10191e-05	1.55217	106.947	166	699	0.0584919	0.237482	p1009,p1036,p1037,p1038,p1039,p1055,p1056,p1073,p1083,p1095,p1096,p1097,p1098,p1120,p1121,p1128,p1129,p1130,p1145,p1155,p1191,p1192,p1199,p1200,p1201,p1202,p1215,p1217,p1246,p1251,p1264,p1267,p1268,p1270,p1278,p1281,p1286,p1302,p1355,p1359,p1362,p1376,p1380,p1381,p1387,p139,p140,p1400,p1407,p1408,p141,p1410,p1433,p1434,p1447,p1478,p1481,p15,p1501,p1502,p1503,p1504,p1505,p1528,p1554,p1585,p1586,p1…	ABCB1,ABL1,AKAP9,ALMS1,ANAPC1,ANAPC4,ARHGEF10,ASUN,AURKA,BACH1,BBS4,BCAT1,BIN3,BUB1,BUB1B,BUB3,CCNE2,CDC14A,CDC14B,CDC5L,CDH13,CDK5RAP2,CDK6,CDKN2A,CENPJ,CEP135,CEP290,CEP55,CEP57,CEP57L1,CEP72,CEP78,CHMP2B,CLASP1,CLIP1,CLTC,CLTCL1,CNOT11,CNOT6L,CUL1,CUL2,CUL3,DBF4,DIS3L2,DLG1,DSCC1,DYNC1H1,DYNC1I2,E2F6,E2F7,EFHC1,EML4,ESRRB,FANCI,FBXO5,FER,FOXN3,GFI1,HAUS1,HMGA2,HSP90AA1,HTT,INHBA,INO80,ITGB1,KI…
GO Biological Process	GO:1903047	mitotic cell cycle process	3	2.4875e-21	3.20962e-17	1.06987e-17	1.96121	115.235	226	0.0533989	0.104727	4	9.3864e-08	0.00121113	0.000302782	1.50673	98.2261	148	642	0.0521494	0.23053	p1009,p1036,p1037,p1038,p1039,p1055,p1056,p1073,p1083,p1095,p1096,p1097,p1098,p1120,p1121,p1128,p1129,p1130,p1145,p1155,p1191,p1192,p1201,p1202,p1215,p1246,p1251,p1264,p1267,p1268,p1278,p1286,p1302,p1355,p1359,p1362,p1376,p1380,p1381,p1387,p139,p140,p1400,p1407,p1408,p141,p1410,p1433,p1434,p1447,p1478,p1481,p15,p1501,p1502,p1503,p1504,p1505,p1528,p1585,p1586,p1587,p1590,p162,p1628,p163,p1634,p163…	ABCB1,AKAP9,ALMS1,ANAPC1,ANAPC4,ARHGEF10,ASUN,AURKA,BACH1,BBS4,BCAT1,BIN3,BUB1,BUB1B,BUB3,CCNE2,CDC14A,CDC14B,CDK5RAP2,CDK6,CDKN2A,CENPJ,CEP135,CEP290,CEP55,CEP57,CEP57L1,CEP72,CEP78,CHMP2B,CLASP1,CNOT11,CNOT6L,CUL1,CUL2,CUL3,DBF4,DIS3L2,DLG1,DSCC1,DYNC1H1,DYNC1I2,E2F6,E2F7,EFHC1,ESRRB,FANCI,FBXO5,FOXN3,GFI1,HAUS1,HMGA2,HSP90AA1,HTT,INHBA,INO80,ITGB1,KIF23,KIF25,KIF2A,KIF4A,LATS2,LZTS1,MAD2L1,MAP…
GO Biological Process	GO:0006974	cellular response to DNA damage stimulus	4	4.40258e-20	5.68064e-16	1.42016e-16	1.90036	121.03	230	0.0560841	0.10658	30	5.59528e-05	0.721959	0.0240653	1.34433	113.067	152	739	0.0535588	0.205683	p1006,p1007,p1012,p1013,p1019,p1035,p1036,p1037,p1038,p1039,p1054,p1057,p1058,p1080,p1083,p1110,p1111,p1116,p112,p1121,p113,p1135,p1137,p1138,p1139,p1155,p1188,p1189,p1191,p1192,p1199,p1200,p1201,p1202,p1206,p1220,p1221,p1222,p1224,p1225,p1229,p1236,p1237,p1246,p1253,p1264,p1270,p1305,p1320,p1321,p1355,p1371,p1372,p1373,p1386,p1387,p139,p1390,p1391,p1399,p140,p1401,p1402,p141,p1410,p1421,p1422,p1…	ABL1,ALKBH3,ALKBH8,AP5Z1,AQR,ASCC2,ASCC3,ASF1A,ASH2L,ATR,AURKA,BACH1,BARD1,BAZ1B,BCL2L11,BCL2L2-PABPN1,BOD1L1,BRCA2,BRIP1,C12orf5,C4orf27,CCAR2,CCNO,CDC14B,CDC5L,CENPJ,CHAF1B,CHD2,CINP,CLOCK,CNOT11,CNOT6L,COPS3,COPS4,CUL4B,DCLRE1C,DDX1,DDX11,DTL,E2F7,EID3,ENSG00000091436,EPC2,ERCC3,ERCC8,ESCO2,EYA4,FAN1,FANCC,FANCD2,FANCE,FANCI,FANCL,FANCM,FOXN3,HELQ,HIC1,HIPK2,HMGA2,IKBKE,IMMP2L,INO80,INO80D,KIN…
GO Biological Process	GO:0044403	symbiosis, encompassing mutualism through parasitism	5	5.96702e-20	7.69925e-16	1.53985e-16	1.93937	111.892	217	0.0518498	0.100556	147	0.00122781	1	0.107771	1.27877	105.57	135	690	0.0475687	0.195652	p1004,p1005,p1034,p1035,p1036,p1040,p1041,p1045,p1046,p1047,p1055,p1056,p1072,p1073,p1082,p1099,p1100,p1101,p1106,p1107,p1108,p1113,p1117,p1118,p1119,p1136,p1137,p1138,p1139,p116,p1176,p1177,p1205,p1206,p1229,p1238,p1239,p1251,p1253,p1286,p1304,p1337,p1359,p136,p1360,p137,p1405,p1407,p1408,p1459,p1505,p1514,p1515,p1516,p1517,p1518,p1519,p1520,p1521,p1522,p1553,p1585,p1586,p1587,p1607,p162,p163,p1…	ABI1,ABI2,ANKRD17,ANPEP,ANXA2,ATF7IP,ATG5,ATG7,BCL2L11,BICD1,BNIP3L,BUB1,C1QBP,CASP8,CCNT1,CCNT2,CD80,CFLAR,CHD1,CHMP2B,CHMP3,CREB1,CREBBP,CRTC3,CUL1,CUL2,DDX11,DDX3X,DDX58,DDX6,DLG1,DPP4,DYNC1I2,EEA1,EGFR,EIF2AK2,EIF3A,EIF4H,ERCC3,FADD,FBXW7,FN1,GAPDH,GFI1,GTF2A2,HCFC1,HIPK2,HMGA2,HNRNPK,IDE,IFIH1,IFIT1,IL16,IPO5,ITGA2,ITGB1,ITGB6,KARS,KIN,KLC1,KPNA3,LAMP1,LMBRD1,MAP3K5,MORC3,MPDZ,MRE11A,MSH6,NC…
GO Biological Process	GO:0016032	viral process	6	7.69153e-20	9.92438e-16	1.65406e-16	1.99639	100.682	201	0.0466551	0.0931418	69	0.000237136	1	0.0443443	1.34071	95.4721	128	624	0.0451022	0.205128	p1004,p1005,p1034,p1035,p1036,p1040,p1041,p1045,p1046,p1047,p1055,p1056,p1072,p1073,p1082,p1099,p1100,p1101,p1106,p1107,p1108,p1113,p1119,p1136,p1137,p1138,p1139,p116,p1176,p1177,p1205,p1206,p1229,p1238,p1239,p1251,p1253,p1286,p1304,p1359,p136,p1360,p137,p1405,p1407,p1408,p1459,p1505,p1514,p1515,p1516,p1517,p1518,p1519,p1520,p1521,p1522,p1585,p1586,p1587,p1607,p162,p163,p1636,p164,p165,p166,p1669…	ABI1,ABI2,ANKRD17,ANPEP,ATF7IP,ATG5,ATG7,BCL2L11,BICD1,BNIP3L,BUB1,C1QBP,CASP8,CCNT1,CCNT2,CD80,CFLAR,CHMP2B,CHMP3,CREB1,CREBBP,CRTC3,CUL1,CUL2,DDX11,DDX3X,DDX58,DDX6,DLG1,DPP4,DYNC1I2,EEA1,EGFR,EIF2AK2,EIF3A,EIF4H,ERCC3,FADD,FBXW7,GFI1,GTF2A2,HCFC1,HIPK2,HNRNPK,IDE,IFIH1,IFIT1,IL16,IPO5,ITGA2,ITGB1,ITGB6,KARS,KIN,KLC1,KPNA3,LAMP1,LMBRD1,MAP3K5,MORC3,MPDZ,MRE11A,MSH6,NCKAP1,NEDD4,NUP153,NUP155,NU…
GO Biological Process	GO:0044419	interspecies interaction between organisms	7	7.69445e-20	9.92815e-16	1.41831e-16	1.93496	112.147	217	0.051968	0.100556	159	0.00137729	1	0.111768	1.27507	105.876	135	692	0.0475687	0.195087	p1004,p1005,p1034,p1035,p1036,p1040,p1041,p1045,p1046,p1047,p1055,p1056,p1072,p1073,p1082,p1099,p1100,p1101,p1106,p1107,p1108,p1113,p1117,p1118,p1119,p1136,p1137,p1138,p1139,p116,p1176,p1177,p1205,p1206,p1229,p1238,p1239,p1251,p1253,p1286,p1304,p1337,p1359,p136,p1360,p137,p1405,p1407,p1408,p1459,p1505,p1514,p1515,p1516,p1517,p1518,p1519,p1520,p1521,p1522,p1553,p1585,p1586,p1587,p1607,p162,p163,p1…	ABI1,ABI2,ANKRD17,ANPEP,ANXA2,ATF7IP,ATG5,ATG7,BCL2L11,BICD1,BNIP3L,BUB1,C1QBP,CASP8,CCNT1,CCNT2,CD80,CFLAR,CHD1,CHMP2B,CHMP3,CREB1,CREBBP,CRTC3,CUL1,CUL2,DDX11,DDX3X,DDX58,DDX6,DLG1,DPP4,DYNC1I2,EEA1,EGFR,EIF2AK2,EIF3A,EIF4H,ERCC3,FADD,FBXW7,FN1,GAPDH,GFI1,GTF2A2,HCFC1,HIPK2,HMGA2,HNRNPK,IDE,IFIH1,IFIT1,IL16,IPO5,ITGA2,ITGB1,ITGB6,KARS,KIN,KLC1,KPNA3,LAMP1,LMBRD1,MAP3K5,MORC3,MPDZ,MRE11A,MSH6,NC…
GO Biological Process	GO:0044764	multi-organism cellular process	8	4.83423e-19	6.2376e-15	7.79701e-16	1.96184	102.455	201	0.0474767	0.0931418	103	0.000530541	1	0.0664619	1.31541	97.3081	128	636	0.0451022	0.201258	p1004,p1005,p1034,p1035,p1036,p1040,p1041,p1045,p1046,p1047,p1055,p1056,p1072,p1073,p1082,p1099,p1100,p1101,p1106,p1107,p1108,p1113,p1119,p1136,p1137,p1138,p1139,p116,p1176,p1177,p1205,p1206,p1229,p1238,p1239,p1251,p1253,p1286,p1304,p1359,p136,p1360,p137,p1405,p1407,p1408,p1459,p1505,p1514,p1515,p1516,p1517,p1518,p1519,p1520,p1521,p1522,p1585,p1586,p1587,p1607,p162,p163,p1636,p164,p165,p166,p1669…	ABI1,ABI2,ANKRD17,ANPEP,ATF7IP,ATG5,ATG7,BCL2L11,BICD1,BNIP3L,BUB1,C1QBP,CASP8,CCNT1,CCNT2,CD80,CFLAR,CHMP2B,CHMP3,CREB1,CREBBP,CRTC3,CUL1,CUL2,DDX11,DDX3X,DDX58,DDX6,DLG1,DPP4,DYNC1I2,EEA1,EGFR,EIF2AK2,EIF3A,EIF4H,ERCC3,FADD,FBXW7,GFI1,GTF2A2,HCFC1,HIPK2,HNRNPK,IDE,IFIH1,IFIT1,IL16,IPO5,ITGA2,ITGB1,ITGB6,KARS,KIN,KLC1,KPNA3,LAMP1,LMBRD1,MAP3K5,MORC3,MPDZ,MRE11A,MSH6,NCKAP1,NEDD4,NUP153,NUP155,NU…
GO Biological Process	GO:0006259	DNA metabolic process	9	1.38886e-18	1.79204e-14	1.99116e-15	1.84999	123.244	228	0.0571103	0.105653	62	0.000187849	1	0.0390939	1.30719	119.34	156	780	0.0549683	0.2	p1006,p1007,p1009,p1012,p1013,p1019,p1034,p1035,p1036,p1037,p1038,p1039,p1080,p1083,p1095,p1096,p1097,p1098,p1110,p1111,p1116,p112,p113,p1135,p1137,p1138,p1139,p1155,p1159,p1160,p1164,p1165,p1176,p1201,p1202,p1206,p1221,p1222,p1224,p1225,p1229,p1236,p1237,p1253,p1264,p1305,p1320,p1321,p1371,p1372,p1373,p1382,p1386,p1387,p1390,p1391,p1418,p1419,p1420,p1421,p1422,p1431,p1481,p1525,p1527,p1543,p1567…	ABL1,ACRC,ALKBH3,ANXA1,AP5Z1,AQR,ASCC2,ASCC3,ASF1A,ATF7IP,ATR,AXIN2,BACH1,BARD1,BAZ1A,BOD1L1,BRCA2,BRIP1,C2orf61,CCDC88A,CCNE2,CCNO,CDC14B,CDC5L,CDK2AP1,CHAF1B,CHRAC1,CINP,COPS3,COPS4,CTGF,CUL4B,DBF4,DCLRE1C,DDX1,DDX11,DSCC1,DTD1,DTL,DUT,EHMT1,EID3,EPC2,ERCC3,ERCC8,ERI1,ESCO2,EXOSC3,EYA4,EZH2,FAN1,FANCC,FANCD2,FANCE,FANCI,FANCL,FANCM,GATAD2A,GMNN,HELQ,HMGA2,HSP90AA1,INO80,INO80D,ISG20,KAT7,KIN,KM…
GO Biological Process	GO:0010710	regulation of collagen catabolic process	10	1.38098e-17	1.78188e-13	1.78188e-14	19.5542	0.920519	18	0.000426561	0.00834106	1105	0.0630494	1	0.736223	4.35729	0.459	2	3	0.000704722	0.666667	p1042,p1043,p1044,p1045,p1046,p1047,p162,p163,p164,p165,p166,p167,p168,p169,p170,p171,p172,p173	FAP,ITGB1
GO Biological Process	GO:0032508	DNA duplex unwinding	11	1.81337e-17	2.33979e-13	2.12708e-14	4.33451	11.766	51	0.00545229	0.023633	15	4.66621e-06	0.0602082	0.00401388	2.4174	11.169	27	73	0.00951374	0.369863	p1009,p1229,p1553,p1663,p1664,p1665,p1666,p1667,p1668,p1837,p188,p1923,p1980,p1981,p1982,p2008,p2009,p2034,p2035,p2036,p2091,p2092,p2108,p2109,p2145,p234,p289,p290,p291,p292,p293,p322,p323,p442,p494,p596,p597,p598,p599,p67,p675,p676,p677,p678,p748,p771,p813,p903,p904,p997,p998	ANXA1,ASCC3,BRIP1,CHD1,CHD2,CHD3,CHD8,CUL4B,DDX1,DDX11,DDX3X,ERCC3,INO80,MCM6,MRE11A,NBN,PARP1,POT1,RAD23B,RAD51,RBX1,RECQL,SETX,SUPV3L1,UBA52,UBC,XPA
GO Biological Process	GO:0070925	organelle assembly	12	2.67736e-17	3.4546e-13	2.87883e-14	1.86563	110.955	207	0.0514155	0.0959221	57	0.000164608	1	0.037262	1.33869	101.592	136	664	0.0479211	0.204819	p1049,p1050,p1055,p1056,p1085,p1086,p1099,p1100,p1102,p1120,p1132,p1133,p1134,p1151,p1156,p117,p1170,p118,p119,p1191,p1192,p120,p1215,p1230,p1238,p1239,p1251,p1265,p1267,p1268,p1281,p1286,p13,p1300,p1315,p1325,p1326,p1327,p1328,p1386,p1400,p142,p143,p1451,p1452,p1453,p1478,p15,p1501,p1502,p1503,p1504,p1505,p1525,p1528,p1595,p1617,p162,p163,p164,p165,p1650,p1651,p1652,p166,p1669,p167,p1670,p1674,p…	ABT1,ACTC1,ACTN2,ACTR3,AGFG1,AHI1,AKAP9,ALMS1,ARHGEF10,ARMC4,ASAP1,ATG3,ATG5,ATG7,ATXN10,ATXN2,AURKA,BBS4,BICD1,C16orf80,C1QBP,C5orf42,C9orf117,C9orf72,CAPN3,CCDC11,CCDC41,CCDC65,CCNO,CCRN4L,CDC14A,CDC14B,CDK5RAP2,CENPJ,CEP135,CEP290,CEP57,CEP72,CEP78,CFL2,CFLAR,CHMP2B,CHMP3,CLASP1,DDX3X,DDX6,DHX30,DNAH7,DYNC1H1,DYNC1I2,DZIP1L,EFTUD1,EIF2A,ERAL1,EZR,FAM92A1,FBXO5,GABARAPL1,HAUS1,HSP90AA1,HYLS1,IF…
GO Biological Process	GO:0006396	RNA processing	13	2.90286e-17	3.74556e-13	2.8812e-14	1.78078	131.964	235	0.0611512	0.108897	163	0.00143455	1	0.113558	1.24034	134.64	167	880	0.0588443	0.189773	p1023,p1034,p1035,p1051,p1062,p1063,p1064,p1067,p1068,p1069,p107,p1078,p1079,p108,p1087,p109,p110,p1105,p111,p1119,p1145,p1155,p116,p1164,p1165,p1168,p1169,p1175,p1192,p1193,p1196,p1197,p1198,p121,p1214,p1215,p122,p1221,p1222,p1233,p1267,p1268,p1269,p1284,p1316,p1322,p1330,p1336,p1337,p1352,p1360,p14,p1403,p1410,p1436,p1437,p1445,p1448,p1451,p1461,p1480,p1481,p15,p1525,p1528,p1529,p1530,p1531,p15…	ABT1,ADAD1,ADARB1,ADARB2,ADAT2,AGO2,ALKBH8,APP,AQR,ATXN1,BICD1,C1QBP,CCAR2,CCNL1,CCRN4L,CDC40,CDC5L,CDK5RAP1,CDKAL1,CHD7,CLASRP,CMTR1,CNOT6L,CPSF2,CPSF3,CSTF1,CWC22,CWC27,DBR1,DDX1,DDX20,DDX47,DDX51,DDX52,DEDD2,DHX29,DHX30,DHX35,DHX37,DIMT1,DIS3L2,ELAC1,ELAC2,ELP2,ERCC3,ERI1,ERN1,ESRP2,EXOSC3,FAM98B,FARS2,HEATR1,HNRNPA2B1,HNRNPA3,HNRNPC,HNRNPH1,HNRNPK,IKBKAP,INTS12,INTS4,INTS6,INTS8,ISG20,JMJD6,K…
GO Biological Process	GO:0006281	DNA repair	14	1.00152e-16	1.29226e-12	9.23045e-14	2.06605	75.0225	155	0.0347648	0.0718258	75	0.000276251	1	0.0475263	1.38083	76.0411	105	497	0.0369979	0.211268	p1006,p1007,p1012,p1013,p1019,p1036,p1037,p1038,p1039,p1080,p1083,p1110,p1111,p1116,p112,p113,p1135,p1155,p1201,p1202,p1206,p1224,p1225,p1229,p1236,p1237,p1253,p1264,p1305,p1320,p1321,p1371,p1372,p1373,p1386,p1387,p1390,p1391,p1421,p1422,p1431,p1481,p1525,p1527,p1543,p1567,p1606,p1619,p1620,p1621,p1622,p1661,p1662,p1663,p1664,p1665,p1666,p1667,p1668,p1675,p1676,p1677,p1678,p1685,p1699,p1734,p1867…	ABL1,ALKBH3,AP5Z1,AQR,ASCC2,ASCC3,ASF1A,ATR,BACH1,BARD1,BOD1L1,BRCA2,BRIP1,CCNO,CDC14B,CDC5L,CHAF1B,CINP,COPS3,COPS4,CUL4B,DCLRE1C,DDX1,DDX11,DTL,EID3,EPC2,ERCC3,ERCC8,ESCO2,EYA4,FAN1,FANCC,FANCD2,FANCE,FANCI,FANCL,FANCM,HELQ,HMGA2,INO80,INO80D,KIN,LIG3,MCM8,MCM9,MMS22L,MNAT1,MORF4L2,MRE11A,MSH6,NABP1,NBN,PAPD7,PARP1,PARPBP,PAXIP1,PDS5A,PMS1,POLA1,POLG,POLH,POLK,POLQ,POLR2D,PRKDC,PSMD14,PTTG1,RAD…
GO Biological Process	GO:0032392	DNA geometric change	15	1.08059e-16	1.39428e-12	9.29522e-14	3.87988	14.1757	55	0.0065689	0.0254866	13	2.45507e-06	0.0316778	0.00243675	2.36239	12.699	30	83	0.0105708	0.361446	p1006,p1007,p1009,p1229,p1553,p1663,p1664,p1665,p1666,p1667,p1668,p1747,p1797,p1837,p188,p1923,p1980,p1981,p1982,p2008,p2009,p2034,p2035,p2036,p2091,p2092,p2108,p2109,p2145,p234,p289,p290,p291,p292,p293,p322,p323,p442,p494,p596,p597,p598,p599,p67,p675,p676,p677,p678,p748,p771,p813,p903,p904,p997,p998	ANXA1,ASCC3,BRIP1,CHD1,CHD2,CHD3,CHD8,CUL4B,DDX1,DDX11,DDX3X,ERCC3,HNRNPA2B1,INO80,MCM6,MRE11A,MTERF,NBN,PARP1,POT1,RAD23B,RAD51,RBX1,RECQL,SETX,SUPV3L1,UBA52,UBC,XPA,ZRANB3
GO Biological Process	GO:0010608	posttranscriptional regulation of gene expression	16	3.15721e-16	4.07374e-12	2.54609e-13	1.94804	88.807	173	0.0411525	0.0801668	64	0.000198016	1	0.0399218	1.36854	84.7621	116	554	0.0408739	0.209386	p1036,p1037,p1038,p1039,p1063,p1064,p1073,p1121,p1143,p1159,p1160,p1168,p1172,p1173,p1174,p1196,p1197,p1198,p1199,p1200,p1228,p123,p124,p1248,p125,p1271,p1278,p1282,p1319,p1320,p1321,p1326,p1327,p1328,p1329,p1347,p1352,p1378,p1407,p1408,p1410,p1433,p1434,p1445,p1451,p1461,p1505,p1506,p1507,p1511,p1512,p1514,p1515,p1516,p1517,p1518,p1519,p1520,p1521,p1522,p1541,p1555,p1566,p1581,p1585,p1586,p1587,…	ACO1,AGO2,APP,ATF4,ATXN2,AXIN2,C1QBP,CAPRIN2,CARHSP1,CCRN4L,CDK5RAP1,CNOT11,CNOT6L,CYFIP1,DCP1A,DDX1,DDX3X,DDX6,DIO2,DNAJC1,DNAJC3,DTD1,EGFR,EIF2A,EIF2AK2,EIF3E,EIF4E3,EIF4H,EIF5B,ENSG00000198843,ENSG00000203546,EPB41L5,EXOSC3,FXR1,GAPDH,GCNT2,GDNF,HNRNPA2B1,HNRNPC,IARS,IGF2BP2,IGF2BP3,IPO8,ITGA2,LARP4B,LARS,LSM14A,MALSU1,METTL14,MRPS27,MTIF2,MYCN,NAF1,NANOS1,NCBP1,NCL,NCOR1,NRDE2,NUP153,NUP155,N…
GO Biological Process	GO:0034660	ncRNA metabolic process	17	8.25112e-16	1.06464e-11	6.2626e-13	2.09075	67.9182	142	0.0314727	0.0658017	535	0.0177259	1	0.427509	1.21736	84.6091	103	553	0.0362932	0.186257	p1004,p1005,p1063,p1064,p1078,p1079,p1083,p1105,p1119,p1126,p1145,p1155,p1159,p116,p1160,p1164,p1165,p1168,p121,p1215,p122,p1233,p1255,p1264,p1319,p1320,p1321,p1360,p1378,p14,p1403,p1436,p1437,p1461,p1480,p1493,p1494,p1514,p1515,p1528,p1556,p1566,p1568,p1577,p1580,p1588,p1589,p1590,p1595,p16,p1607,p1656,p1674,p1689,p1709,p1710,p1711,p1713,p1747,p1873,p1875,p1876,p1877,p1878,p189,p1912,p1913,p1915…	ABT1,ADAT2,AGO2,ALKBH8,ASUN,CCDC12,CCNT1,CCNT2,CDK5RAP1,CDKAL1,CHD7,DDX1,DDX47,DDX51,DDX52,DEDD2,DHX37,DIMT1,DIS3L2,DTD1,EEF1E1,ELAC1,ELAC2,ELP2,ENSG00000203546,ERI1,EXOSC3,FAM98B,FARS2,FARSB,GTF2A2,HEATR1,HENMT1,HNRNPA2B1,IARS,IKBKAP,INTS12,INTS4,INTS6,INTS8,ISG20,KARS,KIAA1456,KRR1,LARS,LTV1,MRPS11,MTFMT,MYBL1,NABP1,NAF1,NARG2,NAT10,NCBP1,NOL8,NSUN2,NSUN6,PELO,POLR2D,POU2F2,PRKRA,PUS10,PUS3,RAN…
GO Biological Process	GO:0050776	regulation of immune response	18	9.47644e-16	1.22275e-11	6.79302e-13	1.68424	150.216	253	0.0696091	0.117238	488	0.0141694	1	0.374648	1.1733	138.924	163	908	0.0574348	0.179515	p101,p1019,p102,p103,p1035,p1036,p1037,p1038,p1039,p104,p1045,p1046,p1047,p105,p1070,p1072,p1074,p1075,p1076,p1077,p1082,p1084,p1085,p1088,p1101,p1114,p1168,p1176,p1177,p1185,p1186,p1188,p1189,p1203,p1204,p1220,p1237,p1242,p1243,p1244,p1272,p1278,p1304,p1306,p1307,p1309,p1317,p1345,p1358,p136,p137,p1387,p1394,p1395,p1401,p1405,p1410,p1425,p1433,p1434,p1435,p1451,p1454,p1455,p1462,p1463,p1464,p148…	ABI1,ABL1,ACTR3,ANKRD17,ANXA1,ARG2,ARPC1A,ARPC1B,ATG5,B2M,BCAR1,BPIFB1,BRAF,BRK1,C12orf4,C1QBP,C1R,C1RL,C3,CASP8,CD160,CD180,CD79A,CD80,CD8A,CFHR5,CLU,COCH,COL1A2,COL3A1,CPN1,CREBBP,CRK,CRTAM,CTSL,CUL1,CXCL13,CYFIP1,CYLD,DDX58,DDX60,ELF2,ERBB2IP,EXOSC3,EZR,FADD,FAM105B,FAM49B,FER,FZD5,GATA2,GATA3,GFI1,GPLD1,HSP90AA1,ICAM2,IFIH1,IKBKE,IL15,IL7R,IRAK4,ITGA4,ITGB1,JAK2,KARS,KLRD1,KRAS,KRIT1,LAMP1,LE…
GO Biological Process	GO:0044265	cellular macromolecule catabolic process	19	1.9545e-15	2.5219e-11	1.32731e-12	1.71767	135.649	233	0.0628585	0.10797	9	1.24168e-06	0.0160213	0.00178015	1.39227	129.285	180	845	0.0634249	0.213018	p1008,p1036,p1037,p1038,p1039,p1042,p1043,p1044,p1045,p1046,p1047,p1052,p1053,p107,p108,p109,p110,p1101,p111,p1119,p1120,p1121,p1128,p1129,p1130,p1135,p1145,p1153,p1164,p1165,p1171,p1191,p1192,p1199,p1200,p1208,p1209,p1229,p1233,p1234,p1246,p1251,p1265,p1271,p1278,p1294,p1319,p1320,p1321,p1325,p1329,p1346,p1360,p1374,p138,p1380,p1381,p1387,p1399,p1401,p1402,p1410,p1422,p1426,p1445,p1447,p1451,p14…	ABTB2,ADAMTS12,ANAPC1,ANAPC4,ANKIB1,AP2A2,ARIH1,AURKA,BFAR,BNIP3L,BTBD9,BUB1B,BUB3,C18orf25,CAPN2,CASP8,CCRN4L,CD2AP,CLOCK,CLTA,CLTC,CNOT11,CNOT6L,COPS3,CRBN,CTSL,CTSO,CUL1,CUL2,CUL3,CUL4B,CYLD,DCP1A,DDX6,DEDD2,DIS3L2,DNAJC3,DTL,EDEM1,EDEM3,EIF3E,ERCC8,ERLIN1,ERN1,EXOSC3,FAP,FBXL14,FBXL22,FBXL3,FBXL5,FBXO11,FBXO39,FBXO9,FBXW7,HPSE,IDE,ISG20,JKAMP,KIAA0368,KLHL42,KLHL8,LAMP2,LSM1,MAD2L1,MARCH6,MET…
GO Biological Process	GO:0044772	mitotic cell cycle phase transition	20	9.3317e-15	1.20407e-10	6.02035e-12	2.23366	51.0373	114	0.0236503	0.0528267	67	0.000230383	1	0.0443676	1.54667	40.086	62	262	0.0218464	0.236641	p1009,p1055,p1056,p1095,p1096,p1097,p1098,p1120,p1128,p1129,p1130,p1155,p1191,p1192,p1201,p1202,p1215,p139,p140,p1400,p141,p1433,p1434,p1478,p162,p163,p1634,p1635,p164,p165,p1657,p1658,p166,p167,p168,p169,p170,p171,p172,p1720,p1721,p173,p1755,p178,p1794,p1798,p1806,p1807,p1808,p1809,p1810,p1823,p1863,p1864,p1881,p1882,p1891,p1892,p1927,p1935,p1936,p1937,p1958,p1959,p1969,p1970,p1985,p2068,p2069,p…	ABCB1,AKAP9,ALMS1,AURKA,BACH1,BCAT1,BUB1B,CCNE2,CDK5RAP2,CDK6,CDKN2A,CENPJ,CEP135,CEP290,CEP57,CEP72,CEP78,CLASP1,CUL1,CUL2,CUL3,DBF4,DYNC1H1,DYNC1I2,E2F6,E2F7,ESRRB,FBXO5,GFI1,HAUS1,HSP90AA1,INHBA,ITGB1,LATS2,LZTS1,MASTL,MCM6,MCM8,MELK,MNAT1,OFD1,ORC2,ORC3,ORC5,PCM1,PCNT,PHF8,PHLDA1,PIAS1,POLA1,PPP2R2A,PPP3CA,PRIM2,RANBP2,RB1,RBBP8,SDCCAG8,TAF2,UBA52,UBC,USP37,YWHAE
GO Biological Process	GO:0033627	cell adhesion mediated by integrin	21	1.87034e-14	2.41331e-10	1.14919e-11	6.90179	3.91203	27	0.0018128	0.0125116	383	0.00920364	1	0.310064	2.69127	2.601	7	17	0.00246653	0.411765	p1034,p1436,p1437,p1514,p1515,p1516,p1517,p1518,p1519,p1520,p1521,p1522,p162,p163,p164,p165,p166,p167,p168,p169,p170,p171,p172,p173,p1903,p614,p899	ADAM17,ADAM9,FBN1,ITGA2,ITGB1,ITGB6,NPNT
GO Biological Process	GO:0044770	cell cycle phase transition	22	4.11358e-14	5.30776e-10	2.41262e-11	2.18301	52.2215	114	0.024199	0.0528267	104	0.000539329	1	0.0669131	1.50085	41.31	62	270	0.0218464	0.22963	p1009,p1055,p1056,p1095,p1096,p1097,p1098,p1120,p1128,p1129,p1130,p1155,p1191,p1192,p1201,p1202,p1215,p139,p140,p1400,p141,p1433,p1434,p1478,p162,p163,p1634,p1635,p164,p165,p1657,p1658,p166,p167,p168,p169,p170,p171,p172,p1720,p1721,p173,p1755,p178,p1794,p1798,p1806,p1807,p1808,p1809,p1810,p1823,p1863,p1864,p1881,p1882,p1891,p1892,p1927,p1935,p1936,p1937,p1958,p1959,p1969,p1970,p1985,p2068,p2069,p…	ABCB1,AKAP9,ALMS1,AURKA,BACH1,BCAT1,BUB1B,CCNE2,CDK5RAP2,CDK6,CDKN2A,CENPJ,CEP135,CEP290,CEP57,CEP72,CEP78,CLASP1,CUL1,CUL2,CUL3,DBF4,DYNC1H1,DYNC1I2,E2F6,E2F7,ESRRB,FBXO5,GFI1,HAUS1,HSP90AA1,INHBA,ITGB1,LATS2,LZTS1,MASTL,MCM6,MCM8,MELK,MNAT1,OFD1,ORC2,ORC3,ORC5,PCM1,PCNT,PHF8,PHLDA1,PIAS1,POLA1,PPP2R2A,PPP3CA,PRIM2,RANBP2,RB1,RBBP8,SDCCAG8,TAF2,UBA52,UBC,USP37,YWHAE
GO Biological Process	GO:0051301	cell division	23	2.29225e-13	2.95769e-09	1.28595e-10	1.76899	103.449	183	0.0479374	0.0848007	2	2.47981e-08	0.00031997	0.000159985	1.62048	74.0521	120	484	0.0422833	0.247934	p1004,p1005,p1023,p1048,p1094,p1109,p1120,p1128,p1129,p1130,p1145,p1176,p1186,p1191,p1192,p1199,p1200,p1223,p1251,p1255,p1267,p1268,p1270,p1286,p1311,p1312,p1313,p1314,p1317,p1325,p1355,p1358,p1376,p1380,p1381,p1387,p139,p140,p1409,p141,p1447,p1480,p15,p1514,p1515,p1525,p1528,p1548,p1565,p1567,p1569,p1587,p1607,p1624,p1625,p1628,p1696,p1720,p1721,p1726,p174,p175,p176,p177,p178,p1789,p1806,p1807,p…	ACTR3,AHCTF1,ANAPC1,ANAPC4,ASUN,AURKA,BBS4,BCAR1,BIN3,BIRC6,BOD1,BOD1L2,BRCA2,BRIP1,BUB1,BUB1B,BUB3,CABLES1,CCND2,CCNE2,CCNO,CCNT1,CCNT2,CD2AP,CDC14A,CDCA2,CDK6,CENPJ,CENPV,CEP55,CETN3,CHMP2B,CHMP3,CINP,CLASP1,CLTA,CLTC,CUL3,DIS3L2,DYNC1H1,EFHC1,EPB41L2,ESRRB,EVI5,FBXO5,FIGN,GNAI1,HAUS1,HMGA2,INO80,KIF13A,KIF23,KIF2A,KIF4A,KLHL42,LATS2,LIG3,LRRCC1,MAD2L1,MAP4,MASTL,MIS18BP1,MYH10,NCAPD3,NCAPG,NEK…
GO Biological Process	GO:0071826	ribonucleoprotein complex subunit organization	24	3.87126e-13	4.99509e-09	2.08129e-10	2.48929	32.5395	81	0.0150785	0.0375347	295	0.00486028	1	0.212584	1.44901	32.436	47	212	0.016561	0.221698	p107,p108,p1087,p109,p110,p111,p1221,p1222,p1267,p1268,p1269,p1326,p1327,p1328,p1451,p1461,p1514,p1515,p1537,p1538,p1539,p1540,p157,p158,p159,p1595,p160,p161,p1674,p1780,p1781,p18,p1824,p1940,p1941,p1961,p2008,p2009,p204,p2091,p2092,p2108,p2109,p219,p245,p326,p327,p328,p329,p330,p339,p340,p341,p342,p343,p37,p38,p4,p429,p444,p455,p569,p570,p571,p572,p579,p662,p664,p670,p743,p765,p835,p836,p868,p90…	ABT1,AGO2,ATXN2,BICD1,C1QBP,C9orf72,CCRN4L,DDX1,DDX20,DDX3X,DDX6,DHX30,DYNC1H1,EFTUD1,EIF2A,EIF3A,EIF4H,ERAL1,HSP90AA1,KIAA0907,KIF5B,KLC1,LSM14A,MRPS11,MTIF2,MTIF3,NAF1,NCBP1,PELO,POLR2D,PRPF18,RBM5,RPF2,RPS19,SCAF11,SETX,SF1,SF3B1,SFSWAP,SMN1,SMN2,SNRNP200,SNRPG,SRPK2,TFIP11,TICRR,ZNHIT6
GO Biological Process	GO:0032446	protein modification by small protein conjugation	25	4.33353e-13	5.59156e-09	2.23662e-10	1.63071	142.27	232	0.0659267	0.107507	3	8.05963e-08	0.00103993	0.000346645	1.45427	121.023	176	791	0.0620155	0.222503	p1027,p1028,p1029,p1030,p1031,p1032,p1033,p1036,p1037,p1038,p1039,p1045,p1046,p1047,p1052,p1053,p1059,p1060,p1069,p1073,p1116,p1122,p1128,p1129,p1130,p1135,p1151,p1153,p1171,p1176,p1191,p1192,p1201,p1202,p1208,p1209,p1229,p1233,p1238,p1239,p1246,p1278,p1281,p1283,p1284,p1294,p1300,p1325,p1329,p1348,p1358,p1374,p1380,p1381,p1387,p1401,p1402,p1407,p1408,p1426,p1429,p1430,p144,p1447,p145,p1459,p146,…	ABTB2,ANAPC1,ANAPC4,ANKIB1,ARIH1,ASB1,ASB5,ATG3,ATG7,AURKA,BACH1,BARD1,BFAR,BIRC6,BTBD9,BUB1B,BUB3,C18orf25,COMMD1,CRBN,CUL1,CUL2,CUL3,CUL4B,DCAF5,DCAF6,DCUN1D1,DCUN1D3,DET1,DTL,DTX1,EPAS1,ERCC8,FAM105B,FANCL,FBXL14,FBXL22,FBXL3,FBXL5,FBXO11,FBXO25,FBXO33,FBXO9,FBXW2,FBXW7,G2E3,HDAC7,HECTD1,HECTD2,HERC5,HERC6,HIST1H2BN,IFIH1,KBTBD11,KBTBD2,KCTD9,KLHL32,KLHL42,KLHL8,LEO1,LNPEP,MAD2L1,MALT1,MARCH5,…
GO Biological Process	GO:1901990	regulation of mitotic cell cycle phase transition	26	5.60143e-13	7.22752e-09	2.77982e-10	1.9588	68.4092	134	0.0317003	0.0620945	47	0.000110281	1	0.0302756	1.46352	60.1291	88	393	0.0310078	0.223919	p1036,p1037,p1038,p1039,p1055,p1056,p1121,p1128,p1129,p1130,p1191,p1192,p1196,p1197,p1198,p1215,p1229,p1246,p1278,p1355,p1380,p1381,p1400,p1405,p1410,p1447,p1450,p1478,p15,p1590,p1647,p1720,p1721,p1732,p1758,p1798,p1806,p1807,p1808,p1809,p1810,p1825,p1863,p1864,p1881,p1908,p1923,p1980,p1981,p1982,p1985,p2005,p206,p2068,p2069,p2071,p2076,p2077,p2078,p2097,p2108,p2109,p2145,p2155,p234,p235,p239,p26…	ADAM17,AKAP9,ALMS1,ANAPC1,ANAPC4,ANKRD17,ANXA1,APP,AURKA,BUB1,BUB1B,BUB3,CCND2,CDC14A,CDC14B,CDK5RAP2,CDK6,CENPJ,CEP135,CEP290,CEP57,CEP72,CEP78,CLASP1,CNOT11,CNOT6L,CUL1,CUL3,CUL4B,DCUN1D3,DDX3X,DTL,DYNC1H1,DYNC1I2,E2F7,EGFR,ERCC3,EZH2,FANCI,FBXO5,FHL1,FOXN3,HAUS1,HMGA2,HSP90AA1,INO80,JADE1,KCNA5,MAD2L1,MRE11A,NBN,NEK6,OFD1,PCM1,PCNT,PRKDC,PSMB1,PSMB7,PSMC1,PSMC4,PSMC6,PSMD12,PSMD14,PSMD5,PSMD6,…
GO Biological Process	GO:0010970	transport along microtubule	27	5.92481e-13	7.64478e-09	2.8314e-10	2.88648	21.4795	62	0.00995341	0.0287303	112	0.000590114	1	0.0679843	1.74978	19.431	34	127	0.0119803	0.267717	p1049,p1050,p1055,p1056,p1151,p1196,p1197,p1198,p1253,p129,p130,p131,p1310,p132,p133,p134,p1362,p1386,p1541,p1545,p157,p1579,p158,p1587,p159,p160,p161,p1630,p1631,p1632,p1633,p1817,p1818,p1868,p1869,p1881,p1960,p1975,p1976,p2082,p2106,p2125,p3,p326,p327,p328,p329,p330,p428,p45,p569,p570,p571,p572,p591,p608,p609,p610,p649,p671,p749,p949	AP3B1,AP3S2,APBA1,APP,ARHGAP21,BICD1,BLOC1S5,COPG1,DST,DYNC1H1,DYNC1I1,DYNC1I2,HTT,IFT74,IFT81,KIF13A,KIF23,KIF4A,KIF5B,KIFAP3,MAP1B,NDEL1,PCM1,RAB1A,RASGRP1,RPGR,SPG11,SSX2IP,TRAF3IP1,TTC21A,TTC21B,WDR19,WDR34,WDR60
GO Biological Process	GO:0033365	protein localization to organelle	28	7.04181e-13	9.08605e-09	3.24502e-10	1.73026	108.654	188	0.0503494	0.0871177	82	0.000326141	1	0.0513194	1.3427	90.1171	121	589	0.0426357	0.205433	p100,p1006,p1007,p101,p102,p1049,p1050,p1062,p1073,p1115,p1119,p1148,p1182,p1183,p1191,p1192,p1205,p1206,p1253,p1271,p1320,p1321,p1339,p1346,p1347,p1357,p1360,p1366,p1405,p1407,p1408,p1411,p1412,p1433,p1434,p1452,p1453,p1468,p1469,p1470,p1471,p1472,p1473,p1501,p1502,p1503,p1504,p1505,p1545,p1566,p1585,p1586,p1587,p1602,p1607,p1608,p1628,p1647,p1671,p1674,p168,p1686,p169,p170,p1704,p1705,p171,p171…	ACAP2,AP3B1,ARL1,ASUN,ATR,AURKA,BBS4,BCAP29,BCL2L11,BICD1,BRCA2,BUB1B,C12orf66,C5orf42,CCDC41,CEP57,CEP68,CLU,CNTLN,COG3,COG7,COX18,CSE1L,CTAGE5,DCP1A,DDX1,DDX3X,DNAJC19,DNM1L,ESCO2,EZH2,GNPTAB,HSP90AA1,IMMP2L,IPO5,IPO8,JAK2,KIAA0753,KPNA3,LAMP1,LAMP2,LARS,MARCH5,MORC3,MSX1,MTX2,NDUFA13,NEDD4,NOL8,NRP1,NUP153,NUP155,NUP188,NUP214,NUP35,NUP54,NUPL1,PAQR3,PCM1,PEX1,PEX3,PEX5L,PEX7,PIKFYVE,PMM2,POM1…
GO Biological Process	GO:0071103	DNA conformation change	29	8.70311e-13	1.12296e-08	3.87229e-10	2.2593	42.0484	95	0.0194849	0.0440222	548	0.0183927	1	0.433067	1.31187	42.687	56	279	0.0197322	0.200717	p1006,p1007,p1009,p1146,p1147,p1176,p1206,p1217,p1229,p1376,p1481,p1553,p1593,p1594,p1596,p1627,p1663,p1664,p1665,p1666,p1667,p1668,p1679,p1685,p1747,p1797,p1800,p1801,p1802,p1837,p188,p1904,p1923,p1958,p1959,p1980,p1981,p1982,p2008,p2009,p2010,p2011,p2025,p2026,p2027,p2034,p2035,p2036,p2091,p2092,p2108,p2109,p2145,p234,p253,p289,p290,p291,p292,p293,p322,p323,p326,p371,p372,p373,p374,p375,p376,p3…	ANP32B,ANXA1,ASCC3,ASF1A,BRIP1,CDAN1,CDKN2A,CENPO,CENPQ,CENPV,CHAF1B,CHD1,CHD2,CHD3,CHD8,CUL4B,DDX1,DDX11,DDX3X,ERCC3,GATAD1,H3F3C,HIRA,HIST1H1A,HIST1H1T,HIST1H2BN,HJURP,HMGA2,HNRNPA2B1,INO80,KAT6A,MCM6,MIS18BP1,MRE11A,MTERF,NBN,NCAPD3,NCAPG,OIP5,PAPD7,PARP1,POT1,RAD23B,RAD51,RBX1,RECQL,SETX,SMC2,SUPV3L1,SYCP3,TOP1,TSPYL4,UBA52,UBC,XPA,ZRANB3
GO Biological Process	GO:0009057	macromolecule catabolic process	30	1.34718e-12	1.73826e-08	5.79421e-10	1.57165	161.613	254	0.0748903	0.117702	21	2.49318e-05	0.321696	0.0153188	1.30851	151.317	198	989	0.0697674	0.200202	p1008,p1036,p1037,p1038,p1039,p1042,p1043,p1044,p1045,p1046,p1047,p1052,p1053,p107,p108,p109,p110,p1101,p111,p1119,p1120,p1121,p1128,p1129,p1130,p1135,p1145,p1153,p1164,p1165,p1171,p1191,p1192,p1199,p1200,p1208,p1209,p1229,p1233,p1234,p1246,p1251,p1265,p1266,p1271,p1278,p1294,p1319,p1320,p1321,p1325,p1329,p1346,p1360,p1374,p138,p1380,p1381,p1387,p1399,p1401,p1402,p1410,p1422,p1426,p1445,p1447,p14…	ABTB2,ACAN,ADAMTS12,ANAPC1,ANAPC4,ANKIB1,ANXA2,AP2A2,ARIH1,ARSB,AURKA,BFAR,BNIP3L,BTBD9,BUB1B,BUB3,C18orf25,CAPN2,CASP8,CCRN4L,CD2AP,CHP1,CLOCK,CLTA,CLTC,CNOT11,CNOT6L,COPS3,CRBN,CSPG5,CTBS,CTSL,CTSO,CUL1,CUL2,CUL3,CUL4B,CYLD,DCN,DCP1A,DDX6,DEDD2,DIS3L2,DNAJC3,DTL,EDEM1,EDEM3,EIF3E,ERCC8,ERLIN1,ERN1,EXOSC3,FAP,FBXL14,FBXL22,FBXL3,FBXL5,FBXO11,FBXO39,FBXO9,FBXW7,GNS,GUSB,HGSNAT,HPSE,IDE,ISG20,JKAM…
GO Biological Process	GO:0006417	regulation of translation	31	1.43483e-12	1.85136e-08	5.97214e-10	1.91037	72.2373	138	0.0334742	0.0639481	133	0.000956274	1	0.092773	1.37193	64.8721	89	424	0.0313601	0.209906	p1063,p1064,p1073,p1121,p1143,p1159,p1160,p1168,p1172,p1173,p1174,p1196,p1197,p1198,p1199,p1200,p1228,p123,p124,p1248,p125,p1282,p1319,p1320,p1321,p1326,p1327,p1328,p1329,p1347,p1352,p1378,p1407,p1408,p1410,p1433,p1434,p1445,p1505,p1511,p1512,p1514,p1515,p1516,p1517,p1518,p1519,p1520,p1521,p1522,p1541,p1555,p1566,p1585,p1586,p1587,p1590,p1603,p1744,p1745,p1747,p1758,p1776,p1777,p1780,p1781,p1851,…	ACO1,AGO2,APP,ATF4,ATXN2,C1QBP,CAPRIN2,CDK5RAP1,CNOT11,CNOT6L,CYFIP1,DDX1,DDX3X,DDX6,DIO2,DNAJC1,DNAJC3,DTD1,EGFR,EIF2A,EIF2AK2,EIF3E,EIF4E3,EIF4H,EIF5B,ENSG00000198843,ENSG00000203546,FXR1,GAPDH,HNRNPA2B1,IARS,IGF2BP2,IGF2BP3,IPO8,ITGA2,LARP4B,LARS,LSM14A,MALSU1,METTL14,MRPS27,MTIF2,MYCN,NANOS1,NCBP1,NCL,NCOR1,NUP153,NUP155,NUP160,NUP188,NUP205,NUP214,NUP35,NUP54,NUP93,NUPL1,PAIP1,POLR2D,POM121,…
GO Biological Process	GO:0034248	regulation of cellular amide metabolic process	32	2.61642e-12	3.37597e-08	1.05499e-09	1.85035	79.4445	147	0.036814	0.0681186	93	0.000423416	1	0.0587455	1.38425	70.0741	97	458	0.034179	0.21179	p1063,p1064,p1073,p1121,p1124,p1125,p1143,p1159,p1160,p1168,p1172,p1173,p1174,p1196,p1197,p1198,p1199,p1200,p1228,p123,p124,p1248,p125,p1282,p1319,p1320,p1321,p1326,p1327,p1328,p1329,p1347,p1352,p1378,p1407,p1408,p1410,p1433,p1434,p1445,p1505,p1511,p1512,p1514,p1515,p1516,p1517,p1518,p1519,p1520,p1521,p1522,p1541,p1555,p1566,p1585,p1586,p1587,p1590,p1603,p1744,p1745,p1747,p1758,p1776,p1777,p1780,…	ACO1,AGO2,APP,ATF4,ATXN2,BPGM,C12orf5,C1QBP,CAPRIN2,CDK5RAP1,CLU,CNOT11,CNOT6L,CYFIP1,CYR61,DDX1,DDX3X,DDX6,DIO2,DNAJC1,DNAJC3,DTD1,EGFR,EIF2A,EIF2AK2,EIF3E,EIF4E3,EIF4H,EIF5B,ENSG00000198843,ENSG00000203546,EPHA4,FXR1,GAPDH,HNRNPA2B1,IARS,IGF2BP2,IGF2BP3,IPO8,ITGA2,LARP4B,LARS,LSM14A,MALSU1,METTL14,MRPS27,MTIF2,MYCN,NANOS1,NCBP1,NCL,NCOR1,NUP153,NUP155,NUP160,NUP188,NUP205,NUP214,NUP35,NUP54,NUP…
GO Biological Process	GO:0043589	skin morphogenesis	33	2.6587e-12	3.43052e-08	1.03955e-09	9.44975	1.90481	18	0.000882675	0.00834106	239	0.00311689	1	0.168273	4.08496	1.224	5	8	0.0017618	0.625	p1355,p1514,p1515,p1516,p1517,p1518,p1519,p1520,p1521,p1522,p1617,p1811,p1812,p1813,p1814,p1815,p536,p537	COL1A2,ITGA2,PSEN1,SRF,TP63
GO Biological Process	GO:0010389	regulation of G2/M transition of mitotic cell cycle	34	3.01878e-12	3.89513e-08	1.14563e-09	2.4687	30.7855	76	0.0142658	0.0352178	187	0.00189582	1	0.130812	1.53186	29.376	45	192	0.0158562	0.234375	p1036,p1037,p1038,p1039,p1055,p1056,p1191,p1192,p1196,p1197,p1198,p1215,p1229,p1278,p1400,p1478,p1732,p1798,p1806,p1807,p1808,p1809,p1810,p1825,p1863,p1864,p1881,p1923,p1985,p2068,p2069,p2071,p2076,p2077,p2078,p2097,p2155,p234,p235,p371,p372,p373,p374,p375,p376,p377,p378,p399,p400,p442,p452,p524,p546,p548,p569,p570,p571,p572,p62,p657,p668,p669,p670,p735,p77,p778,p799,p813,p866,p867,p954,p992,p993…	AKAP9,ALMS1,APP,AURKA,CDK5RAP2,CDK6,CENPJ,CEP135,CEP290,CEP57,CEP72,CEP78,CLASP1,CUL1,DTL,DYNC1H1,DYNC1I2,FANCI,FHL1,FOXN3,HAUS1,HMGA2,HSP90AA1,MRE11A,NBN,OFD1,PCM1,PCNT,PSMB1,PSMB7,PSMC1,PSMC4,PSMC6,PSMD12,PSMD14,PSMD5,PSMD6,RBX1,RINT1,SDCCAG8,SIN3A,TICRR,UBA52,UBC,YWHAE
GO Biological Process	GO:0006325	chromatin organization	35	4.19073e-12	5.4073e-08	1.54494e-09	1.62498	132.925	216	0.0615963	0.100093	28	5.48745e-05	0.708045	0.0252873	1.35849	105.264	143	688	0.0503876	0.207849	p101,p1012,p1013,p1019,p102,p103,p104,p105,p1054,p106,p1089,p1090,p1091,p112,p113,p1144,p1146,p1147,p1166,p1167,p1176,p1179,p1180,p1181,p1191,p1192,p1199,p1200,p1206,p1207,p1210,p1217,p1235,p1246,p1264,p1266,p1283,p1302,p1349,p1355,p1399,p1403,p1431,p144,p1447,p145,p1450,p146,p147,p1479,p148,p149,p1553,p1557,p1565,p159,p1593,p1594,p1596,p160,p161,p1614,p1615,p1616,p162,p1623,p1627,p163,p164,p1646…	AEBP2,ANP32B,ARID1B,ARID2,ARID4B,ARID5B,ASF1A,ASH2L,ASXL1,AURKA,BAZ1A,BAZ1B,BCORL1,BRCA2,BRD9,BRWD1,C2orf61,CDAN1,CDKN2A,CENPO,CENPQ,CENPV,CHAF1B,CHD1,CHD2,CHD3,CHD7,CHD8,CHRAC1,CLOCK,CREBBP,CUL4B,DDX11,DPF3,EHMT1,ELP3,EP400,EPC1,EPC2,EYA4,EZH2,GATA3,GATAD1,GATAD2B,H3F3C,HCFC1,HDAC7,HDAC8,HDAC9,HIRA,HIST1H1A,HIST1H1T,HIST1H2AK,HIST1H2BN,HJURP,HLCS,HMGA2,HMGN3,HNRNPC,INO80,JADE1,JADE3,JAK2,JMJD1C,…
GO Biological Process	GO:0007059	chromosome segregation	36	4.38126e-12	5.65315e-08	1.57032e-09	2.07154	52.1352	108	0.024159	0.0500463	83	0.000327298	1	0.050881	1.49644	45.441	68	297	0.0239605	0.228956	p1055,p1056,p1094,p1128,p1129,p1130,p1145,p1146,p1147,p1176,p1226,p1236,p1237,p1286,p1302,p1311,p1312,p1313,p1314,p1376,p1387,p1431,p1447,p1459,p1481,p15,p1501,p1502,p1503,p1504,p1528,p1565,p1567,p1627,p1647,p1672,p1731,p1817,p1818,p1890,p1895,p191,p1927,p1937,p1977,p1978,p2005,p2025,p2026,p2027,p206,p2068,p2069,p2076,p2077,p2078,p2108,p2109,p2125,p2127,p2128,p2148,p2149,p2150,p216,p234,p235,p253…	ACTR3,AHCTF1,BRIP1,BUB1,BUB1B,BUB3,CCNE2,CDC14A,CDC14B,CDCA2,CDK5RAP2,CENPO,CENPQ,CEP57,CEP57L1,CHMP2B,CIAO1,CLASP1,CLIP1,CUL3,DDX11,DDX3X,DIS3L2,DSCC1,DYNC1H1,DYNC1I1,DYNC1I2,ESCO2,FANCD2,FANCM,FBXW7,HDAC8,HJURP,HORMAD2,INO80,KIF23,KIF25,KIF2A,KIF4A,LEMD3,MAD2L1,MRE11A,NAA50,NCAPD3,NCAPG,NDEL1,NEK6,NIPBL,NR3C1,NUP160,OIP5,PAPD7,PDS5A,PTTG1,RANBP2,RB1,SGOL2,SMARCAD1,SMC2,SMC5,STAG1,STAG2,SYCE1L,T…
GO Biological Process	GO:0000819	sister chromatid segregation	37	5.19731e-12	6.70609e-08	1.81246e-09	2.40694	32.4064	78	0.0150168	0.0361446	72	0.000264852	1	0.0474637	1.65156	28.458	47	186	0.016561	0.252688	p1055,p1056,p1094,p1128,p1129,p1130,p1145,p1226,p1286,p1302,p1311,p1312,p1313,p1314,p1376,p1387,p1447,p1459,p1481,p15,p1501,p1502,p1503,p1504,p1528,p1627,p1672,p1731,p1817,p1818,p191,p1937,p1977,p1978,p2005,p2025,p2026,p2027,p206,p2125,p2127,p2128,p2148,p2149,p2150,p216,p234,p235,p253,p322,p323,p438,p468,p469,p470,p471,p569,p570,p571,p572,p593,p594,p595,p597,p598,p599,p644,p649,p749,p78,p907,p972…	AHCTF1,BUB1,BUB1B,BUB3,CDC14A,CDC14B,CENPO,CENPQ,CEP57,CEP57L1,CHMP2B,CLASP1,CLIP1,CUL3,DDX11,DIS3L2,DSCC1,DYNC1H1,DYNC1I1,DYNC1I2,FBXW7,HDAC8,HORMAD2,INO80,KIF23,KIF25,KIF2A,KIF4A,MAD2L1,MRE11A,NAA50,NCAPD3,NCAPG,NDEL1,NIPBL,NUP160,PAPD7,PDS5A,RANBP2,RB1,SGOL2,SMC2,SMC5,STAG1,STAG2,WAPAL,ZWILCH
GO Biological Process	GO:1901987	regulation of cell cycle phase transition	38	5.71075e-12	7.36858e-08	1.9391e-09	1.87215	73.7121	138	0.0341576	0.0639481	54	0.000149377	1	0.0356929	1.43853	63.9541	92	418	0.0324172	0.220096	p1036,p1037,p1038,p1039,p1055,p1056,p1121,p1128,p1129,p1130,p1191,p1192,p1196,p1197,p1198,p1215,p1229,p1246,p1247,p1255,p1278,p1355,p1380,p1381,p1400,p1405,p1410,p1447,p1450,p1459,p1478,p15,p1590,p1647,p1720,p1721,p1732,p1758,p1798,p1806,p1807,p1808,p1809,p1810,p1825,p1863,p1864,p1867,p1881,p1908,p1923,p1980,p1981,p1982,p1985,p2005,p206,p2068,p2069,p2071,p2076,p2077,p2078,p2097,p2108,p2109,p2145,…	ADAM17,AKAP9,ALMS1,ANAPC1,ANAPC4,ANKRD17,ANXA1,APP,AURKA,BUB1,BUB1B,BUB3,CCND2,CDC14A,CDC14B,CDK5RAP2,CDK6,CENPJ,CEP135,CEP290,CEP57,CEP72,CEP78,CLASP1,CNOT11,CNOT6L,CUL1,CUL3,CUL4B,DCUN1D3,DDX3X,DTL,DYNC1H1,DYNC1I2,E2F7,EGFR,ERCC3,EZH2,FANCI,FBXO5,FBXW7,FHL1,FOXN3,HAUS1,HMGA2,HSP90AA1,INO80,JADE1,KCNA5,MAD2L1,MRE11A,NBN,NEK10,NEK6,OFD1,PAXIP1,PCM1,PCNT,PRKDC,PSMB1,PSMB7,PSMC1,PSMC4,PSMC6,PSMD12,…
GO Biological Process	GO:0033343	positive regulation of collagen binding	39	6.03426e-12	7.78601e-08	1.99641e-09	37.3131	0.241202	9	0.000111771	0.00417053	1943	0.153	1	1	6.53594	0.153	1	1	0.000352361	1	p1514,p1515,p1516,p1517,p1518,p1519,p1520,p1521,p1522	ITGA2
GO Biological Process	GO:0051603	proteolysis involved in cellular protein catabolic process	40	8.02904e-12	1.03599e-07	2.58997e-09	1.74778	94.9775	166	0.0440118	0.0769231	6	6.48676e-07	0.00836987	0.00139498	1.51384	83.2321	126	544	0.0443975	0.231618	p1008,p1036,p1037,p1038,p1039,p1042,p1043,p1044,p1045,p1046,p1047,p1052,p1053,p1101,p1120,p1128,p1129,p1130,p1135,p1153,p1171,p1191,p1192,p1199,p1200,p1208,p1209,p1229,p1233,p1234,p1246,p1251,p1265,p1278,p1294,p1325,p1329,p1346,p1374,p138,p1380,p1381,p1387,p1399,p1401,p1402,p1426,p1447,p1456,p1459,p1460,p1483,p1493,p1494,p1527,p1562,p1563,p1567,p1613,p1614,p1615,p1616,p1624,p1625,p1629,p1662,p169…	ABTB2,ADAMTS12,ANAPC1,ANAPC4,ANKIB1,ARIH1,AURKA,BFAR,BTBD9,BUB1B,BUB3,C18orf25,CAPN2,CASP8,CD2AP,CLOCK,COPS3,CRBN,CTSL,CTSO,CUL1,CUL2,CUL3,CUL4B,CYLD,DNAJC3,DTL,EDEM1,ERCC8,ERLIN1,FAP,FBXL14,FBXL22,FBXL3,FBXL5,FBXO11,FBXO39,FBXO9,FBXW7,IDE,JKAMP,KIAA0368,KLHL42,KLHL8,MAD2L1,MARCH6,NEDD4,NUB1,PCNP,PCYOX1,PDCD6IP,POMT1,PPP2CB,PPP2R5C,PSMB1,PSMB7,PSMC1,PSMC4,PSMC6,PSMD12,PSMD14,PSMD5,PSMD6,PTPN23,PT…
GO Biological Process	GO:0044257	cellular protein catabolic process	41	8.73692e-12	1.12732e-07	2.74957e-09	1.72592	99.6572	172	0.0461804	0.0797034	7	7.4801e-07	0.00965158	0.0013788	1.49687	87.5161	131	572	0.0461593	0.229021	p1008,p1036,p1037,p1038,p1039,p1042,p1043,p1044,p1045,p1046,p1047,p1052,p1053,p1101,p1120,p1128,p1129,p1130,p1135,p1153,p1171,p1191,p1192,p1199,p1200,p1208,p1209,p1229,p1233,p1234,p1246,p1251,p1265,p1278,p1294,p1325,p1329,p1346,p1374,p138,p1380,p1381,p1387,p1399,p1401,p1402,p1426,p1447,p1456,p1459,p1460,p1483,p1493,p1494,p1527,p1562,p1563,p1567,p1613,p1614,p1615,p1616,p1624,p1625,p1629,p1662,p169…	ABTB2,ADAMTS12,ANAPC1,ANAPC4,ANKIB1,AP2A2,ARIH1,AURKA,BFAR,BNIP3L,BTBD9,BUB1B,BUB3,C18orf25,CAPN2,CASP8,CD2AP,CLOCK,CLTA,CLTC,COPS3,CRBN,CTSL,CTSO,CUL1,CUL2,CUL3,CUL4B,CYLD,DNAJC3,DTL,EDEM1,ERCC8,ERLIN1,FAP,FBXL14,FBXL22,FBXL3,FBXL5,FBXO11,FBXO39,FBXO9,FBXW7,IDE,JKAMP,KIAA0368,KLHL42,KLHL8,LAMP2,MAD2L1,MARCH6,NEDD4,NUB1,PCNP,PCYOX1,PDCD6IP,POMT1,PPP2CB,PPP2R5C,PSMB1,PSMB7,PSMC1,PSMC4,PSMC6,PSMD12…
GO Biological Process	GO:1902749	regulation of cell cycle G2/M phase transition	42	8.7829e-12	1.13326e-07	2.69823e-09	2.38009	32.7719	78	0.0151862	0.0361446	182	0.00178817	1	0.126774	1.52074	30.906	47	202	0.016561	0.232673	p1036,p1037,p1038,p1039,p1055,p1056,p1191,p1192,p1196,p1197,p1198,p1215,p1229,p1247,p1278,p1400,p1478,p1732,p1798,p1806,p1807,p1808,p1809,p1810,p1825,p1863,p1864,p1867,p1881,p1923,p1985,p2068,p2069,p2071,p2076,p2077,p2078,p2097,p2155,p234,p235,p371,p372,p373,p374,p375,p376,p377,p378,p399,p400,p442,p452,p524,p546,p548,p569,p570,p571,p572,p62,p657,p668,p669,p670,p735,p77,p778,p799,p813,p866,p867,p9…	AKAP9,ALMS1,APP,AURKA,CDK5RAP2,CDK6,CENPJ,CEP135,CEP290,CEP57,CEP72,CEP78,CLASP1,CUL1,DTL,DYNC1H1,DYNC1I2,FANCI,FHL1,FOXN3,HAUS1,HMGA2,HSP90AA1,MRE11A,NBN,NEK10,OFD1,PAXIP1,PCM1,PCNT,PSMB1,PSMB7,PSMC1,PSMC4,PSMC6,PSMD12,PSMD14,PSMD5,PSMD6,RBX1,RINT1,SDCCAG8,SIN3A,TICRR,UBA52,UBC,YWHAE
GO Biological Process	GO:0030705	cytoskeleton-dependent intracellular transport	43	8.91475e-12	1.15027e-07	2.67505e-09	2.60411	25.3446	66	0.0117445	0.0305839	161	0.00138894	1	0.111314	1.63399	22.644	37	148	0.0130373	0.25	p1049,p1050,p1055,p1056,p1151,p1196,p1197,p1198,p1253,p129,p130,p131,p1310,p132,p133,p134,p1362,p1386,p1489,p1541,p1545,p157,p1579,p158,p1587,p159,p160,p161,p1630,p1631,p1632,p1633,p1817,p1818,p1868,p1869,p1881,p1960,p1975,p1976,p2082,p2106,p2125,p3,p326,p327,p328,p329,p330,p428,p45,p550,p569,p570,p571,p572,p591,p608,p609,p610,p649,p671,p749,p938,p939,p949	AP3B1,AP3S2,APBA1,APP,ARHGAP21,BICD1,BLOC1S5,CCDC88A,CCDC88C,COPG1,DST,DYNC1H1,DYNC1I1,DYNC1I2,HTT,IFT74,IFT81,KIF13A,KIF23,KIF4A,KIF5B,KIFAP3,MAP1B,MYO10,NDEL1,PCM1,RAB1A,RASGRP1,RPGR,SPG11,SSX2IP,TRAF3IP1,TTC21A,TTC21B,WDR19,WDR34,WDR60
GO Biological Process	GO:0010564	regulation of cell cycle process	44	9.84133e-12	1.26983e-07	2.88597e-09	1.60744	134.997	217	0.0625567	0.100556	59	0.000180038	1	0.0393734	1.32999	105.264	140	688	0.0493305	0.203488	p1023,p1025,p1026,p1036,p1037,p1038,p1039,p1042,p1043,p1044,p1045,p1046,p1047,p1055,p1056,p1071,p1121,p1128,p1129,p1130,p1191,p1192,p1196,p1197,p1198,p1215,p1220,p1229,p1246,p1247,p1251,p1255,p1264,p1272,p1278,p1283,p1286,p1311,p1312,p1313,p1314,p1355,p1366,p1380,p1381,p1400,p1405,p1410,p1447,p1450,p1459,p1478,p15,p150,p151,p152,p153,p1557,p1567,p159,p1590,p160,p161,p162,p163,p164,p1642,p1643,p16…	ADAM17,AKAP9,ALMS1,ANAPC1,ANAPC4,ANKRD17,ANXA1,APP,AURKA,AXIN2,BBS4,BIRC6,BRCA2,BUB1,BUB1B,BUB3,CCND2,CDC14A,CDC14B,CDK5RAP2,CDK6,CENPJ,CENPV,CEP120,CEP135,CEP290,CEP57,CEP72,CEP78,CHMP2B,CHMP3,CLASP1,CLTC,CNOT11,CNOT6L,CTGF,CUL1,CUL3,CUL4B,DCUN1D3,DDX11,DDX3X,DTL,DYNC1H1,DYNC1I2,E2F6,E2F7,EGFR,EHMT1,EPC1,ERCC3,EZH2,FANCI,FAP,FBXO5,FBXW7,FHL1,FLCN,FOXN3,GNAI1,HAUS1,HDAC8,HMGA2,HSP90AA1,INO80,JADE…
GO Biological Process	GO:0090342	regulation of cell aging	45	1.24022e-11	1.60025e-07	3.55612e-09	4.14416	8.20432	34	0.00380182	0.0157553	25	4.44274e-05	0.573246	0.0229299	2.82635	5.66101	16	37	0.00563777	0.432432	p1220,p1270,p1580,p1639,p1640,p1741,p1742,p1743,p1806,p1807,p1808,p1809,p1810,p1908,p1958,p1959,p196,p2076,p2077,p2078,p2087,p299,p371,p372,p373,p374,p375,p376,p377,p378,p396,p397,p533,p942	ABL1,ARG2,CDK6,CDKN2A,EEF1E1,HMGA2,KRAS,MARCH5,MB21D1,MIF,NEK4,NEK6,PAWR,PNPT1,PRKDC,TWIST1
GO Biological Process	GO:0030163	protein catabolic process	46	1.51867e-11	1.95954e-07	4.25988e-09	1.69527	104.998	178	0.0486552	0.0824838	16	7.4948e-06	0.0967054	0.00604409	1.42874	93.7891	134	613	0.0472163	0.218597	p1008,p1036,p1037,p1038,p1039,p1042,p1043,p1044,p1045,p1046,p1047,p1052,p1053,p1101,p1120,p1128,p1129,p1130,p1135,p1153,p1171,p1191,p1192,p1199,p1200,p1208,p1209,p1229,p1233,p1234,p1246,p1251,p1265,p1278,p1294,p1325,p1329,p1346,p1374,p138,p1380,p1381,p1387,p1399,p1401,p1402,p1426,p1447,p1456,p1459,p1460,p1483,p1493,p1494,p1527,p1551,p1562,p1563,p1567,p1613,p1614,p1615,p1616,p1624,p1625,p1629,p166…	ABTB2,ADAMTS12,ANAPC1,ANAPC4,ANKIB1,ANXA2,AP2A2,ARIH1,AURKA,BFAR,BNIP3L,BTBD9,BUB1B,BUB3,C18orf25,CAPN2,CASP8,CD2AP,CLOCK,CLTA,CLTC,COPS3,CRBN,CTSL,CTSO,CUL1,CUL2,CUL3,CUL4B,CYLD,DNAJC3,DTL,EDEM1,EDEM3,ERCC8,ERLIN1,FAP,FBXL14,FBXL22,FBXL3,FBXL5,FBXO11,FBXO39,FBXO9,FBXW7,IDE,JKAMP,KIAA0368,KLHL42,KLHL8,LAMP2,LNPEP,MAD2L1,MARCH6,NEDD4,NUB1,PCNP,PCYOX1,PDCD6IP,POMT1,PPP2CB,PPP2R5C,PSMB1,PSMB7,PSMC1,…
GO Biological Process	GO:0033631	cell-cell adhesion mediated by integrin	47	1.56196e-11	2.0154e-07	4.28808e-09	11.2591	1.33225	15	0.000617355	0.00695088	434	0.0126725	1	0.376759	4.90196	0.612001	3	4	0.00105708	0.75	p1436,p1437,p162,p163,p164,p165,p166,p167,p168,p169,p170,p171,p172,p173,p1903	ADAM9,ITGB1,NPNT
GO Biological Process	GO:0018205	peptidyl-lysine modification	48	1.71327e-11	2.21063e-07	4.60547e-09	2.01536	54.0846	109	0.0250624	0.0505097	14	3.80492e-06	0.0490949	0.00350678	1.67412	43.605	73	285	0.0257223	0.25614	p1012,p1013,p1045,p1046,p1047,p1059,p1060,p1073,p1113,p112,p113,p1176,p1179,p1180,p1181,p1264,p1302,p1323,p1324,p1349,p1358,p1399,p1407,p1408,p1447,p1450,p1505,p1557,p1585,p1586,p1587,p159,p160,p161,p162,p1623,p163,p164,p1642,p165,p166,p167,p1741,p1742,p1743,p1776,p1777,p1824,p1851,p1863,p1864,p1867,p1896,p1898,p1899,p1901,p1904,p2083,p2084,p2088,p2093,p2096,p2110,p2111,p2112,p2113,p2114,p2115,p2…	ARID4B,ASH2L,BRCA2,CLOCK,CREBBP,EHMT1,ELP3,EP400,EPC1,EPC2,EZH2,HCFC1,HDAC7,HDAC9,IFIH1,JADE1,JADE3,JMJD6,KANSL2,KANSL3,KAT6A,KAT7,KDM6A,KMT2E,METTL21A,MORF4L2,MSL3,NAA50,NAT8,NCOA1,NCOA3,NFATC2IP,NUP153,NUP155,NUP160,NUP188,NUP205,NUP214,NUP35,NUP54,NUP93,NUPL1,OGT,PAXIP1,PIAS1,PIAS2,PLOD2,POM121,PRDM5,PRDM6,PWP1,RANBP2,SENP5,SENP6,SENP8,SETD2,SETD8,SIRT2,SMYD2,SP3,SUPT3H,SUPT7L,SUV39H2,TET3,TOP…
GO Biological Process	GO:0010638	positive regulation of organelle organization	49	2.20706e-11	2.84777e-07	5.81178e-09	1.67857	107.83	181	0.0499675	0.083874	65	0.000209763	1	0.0416395	1.37279	82.3141	113	538	0.0398168	0.210037	p1006,p1007,p1061,p1072,p1078,p1079,p1101,p1106,p1107,p1108,p1114,p1120,p1128,p1129,p1130,p1158,p1168,p1172,p1173,p1174,p1191,p1192,p1199,p1200,p1228,p1237,p1251,p126,p1272,p1320,p1321,p1355,p1359,p1362,p1365,p1366,p1396,p1400,p1401,p1410,p1459,p1461,p1482,p1508,p1509,p1510,p1541,p1554,p1557,p157,p158,p159,p160,p1603,p161,p1643,p1644,p1645,p1673,p168,p169,p1697,p170,p171,p172,p1728,p173,p1730,p17…	ABI2,ABL1,ACTN2,ACTR3,ANK1,ANXA1,ANXA2,ARHGEF10,ARPC1A,ARPC1B,ASAP1,ATR,AURKA,BBS4,BCL2L11,BRAF,BRK1,C1QBP,C2CD5,CASP8,CCDC88A,CCT8,CDK5RAP1,CEP120,CEP135,CFL2,CLASP1,CLIP1,CNOT6L,CTGF,CTTN,CUL3,CYFIP1,DCN,DDX11,DLG1,DNM1L,DSTN,FAM154A,FAM20B,FAM21C,FBXW7,FER,FMN1,FSCN1,FZD5,GPR26,HNRNPA2B1,HTT,KIAA1715,KIAA1731,KIF5B,LIMK1,MAP3K4,MARCH5,MIEF1,MLLT11,MNS1,MRE11A,MRPS27,MSN,MSX1,NAF1,NAV3,NBN,NCKA…
GO Biological Process	GO:0048333	mesodermal cell differentiation	50	2.25044e-11	2.90374e-07	5.80749e-09	3.77026	9.81365	37	0.00454757	0.0171455	2614	0.197214	1	0.973471	1.50829	3.978	6	26	0.00211416	0.230769	p1514,p1515,p1516,p1517,p1518,p1519,p1520,p1521,p1522,p162,p163,p164,p165,p166,p167,p168,p169,p170,p171,p172,p173,p1755,p2036,p2110,p2111,p2112,p2113,p2114,p2115,p371,p372,p373,p374,p375,p376,p377,p378	HMGA2,INHBA,ITGA2,ITGB1,KDM6A,KLF4
GO Biological Process	GO:0006886	intracellular protein transport	51	2.5042e-11	3.23116e-07	6.33562e-09	1.6417	118.17	194	0.054759	0.089898	38	8.43651e-05	1	0.0286464	1.34674	106.182	143	694	0.0503876	0.206052	p1049,p1050,p1054,p1062,p1073,p1088,p1119,p1151,p1159,p1160,p117,p118,p1182,p1183,p119,p120,p1208,p1209,p1217,p1242,p1243,p1244,p1253,p1256,p1300,p1310,p1318,p1339,p1346,p1347,p1360,p1365,p1366,p1386,p1407,p1408,p1433,p1434,p1445,p1452,p1453,p1468,p1469,p1470,p1471,p1472,p1473,p1505,p1533,p1545,p1566,p1585,p1586,p1587,p1602,p1607,p1610,p1638,p1642,p1671,p1698,p1704,p1712,p1719,p1726,p1727,p174,p1…	AKAP12,AP2A2,AP3B1,AP3S2,AP4E1,AP4S1,APBA1,ARL6IP1,ATG3,ATP1B1,BCAP29,C2CD5,CEP57,CHM,CHP1,CLIP1,CLTA,CLTC,CLTCL1,CLU,COG3,COG7,COPB2,COPG1,CSE1L,CTAGE5,CTTN,DNAJC19,DSCR3,ENSG00000260342,ERBB2IP,ERP29,EVI5,EXOC4,GNPTAB,GRTP1,HSP90AA1,IFIT1,IFT74,IFT81,IMMP2L,IPO5,IPO8,JAK2,KIAA1432,KIF13A,KIFAP3,KPNA3,LAMP2,LARS,MTX2,MYO6,NCF1,NDUFA13,NEDD4,NUP153,NUP155,NUP188,NUP214,NUP35,NUP54,NUPL1,PAN3,PARD…
GO Biological Process	GO:0043632	modification-dependent macromolecule catabolic process	52	3.03727e-11	3.91899e-07	7.53653e-09	1.75899	87.5501	154	0.04057	0.0713624	8	8.90386e-07	0.0114886	0.00143608	1.52505	78.0301	119	510	0.0419309	0.233333	p1008,p1036,p1037,p1038,p1039,p1052,p1053,p1120,p1128,p1129,p1130,p1135,p1145,p1153,p1171,p1191,p1192,p1199,p1200,p1208,p1209,p1229,p1233,p1234,p1246,p1265,p1278,p1294,p1325,p1329,p1346,p1374,p1380,p1381,p1387,p1399,p1401,p1402,p1426,p1447,p1456,p1459,p1483,p1527,p1562,p1563,p1567,p1613,p1614,p1615,p1616,p1624,p1625,p1629,p1662,p1690,p1705,p1732,p1735,p1736,p178,p1800,p1801,p1802,p1842,p1863,p186…	ABTB2,ANAPC1,ANAPC4,ANKIB1,ARIH1,AURKA,BFAR,BTBD9,BUB1B,BUB3,C18orf25,CD2AP,CLOCK,COPS3,CRBN,CUL1,CUL2,CUL3,CUL4B,CYLD,DIS3L2,DTL,EDEM1,ERCC8,ERLIN1,EXOSC3,FBXL14,FBXL22,FBXL3,FBXL5,FBXO11,FBXO39,FBXO9,FBXW7,JKAMP,KIAA0368,KLHL42,KLHL8,MAD2L1,MARCH6,NEDD4,NUB1,PCNP,PCYOX1,PNPT1,POMT1,PPP2CB,PPP2R5C,PSMB1,PSMB7,PSMC1,PSMC4,PSMC6,PSMD12,PSMD14,PSMD5,PSMD6,PTPN23,PTTG1,RAD23B,RANBP2,RBX1,RFFL,RLIM,R…
GO Biological Process	GO:0034470	ncRNA processing	53	4.11944e-11	5.31531e-07	1.00289e-08	2.07351	47.2629	98	0.0219013	0.0454124	1345	0.0796238	1	0.763855	1.17481	60.4351	71	395	0.0250176	0.179747	p1063,p1064,p1078,p1079,p1105,p1119,p1145,p1155,p116,p1164,p1165,p1168,p121,p1215,p122,p1233,p1360,p14,p1403,p1436,p1437,p1461,p1480,p1528,p1556,p1577,p1588,p1589,p1590,p1595,p1607,p1674,p1689,p1709,p1710,p1711,p1713,p1747,p1873,p1875,p1876,p1877,p1878,p189,p1912,p1913,p1926,p1927,p1940,p1941,p1971,p2000,p2008,p2009,p2020,p2021,p2022,p2023,p2024,p2037,p213,p2143,p2144,p224,p238,p248,p281,p282,p38…	ABT1,ADAT2,AGO2,ALKBH8,CDK5RAP1,CDKAL1,CHD7,DDX1,DDX47,DDX51,DDX52,DHX37,DIMT1,DIS3L2,ELAC1,ELAC2,ELP2,ERI1,EXOSC3,FAM98B,FARS2,HEATR1,HNRNPA2B1,IKBKAP,INTS12,INTS4,INTS6,INTS8,ISG20,KARS,KIAA1456,KRR1,LTV1,MRPS11,MTFMT,NAF1,NAT10,NCBP1,NOL8,NSUN2,NSUN6,PRKRA,PUS10,PUS3,RPF2,RPL10A,RPL35A,RPL37A,RPL39,RPLP1,RPS15A,RPS19,RPS24,SMAD3,SRFBP1,TEX10,TRDMT1,TRMT10B,TRMT11,TRMT13,TRMT5,TRMT6,TRNT1,UBA52…
GO Biological Process	GO:2000772	regulation of cellular senescence	54	5.34297e-11	6.89404e-07	1.27667e-08	4.12948	7.74916	32	0.0035909	0.0148285	26	4.7555e-05	0.613603	0.0236001	3.05011	4.59	14	30	0.00493305	0.466667	p1270,p1580,p1639,p1640,p1741,p1742,p1743,p1806,p1807,p1808,p1809,p1810,p1908,p1958,p1959,p2076,p2077,p2078,p2087,p299,p371,p372,p373,p374,p375,p376,p377,p378,p396,p397,p533,p942	ABL1,ARG2,CDK6,CDKN2A,EEF1E1,HMGA2,KRAS,MB21D1,NEK4,NEK6,PAWR,PNPT1,PRKDC,TWIST1
GO Biological Process	GO:0000082	G1/S transition of mitotic cell cycle	55	6.51788e-11	8.41002e-07	1.52909e-08	2.46123	27.2221	67	0.0126145	0.0310473	130	0.000904886	1	0.0898134	1.74292	18.36	32	120	0.0112756	0.266667	p1009,p1095,p1096,p1097,p1098,p1120,p1128,p1129,p1130,p1155,p1201,p1202,p1433,p1434,p162,p163,p1634,p1635,p164,p165,p1657,p1658,p166,p167,p168,p169,p170,p171,p172,p1720,p1721,p173,p1755,p178,p1794,p1806,p1807,p1808,p1809,p1810,p1823,p1863,p1864,p1927,p1958,p1959,p2102,p2121,p2122,p296,p297,p298,p388,p389,p450,p468,p469,p470,p471,p528,p544,p647,p786,p787,p8,p901,p972	BACH1,BCAT1,CCNE2,CDK6,CDKN2A,CUL1,CUL2,CUL3,DBF4,E2F6,E2F7,ESRRB,FBXO5,GFI1,INHBA,ITGB1,LATS2,MCM6,MCM8,MNAT1,ORC2,ORC3,ORC5,PHF8,PIAS1,POLA1,PPP3CA,PRIM2,RANBP2,RB1,RBBP8,USP37
GO Biological Process	GO:0044843	cell cycle G1/S phase transition	56	7.03288e-11	9.07452e-07	1.62045e-08	2.45666	27.2728	67	0.012638	0.0310473	139	0.00105285	1	0.0977331	1.72851	18.513	32	121	0.0112756	0.264463	p1009,p1095,p1096,p1097,p1098,p1120,p1128,p1129,p1130,p1155,p1201,p1202,p1433,p1434,p162,p163,p1634,p1635,p164,p165,p1657,p1658,p166,p167,p168,p169,p170,p171,p172,p1720,p1721,p173,p1755,p178,p1794,p1806,p1807,p1808,p1809,p1810,p1823,p1863,p1864,p1927,p1958,p1959,p2102,p2121,p2122,p296,p297,p298,p388,p389,p450,p468,p469,p470,p471,p528,p544,p647,p786,p787,p8,p901,p972	BACH1,BCAT1,CCNE2,CDK6,CDKN2A,CUL1,CUL2,CUL3,DBF4,E2F6,E2F7,ESRRB,FBXO5,GFI1,INHBA,ITGB1,LATS2,MCM6,MCM8,MNAT1,ORC2,ORC3,ORC5,PHF8,PIAS1,POLA1,PPP3CA,PRIM2,RANBP2,RB1,RBBP8,USP37
GO Biological Process	GO:1902036	regulation of hematopoietic stem cell differentiation	57	8.15182e-11	1.05183e-06	1.84532e-08	3.52316	10.7858	38	0.00499803	0.0176089	1484	0.0996032	1	0.866025	1.33257	15.759	21	103	0.00739958	0.203883	p101,p102,p103,p1036,p1037,p1038,p1039,p104,p105,p1203,p1204,p1278,p1309,p1700,p1732,p1806,p1807,p1808,p1809,p1810,p2071,p2076,p2077,p2078,p2087,p236,p442,p458,p524,p548,p629,p630,p631,p778,p813,p866,p867,p921	ABL1,CDK6,EIF2AK2,GATA2,GATA3,MYB,N4BP2L2,PSMB1,PSMB7,PSMC1,PSMC4,PSMC6,PSMD12,PSMD14,PSMD5,PSMD6,RUNX1,TCF12,UBA52,UBC,YAP1
GO Biological Process	GO:0019941	modification-dependent protein catabolic process	58	8.47431e-11	1.09344e-06	1.88524e-08	1.74436	86.5648	151	0.0401134	0.0699722	12	1.82248e-06	0.0235155	0.00195962	1.51331	76.6531	116	501	0.0408739	0.231537	p1008,p1036,p1037,p1038,p1039,p1052,p1053,p1120,p1128,p1129,p1130,p1135,p1153,p1171,p1191,p1192,p1199,p1200,p1208,p1209,p1229,p1233,p1234,p1246,p1265,p1278,p1294,p1325,p1329,p1346,p1374,p1380,p1381,p1387,p1399,p1401,p1402,p1426,p1447,p1456,p1459,p1483,p1527,p1562,p1563,p1567,p1613,p1614,p1615,p1616,p1624,p1625,p1629,p1662,p1690,p1705,p1732,p1735,p1736,p178,p1800,p1801,p1802,p1842,p1863,p1864,p186…	ABTB2,ANAPC1,ANAPC4,ANKIB1,ARIH1,AURKA,BFAR,BTBD9,BUB1B,BUB3,C18orf25,CD2AP,CLOCK,COPS3,CRBN,CUL1,CUL2,CUL3,CUL4B,CYLD,DTL,EDEM1,ERCC8,ERLIN1,FBXL14,FBXL22,FBXL3,FBXL5,FBXO11,FBXO39,FBXO9,FBXW7,JKAMP,KIAA0368,KLHL42,KLHL8,MAD2L1,MARCH6,NEDD4,NUB1,PCNP,PCYOX1,POMT1,PPP2CB,PPP2R5C,PSMB1,PSMB7,PSMC1,PSMC4,PSMC6,PSMD12,PSMD14,PSMD5,PSMD6,PTPN23,PTTG1,RAD23B,RANBP2,RBX1,RFFL,RLIM,RNF115,RNF121,RNF14,R…
GO Biological Process	GO:0010712	regulation of collagen metabolic process	59	8.86025e-11	1.14324e-06	1.93769e-08	4.0453	7.91041	32	0.00366562	0.0148285	2607	0.195499	1	0.967597	1.41318	5.66101	8	37	0.00281889	0.216216	p1042,p1043,p1044,p1045,p1046,p1047,p1514,p1515,p1516,p1517,p1518,p1519,p1520,p1521,p1522,p1606,p162,p163,p164,p165,p166,p167,p168,p169,p1697,p17,p170,p1700,p171,p172,p173,p543	CTGF,FAP,ITGA2,ITGB1,MYB,PPARD,RAP1A,TGFB3
GO Biological Process	GO:0098813	nuclear chromosome segregation	60	9.38826e-11	1.21137e-06	2.01895e-08	2.09656	43.8815	92	0.0203343	0.0426321	219	0.00258517	1	0.152312	1.441	38.862	56	254	0.0197322	0.220472	p1055,p1056,p1094,p1128,p1129,p1130,p1145,p1226,p1236,p1237,p1286,p1302,p1311,p1312,p1313,p1314,p1376,p1387,p1447,p1459,p1481,p15,p1501,p1502,p1503,p1504,p1528,p1567,p1627,p1647,p1672,p1731,p1817,p1818,p191,p1927,p1937,p1977,p1978,p2005,p2025,p2026,p2027,p206,p2125,p2127,p2128,p2148,p2149,p2150,p216,p234,p235,p253,p322,p323,p370,p438,p468,p469,p470,p471,p518,p569,p570,p571,p572,p593,p594,p595,p59…	ACTR3,AHCTF1,BRIP1,BUB1,BUB1B,BUB3,CCNE2,CDC14A,CDC14B,CENPO,CENPQ,CEP57,CEP57L1,CHMP2B,CLASP1,CLIP1,CUL3,DDX11,DIS3L2,DSCC1,DYNC1H1,DYNC1I1,DYNC1I2,FANCD2,FANCM,FBXW7,HDAC8,HORMAD2,INO80,KIF23,KIF25,KIF2A,KIF4A,LEMD3,MAD2L1,MRE11A,NAA50,NCAPD3,NCAPG,NDEL1,NIPBL,NUP160,PAPD7,PDS5A,PTTG1,RANBP2,RB1,SGOL2,SMC2,SMC5,STAG1,STAG2,SYCE1L,TTK,WAPAL,ZWILCH
GO Biological Process	GO:0016569	covalent chromatin modification	61	1.06301e-10	1.3716e-06	2.24852e-08	1.68159	99.9055	168	0.0462954	0.0778499	20	1.52683e-05	0.197007	0.00985036	1.47721	71.7571	106	469	0.0373503	0.226013	p1012,p1013,p1054,p1089,p1090,p1091,p112,p113,p1166,p1167,p1179,p1180,p1181,p1191,p1192,p1199,p1200,p1207,p1217,p1235,p1246,p1264,p1266,p1283,p1302,p1349,p1399,p1403,p1431,p144,p1447,p145,p1450,p146,p147,p1479,p148,p149,p1553,p1557,p1565,p159,p160,p161,p1614,p1615,p1616,p162,p1623,p163,p164,p1646,p165,p166,p167,p1685,p1695,p1699,p1724,p1725,p1741,p1742,p1743,p1778,p1824,p185,p1857,p186,p1863,p186…	AEBP2,ARID1B,ARID2,ARID4B,ARID5B,ASF1A,ASH2L,ASXL1,AURKA,BAZ1B,BCORL1,BRCA2,BRD9,C2orf61,CHD1,CHD2,CHD3,CHD7,CHD8,CLOCK,CREBBP,CUL4B,DPF3,EHMT1,ELP3,EP400,EPC1,EPC2,EYA4,EZH2,HCFC1,HDAC7,HDAC8,HDAC9,HIRA,HLCS,HMGA2,HMGN3,JADE1,JADE3,JAK2,JMJD1C,JMJD6,KANSL2,KANSL3,KAT6A,KAT7,KDM4C,KDM5A,KDM6A,KDM7A,KMT2E,L3MBTL3,LEO1,LOXL2,MORF4L2,MSL3,NAA50,NCOA1,NCOA3,NCOR1,NR3C1,OGT,PAXIP1,PHC1,PHF8,PRDM4,PRDM…
GO Biological Process	GO:0007017	microtubule-based process	62	1.22702e-10	1.58323e-06	2.55359e-08	1.65516	106.334	176	0.0492744	0.081557	42	9.3126e-05	1	0.0286096	1.3826	87.5161	121	572	0.0426357	0.211538	p1049,p1050,p1055,p1056,p1085,p1086,p1151,p1191,p1192,p1196,p1197,p1198,p1215,p1253,p1264,p1267,p1268,p129,p1297,p1298,p1299,p13,p130,p131,p1310,p132,p133,p134,p1349,p1359,p1362,p1368,p1386,p1396,p1400,p142,p143,p1458,p1478,p1483,p1484,p15,p1528,p1541,p1545,p1548,p1554,p1557,p157,p1579,p158,p1587,p159,p160,p161,p1628,p1630,p1631,p1632,p1633,p1647,p1702,p1703,p1720,p1721,p1727,p1731,p1798,p1803,p1…	ACTR3,AKAP9,AP2A2,AP3B1,AP3S2,APBA1,APP,ARHGAP21,ARHGEF10,ARMC4,ASUN,AURKA,BBS4,BICD1,BLOC1S5,BRCA2,C9orf117,CABYR,CAMSAP2,CCDC11,CCDC68,CCDC88A,CCDC88C,CDC14A,CDC14B,CDK5RAP2,CENPJ,CEP120,CEP135,CEP350,CEP57,CEP68,CEP72,CETN3,CHD3,CHP1,CLASP1,CLIP1,CLTA,CLTC,CNTLN,COPG1,CRMP1,DCLK2,DLG1,DNAH7,DST,DYNC1H1,DYNC1I1,DYNC1I2,EFHC1,EML4,EZR,FBXO5,FER,GAPDH,HAUS1,HTT,IFT74,IFT81,INO80,KIAA0753,KIF13A,K…
GO Biological Process	GO:0002684	positive regulation of immune system process	63	1.26001e-10	1.6258e-06	2.58063e-08	1.50754	165.17	249	0.0765384	0.115385	316	0.00578578	1	0.236246	1.20168	136.476	164	892	0.0577872	0.183857	p101,p1019,p102,p103,p1035,p1036,p1037,p1038,p1039,p104,p1040,p1041,p1045,p1046,p1047,p105,p106,p1070,p1072,p1082,p1084,p1085,p1088,p1101,p1109,p1113,p1114,p1119,p1176,p1177,p1188,p1189,p1191,p1196,p1197,p1198,p1203,p1204,p1220,p1237,p1242,p1272,p1278,p1295,p1296,p1300,p1304,p1309,p1317,p1345,p1358,p136,p137,p1387,p1394,p1395,p1401,p1405,p1410,p1435,p1454,p1455,p1457,p1462,p1463,p1464,p1468,p1469…	ABI1,ABL1,ACTR3,ADAM17,ANKRD17,ANXA1,AP3B1,APP,ARPC1A,ARPC1B,B2M,BCAR1,BDKRB1,BRAF,BRK1,BTLA,C12orf4,C1QBP,C1R,C1RL,C3,CAMK1D,CASP8,CD180,CD274,CD47,CD79A,CD80,CFHR5,CLU,COCH,CREB1,CREBBP,CRK,CRTAM,CTSL,CUL1,CXCL13,CYFIP1,CYLD,DDX58,DDX60,DPP4,ETS1,EXOSC3,FADD,FAM105B,FAM210B,FAM49B,FAM65B,FER,FLOT2,FZD5,GATA2,GATA3,GLI3,GPI,GPLD1,GPR68,HHLA2,HSP90AA1,ICAM2,ICOS,IFIH1,IGFBP2,IKBKE,IL15,IL7R,INHBA…
GO Biological Process	GO:0033341	regulation of collagen binding	64	1.28828e-10	1.66227e-06	2.5973e-08	26.2899	0.342336	9	0.000158636	0.00417053	3159	0.282598	1	1	3.26797	0.306	1	2	0.000352361	0.5	p1514,p1515,p1516,p1517,p1518,p1519,p1520,p1521,p1522	ITGA2
GO Biological Process	GO:0006511	ubiquitin-dependent protein catabolic process	65	1.3368e-10	1.72487e-06	2.65365e-08	1.73641	86.3851	150	0.0400302	0.0695088	11	1.69429e-06	0.0218615	0.0019874	1.51845	75.7351	115	495	0.0405215	0.232323	p1008,p1036,p1037,p1038,p1039,p1052,p1053,p1120,p1128,p1129,p1130,p1135,p1153,p1171,p1191,p1192,p1199,p1200,p1208,p1209,p1229,p1233,p1234,p1246,p1265,p1278,p1294,p1325,p1329,p1346,p1374,p1380,p1381,p1387,p1399,p1401,p1402,p1426,p1447,p1456,p1459,p1483,p1527,p1562,p1563,p1567,p1613,p1614,p1615,p1616,p1624,p1625,p1629,p1662,p1690,p1705,p1732,p1735,p1736,p178,p1800,p1801,p1802,p1842,p1863,p1864,p186…	ABTB2,ANAPC1,ANAPC4,ANKIB1,ARIH1,AURKA,BFAR,BTBD9,BUB1B,BUB3,C18orf25,CD2AP,CLOCK,COPS3,CRBN,CUL1,CUL2,CUL3,CUL4B,CYLD,DTL,EDEM1,ERCC8,ERLIN1,FBXL14,FBXL22,FBXL3,FBXL5,FBXO11,FBXO39,FBXO9,FBXW7,JKAMP,KIAA0368,KLHL42,KLHL8,MAD2L1,MARCH6,NEDD4,NUB1,PCNP,POMT1,PPP2CB,PPP2R5C,PSMB1,PSMB7,PSMC1,PSMC4,PSMC6,PSMD12,PSMD14,PSMD5,PSMD6,PTPN23,PTTG1,RAD23B,RANBP2,RBX1,RFFL,RLIM,RNF115,RNF121,RNF14,RNF144A,…
GO Biological Process	GO:0009615	response to virus	66	1.41295e-10	1.82314e-06	2.76232e-08	2.20036	36.8122	81	0.0170585	0.0375347	2353	0.167055	1	0.916069	1.15193	39.933	46	261	0.0162086	0.176245	p1,p101,p102,p103,p104,p1045,p1046,p1047,p105,p1063,p1064,p1082,p1211,p1212,p1214,p1238,p1239,p1264,p1430,p1462,p1463,p1464,p1639,p1640,p1752,p1806,p1807,p1808,p1809,p1810,p1841,p1854,p1855,p1891,p1892,p1893,p1894,p1911,p193,p194,p1962,p1963,p1964,p2,p2108,p2109,p220,p365,p366,p367,p368,p371,p372,p373,p374,p375,p376,p377,p378,p431,p432,p464,p485,p486,p487,p60,p665,p698,p71,p79,p80,p81,p831,p835,p…	ADARB1,ATG7,BCL2L11,BNIP3L,CD8A,CDK6,CLU,DDX1,DDX3X,DDX58,DDX60,DNAJC3,EIF2AK2,FADD,GATA3,HERC5,HMGA2,IFI44,IFI44L,IFIH1,IFIT1,IFIT5,IKBKE,IRF5,ISG20,LGALS8,LSM14A,MB21D1,MX1,MX2,NLRP3,NT5C3A,OAS1,OAS2,OAS3,PENK,PRKRA,RPS15A,RSAD2,SETD2,STAT1,TBK1,TPT1,URI1,ZC3HAV1,ZMYND11
GO Biological Process	GO:0051053	negative regulation of DNA metabolic process	67	1.47286e-10	1.90043e-06	2.83647e-08	2.51414	24.6606	62	0.0114275	0.0287303	29	5.55301e-05	0.716505	0.0247071	1.88156	20.196	38	132	0.0133897	0.287879	p1006,p1007,p101,p1019,p102,p103,p104,p105,p1103,p1135,p1221,p1222,p1238,p1239,p1305,p1319,p1320,p1321,p1387,p1459,p1564,p1592,p1687,p1741,p1742,p1743,p1837,p1874,p191,p1923,p213,p2148,p2149,p2150,p234,p371,p372,p373,p374,p375,p376,p377,p378,p418,p458,p493,p497,p543,p603,p605,p67,p725,p766,p781,p782,p815,p826,p827,p828,p829,p830,p934	ATG7,ATR,BMPR2,BRCA2,CDAN1,FBXW7,GATA3,GJA1,GMNN,HMGA2,HNRNPC,LIG3,MRE11A,MSH6,NAT10,NBN,NDFIP1,PARP1,PARPBP,PDS5A,POLQ,POT1,RIF1,STAG2,TERF2IP,TFIP11,TGFB3,THOC1,TINF2,TNKS,TP53BP1,TRIP12,TWIST1,WAPAL,XRN1,ZNF91,ZNF93,ZRANB3
GO Biological Process	GO:0007010	cytoskeleton organization	68	2.04586e-10	2.63977e-06	3.88202e-08	1.45088	197.81	287	0.0916638	0.132993	35	7.08332e-05	0.91396	0.0261132	1.29876	142.443	185	931	0.0651868	0.198711	p1016,p1017,p1018,p1020,p1021,p1022,p1023,p1057,p1058,p1085,p1086,p1099,p1100,p1106,p1107,p1108,p1120,p1128,p1129,p1130,p1132,p1133,p1134,p1150,p1158,p116,p1185,p1186,p1191,p1192,p1210,p1215,p1237,p1251,p1264,p1267,p1268,p1297,p1298,p1299,p13,p1343,p1344,p1349,p1358,p1359,p136,p1362,p1368,p137,p1396,p1400,p1403,p1406,p142,p143,p1456,p1458,p1478,p15,p150,p1508,p1509,p151,p1510,p152,p1528,p153,p153…	ABI1,ABI2,ABL1,ACTC1,ACTL7A,ACTN1,ACTN2,ACTR3,AGFG1,AKAP9,ANK1,ANXA1,ARHGAP12,ARHGAP26,ARHGEF10,ARMC4,ARPC1A,ARPC1B,ASUN,ATP8A2,AURKA,BBS4,BCAR1,BICD1,BIN3,BRCA2,BRK1,BRWD1,BRWD3,C9orf117,CAMSAP2,CAPN3,CCDC68,CCDC88A,CCDC88C,CD2AP,CDC14A,CDC14B,CDC42BPA,CDK5RAP2,CENPJ,CEP120,CEP135,CEP350,CEP57,CEP68,CEP72,CETN3,CFL2,CFLAR,CGNL1,CHD3,CHP1,CLASP1,CLIP1,CNTLN,CORO1C,CORO2A,CRMP1,CTTN,CUL3,DCLK2,DIA…
GO Biological Process	GO:0050778	positive regulation of immune response	69	2.07915e-10	2.68272e-06	3.888e-08	1.66902	100.059	167	0.0463664	0.0773865	244	0.00326431	1	0.172621	1.2718	90.4231	115	591	0.0405215	0.194585	p101,p1019,p102,p103,p1035,p1036,p1037,p1038,p1039,p104,p1045,p1046,p1047,p105,p1072,p1088,p1101,p1114,p1176,p1177,p1188,p1189,p1220,p1237,p1242,p1272,p1278,p1304,p1309,p1317,p1345,p1358,p136,p137,p1387,p1394,p1395,p1435,p1454,p1455,p1485,p1486,p1487,p1488,p1489,p1526,p1534,p1535,p1536,p1562,p1591,p1639,p1640,p1691,p1692,p1698,p1700,p1705,p1732,p1748,p1780,p1781,p1819,p1861,p1862,p1863,p1864,p186…	ABI1,ABL1,ACTR3,ANXA1,ARPC1A,ARPC1B,B2M,BCAR1,BRAF,BRK1,C1QBP,C1R,C1RL,C3,CASP8,CD180,CD79A,CD80,CFHR5,CLU,COCH,CREBBP,CRK,CRTAM,CTSL,CUL1,CYFIP1,CYLD,DDX58,EXOSC3,FADD,FAM105B,FAM49B,FZD5,GATA2,GATA3,GPLD1,HSP90AA1,ICAM2,IFIH1,IKBKE,IL15,IRAK4,KARS,KRAS,LAMP1,LIMK1,LSM14A,MALT1,MB21D1,MIF,MMP2,MSH6,MUC6,MYB,MYO10,NCKAP1,NFATC2,NFKB1,NLRC4,NLRP3,PAK1,PAK2,PAXIP1,PDE4D,PIK3C3,PIK3CA,PIK3CB,PLCG1,P…
GO Biological Process	GO:0009894	regulation of catabolic process	70	3.48599e-10	4.49797e-06	6.42567e-08	1.61654	112.586	182	0.0521715	0.0843374	52	0.000133866	1	0.0332167	1.37722	85.6801	118	560	0.0415786	0.210714	p1036,p1037,p1038,p1039,p1042,p1043,p1044,p1045,p1046,p1047,p1073,p1116,p1124,p1125,p1131,p1185,p1186,p1191,p1192,p1229,p1234,p1238,p1239,p1246,p1255,p1266,p1272,p1278,p1281,p1283,p1336,p1346,p1362,p1374,p1380,p1381,p1387,p1407,p1408,p144,p1447,p145,p1459,p146,p147,p1479,p148,p149,p1505,p1563,p1564,p1585,p1586,p1587,p1591,p1603,p162,p163,p164,p165,p1659,p166,p1660,p167,p168,p1687,p169,p170,p1705,…	ABHD5,ADAM9,AGO2,ANAPC1,ANAPC4,ANKIB1,ANXA2,ARIH1,ATG7,AURKA,BARD1,BPGM,BUB1B,BUB3,C12orf5,CCAR2,CLU,COMMD1,CRTC3,CUL1,CUL4B,DET1,DTL,EDEM1,EGFR,EPHA4,ESRRB,EZR,FAP,FBXL5,FBXO5,FBXW7,GJA1,GPLD1,HTT,IDE,IRS1,ITGB1,KIAA1432,MAD2L1,MSN,MTMR2,NANOS1,NBAS,NCOR1,NDFIP1,NDUFA13,NEDD4,NKD2,NUB1,NUP153,NUP155,NUP160,NUP188,NUP205,NUP214,NUP35,NUP54,NUP93,NUPL1,OGT,PBK,PIAS1,PNPT1,POM121,PPP1R3B,PRICKLE1,P…
GO Biological Process	GO:0006260	DNA replication	71	3.54629e-10	4.57578e-06	6.44476e-08	2.23378	33.5753	75	0.0155585	0.0347544	51	0.000131738	1	0.0333296	1.64173	32.283	53	211	0.0186751	0.251185	p1006,p1007,p1009,p1034,p1035,p1095,p1096,p1097,p1098,p1116,p1155,p1159,p1160,p1176,p1206,p1305,p1320,p1321,p1371,p1372,p1373,p1386,p1543,p1592,p1619,p1620,p1634,p1635,p1657,p1658,p1661,p1675,p1676,p1677,p1678,p1685,p1794,p1823,p184,p1923,p1927,p1937,p1992,p2102,p234,p322,p323,p439,p440,p458,p459,p494,p508,p518,p573,p574,p596,p614,p62,p657,p668,p669,p67,p670,p723,p743,p768,p771,p781,p782,p786,p78…	ATR,BARD1,BAZ1A,BOD1L1,BRCA2,BRIP1,CCDC88A,CCNE2,CDK2AP1,CHAF1B,CINP,DBF4,DDX11,DSCC1,DTD1,DTL,DUT,FANCM,GMNN,KAT7,KIN,MCM6,MCM8,MCM9,MMS22L,MRE11A,NBN,ORC2,ORC3,ORC5,PARP1,POLA1,POLG,POLH,POLK,POLQ,PRIM2,RAD51,RBBP8,RBMS1,REV3L,RFC1,RFC3,RFWD3,RMI1,RPAIN,SIN3A,SUPT16H,TFAM,THOC1,TICRR,TOP1,ZRANB3
GO Biological Process	GO:0007062	sister chromatid cohesion	72	4.78359e-10	6.17227e-06	8.57259e-08	2.52633	22.9582	58	0.0106386	0.0268767	84	0.000355524	1	0.0546111	1.81249	18.207	33	119	0.0116279	0.277311	p1055,p1056,p1094,p1226,p1302,p1311,p1312,p1313,p1314,p1387,p1447,p1459,p1481,p1501,p1502,p1503,p1504,p1528,p1627,p1817,p1818,p191,p1937,p1977,p1978,p206,p2127,p2128,p2148,p2149,p2150,p216,p234,p322,p323,p438,p468,p469,p470,p471,p569,p570,p571,p572,p593,p594,p595,p644,p749,p78,p907,p972,p976,p992,p993,p994,p995,p996	AHCTF1,BUB1,BUB1B,BUB3,CENPO,CENPQ,CLASP1,CLIP1,DDX11,DSCC1,DYNC1H1,DYNC1I1,DYNC1I2,FBXW7,HDAC8,HORMAD2,KIF2A,MAD2L1,MRE11A,NAA50,NDEL1,NIPBL,NUP160,PAPD7,PDS5A,RANBP2,RB1,SGOL2,SMC5,STAG1,STAG2,WAPAL,ZWILCH
GO Biological Process	GO:0070646	protein modification by small protein removal	73	4.97897e-10	6.42436e-06	8.8005e-08	1.98383	48.8953	97	0.0226577	0.044949	411	0.0110364	1	0.346478	1.32898	45.9001	61	300	0.021494	0.203333	p101,p1012,p1013,p102,p103,p1036,p1037,p1038,p1039,p104,p1045,p1046,p1047,p105,p1110,p1111,p1116,p1120,p1166,p1167,p117,p118,p119,p1199,p120,p1200,p1253,p1278,p128,p1329,p1346,p1358,p1421,p1456,p1485,p1486,p1487,p1488,p1614,p1615,p1623,p1642,p1662,p1690,p1705,p1732,p1734,p1736,p1874,p1921,p1922,p1924,p1962,p1963,p1964,p1966,p1967,p2017,p2034,p2035,p2036,p2071,p2076,p2077,p2078,p2108,p2126,p2157,p…	ASXL1,AXIN2,BARD1,COPS3,COPS4,CYLD,DDX58,FAM105B,FOXK1,GATA3,HCFC1,IFIH1,INO80,INO80D,MBD5,NLRP3,OGT,OTUD1,OTUD6B,PSMB1,PSMB7,PSMC1,PSMC4,PSMC6,PSMD12,PSMD14,PSMD5,PSMD6,RAD23B,RIPK2,RNF146,SENP5,SENP6,SENP8,SIAH2,SMAD3,STAM,SUPT3H,TGFBR1,TNFAIP3,TNKS,TRAF3,UBA52,UBC,UCHL5,USP13,USP14,USP15,USP16,USP3,USP37,USP38,USP42,USP45,USP49,USP5,USP50,USP8,USP9X,VCP,WDR48
GO Biological Process	GO:1901532	regulation of hematopoietic progenitor cell differentiation	74	7.80044e-10	1.00649e-05	1.36012e-07	3.184	12.2487	39	0.00567597	0.0180723	1828	0.135817	1	0.95867	1.27248	17.289	22	113	0.00775194	0.19469	p101,p102,p103,p1036,p1037,p1038,p1039,p104,p105,p1203,p1204,p1278,p1309,p1700,p1732,p1806,p1807,p1808,p1809,p1810,p2071,p2076,p2077,p2078,p2087,p236,p442,p458,p524,p548,p629,p630,p631,p763,p778,p813,p866,p867,p921	ABL1,CDK6,EIF2AK2,FLCN,GATA2,GATA3,MYB,N4BP2L2,PSMB1,PSMB7,PSMC1,PSMC4,PSMC6,PSMD12,PSMD14,PSMD5,PSMD6,RUNX1,TCF12,UBA52,UBC,YAP1
GO Biological Process	GO:0032988	ribonucleoprotein complex disassembly	75	7.80599e-10	1.00721e-05	1.34294e-07	10.5173	1.23606	13	0.000572781	0.0060241	364	0.00829137	1	0.293911	3.01659	1.989	6	13	0.00211416	0.461539	p1221,p1222,p1514,p1515,p157,p158,p159,p160,p161,p455,p579,p938,p939	KIF5B,KLC1,MTIF2,MTIF3,PELO,TFIP11
GO Biological Process	GO:0007161	calcium-independent cell-matrix adhesion	76	8.43594e-10	1.08849e-05	1.43222e-07	9.29609	1.50601	14	0.000697873	0.00648749	1604	0.113426	1	0.912431	3.26797	0.612001	2	4	0.000704722	0.5	p1117,p1118,p162,p163,p164,p165,p166,p167,p168,p169,p170,p171,p172,p173	FN1,ITGB1
GO Biological Process	GO:0031349	positive regulation of defense response	77	8.75435e-10	1.12957e-05	1.46698e-07	1.78916	69.8653	125	0.032375	0.057924	721	0.0258295	1	0.462244	1.241	60.4351	75	395	0.0264271	0.189873	p1035,p1036,p1037,p1038,p1039,p1045,p1046,p1047,p1101,p1242,p1272,p1278,p1295,p1358,p1387,p1394,p1395,p1399,p1405,p1435,p1454,p1455,p1462,p1463,p1464,p1485,p1486,p1487,p1488,p1508,p1509,p1510,p1514,p1515,p1516,p1517,p1518,p1519,p1520,p1521,p1522,p1534,p1535,p1536,p1562,p1639,p1640,p1687,p1705,p1732,p1758,p1863,p1864,p1908,p1911,p1921,p1922,p1946,p1962,p1963,p1964,p1997,p207,p2071,p2076,p2077,p207…	ANKRD17,C3,CASP8,CD180,CD47,CLOCK,COCH,CREBBP,CRTAM,CTSL,CUL1,CYLD,DDX58,DDX60,EGFR,ETS1,FADD,FAM105B,GJA1,ICAM2,IFIH1,IKBKE,IL15,IRAK4,ITGA2,JAK2,KARS,KRAS,LAMP1,LSM14A,MALT1,MB21D1,MMP2,MUC6,NFKB1,NLRC4,OSMR,PAK1,PAK2,PENK,PIK3C3,PRKDC,PSMB1,PSMB7,PSMC1,PSMC4,PSMC6,PSMD12,PSMD14,PSMD5,PSMD6,PSPC1,PVR,RASGRP1,RELB,RFTN1,RIPK2,RPS19,RPS6KA3,SH2D1A,SIN3A,TAB3,TANK,TBK1,TNFAIP3,TNFRSF11A,TNFSF11,TR…
GO Biological Process	GO:1902582	single-organism intracellular transport	78	9.77964e-10	1.26187e-05	1.61778e-07	1.60386	110.982	178	0.0514283	0.0824838	328	0.00636001	1	0.250193	1.24342	94.0951	117	615	0.0412262	0.190244	p100,p1049,p1050,p1055,p1056,p1061,p1073,p1088,p1119,p1151,p1156,p1182,p1183,p1196,p1197,p1198,p1242,p1253,p129,p130,p1300,p131,p1310,p132,p133,p1339,p134,p1346,p1360,p1362,p1386,p1407,p1408,p1433,p1434,p1445,p1505,p1541,p1542,p1544,p1545,p157,p1579,p158,p1585,p1586,p1587,p159,p160,p1602,p1607,p161,p1630,p1631,p1632,p1633,p1638,p1671,p1704,p1712,p1727,p174,p175,p176,p177,p1776,p1777,p178,p1783,p1…	ABCA1,AP3B1,AP3S2,APBA1,APP,ARHGAP21,ARL6IP1,ATG3,ATP1B1,ATP5C1,ATP5G3,ATP5J,ATP5L,BBS4,BICD1,BLOC1S5,CEP57,CHGA,CHM,CLIP1,COL4A3BP,COPG1,COX5B,CSE1L,DNM1L,DST,DYNC1H1,DYNC1I1,DYNC1I2,ENSG00000260342,EXOC4,FCHO2,GPR143,HSP90AA1,HTT,IFT74,IFT81,IPO5,IPO8,JAK2,KIF13A,KIF23,KIF4A,KIF5B,KIFAP3,KPNA3,LRP6,MAP1B,MKKS,NCF1,NDEL1,NDUFA13,NUP153,NUP155,NUP160,NUP188,NUP205,NUP214,NUP35,NUP54,NUP93,NUPL1,P…
GO Biological Process	GO:0031340	positive regulation of vesicle fusion	79	1.05778e-09	1.36485e-05	1.72766e-07	5.71671	3.49851	20	0.00162118	0.00926784	239	0.00311689	1	0.168273	4.08496	1.224	5	8	0.0017618	0.625	p157,p158,p159,p160,p161,p1980,p1981,p1982,p294,p295,p390,p391,p392,p393,p394,p395,p396,p397,p634,p635	ANXA1,ANXA2,C2CD5,KIF5B,SYT1
GO Biological Process	GO:2000774	positive regulation of cellular senescence	80	1.32409e-09	1.70848e-05	2.1356e-07	6.85422	2.48022	17	0.00114932	0.00787767	55	0.000152387	1	0.0357501	4.57516	1.53	7	10	0.00246653	0.7	p1580,p1639,p1640,p1958,p1959,p299,p371,p372,p373,p374,p375,p376,p377,p378,p396,p397,p533	ARG2,CDKN2A,EEF1E1,HMGA2,KRAS,MB21D1,PAWR
GO Biological Process	GO:0045087	innate immune response	81	1.41014e-09	1.81951e-05	2.24631e-07	1.72273	79.5248	137	0.0368512	0.0634847	5568	0.552655	1	1	0.991876	95.7781	95	626	0.0334743	0.151757	p101,p102,p103,p104,p1045,p1046,p1047,p105,p1082,p1137,p1138,p1139,p1168,p1196,p1197,p1198,p1211,p1212,p1214,p1220,p1264,p1272,p1317,p1337,p1345,p1395,p1405,p1430,p1435,p1444,p1462,p1463,p1464,p1485,p1486,p1487,p1488,p1534,p1535,p1536,p1539,p1540,p1554,p1593,p1629,p1637,p1639,p1640,p1657,p1658,p1669,p1670,p1702,p1703,p1783,p1824,p1841,p1854,p1855,p1866,p1894,p1898,p1899,p19,p1908,p1921,p1922,p193…	ABL1,ABL2,ADARB1,AKIRIN2,ANKRD17,ANXA1,APP,ARG2,ARID5A,ATG5,B2M,BPIFB1,C1QBP,C1R,C1RL,C3,C6orf57,CAMK2D,CAPZA1,CD180,CD58,CFHR5,CHGA,CITED1,CLU,CYLD,DDX3X,DDX58,DDX60,EIF2AK2,ELF4,FADD,FAM105B,FBXO9,FER,GAPDH,GATA3,GCH1,HERC5,IFIH1,IFIT1,IFIT5,IKBKE,IRAK4,IRF5,ISG20,JAK2,KLRD1,MALT1,MAP3K5,MB21D1,MIF,MX1,MX2,NAIP,NCF1,NCF2,NFKB1,NLRC4,NLRP3,NUB1,OAS1,OAS2,OAS3,PIK3CA,PIK3CB,PRDM1,PRKDC,PSPC1,PTK2…
GO Biological Process	GO:1904668	positive regulation of ubiquitin protein ligase activity	82	1.48688e-09	1.91852e-05	2.33966e-07	3.35902	10.4197	35	0.00482841	0.0162187	347	0.00673463	1	0.250423	1.71179	12.852	22	84	0.00775194	0.261905	p1036,p1037,p1038,p1039,p1246,p1278,p1380,p1381,p139,p140,p141,p1447,p1720,p1721,p1732,p1863,p1864,p2005,p206,p2071,p2076,p2077,p2078,p442,p524,p548,p593,p594,p595,p778,p813,p866,p867,p949,p977	ANAPC1,ANAPC4,BUB1B,BUB3,CDC14B,CUL1,FBXO5,MAD2L1,MASTL,PSMB1,PSMB7,PSMC1,PSMC4,PSMC6,PSMD12,PSMD14,PSMD5,PSMD6,RAB1A,UBA52,UBC,UBE2E1
GO Biological Process	GO:0016579	protein deubiquitination	83	1.50912e-09	1.94722e-05	2.34604e-07	1.97199	47.1604	93	0.0218538	0.0430955	558	0.0187388	1	0.433309	1.30719	43.605	57	285	0.0200846	0.2	p101,p1012,p1013,p102,p103,p1036,p1037,p1038,p1039,p104,p1045,p1046,p1047,p105,p1110,p1111,p1116,p1120,p1166,p1167,p117,p118,p119,p1199,p120,p1200,p1253,p1278,p128,p1329,p1346,p1456,p1485,p1486,p1487,p1488,p1614,p1615,p1623,p1662,p1690,p1705,p1732,p1734,p1736,p1874,p1921,p1922,p1924,p1962,p1963,p1964,p1966,p1967,p2017,p2034,p2035,p2036,p2071,p2076,p2077,p2078,p2108,p2126,p2157,p266,p354,p355,p442…	ASXL1,AXIN2,BARD1,CYLD,DDX58,FAM105B,FOXK1,GATA3,HCFC1,IFIH1,INO80,INO80D,MBD5,NLRP3,OGT,OTUD1,OTUD6B,PSMB1,PSMB7,PSMC1,PSMC4,PSMC6,PSMD12,PSMD14,PSMD5,PSMD6,RAD23B,RIPK2,RNF146,SENP8,SIAH2,SMAD3,STAM,SUPT3H,TGFBR1,TNFAIP3,TNKS,TRAF3,UBA52,UBC,UCHL5,USP13,USP14,USP15,USP16,USP3,USP37,USP38,USP42,USP45,USP49,USP5,USP50,USP8,USP9X,VCP,WDR48
GO Biological Process	GO:0034622	cellular macromolecular complex assembly	84	1.64599e-09	2.12382e-05	2.52836e-07	1.52555	137.655	210	0.0637884	0.0973123	335	0.0065258	1	0.25135	1.20712	125.919	152	823	0.0535588	0.18469	p107,p108,p1085,p1086,p1087,p109,p110,p111,p1111,p1120,p1146,p1147,p1156,p1172,p1173,p1174,p1206,p1210,p1211,p1212,p1213,p1217,p1224,p1225,p1229,p1267,p1268,p1269,p1304,p1326,p1327,p1328,p1365,p1387,p1390,p1396,p1405,p142,p143,p1445,p1451,p1460,p1461,p1478,p1500,p1537,p1538,p1539,p1540,p1542,p1545,p1585,p1586,p1587,p1592,p1593,p1594,p1595,p1596,p1603,p1627,p1637,p1657,p1658,p1673,p1674,p1679,p168…	ABT1,AGO2,AHCTF1,AKAP9,ANP32B,ARMC4,ASF1A,ATXN2,BICD1,C1QBP,C6orf57,C9orf72,CCRN4L,CENPJ,CENPO,CENPQ,CENPV,CHAF1B,CHMP3,CLASP1,CLTA,CLTC,CLTCL1,CLU,COX10,COX18,CTAGE5,CTTN,CUL1,CUL4B,DDX1,DDX20,DDX3X,DDX6,DHX30,DMXL2,DNAH7,DNM1L,DYNC1H1,EFTUD1,EIF2A,EIF3A,EIF4H,ENSG00000168824,ERAL1,ERCC3,FBXO5,FCHO2,FKBP4,GMNN,GREM1,GTF2A2,H3F3C,HIRA,HIST1H1A,HIST1H1T,HIST1H2BN,HJURP,HSP90AA1,IMMP2L,JAK2,KAT6A,K…
GO Biological Process	GO:0090343	positive regulation of cell aging	85	1.7379e-09	2.24242e-05	2.63814e-07	6.72834	2.52663	17	0.00117082	0.00787767	85	0.000363494	1	0.0551784	4.15923	1.683	7	11	0.00246653	0.636364	p1580,p1639,p1640,p1958,p1959,p299,p371,p372,p373,p374,p375,p376,p377,p378,p396,p397,p533	ARG2,CDKN2A,EEF1E1,HMGA2,KRAS,MB21D1,PAWR
GO Biological Process	GO:0010972	negative regulation of G2/M transition of mitotic cell cycle	86	1.74226e-09	2.24803e-05	2.61399e-07	3.20649	11.5391	37	0.00534712	0.0171455	720	0.0257306	1	0.461114	1.54219	13.617	21	89	0.00739958	0.235955	p1036,p1037,p1038,p1039,p1191,p1192,p1229,p1278,p1732,p1863,p1864,p1923,p2071,p2076,p2077,p2078,p2155,p234,p371,p372,p373,p374,p375,p376,p377,p378,p442,p524,p546,p548,p668,p669,p670,p778,p813,p866,p867	AURKA,CUL1,FANCI,FHL1,FOXN3,HMGA2,MRE11A,NBN,PSMB1,PSMB7,PSMC1,PSMC4,PSMC6,PSMD12,PSMD14,PSMD5,PSMD6,RBX1,TICRR,UBA52,UBC
GO Biological Process	GO:0071426	ribonucleoprotein complex export from nucleus	87	1.92881e-09	2.48874e-05	2.86063e-07	2.88773	14.8906	43	0.00690018	0.0199259	173	0.00163035	1	0.121598	1.68669	18.972	32	124	0.0112756	0.258064	p1073,p1132,p1133,p1134,p1406,p1407,p1408,p1505,p1585,p1586,p1587,p1673,p1713,p1747,p1776,p1777,p1851,p1943,p2008,p2009,p2083,p2084,p2088,p2141,p2144,p2146,p2147,p216,p365,p443,p453,p49,p496,p53,p54,p551,p699,p715,p781,p782,p898,p972,p999	AGFG1,CDC40,CPSF2,CPSF3,HNRNPA2B1,LTV1,LUZP4,NCBP1,NUP153,NUP155,NUP160,NUP188,NUP205,NUP214,NUP35,NUP54,NUP93,NUPL1,PABPN1,POLR2D,POM121,RAN,RANBP2,SDAD1,SMG1,SMG7,THOC1,THOC2,TPR,UPF3B,XPOT,ZC3H3
GO Biological Process	GO:0002380	immunoglobulin secretion involved in immune response	88	2.05463e-09	2.65109e-05	3.01261e-07	55.2834	0.108532	6	5.02927e-05	0.00278035	1943	0.153	1	1	6.53594	0.153	1	1	0.000352361	1	p869,p870,p871,p872,p873,p874	POU2F2
GO Biological Process	GO:0022613	ribonucleoprotein complex biogenesis	89	2.13131e-09	2.75003e-05	3.08992e-07	1.81708	62.7381	114	0.0290723	0.0528267	2338	0.160283	1	0.884572	1.11589	69.0031	77	451	0.0271318	0.170732	p107,p1078,p1079,p108,p1087,p109,p110,p1105,p111,p1119,p1145,p1164,p1165,p1215,p1267,p1268,p1269,p1326,p1327,p1328,p1356,p1360,p1403,p1406,p1451,p1461,p1528,p1537,p1538,p1539,p1540,p1556,p1595,p1607,p1674,p1713,p1744,p1780,p1781,p18,p1824,p1873,p189,p1912,p1913,p1940,p1941,p1961,p1971,p2000,p2008,p2009,p2020,p2021,p2022,p2023,p2024,p204,p2091,p2092,p2108,p2109,p213,p2143,p2144,p219,p245,p281,p282…	ABT1,AGO2,ATXN2,BICD1,C1QBP,C9orf72,CCRN4L,CHD7,DDX1,DDX20,DDX3X,DDX47,DDX51,DDX52,DDX6,DHX30,DHX37,DIMT1,DIS3L2,DYNC1H1,EFTUD1,EIF2A,EIF3A,EIF4H,ERAL1,ERI1,EXOSC3,HEATR1,HSP90AA1,ISG20,KIAA0907,KRR1,LSG1,LSM14A,LTV1,MALSU1,MRPS11,NAF1,NAT10,NCBP1,NOL8,POLR2D,PRPF18,RAN,RBM5,RPF2,RPL10A,RPL35A,RPL37A,RPL39,RPLP1,RPS15A,RPS19,RPS24,SCAF11,SDAD1,SETX,SF1,SF3B1,SFSWAP,SMN1,SMN2,SNRNP200,SNRPG,SRFBP1…
GO Biological Process	GO:0090344	negative regulation of cell aging	90	2.23921e-09	2.88925e-05	3.21028e-07	5.46491	3.65971	20	0.00169588	0.00926784	474	0.0131029	1	0.356682	2.54176	2.754	7	18	0.00246653	0.388889	p1220,p1741,p1742,p1743,p1806,p1807,p1808,p1809,p1810,p1908,p196,p2087,p371,p372,p373,p374,p375,p376,p377,p378	ABL1,CDK6,HMGA2,MARCH5,MIF,PRKDC,TWIST1
GO Biological Process	GO:0006406	mRNA export from nucleus	91	2.3091e-09	2.97944e-05	3.27411e-07	3.05898	12.7493	39	0.00590795	0.0180723	192	0.00213392	1	0.143406	1.72647	16.218	28	106	0.0098661	0.264151	p1073,p1132,p1133,p1134,p1407,p1408,p1505,p1585,p1586,p1587,p1673,p1747,p1776,p1777,p1851,p1943,p2008,p2009,p2083,p2084,p2088,p2141,p2144,p2146,p2147,p216,p453,p49,p496,p53,p54,p551,p699,p715,p781,p782,p898,p972,p999	AGFG1,CDC40,CPSF2,CPSF3,HNRNPA2B1,LUZP4,NCBP1,NUP153,NUP155,NUP160,NUP188,NUP205,NUP214,NUP35,NUP54,NUP93,NUPL1,PABPN1,POLR2D,POM121,RANBP2,SMG1,SMG7,THOC1,THOC2,TPR,UPF3B,ZC3H3
GO Biological Process	GO:0007160	cell-matrix adhesion	92	2.63683e-09	3.4023e-05	3.69815e-07	2.38662	24.7211	59	0.0114556	0.0273401	1340	0.0783622	1	0.754557	1.34071	17.901	24	117	0.00845666	0.205128	p1034,p1070,p1074,p1075,p1076,p1077,p1117,p1118,p1422,p1436,p1437,p1493,p1494,p1513,p1514,p1515,p1516,p1517,p1518,p1519,p1520,p1521,p1522,p1617,p162,p163,p164,p165,p166,p167,p168,p169,p1691,p1692,p1697,p170,p171,p172,p173,p1816,p1846,p1847,p1875,p1876,p1877,p1878,p1903,p220,p221,p253,p534,p618,p619,p72,p73,p74,p75,p76,p977	ACTN1,ACTN2,ADAM9,ADAMTS12,BCL2L11,COL3A1,CTGF,CTTN,DLC1,FN1,HPSE,ITGA1,ITGA2,ITGA4,ITGB1,ITGB6,JAM3,MKLN1,NPNT,PPFIA1,PTPRK,SGCE,SRF,TRPM7
GO Biological Process	GO:0016071	mRNA metabolic process	93	2.82474e-09	3.64477e-05	3.9191e-07	1.61855	100.708	163	0.0466671	0.0755329	768	0.0288343	1	0.484438	1.1801	99.1441	117	648	0.0412262	0.180556	p1023,p1062,p1067,p1068,p1069,p107,p108,p1087,p109,p110,p111,p1119,p1121,p1145,p1164,p1165,p1169,p1175,p1192,p1193,p1196,p1197,p1198,p1214,p1221,p1222,p1269,p1271,p1284,p1316,p1319,p1320,p1321,p1322,p1330,p1352,p1360,p1410,p1445,p1451,p1481,p1511,p1512,p1514,p1515,p1529,p1530,p1531,p1532,p1533,p1537,p1538,p1539,p154,p1540,p1549,p1570,p1571,p1573,p1574,p1575,p1576,p1607,p1609,p1611,p1612,p1614,p16…	ADARB1,ADARB2,AGO2,APP,AQR,C1QBP,CCAR2,CCRN4L,CDC40,CDC5L,CLASRP,CMTR1,CNOT11,CNOT6L,CPSF2,CPSF3,CSTF1,CWC22,CWC27,DBR1,DCP1A,DDX1,DDX20,DDX47,DDX6,DHX35,DIS3L2,EIF3E,ERCC3,ERN1,ESRP2,EXOSC3,HNRNPA2B1,HNRNPA3,HNRNPC,HNRNPH1,HNRNPK,JMJD6,KHDRBS3,KIAA0907,KIN,LEO1,LSM1,MBNL1,METTL14,MNAT1,MTPAP,NBAS,NCBP1,PABPN1,PAIP1,PAN3,PAPD7,PARN,PCF11,PELO,PNPT1,POLR2D,PPIL1,PPP2R2A,PPP4R2,PRPF18,PRPF4,PRPF40A…
GO Biological Process	GO:0060341	regulation of cellular localization	94	3.11354e-09	4.01741e-05	4.27384e-07	1.41921	196.588	279	0.0910974	0.129286	44	9.52522e-05	1	0.0279327	1.30127	135.252	176	884	0.0620155	0.199095	p1006,p1007,p1042,p1043,p1044,p1078,p1079,p1101,p1114,p1116,p1120,p1127,p1137,p1138,p1139,p1176,p1177,p1179,p1180,p1181,p1185,p1186,p1196,p1197,p1198,p1199,p1200,p1211,p1212,p1215,p1228,p1234,p1264,p1265,p1272,p1308,p1309,p1315,p1325,p1338,p1355,p1359,p1362,p1365,p1366,p1403,p1407,p1408,p1433,p1434,p144,p1444,p145,p1458,p1459,p146,p147,p1478,p1479,p148,p1482,p149,p1506,p1507,p1526,p1541,p1543,p15…	ABL1,ACSL3,ACTN2,ADCY5,ANP32B,ANXA2,APP,ASTN2,ATG5,ATP2A2,AXIN2,BAMBI,BARD1,BCL2L11,BDKRB1,BICD1,BNIP3L,BRAF,BTBD9,C12orf4,C2CD5,CAMK2D,CAPN3,CASP8,CCDC88A,CCNE2,CCT8,CD2AP,CDH2,CENPQ,CEP290,CEP72,CHD7,CHMP3,CHP1,CLDN18,CLTC,COMMD1,CYFIP1,CYLD,DCLK2,DDX58,DLG1,DNAJC27,DNM1L,DYNC1H1,EDEM1,EGFR,EPB41L2,EZR,FAM20B,FBXW7,FER,FLCN,FZD1,FZD5,GATA2,GCG,GDNF,GLI3,GNAI1,GOPC,GPLD1,GPM6B,GPR143,GPR26,GPR68…
GO Biological Process	GO:1902750	negative regulation of cell cycle G2/M phase transition	95	3.71175e-09	4.78927e-05	5.04133e-07	3.11406	11.8816	37	0.00550584	0.0171455	796	0.0323004	1	0.523582	1.50829	13.923	21	91	0.00739958	0.230769	p1036,p1037,p1038,p1039,p1191,p1192,p1229,p1278,p1732,p1863,p1864,p1923,p2071,p2076,p2077,p2078,p2155,p234,p371,p372,p373,p374,p375,p376,p377,p378,p442,p524,p546,p548,p668,p669,p670,p778,p813,p866,p867	AURKA,CUL1,FANCI,FHL1,FOXN3,HMGA2,MRE11A,NBN,PSMB1,PSMB7,PSMC1,PSMC4,PSMC6,PSMD12,PSMD14,PSMD5,PSMD6,RBX1,TICRR,UBA52,UBC
GO Biological Process	GO:0044246	regulation of multicellular organismal metabolic process	96	3.7384e-09	4.82366e-05	5.02464e-07	3.45824	9.25325	32	0.00428788	0.0148285	2694	0.216723	1	1	1.37599	5.81401	8	38	0.00281889	0.210526	p1042,p1043,p1044,p1045,p1046,p1047,p1514,p1515,p1516,p1517,p1518,p1519,p1520,p1521,p1522,p1606,p162,p163,p164,p165,p166,p167,p168,p169,p1697,p17,p170,p1700,p171,p172,p173,p543	CTGF,FAP,ITGA2,ITGB1,MYB,PPARD,RAP1A,TGFB3
GO Biological Process	GO:1902362	melanocyte apoptotic process	97	3.88418e-09	5.01176e-05	5.16676e-07	49.6292	0.120897	6	5.60225e-05	0.00278035	1943	0.153	1	1	6.53594	0.153	1	1	0.000352361	1	p1042,p1043,p1044,p1045,p1046,p1047	FAP
GO Biological Process	GO:0048285	organelle fission	98	4.11244e-09	5.30627e-05	5.41457e-07	1.87924	53.213	100	0.0246585	0.0463392	282	0.00434789	1	0.198939	1.3642	49.1131	67	321	0.0236082	0.208723	p1094,p1128,p1129,p1130,p1145,p1191,p1192,p1211,p1212,p1215,p1226,p1228,p1236,p1237,p1264,p1267,p1268,p1286,p1302,p1376,p1387,p139,p140,p141,p1447,p1481,p15,p1501,p1502,p1503,p1504,p1528,p1567,p1616,p1628,p1647,p1672,p1701,p1720,p1721,p1731,p1871,p1874,p191,p1915,p1927,p1937,p2005,p2025,p2026,p2027,p206,p2125,p234,p235,p253,p303,p331,p332,p333,p370,p416,p443,p458,p468,p469,p470,p471,p518,p569,p57…	ACTR3,ARHGEF10,ASUN,AURKA,BRCA2,BRIP1,BUB1,BUB1B,BUB3,CCNE2,CDC14A,CDC14B,CEP57,CEP57L1,CHMP2B,CLASP1,COX10,CUL3,DIS3L2,DNM1L,DSCC1,DYNC1H1,EFHC1,FANCD2,FANCM,FBXO5,HORMAD2,INO80,KIF23,KIF25,KIF2A,KIF4A,LEMD3,MAD2L1,MAP4,MASTL,MIEF1,MRE11A,MSH6,MTFR2,MX1,MX2,MYBL1,NAA50,NCAPD3,NCAPG,NDEL1,NIPBL,PAPD7,PCNT,PDS5A,PTTG1,RAD51,RAN,RB1,SETD2,SGOL2,SMC2,SYCE1L,SYCP3,TNKS,TTK,TUBGCP4,TUBGCP5,UBR2,WAPAL,…
GO Biological Process	GO:0060627	regulation of vesicle-mediated transport	99	4.30827e-09	5.55896e-05	5.61512e-07	1.6138	99.7647	161	0.0462302	0.0746061	368	0.00873443	1	0.306251	1.27049	70.8391	90	463	0.0317125	0.194384	p1006,p1007,p1057,p106,p1127,p117,p118,p1185,p1186,p119,p120,p1243,p1244,p1251,p1265,p1272,p1295,p1300,p1305,p1309,p1317,p1337,p1365,p1366,p1401,p1411,p1412,p1433,p1434,p1452,p1453,p1514,p1515,p1516,p1517,p1518,p1519,p1520,p1521,p1522,p1526,p1554,p157,p1570,p1571,p158,p159,p1593,p160,p1608,p161,p1610,p1613,p1624,p1625,p1638,p1669,p1670,p168,p1681,p1682,p169,p17,p170,p1700,p171,p1717,p1718,p172,p1…	ABL1,ABL2,ACSL3,ACTN2,AHI1,ANKFY1,ANKRD27,ANXA1,ANXA2,APLN,ATAD1,ATG3,ATG5,ATP2A2,ATXN2,B2M,BICD1,BMP2K,BRAF,BTBD9,C12orf4,C2CD5,C3,CAMK1D,CD2AP,CD47,CDH13,CHMP3,CLASP1,CYFIP1,DNM1L,EHD4,EVI5,EZR,FER,GATA2,GOPC,GREM1,GRTP1,HIST1H1A,HNRNPK,ITGA2,KIF5B,LAMP1,MAGI2,MSN,MTMR2,NCS1,NRP1,NTF3,PDCD6IP,PICALM,PIK3CB,PPP3CA,PTPN1,PTPN23,PTX3,RAB33B,RAB3C,RAB3GAP1,RAP1A,RAPGEF1,RAPGEF4,RDX,RIMS1,RINT1,RUFY…
GO Biological Process	GO:0019058	viral life cycle	100	4.58163e-09	5.91167e-05	5.91168e-07	1.96763	44.7239	88	0.0207247	0.0407785	1081	0.0599094	1	0.715089	1.22412	45.7471	56	299	0.0197322	0.187291	p1004,p1005,p1034,p1040,p1041,p1073,p1119,p1251,p1286,p1304,p1360,p1407,p1408,p1505,p1514,p1515,p1516,p1517,p1518,p1519,p1520,p1521,p1522,p1585,p1586,p1587,p1607,p162,p163,p164,p165,p166,p1669,p167,p1670,p168,p169,p170,p1708,p171,p172,p173,p1758,p1776,p1777,p1851,p189,p1919,p193,p196,p1966,p1967,p204,p2083,p2084,p2088,p2143,p2144,p2146,p2147,p216,p245,p406,p425,p426,p442,p443,p453,p475,p492,p53,p…	ANPEP,ATG5,CCNT2,CD80,CHMP2B,CHMP3,DDX6,DPP4,EEA1,EGFR,EIF3A,IDE,IFIT1,ITGA2,ITGB1,ITGB6,KPNA3,LAMP1,NUP153,NUP155,NUP160,NUP188,NUP205,NUP214,NUP35,NUP54,NUP93,NUPL1,PDCD6IP,POM121,PVR,RAB1A,RAN,RANBP2,ROCK2,RPL10A,RPL35A,RPL37A,RPL39,RPLP1,RPS15A,RPS19,RPS24,SCARB2,SELPLG,SLC1A5,THOC1,THOC2,TPR,UBA52,UBC,USF2,VCP,VTA1,WWP1,WWP2
GO Biological Process	GO:0071166	ribonucleoprotein complex localization	101	5.08245e-09	6.55788e-05	6.49295e-07	2.79138	15.4046	43	0.00713835	0.0199259	196	0.00215262	1	0.141711	1.65992	19.278	32	126	0.0112756	0.253968	p1073,p1132,p1133,p1134,p1406,p1407,p1408,p1505,p1585,p1586,p1587,p1673,p1713,p1747,p1776,p1777,p1851,p1943,p2008,p2009,p2083,p2084,p2088,p2141,p2144,p2146,p2147,p216,p365,p443,p453,p49,p496,p53,p54,p551,p699,p715,p781,p782,p898,p972,p999	AGFG1,CDC40,CPSF2,CPSF3,HNRNPA2B1,LTV1,LUZP4,NCBP1,NUP153,NUP155,NUP160,NUP188,NUP205,NUP214,NUP35,NUP54,NUP93,NUPL1,PABPN1,POLR2D,POM121,RAN,RANBP2,SDAD1,SMG1,SMG7,THOC1,THOC2,TPR,UPF3B,XPOT,ZC3H3
GO Biological Process	GO:0045089	positive regulation of innate immune response	102	5.3131e-09	6.85549e-05	6.72107e-07	1.9201	48.4348	93	0.0224443	0.0430955	401	0.0105249	1	0.338661	1.33896	44.0641	59	288	0.0207893	0.204861	p1035,p1036,p1037,p1038,p1039,p1045,p1046,p1047,p1101,p1242,p1272,p1278,p1358,p1387,p1394,p1395,p1435,p1485,p1486,p1487,p1488,p1534,p1535,p1536,p1562,p1639,p1640,p1705,p1732,p1863,p1864,p1908,p1921,p1922,p1962,p1963,p1964,p1997,p207,p2071,p2076,p2077,p2078,p2098,p2103,p2104,p2105,p2148,p2149,p2150,p220,p223,p247,p299,p338,p365,p366,p367,p368,p407,p442,p446,p447,p492,p500,p501,p502,p503,p524,p548,…	CASP8,CD180,COCH,CREBBP,CRTAM,CTSL,CUL1,CYLD,DDX58,FADD,FAM105B,ICAM2,IFIH1,IKBKE,IRAK4,KRAS,LAMP1,LSM14A,MALT1,MB21D1,MMP2,MUC6,NFKB1,NLRC4,PAK1,PAK2,PIK3C3,PRKDC,PSMB1,PSMB7,PSMC1,PSMC4,PSMC6,PSMD12,PSMD14,PSMD5,PSMD6,PSPC1,PVR,RASGRP1,RELB,RFTN1,RIPK2,RPS19,RPS6KA3,SH2D1A,SIN3A,TAB3,TANK,TBK1,TNFAIP3,TRAF3,TXK,UBA52,UBC,UBE2D2,UBE2K,UBE2N,WNT5A
GO Biological Process	GO:1904666	regulation of ubiquitin protein ligase activity	103	5.37236e-09	6.93195e-05	6.73005e-07	3.18967	10.9729	35	0.00508476	0.0162187	565	0.0197217	1	0.450387	1.56294	14.076	22	92	0.00775194	0.23913	p1036,p1037,p1038,p1039,p1246,p1278,p1380,p1381,p139,p140,p141,p1447,p1720,p1721,p1732,p1863,p1864,p2005,p206,p2071,p2076,p2077,p2078,p442,p524,p548,p593,p594,p595,p778,p813,p866,p867,p949,p977	ANAPC1,ANAPC4,BUB1B,BUB3,CDC14B,CUL1,FBXO5,MAD2L1,MASTL,PSMB1,PSMB7,PSMC1,PSMC4,PSMC6,PSMD12,PSMD14,PSMD5,PSMD6,RAB1A,UBA52,UBC,UBE2E1
GO Biological Process	GO:0045786	negative regulation of cell cycle	104	5.71025e-09	7.36793e-05	7.08455e-07	1.5737	110.567	174	0.0512361	0.0806302	337	0.00657517	1	0.251749	1.25556	85.2211	107	557	0.0377026	0.192101	p101,p102,p1023,p103,p1036,p1037,p1038,p1039,p104,p1042,p1043,p1044,p1045,p1046,p1047,p105,p1057,p1058,p1083,p1116,p1121,p1128,p1129,p1130,p1137,p1138,p1139,p1140,p1168,p1191,p1192,p1195,p1220,p1229,p1278,p1283,p1320,p1321,p1340,p1355,p1359,p1364,p1388,p1389,p1399,p1410,p144,p1447,p145,p1450,p1459,p146,p147,p148,p1480,p149,p15,p1567,p159,p1590,p1592,p160,p161,p162,p1621,p1622,p163,p164,p1647,p165…	ABL1,APBB2,ATR,AURKA,BARD1,BRIP1,BTG3,BUB1,BUB1B,BUB3,C11orf82,CAB39,CAB39L,CCNE2,CDC14A,CDC14B,CDC5L,CDK5RAP1,CDK5RAP2,CDK6,CDKN2A,CENPJ,CLOCK,CNOT11,CNOT6L,CUL1,CUL2,CUL3,DCUN1D3,DLG1,DTL,E2F6,E2F7,EGFR,EHMT1,ENSG00000091436,EPC1,ERN1,EZH2,FANCI,FAP,FBXO5,FBXW7,FHL1,FOXN3,GATA3,GMNN,HMGA2,INHBA,JADE1,KIF25,KMT2E,LATS2,MAD2L1,MAGI2,MIF,MRE11A,NABP1,NBN,NSUN2,PHC1,PNPT1,PRKDC,PSMB1,PSMB7,PSMC1,PS…
GO Biological Process	GO:0022618	ribonucleoprotein complex assembly	105	5.94207e-09	7.66706e-05	7.30196e-07	2.17993	31.1937	68	0.0144549	0.0315107	767	0.0286381	1	0.481769	1.33987	30.6	41	200	0.0144468	0.205	p107,p108,p1087,p109,p110,p111,p1267,p1268,p1269,p1326,p1327,p1328,p1451,p1461,p1537,p1538,p1539,p1540,p1595,p1674,p1780,p1781,p18,p1824,p1940,p1941,p1961,p2008,p2009,p204,p2091,p2092,p2108,p2109,p219,p245,p326,p327,p328,p329,p330,p339,p340,p341,p342,p343,p37,p38,p4,p429,p444,p569,p570,p571,p572,p662,p664,p670,p743,p765,p835,p836,p868,p903,p904,p952,p964,p999	ABT1,AGO2,ATXN2,BICD1,C1QBP,C9orf72,CCRN4L,DDX1,DDX20,DDX3X,DDX6,DHX30,DYNC1H1,EFTUD1,EIF2A,EIF3A,EIF4H,ERAL1,HSP90AA1,KIAA0907,LSM14A,MRPS11,NAF1,NCBP1,POLR2D,PRPF18,RBM5,RPF2,RPS19,SCAF11,SETX,SF1,SF3B1,SFSWAP,SMN1,SMN2,SNRNP200,SNRPG,SRPK2,TICRR,ZNHIT6
GO Biological Process	GO:0051444	negative regulation of ubiquitin-protein transferase activity	106	7.19768e-09	9.28717e-05	8.76148e-07	3.2865	10.0411	33	0.00465296	0.0152919	480	0.0137403	1	0.369358	1.63399	12.852	21	84	0.00739958	0.25	p1036,p1037,p1038,p1039,p1246,p1278,p1380,p1381,p1447,p1720,p1721,p1732,p1780,p1781,p206,p2071,p2076,p2077,p2078,p2087,p442,p524,p536,p537,p548,p593,p594,p595,p778,p813,p866,p867,p977	ABL1,ANAPC1,ANAPC4,BUB1B,BUB3,FBXO5,LIMK1,MAD2L1,PSEN1,PSMB1,PSMB7,PSMC1,PSMC4,PSMC6,PSMD12,PSMD14,PSMD5,PSMD6,UBA52,UBC,UBE2E1
GO Biological Process	GO:0002253	activation of immune response	107	8.08632e-09	0.000104338	9.75119e-07	1.70379	75.7136	129	0.0350851	0.0597776	389	0.00937377	1	0.310925	1.27458	67.4731	86	441	0.030303	0.195011	p101,p102,p103,p1035,p1036,p1037,p1038,p1039,p104,p1045,p1046,p1047,p105,p1072,p1088,p1101,p1176,p1177,p1188,p1189,p1237,p1242,p1278,p1317,p1345,p1358,p136,p137,p1394,p1395,p1435,p1485,p1486,p1487,p1488,p1489,p1526,p1534,p1535,p1536,p1562,p1591,p1639,p1640,p1691,p1692,p1705,p1732,p1748,p1780,p1781,p1819,p1861,p1862,p1863,p1864,p1894,p1908,p1921,p1922,p1941,p1962,p1963,p1964,p1997,p207,p2071,p2076…	ABI1,ABL1,ACTR3,ARPC1A,ARPC1B,BCAR1,BRAF,BRK1,C1QBP,C1R,C1RL,C3,CASP8,CD180,CD79A,CFHR5,CLU,CREBBP,CRK,CTSL,CUL1,CYFIP1,CYLD,DDX58,FADD,FAM105B,GATA3,GPLD1,HSP90AA1,ICAM2,IFIH1,IKBKE,IRAK4,KRAS,LIMK1,LSM14A,MALT1,MB21D1,MUC6,MYO10,NCKAP1,NFATC2,NFKB1,NLRC4,PAK1,PAK2,PDE4D,PIK3C3,PIK3CA,PIK3CB,PLCG1,PRKDC,PSEN1,PSMB1,PSMB7,PSMC1,PSMC4,PSMC6,PSMD12,PSMD14,PSMD5,PSMD6,PSPC1,PTK2,RELB,RFTN1,RFTN2,RIP…
GO Biological Process	GO:0043161	proteasome-mediated ubiquitin-dependent protein catabolic process	108	8.86055e-09	0.000114328	1.05859e-06	1.89155	49.6946	94	0.0230281	0.0435589	49	0.000120335	1	0.0316873	1.53529	45.5941	70	298	0.0246653	0.234899	p1008,p1036,p1037,p1038,p1039,p1052,p1053,p1128,p1129,p1130,p1153,p1191,p1192,p1229,p1233,p1234,p1246,p1278,p1294,p1325,p1374,p1380,p1381,p1387,p1399,p1447,p1459,p1483,p1527,p1567,p1613,p1616,p1624,p1625,p1629,p1732,p1735,p1842,p1863,p1864,p1897,p1919,p1965,p1966,p1967,p1989,p1990,p200,p2018,p2034,p2035,p2036,p2042,p2043,p206,p2071,p2076,p2077,p2078,p2089,p2094,p2095,p213,p2132,p2142,p222,p243,p3…	ABTB2,ANAPC1,ANAPC4,AURKA,BFAR,BTBD9,BUB1B,BUB3,C18orf25,CD2AP,CLOCK,CRBN,CUL1,CUL3,EDEM1,ERCC8,ERLIN1,FBXL22,FBXL3,FBXL5,FBXO39,FBXO9,FBXW7,JKAMP,KIAA0368,KLHL42,MAD2L1,MARCH6,PCNP,POMT1,PPP2CB,PPP2R5C,PSMB1,PSMB7,PSMC1,PSMC4,PSMC6,PSMD12,PSMD14,PSMD5,PSMD6,PTTG1,RAD23B,RBX1,RFFL,RLIM,RNF115,RNF121,RNF216,RNF24,SEC61B,SIRT2,TBL1X,UBA52,UBC,UBE2A,UBE2E1,UBE2H,UBE2K,UBE2R2,UBE4A,UBQLN1,UBR2,UBR3,U…
GO Biological Process	GO:0016567	protein ubiquitination	109	9.98768e-09	0.000128871	1.1823e-06	1.51884	127.729	194	0.0591887	0.089898	22	3.0331e-05	0.391361	0.0177891	1.36627	108.324	148	708	0.0521494	0.209039	p1027,p1028,p1029,p1030,p1031,p1032,p1033,p1036,p1037,p1038,p1039,p1052,p1053,p1069,p1116,p1122,p1128,p1129,p1130,p1135,p1151,p1153,p1171,p1191,p1192,p1201,p1202,p1208,p1209,p1229,p1233,p1238,p1239,p1246,p1278,p1283,p1284,p1294,p1300,p1325,p1329,p1374,p1380,p1381,p1387,p1401,p1402,p1426,p1429,p1430,p144,p1447,p145,p1459,p146,p1467,p147,p148,p1480,p1483,p1485,p1486,p1487,p1488,p149,p1527,p1539,p15…	ABTB2,ANAPC1,ANAPC4,ANKIB1,ARIH1,ASB1,ASB5,ATG3,ATG7,AURKA,BACH1,BARD1,BFAR,BIRC6,BTBD9,BUB1B,BUB3,C18orf25,COMMD1,CRBN,CUL1,CUL2,CUL3,CUL4B,DCAF5,DCAF6,DET1,DTL,DTX1,EPAS1,ERCC8,FAM105B,FANCL,FBXL14,FBXL22,FBXL3,FBXL5,FBXO11,FBXO25,FBXO33,FBXO9,FBXW2,FBXW7,G2E3,HECTD1,HECTD2,HERC5,HERC6,HIST1H2BN,KBTBD11,KBTBD2,KCTD9,KLHL32,KLHL42,KLHL8,LEO1,LNPEP,MAD2L1,MALT1,MARCH5,MARCH6,MARCH7,MED21,MED27,ME…
GO Biological Process	GO:0016570	histone modification	110	1.04643e-08	0.00013502	1.22746e-06	1.71675	72.2296	124	0.0334706	0.0574606	60	0.000184539	1	0.0396852	1.47525	53.5501	79	350	0.0278365	0.225714	p1012,p1013,p112,p113,p1166,p1167,p1179,p1180,p1181,p1191,p1192,p1199,p1200,p1207,p1246,p1264,p1283,p1302,p1349,p1399,p1431,p144,p1447,p145,p1450,p146,p147,p148,p149,p1557,p159,p160,p161,p1614,p1615,p1616,p162,p1623,p163,p164,p165,p166,p167,p1699,p1741,p1742,p1743,p1778,p1824,p185,p1857,p186,p1863,p1864,p1867,p1896,p1898,p1899,p1901,p1904,p1946,p1952,p2093,p2094,p2095,p2096,p2110,p2111,p2112,p211…	ARID4B,ARID5B,ASH2L,ASXL1,AURKA,BAZ1B,BRCA2,CHD3,CLOCK,CREBBP,CUL4B,EHMT1,ELP3,EP400,EPC1,EPC2,EYA4,EZH2,HCFC1,HDAC7,HDAC8,HDAC9,HLCS,HMGA2,JADE1,JADE3,JAK2,JMJD1C,JMJD6,KANSL2,KANSL3,KAT6A,KAT7,KDM4C,KDM5A,KDM6A,KDM7A,KMT2E,LEO1,MORF4L2,MSL3,NAA50,NCOA1,NCOA3,OGT,PAXIP1,PHC1,PHF8,PRDM4,PRDM5,PRDM6,PWP1,RCOR1,RYBP,SALL1,SETD2,SETD8,SIN3A,SIRT2,SMARCAD1,SMYD2,SUPT3H,SUPT7L,SUV39H2,TBL1X,TET3,UBE2A…
GO Biological Process	GO:0000280	nuclear division	111	1.0487e-08	0.000135314	1.21905e-06	1.89963	48.4304	92	0.0224423	0.0426321	360	0.00771104	1	0.276377	1.3515	45.135	61	295	0.021494	0.20678	p1094,p1128,p1129,p1130,p1145,p1191,p1192,p1215,p1226,p1236,p1237,p1264,p1267,p1268,p1286,p1302,p1376,p1387,p139,p140,p141,p1447,p1481,p15,p1501,p1502,p1503,p1504,p1528,p1567,p1616,p1628,p1647,p1672,p1720,p1721,p1731,p1871,p1874,p191,p1915,p1927,p1937,p2005,p2025,p2026,p2027,p206,p2125,p234,p235,p253,p303,p370,p416,p443,p458,p468,p469,p470,p471,p518,p569,p570,p571,p572,p579,p580,p593,p594,p595,p5…	ACTR3,ARHGEF10,ASUN,AURKA,BRCA2,BRIP1,BUB1,BUB1B,BUB3,CCNE2,CDC14A,CDC14B,CEP57,CEP57L1,CHMP2B,CLASP1,CUL3,DIS3L2,DSCC1,DYNC1H1,EFHC1,FANCD2,FANCM,FBXO5,HORMAD2,INO80,KIF23,KIF25,KIF2A,KIF4A,LEMD3,MAD2L1,MAP4,MASTL,MRE11A,MSH6,MYBL1,NAA50,NCAPD3,NCAPG,NDEL1,NIPBL,PAPD7,PCNT,PDS5A,PTTG1,RAD51,RAN,RB1,SETD2,SGOL2,SMC2,SYCE1L,SYCP3,TNKS,TTK,TUBGCP4,TUBGCP5,UBR2,WAPAL,XRCC3
GO Biological Process	GO:2000773	negative regulation of cellular senescence	112	1.14244e-08	0.000147409	1.31616e-06	5.53684	3.25095	18	0.00150647	0.00834106	722	0.0258614	1	0.462174	2.72331	1.836	5	12	0.0017618	0.416667	p1741,p1742,p1743,p1806,p1807,p1808,p1809,p1810,p1908,p2087,p371,p372,p373,p374,p375,p376,p377,p378	ABL1,CDK6,HMGA2,PRKDC,TWIST1
GO Biological Process	GO:0032480	negative regulation of type I interferon production	113	1.18104e-08	0.000152389	1.34858e-06	4.49441	4.89497	22	0.00226829	0.0101946	370	0.00874248	1	0.304876	1.94688	7.19101	14	47	0.00493305	0.297872	p1045,p1046,p1047,p1151,p1430,p1705,p1735,p1749,p1962,p1963,p1964,p365,p366,p367,p368,p442,p575,p576,p60,p712,p813,p879	CYLD,DDX58,HERC5,IFIH1,IKBKE,RELB,RNF216,TAX1BP1,TBK1,TNFAIP3,TRAF3,TRAF3IP1,UBA52,UBC
GO Biological Process	GO:0033591	response to L-ascorbic acid	114	1.18119e-08	0.000152408	1.33692e-06	12.7387	0.78501	10	0.000363768	0.00463392	2358	0.170324	1	0.932013	2.61438	0.765001	2	5	0.000704722	0.4	p1514,p1515,p1516,p1517,p1518,p1519,p1520,p1521,p1522,p1840	ITGA2,LEP
GO Biological Process	GO:2000683	regulation of cellular response to X-ray	115	1.31319e-08	0.000169441	1.4734e-06	8.26592	1.57272	13	0.000728787	0.0060241	620	0.0234021	1	0.487027	6.53594	0.306	2	2	0.000704722	1	p101,p102,p103,p104,p105,p371,p372,p373,p374,p375,p376,p377,p378	GATA3,HMGA2
GO Biological Process	GO:0021943	formation of radial glial scaffolds	116	1.59009e-08	0.000205169	1.7687e-06	9.14425	1.3123	12	0.000608109	0.0055607	4994	0.485355	1	1	1.63399	0.612001	1	4	0.000352361	0.25	p162,p163,p164,p165,p166,p167,p168,p169,p170,p171,p172,p173	ITGB1
GO Biological Process	GO:0051701	interaction with host	117	1.59489e-08	0.000205789	1.75888e-06	2.24803	26.69	60	0.012368	0.0278035	1072	0.0587642	1	0.707308	1.32428	23.409	31	153	0.0109232	0.202614	p1034,p1040,p1041,p1101,p1238,p1239,p1304,p1337,p1407,p1408,p1514,p1515,p1516,p1517,p1518,p1519,p1520,p1521,p1522,p1585,p1586,p1587,p162,p163,p164,p165,p166,p167,p168,p169,p170,p171,p172,p1728,p173,p1758,p1856,p1919,p193,p196,p265,p425,p426,p442,p475,p492,p496,p623,p624,p625,p626,p645,p646,p671,p719,p813,p878,p882,p921,p977	ANPEP,ATG7,BCL2L11,CASP8,CD80,DPP4,EGFR,EIF2AK2,GAPDH,HIPK2,IDE,IFIT1,ITGA2,ITGB1,ITGB6,KPNA3,LAMP1,NEDD4,NUP153,PABPN1,PTX3,PVR,SCARB2,SELPLG,SLC1A5,SMAD3,TCP1,UBA52,UBC,WWP1,WWP2
GO Biological Process	GO:0006403	RNA localization	118	1.81975e-08	0.000234803	1.98985e-06	2.11613	32.1341	68	0.0148907	0.0315107	189	0.00205071	1	0.140002	1.51845	30.294	46	198	0.0162086	0.232323	p1062,p107,p1073,p108,p1088,p109,p110,p111,p1132,p1133,p1134,p1211,p1212,p1242,p1320,p1321,p1352,p1407,p1408,p1505,p1585,p1586,p1587,p1673,p1728,p1744,p1745,p1747,p1776,p1777,p1851,p1874,p1943,p1971,p2008,p2009,p2083,p2084,p2088,p2141,p2144,p2146,p2147,p216,p326,p327,p328,p329,p330,p365,p4,p429,p443,p453,p49,p496,p53,p54,p551,p699,p715,p78,p781,p782,p898,p942,p972,p999	AGFG1,AHCTF1,ATR,ATXN2,BICD1,CDC40,CPSF2,CPSF3,EXOSC3,HNRNPA2B1,HNRNPA3,IGF2BP2,IGF2BP3,LUZP4,MX2,NCBP1,NUP153,NUP155,NUP160,NUP188,NUP205,NUP214,NUP35,NUP54,NUP93,NUPL1,PABPN1,PNPT1,POLR2D,POM121,PRPF18,RAN,RANBP2,RFTN1,RFTN2,SMG1,SMG7,TCP1,THOC1,THOC2,TNKS,TPR,UPF3B,XPOT,ZC3H3,ZNHIT6
GO Biological Process	GO:2001033	negative regulation of double-strand break repair via nonhomologous end joining	119	1.92495e-08	0.000248377	2.0872e-06	12.0853	0.827453	10	0.000383435	0.00463392	1604	0.113426	1	0.912431	3.26797	0.612001	2	4	0.000704722	0.5	p1221,p1222,p371,p372,p373,p374,p375,p376,p377,p378	HMGA2,TFIP11
GO Biological Process	GO:0007067	mitotic nuclear division	120	1.96733e-08	0.000253845	2.11538e-06	2.18456	28.8387	63	0.0133636	0.0291937	154	0.00133481	1	0.111838	1.60391	24.939	40	163	0.0140944	0.245399	p1128,p1129,p1130,p1145,p1191,p1192,p1215,p1264,p1267,p1268,p1286,p1302,p1376,p1387,p1447,p1481,p15,p1501,p1502,p1503,p1504,p1528,p1628,p1647,p1672,p1731,p1871,p1874,p191,p1937,p2005,p2025,p2026,p2027,p206,p2125,p235,p253,p303,p443,p468,p469,p470,p471,p569,p570,p571,p572,p580,p593,p594,p595,p597,p598,p599,p605,p649,p749,p992,p993,p994,p995,p996	ARHGEF10,ASUN,AURKA,BUB1B,BUB3,CDC14A,CDC14B,CEP57,CEP57L1,CHMP2B,CLASP1,CUL3,DIS3L2,DSCC1,DYNC1H1,EFHC1,INO80,KIF23,KIF25,KIF2A,KIF4A,MAD2L1,MAP4,NAA50,NCAPD3,NCAPG,NDEL1,NIPBL,PAPD7,PCNT,PDS5A,RAN,RB1,SETD2,SMC2,TNKS,TTK,TUBGCP4,TUBGCP5,WAPAL
GO Biological Process	GO:0007018	microtubule-based movement	121	1.99224e-08	0.000257059	2.12446e-06	1.88032	48.3961	91	0.0224264	0.0421687	329	0.00640575	1	0.251226	1.39679	37.944	53	248	0.0186751	0.21371	p1049,p1050,p1055,p1056,p1085,p1086,p1151,p1196,p1197,p1198,p1253,p1267,p1268,p129,p130,p131,p1310,p132,p133,p134,p1362,p1386,p142,p143,p1483,p1484,p1528,p1541,p1545,p157,p1579,p158,p1587,p159,p160,p161,p1630,p1631,p1632,p1633,p1731,p1817,p1818,p1868,p1869,p1881,p1956,p1960,p1968,p1975,p1976,p1991,p207,p2082,p2097,p2106,p2125,p23,p3,p326,p327,p328,p329,p330,p428,p45,p569,p570,p571,p572,p579,p591,…	ACTR3,AP2A2,AP3B1,AP3S2,APBA1,APP,ARHGAP21,ARMC4,BICD1,BLOC1S5,CABYR,CCDC11,CLTA,CLTC,COPG1,DNAH7,DST,DYNC1H1,DYNC1I1,DYNC1I2,HTT,IFT74,IFT81,KIF13A,KIF23,KIF25,KIF27,KIF2A,KIF4A,KIF5B,KIF7,KIFAP3,KLC1,MAP1B,MAP4,NDEL1,OFD1,PCM1,RAB1A,RASGRP1,ROPN1L,RPGR,SH3GL2,SPAG17,SPG11,SSX2IP,TEKT3,TRAF3IP1,TTC21A,TTC21B,WDR19,WDR34,WDR60
GO Biological Process	GO:0097435	supramolecular fiber organization	122	2.27177e-08	0.000293126	2.40267e-06	1.68033	75.5802	127	0.0350233	0.0588508	402	0.010633	1	0.341286	1.29653	56.3041	73	368	0.0257223	0.19837	p1074,p1075,p1076,p1077,p1078,p1099,p1100,p1106,p1107,p1108,p1120,p1128,p1129,p1130,p1132,p1133,p1134,p1150,p1158,p116,p1196,p1197,p1198,p1237,p1344,p1359,p136,p137,p1396,p1403,p1478,p1556,p1557,p156,p157,p158,p1617,p162,p1624,p1625,p163,p164,p1641,p165,p166,p167,p1673,p168,p169,p170,p171,p172,p1720,p1721,p1727,p173,p1735,p1798,p1811,p1812,p1813,p1814,p1815,p1819,p1881,p1883,p1884,p1885,p1887,p19…	ABI1,ABI2,ABL1,ACTC1,ACTN1,ACTN2,ACTR3,AGFG1,AKAP9,ANXA2,APP,ARHGAP12,ARPC1A,ARPC1B,BCAR1,BIN3,BRK1,CAPN3,CCDC88A,CCDC88C,CD2AP,CENPJ,CEP120,CFL2,CFLAR,CGNL1,CHP1,CLASP1,COL12A1,COL1A2,COL3A1,COL5A2,CTTN,CUL3,DLG1,DSTN,DYNC1H1,ESPNL,EZR,FAM101B,FBXO5,FMN1,FRY,FSCN1,GDPD2,GHSR,GREM1,ITGB1,JAK2,LOX,LOXL2,MAP7D3,MEF2A,NDEL1,PAWR,PCM1,PLS3,POF1B,RUFY3,SLAIN2,SORBS3,SRF,TGFBR1,TMOD3,TPM1,TPPP,TTC17,TU…
GO Biological Process	GO:1900119	positive regulation of execution phase of apoptosis	123	2.48028e-08	0.000320031	2.60187e-06	7.82196	1.66199	13	0.000770151	0.0060241	722	0.0258614	1	0.462174	2.72331	1.836	5	12	0.0017618	0.416667	p1042,p1043,p1044,p1045,p1046,p1047,p1184,p1875,p1876,p1877,p1878,p65,p865	DLC1,FAP,PTGIS,SIRT2,TP53BP2
GO Biological Process	GO:0035986	senescence-associated heterochromatin focus assembly	124	3.02698e-08	0.000390571	3.14977e-06	11.5073	0.869011	10	0.000402693	0.00463392	1105	0.0630494	1	0.736223	4.35729	0.459	2	3	0.000704722	0.666667	p1958,p1959,p371,p372,p373,p374,p375,p376,p377,p378	CDKN2A,HMGA2
GO Biological Process	GO:0090305	nucleic acid phosphodiester bond hydrolysis	125	3.17055e-08	0.000409096	3.27277e-06	1.99139	38.1643	76	0.0176851	0.0352178	736	0.0267076	1	0.468218	1.28845	42.687	55	279	0.0193798	0.197133	p1006,p1007,p112,p113,p1145,p1164,p1165,p1215,p1229,p1271,p1316,p1319,p1320,p1321,p1386,p1410,p1451,p1514,p1515,p1543,p1595,p1675,p1676,p1677,p1678,p1746,p1838,p1839,p1873,p1935,p1936,p1940,p1941,p1943,p1971,p2008,p2009,p2102,p2145,p226,p227,p234,p239,p242,p415,p442,p456,p459,p49,p518,p547,p551,p585,p665,p668,p669,p67,p696,p701,p751,p752,p753,p754,p774,p786,p787,p802,p813,p890,p891,p898,p903,p904…	ABT1,AGO2,CCRN4L,CNOT6L,CPSF2,CPSF3,CUL4B,DBR1,DCLRE1C,DCP1A,DDX1,DIS3L2,ELAC1,ELAC2,ENPP2,ENSG00000005189,ENSG00000255767,ERCC3,ERI1,ERN1,EXOSC3,FAN1,FANCM,ISG20,MRE11A,NCBP1,PAN3,PARN,PARP1,PCF11,PELO,PNPT1,POLA1,POLG,POLK,RBBP8,RBX1,REV3L,REXO2,RFC1,RFC3,SMG7,SND1,STK31,TDP1,UBA52,UBC,UTP20,XPA,XRN1,XRN2,YBEY,ZC3H12C,ZC3H3,ZRANB3
GO Biological Process	GO:0050901	leukocyte tethering or rolling	126	3.23325e-08	0.000417187	3.31101e-06	5.16257	3.48663	18	0.00161568	0.00834106	1208	0.0662174	1	0.707287	2.17865	2.295	5	15	0.0017618	0.333333	p1070,p162,p163,p164,p165,p166,p167,p168,p169,p170,p171,p172,p173,p1840,p1983,p1984,p425,p426	GCNT1,ITGA4,ITGB1,LEP,SELPLG
GO Biological Process	GO:0010498	proteasomal protein catabolic process	127	3.3048e-08	0.000426419	3.35763e-06	1.83106	51.8824	95	0.0240419	0.0440222	66	0.000219179	1	0.0428494	1.50179	47.2771	71	309	0.0250176	0.229773	p1008,p1036,p1037,p1038,p1039,p1052,p1053,p1128,p1129,p1130,p1153,p1191,p1192,p1229,p1233,p1234,p1246,p1278,p1294,p1325,p1374,p1380,p1381,p1387,p1399,p1447,p1459,p1483,p1527,p1567,p1613,p1616,p1624,p1625,p1629,p1732,p1735,p1842,p1863,p1864,p1897,p1919,p1965,p1966,p1967,p1989,p1990,p200,p2018,p2034,p2035,p2036,p2042,p2043,p206,p2071,p2076,p2077,p2078,p2089,p2094,p2095,p213,p2132,p2142,p2145,p222,p…	ABTB2,ANAPC1,ANAPC4,AURKA,BFAR,BTBD9,BUB1B,BUB3,C18orf25,CD2AP,CLOCK,CRBN,CUL1,CUL3,CUL4B,EDEM1,ERCC8,ERLIN1,FBXL22,FBXL3,FBXL5,FBXO39,FBXO9,FBXW7,JKAMP,KIAA0368,KLHL42,MAD2L1,MARCH6,PCNP,POMT1,PPP2CB,PPP2R5C,PSMB1,PSMB7,PSMC1,PSMC4,PSMC6,PSMD12,PSMD14,PSMD5,PSMD6,PTTG1,RAD23B,RBX1,RFFL,RLIM,RNF115,RNF121,RNF216,RNF24,SEC61B,SIRT2,TBL1X,UBA52,UBC,UBE2A,UBE2E1,UBE2H,UBE2K,UBE2R2,UBE4A,UBQLN1,UBR2,…
GO Biological Process	GO:0051707	response to other organism	128	3.49193e-08	0.000450564	3.52003e-06	1.51107	121.768	184	0.0564263	0.0852641	4943	0.473821	1	1	1.00879	117.963	119	771	0.0419309	0.154345	p1,p101,p102,p103,p104,p1045,p1046,p1047,p105,p1063,p1064,p1082,p1101,p1114,p1120,p1146,p1147,p1168,p1185,p1211,p1212,p1214,p1238,p1239,p1264,p1272,p1281,p1282,p1295,p1304,p1324,p1337,p1344,p1382,p1401,p1405,p1410,p1421,p1430,p1435,p1451,p1462,p1463,p1464,p150,p151,p152,p1526,p153,p1533,p1534,p1535,p1536,p155,p1554,p1559,p1606,p1639,p1640,p1657,p1658,p1669,p1670,p1687,p1705,p1712,p1752,p1806,p180…	ABCA1,ABL1,ADAM17,ADAM9,ADARB1,AKIRIN2,ANKRD17,ATG5,ATG7,B2M,BCL2L11,BDKRB1,BNIP3L,BPIFB1,CASP8,CCRN4L,CD160,CD180,CD47,CD80,CD8A,CDK6,CEBPB,CHGA,CITED1,CLU,CMPK2,COCH,CRK,CXCL13,DCN,DDX1,DDX3X,DDX58,DDX60,DNAJC3,EIF2AK2,ERBB2IP,FADD,FER,FOXP1,FUCA2,FZD5,GAPDH,GATA3,GCH1,GFI1,GHSR,GJA1,GNRH1,HAMP,HERC5,HMGA2,IFI44,IFI44L,IFIH1,IFIT1,IFIT5,IKBKE,IL18BP,IRF5,ISG20,JAK2,LALBA,LEAP2,LGALS8,LOXL1,LSM1…
GO Biological Process	GO:0048041	focal adhesion assembly	129	3.51125e-08	0.000453057	3.51207e-06	4.21944	5.21397	22	0.00241611	0.0101946	1779	0.127626	1	0.925665	1.70503	3.519	6	23	0.00211416	0.26087	p1514,p1515,p1516,p1517,p1518,p1519,p1520,p1521,p1522,p1691,p1692,p1875,p1876,p1877,p1878,p221,p534,p72,p73,p74,p75,p76	ACTN1,ACTN2,CTTN,DLC1,ITGA2,PTPRK
GO Biological Process	GO:0006399	tRNA metabolic process	130	3.52017e-08	0.000454207	3.4939e-06	2.30892	23.3876	54	0.0108376	0.0250232	708	0.0250802	1	0.457076	1.36311	28.611	39	187	0.0137421	0.208556	p1126,p1155,p1159,p116,p1160,p1168,p121,p122,p1233,p1264,p1378,p14,p1480,p1493,p1494,p1566,p1568,p1577,p1580,p1588,p1589,p1590,p1656,p1689,p1709,p1710,p1711,p1875,p1876,p1877,p1878,p1971,p2000,p2037,p213,p238,p248,p331,p332,p333,p504,p529,p591,p642,p725,p751,p752,p753,p754,p795,p802,p903,p904,p944	ADAT2,ALKBH8,CCDC12,CDK5RAP1,CDKAL1,DDX1,DTD1,EEF1E1,ELAC1,ELAC2,ELP2,ENSG00000203546,EXOSC3,FAM98B,FARS2,FARSB,IARS,IKBKAP,KARS,KIAA1456,LARS,MTFMT,NAT10,NSUN2,NSUN6,PUS10,PUS3,RARS,RARS2,SEPSECS,TARS,TRDMT1,TRMT10B,TRMT11,TRMT13,TRMT5,TRMT6,TRNT1,YARS2
GO Biological Process	GO:0010715	regulation of extracellular matrix disassembly	131	3.53107e-08	0.000455614	3.47797e-06	5.45766	3.11489	17	0.00144341	0.00787767	549	0.0184059	1	0.43259	2.61438	2.295	6	15	0.00211416	0.4	p1040,p1041,p1042,p1043,p1044,p1045,p1046,p1047,p1359,p1735,p249,p250,p992,p993,p994,p995,p996	CLASP1,DPP4,ETS1,FAP,FSCN1,MFI2
GO Biological Process	GO:0051345	positive regulation of hydrolase activity	132	3.75954e-08	0.000485093	3.67495e-06	1.4277	165.3	236	0.0765989	0.10936	214	0.00245385	1	0.147953	1.25272	110.16	138	720	0.0486258	0.191667	p10,p1006,p1007,p1010,p1011,p1025,p1026,p1035,p1036,p1037,p1038,p1039,p1055,p1056,p1084,p1085,p1101,p1117,p1118,p1124,p1125,p1128,p1129,p1130,p1132,p1133,p1134,p114,p1148,p1149,p115,p1161,p1162,p1163,p1185,p1186,p1196,p1197,p1198,p123,p124,p1243,p1244,p125,p1255,p1272,p1274,p1285,p129,p130,p1303,p1305,p131,p132,p133,p134,p1357,p1362,p1383,p1394,p1395,p1410,p1425,p1436,p1437,p1457,p1484,p1513,p151…	ABHD5,ABL2,ACAP2,AGAP1,AGAP3,AGAP4,AGAP7,AGFG1,AKIRIN2,ANKRD27,ANP32B,APP,ARF4,ARHGAP11B,ARHGAP12,ARHGAP15,ARHGAP18,ARHGAP21,ARHGAP24,ARHGAP26,ARHGAP31,ARHGAP44,ARHGEF10,ARL1,ASAP1,ASPH,ATP1B1,AXIN2,BCL2L11,BLID,CASP8,CHM,CORO1C,CTGF,CXCL13,CYR61,DAP,DDX11,DDX3X,DLC1,DNAJC1,DNM1L,DOCK10,DOCK4,DOCK9,DYNC1I1,DYNC1I2,EDNRA,EGFR,EPHA4,ERN1,EVI5,EZH2,F3,FADD,FLT1,FN1,GAPVD1,GDI2,GIT2,GPLD1,GRTP1,IQGAP…
GO Biological Process	GO:0006971	hypotonic response	133	3.84051e-08	0.000495541	3.72587e-06	7.52888	1.72669	13	0.000800132	0.0060241	3914	0.352321	1	1	1.63399	1.224	2	8	0.000704722	0.25	p1137,p1138,p1139,p1140,p1514,p1515,p1516,p1517,p1518,p1519,p1520,p1521,p1522	CAB39,ITGA2
GO Biological Process	GO:0002252	immune effector process	134	3.96844e-08	0.000512047	3.82125e-06	1.47753	136.038	201	0.0630388	0.0931418	5948	0.584646	1	1	0.986557	137.853	136	901	0.0479211	0.150943	p1,p101,p102,p103,p1036,p1037,p1038,p1039,p104,p1045,p1046,p1047,p105,p1072,p1082,p1128,p1129,p1130,p1137,p1138,p1139,p1140,p1156,p1176,p1177,p1196,p1197,p1198,p1199,p1200,p1211,p1212,p1214,p1220,p1237,p1238,p1239,p1242,p1243,p1244,p1249,p1250,p1264,p1278,p1282,p1293,p1295,p1317,p1332,p1333,p1334,p1335,p1337,p1345,p1348,p135,p1359,p136,p137,p1421,p1422,p1430,p1435,p1462,p1463,p1464,p1489,p1534,p1…	ABI1,ABL1,ACTR3,ADAM17,ADARB1,ANPEP,ANXA2,AP2A2,APBB1IP,APP,ARPC1A,ARPC1B,ARSB,ASAH1,ATG7,ATP11B,ATP6AP2,B2M,BNIP3L,BRK1,C1QBP,C1R,C1RL,C3,CAB39,CALML5,CCT8,CD180,CD47,CD58,CD8A,CEP290,CFHR5,CHGA,CLU,CMTM6,CPPED1,CRK,CYFIP1,DDX3X,DDX58,DDX60,DERA,DLG1,DNAJC3,DOCK10,DYNC1H1,EIF2AK2,ERP44,EXOSC3,FADD,FOXP1,FUCA2,GATA3,GCNT3,GDI2,GNS,GPI,GUSB,HERC5,HGSNAT,HPSE,HSP90AA1,IFI44L,IFIH1,IFIT1,IFIT5,IGF2R…
GO Biological Process	GO:0031347	regulation of defense response	135	4.04782e-08	0.00052229	3.86882e-06	1.51171	120.394	182	0.0557894	0.0843374	2689	0.209926	1	1	1.07293	111.843	120	731	0.0422833	0.164159	p101,p102,p103,p1035,p1036,p1037,p1038,p1039,p104,p1045,p1046,p1047,p105,p1082,p1101,p1151,p1168,p1184,p1185,p1186,p1236,p1237,p1242,p1272,p1278,p1282,p1293,p1295,p1306,p1307,p1344,p1358,p1387,p1394,p1395,p1399,p1405,p1430,p1435,p1454,p1455,p1462,p1463,p1464,p1485,p1486,p1487,p1488,p1493,p1494,p1508,p1509,p1510,p1514,p1515,p1516,p1517,p1518,p1519,p1520,p1521,p1522,p1533,p1534,p1535,p1536,p1562,p1…	ADAMTS12,ANKRD17,ANXA1,AP2A2,ARG2,B2M,BPIFB1,C1QBP,C1R,C3,CASP8,CD180,CD47,CFHR5,CLOCK,CLU,COCH,CPN1,CREBBP,CRK,CRTAM,CTSL,CUL1,CYLD,DDX58,DDX60,EGFR,EIF2AK2,ERBB2IP,ETS1,FADD,FAM105B,FANCD2,FFAR4,FOXP1,GATA3,GFI1,GHSR,GJA1,HERC5,ICAM2,IFIH1,IFIT1,IKBKE,IL15,IL1R2,IRAK4,ITGA2,JAK2,KARS,KLF4,KRAS,LAMP1,LEP,LSM14A,MALT1,MB21D1,MMP2,MUC6,NDFIP1,NFKB1,NLRC4,NLRP3,OSMR,PAK1,PAK2,PARP14,PBK,PENK,PIAS1,…
GO Biological Process	GO:1902580	single-organism cellular localization	136	4.47296e-08	0.000577146	4.24372e-06	1.41125	175.022	247	0.0811037	0.114458	200	0.00221626	1	0.142982	1.22968	134.181	165	877	0.0581395	0.188141	p100,p1006,p1007,p1049,p1050,p1055,p1056,p1061,p1070,p1073,p1088,p1119,p1151,p1156,p1182,p1183,p1196,p1197,p1198,p121,p122,p1242,p1252,p1253,p1267,p1268,p129,p130,p1300,p131,p1310,p132,p133,p1339,p134,p1343,p1346,p1359,p1360,p1362,p1365,p1386,p1405,p1407,p1408,p1433,p1434,p1445,p1479,p1505,p1541,p1542,p1544,p1545,p157,p1579,p158,p1585,p1586,p1587,p159,p160,p1602,p1607,p1608,p161,p1628,p1630,p1631…	ABCA1,ACTN2,ACTR3,AKAP9,AMN,ANK1,ANXA2,AP3B1,AP3S2,APBA1,APP,ARHGAP21,ARHGAP44,ARL6IP1,ATG3,ATP1B1,ATP5C1,ATP5G3,ATP5J,ATP5L,BBS4,BCL2L11,BICD1,BLOC1S5,BLZF1,BRAF,C2CD5,CACNB2,CAPN3,CDH2,CDK5RAP2,CEP57,CHGA,CHM,CLASP1,CLIP1,COL4A3BP,COPG1,COX18,COX5B,CSE1L,DLG1,DNM1L,DST,DYNC1H1,DYNC1I1,DYNC1I2,EGFR,ENSG00000168824,ENSG00000260342,EXOC4,EZR,FCHO2,FLOT2,GOLGA4,GPHN,GPR143,HSP90AA1,HTT,IFT74,IFT81,…
GO Biological Process	GO:0060968	regulation of gene silencing	137	4.62888e-08	0.000597264	4.35959e-06	2.51357	17.9028	45	0.00829602	0.0208526	829	0.0356461	1	0.554814	1.40774	19.89	28	130	0.0098661	0.215385	p1073,p1217,p1347,p1407,p1408,p1433,p1434,p1505,p1585,p1586,p1587,p1685,p1758,p1776,p1777,p1851,p1940,p1941,p1950,p1951,p2083,p2084,p2088,p2121,p2122,p216,p317,p318,p319,p320,p321,p443,p453,p53,p54,p657,p715,p759,p760,p761,p837,p903,p904,p972,p999	AGO2,ASF1A,EGFR,FXR1,HIRA,IPO8,MYCN,NCOR1,NUP153,NUP155,NUP160,NUP188,NUP205,NUP214,NUP35,NUP54,NUP93,NUPL1,PHF8,POLR2D,POM121,PPP3CA,RAN,RANBP2,SIN3A,TPR,UHRF2,WTIP
GO Biological Process	GO:0045088	regulation of innate immune response	138	4.84244e-08	0.00062482	4.52768e-06	1.71594	65.853	113	0.0305158	0.0523633	1342	0.0791013	1	0.76054	1.17109	63.1891	74	413	0.0260747	0.179177	p1035,p1036,p1037,p1038,p1039,p1045,p1046,p1047,p1082,p1101,p1168,p1185,p1186,p1242,p1272,p1278,p1306,p1307,p1358,p1387,p1394,p1395,p1405,p1435,p1462,p1463,p1464,p1485,p1486,p1487,p1488,p1533,p1534,p1535,p1536,p1562,p1639,p1640,p1705,p1732,p1840,p1863,p1864,p1908,p1921,p1922,p1946,p1962,p1963,p1964,p1989,p1990,p1997,p207,p2071,p2076,p2077,p2078,p2098,p2103,p2104,p2105,p2148,p2149,p2150,p220,p223,…	ANKRD17,BPIFB1,C1QBP,CASP8,CD180,COCH,CREBBP,CRK,CRTAM,CTSL,CUL1,CYLD,DDX58,DDX60,ERBB2IP,FADD,FAM105B,GFI1,ICAM2,IFIH1,IKBKE,IRAK4,JAK2,KRAS,LAMP1,LEP,LSM14A,MALT1,MB21D1,MMP2,MUC6,NFKB1,NLRC4,PAK1,PAK2,PARP14,PIAS1,PIK3C3,PRKDC,PSMB1,PSMB7,PSMC1,PSMC4,PSMC6,PSMD12,PSMD14,PSMD5,PSMD6,PSPC1,PTPN1,PVR,RASGRP1,RELB,RFTN1,RIPK2,RPS19,RPS6KA3,RSAD2,SH2D1A,SIN3A,STAT1,TAB3,TANK,TBK1,TNFAIP3,TRAF3,TXK,…
GO Biological Process	GO:0051168	nuclear export	139	4.86167e-08	0.000627301	4.51296e-06	2.2854	23.6283	54	0.0109492	0.0250232	131	0.000912169	1	0.0898452	1.63399	24.48	40	160	0.0140944	0.25	p1073,p1132,p1133,p1134,p1182,p1183,p1356,p1406,p1407,p1408,p1505,p1582,p1583,p1584,p1585,p1586,p1587,p1673,p1713,p1747,p1776,p1777,p1851,p1943,p2008,p2009,p2083,p2084,p2088,p2141,p2144,p2146,p2147,p216,p365,p443,p450,p453,p49,p496,p524,p53,p54,p551,p600,p699,p704,p715,p781,p782,p805,p898,p972,p999	AGFG1,ATXN1,CDC40,CHP1,CPSF2,CPSF3,CSE1L,HNRNPA2B1,LSG1,LTV1,LUZP4,MALT1,NCBP1,NUP153,NUP155,NUP160,NUP188,NUP205,NUP214,NUP35,NUP54,NUP93,NUPL1,PABPN1,POLR2D,POM121,RAN,RANBP2,SDAD1,SMG1,SMG7,STYX,THOC1,THOC2,TPR,UPF3B,XPO4,XPO6,XPOT,ZC3H3
GO Biological Process	GO:0031145	anaphase-promoting complex-dependent catabolic process	140	4.9559e-08	0.000639459	4.56757e-06	3.08618	10.3688	32	0.00480482	0.0148285	511	0.0159282	1	0.402194	1.63399	12.24	20	80	0.00704722	0.25	p1036,p1037,p1038,p1039,p1128,p1129,p1130,p1191,p1192,p1246,p1278,p1380,p1381,p1447,p1567,p1732,p206,p2071,p2076,p2077,p2078,p442,p524,p548,p593,p594,p595,p778,p813,p866,p867,p977	ANAPC1,ANAPC4,AURKA,BUB1B,BUB3,CUL3,MAD2L1,PSMB1,PSMB7,PSMC1,PSMC4,PSMC6,PSMD12,PSMD14,PSMD5,PSMD6,PTTG1,UBA52,UBC,UBE2E1
GO Biological Process	GO:0006409	tRNA export from nucleus	141	5.0791e-08	0.000655356	4.64791e-06	4.30673	4.87608	21	0.00225954	0.00973123	24	3.7628e-05	0.485514	0.0202297	2.97088	5.04901	15	33	0.00528541	0.454545	p1073,p1407,p1408,p1505,p1585,p1586,p1587,p1776,p1777,p1851,p2083,p2084,p2088,p216,p365,p443,p453,p53,p54,p715,p972	NUP153,NUP155,NUP160,NUP188,NUP205,NUP214,NUP35,NUP54,NUP93,NUPL1,POM121,RAN,RANBP2,TPR,XPOT
GO Biological Process	GO:0043967	histone H4 acetylation	142	5.08431e-08	0.000656029	4.61992e-06	3.48573	7.74588	27	0.00358938	0.0125116	234	0.00296801	1	0.163659	2.05049	7.80301	16	51	0.00563777	0.313725	p1302,p1450,p159,p160,p161,p162,p163,p164,p165,p166,p167,p1896,p2096,p2119,p2126,p2138,p2157,p345,p346,p347,p379,p380,p445,p458,p768,p907,p965	BRCA2,ELP3,EP400,EPC1,HCFC1,JADE1,JADE3,KANSL2,KANSL3,KAT7,MORF4L2,MSL3,NAA50,NCOA1,OGT,YEATS4
GO Biological Process	GO:0007229	integrin-mediated signaling pathway	143	5.31324e-08	0.000685568	4.79418e-06	2.44382	19.2322	47	0.00891204	0.0217794	1076	0.0593394	1	0.711577	1.44399	13.158	19	86	0.00669486	0.22093	p1034,p1070,p1074,p1075,p1076,p1077,p1128,p1129,p1130,p1295,p1394,p1395,p1513,p1514,p1515,p1516,p1517,p1518,p1519,p1520,p1521,p1522,p1533,p162,p163,p1630,p1631,p1632,p1633,p164,p165,p166,p167,p168,p169,p1697,p170,p171,p172,p173,p174,p1903,p1941,p2087,p531,p532,p724	ABL1,ADAM9,BCAR1,CD47,COL3A1,CTGF,CUL3,DST,ERBB2IP,FUT8,ITGA1,ITGA2,ITGA4,ITGB1,ITGB6,NRP1,PTK2,TEC,TXK
GO Biological Process	GO:0034088	maintenance of mitotic sister chromatid cohesion	144	5.68017e-08	0.000732912	5.08967e-06	12.9028	0.697524	9	0.000323227	0.00417053	434	0.0126725	1	0.376759	4.90196	0.612001	3	4	0.00105708	0.75	p1501,p1502,p1503,p1504,p1937,p468,p469,p470,p471	DSCC1,NIPBL,RB1
GO Biological Process	GO:0043207	response to external biotic stimulus	145	5.9455e-08	0.000767147	5.29067e-06	1.49916	122.735	184	0.0568746	0.0852641	5276	0.492514	1	1	1.00488	118.422	119	774	0.0419309	0.153747	p1,p101,p102,p103,p104,p1045,p1046,p1047,p105,p1063,p1064,p1082,p1101,p1114,p1120,p1146,p1147,p1168,p1185,p1211,p1212,p1214,p1238,p1239,p1264,p1272,p1281,p1282,p1295,p1304,p1324,p1337,p1344,p1382,p1401,p1405,p1410,p1421,p1430,p1435,p1451,p1462,p1463,p1464,p150,p151,p152,p1526,p153,p1533,p1534,p1535,p1536,p155,p1554,p1559,p1606,p1639,p1640,p1657,p1658,p1669,p1670,p1687,p1705,p1712,p1752,p1806,p180…	ABCA1,ABL1,ADAM17,ADAM9,ADARB1,AKIRIN2,ANKRD17,ATG5,ATG7,B2M,BCL2L11,BDKRB1,BNIP3L,BPIFB1,CASP8,CCRN4L,CD160,CD180,CD47,CD80,CD8A,CDK6,CEBPB,CHGA,CITED1,CLU,CMPK2,COCH,CRK,CXCL13,DCN,DDX1,DDX3X,DDX58,DDX60,DNAJC3,EIF2AK2,ERBB2IP,FADD,FER,FOXP1,FUCA2,FZD5,GAPDH,GATA3,GCH1,GFI1,GHSR,GJA1,GNRH1,HAMP,HERC5,HMGA2,IFI44,IFI44L,IFIH1,IFIT1,IFIT5,IKBKE,IL18BP,IRF5,ISG20,JAK2,LALBA,LEAP2,LGALS8,LOXL1,LSM1…
GO Biological Process	GO:0051436	negative regulation of ubiquitin-protein ligase activity involved in mitotic cell cycle	146	5.94575e-08	0.00076718	5.25466e-06	3.36478	8.32148	28	0.00385611	0.012975	557	0.0186921	1	0.433006	1.657	10.863	18	71	0.0063425	0.253521	p1036,p1037,p1038,p1039,p1246,p1278,p1380,p1381,p1447,p1720,p1721,p1732,p206,p2071,p2076,p2077,p2078,p442,p524,p548,p593,p594,p595,p778,p813,p866,p867,p977	ANAPC1,ANAPC4,BUB1B,BUB3,FBXO5,MAD2L1,PSMB1,PSMB7,PSMC1,PSMC4,PSMC6,PSMD12,PSMD14,PSMD5,PSMD6,UBA52,UBC,UBE2E1
GO Biological Process	GO:0000375	RNA splicing, via transesterification reactions	147	6.15079e-08	0.000793636	5.39889e-06	1.90248	43.1016	82	0.0199729	0.0379982	1232	0.0691379	1	0.724096	1.21974	43.452	53	284	0.0186751	0.18662	p1023,p1062,p1067,p1068,p1069,p107,p108,p1087,p109,p110,p111,p1169,p1175,p1192,p1221,p1222,p1269,p1316,p1322,p1352,p1445,p1529,p1530,p1531,p1532,p1537,p1538,p1539,p1540,p1570,p1571,p1573,p1574,p1575,p1576,p1609,p1614,p1615,p1621,p1622,p1673,p1745,p1747,p18,p1824,p1900,p1992,p2008,p2009,p202,p2051,p2091,p2092,p2139,p2144,p219,p226,p227,p336,p339,p340,p341,p342,p343,p351,p37,p38,p444,p446,p447,p493…	AQR,CDC40,CDC5L,CPSF2,CPSF3,CSTF1,CWC22,CWC27,DBR1,DDX1,DDX20,DHX35,ESRP2,HNRNPA2B1,HNRNPA3,HNRNPC,HNRNPH1,HNRNPK,KIAA0907,LSM1,METTL14,NCBP1,PABPN1,PCF11,POLR2D,PPIL1,PRPF18,PRPF4,PRPF40A,PRPF40B,PRPF4B,PSPC1,RALY,RBM41,RBM5,SCAF11,SETX,SF1,SF3B1,SFSWAP,SMN1,SMN2,SMNDC1,SNRNP200,SNRPG,SRPK2,TFIP11,TRA2A,TRA2B,U2SURP,UPF3B,USP49,ZCRB1
GO Biological Process	GO:0072384	organelle transport along microtubule	148	6.56007e-08	0.000846446	5.71923e-06	2.92783	11.6127	34	0.00538124	0.0157553	520	0.0162118	1	0.40227	1.7094	9.94501	17	65	0.00599013	0.261539	p129,p130,p131,p1310,p132,p133,p134,p1362,p1541,p1545,p157,p1579,p158,p1587,p159,p160,p161,p1817,p1818,p326,p327,p328,p329,p330,p45,p569,p570,p571,p572,p591,p649,p671,p749,p949	AP3B1,AP3S2,ARHGAP21,BICD1,BLOC1S5,COPG1,DYNC1H1,DYNC1I1,HTT,KIF13A,KIF23,KIF5B,KIFAP3,MAP1B,NDEL1,RAB1A,RASGRP1
GO Biological Process	GO:0051439	regulation of ubiquitin-protein ligase activity involved in mitotic cell cycle	149	6.70594e-08	0.000865268	5.80717e-06	3.34472	8.3714	28	0.00387924	0.012975	588	0.0214609	1	0.470936	1.63399	11.016	18	72	0.0063425	0.25	p1036,p1037,p1038,p1039,p1246,p1278,p1380,p1381,p1447,p1720,p1721,p1732,p206,p2071,p2076,p2077,p2078,p442,p524,p548,p593,p594,p595,p778,p813,p866,p867,p977	ANAPC1,ANAPC4,BUB1B,BUB3,FBXO5,MAD2L1,PSMB1,PSMB7,PSMC1,PSMC4,PSMC6,PSMD12,PSMD14,PSMD5,PSMD6,UBA52,UBC,UBE2E1
GO Biological Process	GO:0046718	viral entry into host cell	150	7.68993e-08	0.000992232	6.61488e-06	2.59742	15.7849	41	0.00731459	0.0189991	2652	0.207874	1	1	1.23457	13.77	17	90	0.00599013	0.188889	p1034,p1040,p1041,p1304,p1407,p1408,p1514,p1515,p1516,p1517,p1518,p1519,p1520,p1521,p1522,p1585,p1586,p1587,p162,p163,p164,p165,p166,p167,p168,p169,p170,p171,p172,p173,p1758,p1919,p196,p425,p426,p475,p492,p671,p719,p878,p882	ANPEP,CD80,DPP4,EGFR,IDE,ITGA2,ITGB1,ITGB6,KPNA3,LAMP1,NUP153,PVR,SCARB2,SELPLG,SLC1A5,WWP1,WWP2
GO Biological Process	GO:0010948	negative regulation of cell cycle process	151	8.30177e-08	0.00107118	7.09389e-06	1.78752	53.7058	96	0.0248868	0.0444856	577	0.0206769	1	0.462382	1.29403	45.5941	59	298	0.0207893	0.197987	p1036,p1037,p1038,p1039,p1121,p1191,p1192,p1220,p1229,p1278,p1283,p1355,p1410,p1447,p1450,p1459,p1567,p159,p1590,p160,p161,p162,p163,p164,p1647,p165,p166,p167,p1720,p1721,p1731,p1732,p1863,p1864,p1874,p1908,p191,p1923,p206,p2068,p2069,p2071,p2076,p2077,p2078,p2093,p2148,p2149,p2150,p2155,p234,p271,p335,p336,p371,p372,p373,p374,p375,p376,p377,p378,p388,p389,p436,p442,p452,p468,p469,p470,p471,p524,…	AURKA,BUB1,BUB1B,BUB3,CDK5RAP2,CENPJ,CNOT11,CNOT6L,CUL1,DCUN1D3,E2F6,E2F7,EHMT1,EPC1,EZH2,FANCI,FBXO5,FBXW7,FHL1,FOXN3,HMGA2,JADE1,KIF25,MAD2L1,MIF,MRE11A,NBN,PHC1,PRKDC,PSMB1,PSMB7,PSMC1,PSMC4,PSMC6,PSMD12,PSMD14,PSMD5,PSMD6,PTTG1,RAD51,RB1,RBBP8,RBX1,RFWD3,RQCD1,RYBP,SOX4,STAG2,TICRR,TNKS,TP63,TPR,TRIAP1,TTK,UBA52,UBC,WAPAL,YAF2,ZFP36L2
GO Biological Process	GO:0006302	double-strand break repair	152	8.77861e-08	0.0011327	7.452e-06	2.18711	26.0618	57	0.0120768	0.0264133	290	0.00467255	1	0.207896	1.50252	26.622	40	174	0.0140944	0.229885	p1019,p1036,p1037,p1038,p1039,p1083,p1116,p112,p113,p1155,p1253,p1305,p1422,p1431,p1481,p1661,p1685,p1734,p1867,p1895,p1908,p1923,p1966,p1967,p1977,p1978,p2091,p2092,p2102,p234,p289,p290,p291,p292,p293,p407,p458,p547,p579,p585,p596,p597,p598,p599,p605,p67,p723,p759,p760,p761,p766,p771,p786,p787,p903,p904,p905	AP5Z1,BARD1,BRCA2,BRIP1,DCLRE1C,DDX1,ESCO2,FAN1,HELQ,INO80,LIG3,MCM8,MCM9,MMS22L,MRE11A,NABP1,NBN,PAPD7,PARP1,PAXIP1,POLA1,POLQ,PRKDC,PSMD14,RAD51,RBBP8,RECQL,RFWD3,RIF1,SETX,SMARCAD1,SMC5,SMC6,TDP1,TP53BP1,UBE2N,VCP,WDR48,XRCC3,ZSWIM7
GO Biological Process	GO:0071025	RNA surveillance	153	9.15457e-08	0.00118121	7.72035e-06	7.76444	1.54551	12	0.000716175	0.0055607	1208	0.0662174	1	0.707287	2.17865	2.295	5	15	0.0017618	0.333333	p107,p108,p109,p110,p111,p1319,p1320,p1321,p1514,p1515,p188,p1971	EXOSC3,PELO,PRPF18,SUPV3L1,XRN1
GO Biological Process	GO:0000075	cell cycle checkpoint	154	9.27902e-08	0.00119727	7.77449e-06	2.04881	32.2137	66	0.0149276	0.0305839	735	0.0265783	1	0.466584	1.3466	30.447	41	199	0.0144468	0.20603	p1057,p1058,p1083,p1121,p1191,p1192,p1320,p1321,p1355,p1359,p1399,p1410,p144,p1447,p145,p146,p147,p148,p1480,p149,p1590,p1621,p1622,p1647,p1908,p1923,p1927,p2005,p206,p234,p371,p372,p373,p374,p375,p376,p377,p378,p388,p389,p436,p442,p452,p468,p469,p470,p471,p53,p54,p546,p593,p594,p595,p605,p62,p644,p668,p669,p670,p723,p771,p786,p787,p813,p970,p976	ATR,AURKA,BRIP1,BUB1,BUB1B,BUB3,CCNE2,CDC14B,CDC5L,CENPJ,CLOCK,CNOT11,CNOT6L,DLG1,DTL,E2F7,ENSG00000091436,FANCI,FOXN3,HMGA2,MAD2L1,MRE11A,NABP1,NBN,NSUN2,PRKDC,RB1,RBBP8,RFWD3,RQCD1,SOX4,TICRR,TP53BP1,TP63,TPR,TRIAP1,TTK,UBA52,UBC,WAC,ZWILCH
GO Biological Process	GO:0007346	regulation of mitotic cell cycle	155	9.60255e-08	0.00123902	7.99366e-06	1.48286	126.108	187	0.0584372	0.0866543	160	0.00138708	1	0.11186	1.28676	97.9201	126	640	0.0443975	0.196875	p1004,p1005,p1023,p1036,p1037,p1038,p1039,p1042,p1043,p1044,p1045,p1046,p1047,p1055,p1056,p1083,p1121,p1128,p1129,p1130,p1191,p1192,p1195,p1196,p1197,p1198,p1215,p1223,p1229,p1246,p1270,p1278,p1286,p1311,p1312,p1313,p1314,p1343,p1355,p1358,p1359,p1380,p1381,p1400,p1405,p1410,p1447,p1450,p1478,p15,p1567,p1590,p1643,p1644,p1645,p1647,p1720,p1721,p1730,p1731,p1732,p1758,p1789,p1798,p1806,p1807,p1808…	ABL1,ADAM17,AKAP9,ALMS1,ANAPC1,ANAPC4,ANKRD17,ANXA1,APP,ASUN,AURKA,BRCA2,BTG3,BUB1,BUB1B,BUB3,CCND2,CDC14A,CDC14B,CDK5RAP2,CDK6,CDK8,CENPJ,CEP135,CEP290,CEP57,CEP72,CEP78,CHMP2B,CLASP1,CLTC,CNOT11,CNOT6L,CUL1,CUL3,CUL4B,CYLD,DCUN1D3,DDX3X,DLG1,DTL,DYNC1H1,DYNC1I2,E2F7,EGFR,ERCC3,EZH2,FANCI,FAP,FBXO5,FHL1,FOXN3,GNAI1,HAUS1,HMGA2,HSP90AA1,INO80,JADE1,KCNA5,KIF25,MAD2L1,MAGI2,MAP3K19,MAP3K2,MAP3K4,M…
GO Biological Process	GO:0043968	histone H2A acetylation	156	9.89554e-08	0.00127682	8.18475e-06	6.31206	2.21798	14	0.00102779	0.00648749	1208	0.0662174	1	0.707287	2.17865	2.295	5	15	0.0017618	0.333333	p159,p160,p161,p162,p163,p164,p165,p166,p167,p2096,p2138,p379,p380,p445	EP400,EPC1,MORF4L2,MSL3,YEATS4
GO Biological Process	GO:0000398	mRNA splicing, via spliceosome	157	1.07897e-07	0.0013922	8.86749e-06	1.88457	42.9807	81	0.0199169	0.0375347	1347	0.0802044	1	0.768283	1.2095	42.993	52	281	0.0183228	0.185053	p1023,p1062,p1067,p1068,p1069,p107,p108,p1087,p109,p110,p111,p1169,p1175,p1192,p1221,p1222,p1269,p1316,p1322,p1352,p1445,p1529,p1530,p1531,p1532,p1537,p1538,p1539,p1540,p1570,p1571,p1573,p1574,p1575,p1576,p1609,p1614,p1615,p1621,p1622,p1673,p1745,p1747,p18,p1824,p1992,p2008,p2009,p202,p2051,p2091,p2092,p2139,p2144,p219,p226,p227,p336,p339,p340,p341,p342,p343,p351,p37,p38,p444,p446,p447,p493,p496,…	AQR,CDC40,CDC5L,CPSF2,CPSF3,CSTF1,CWC22,CWC27,DBR1,DDX1,DDX20,DHX35,ESRP2,HNRNPA2B1,HNRNPA3,HNRNPC,HNRNPH1,HNRNPK,KIAA0907,METTL14,NCBP1,PABPN1,PCF11,POLR2D,PPIL1,PRPF18,PRPF4,PRPF40A,PRPF40B,PRPF4B,PSPC1,RALY,RBM41,RBM5,SCAF11,SETX,SF1,SF3B1,SFSWAP,SMN1,SMN2,SMNDC1,SNRNP200,SNRPG,SRPK2,TFIP11,TRA2A,TRA2B,U2SURP,UPF3B,USP49,ZCRB1
GO Biological Process	GO:0032386	regulation of intracellular transport	158	1.14252e-07	0.0014742	9.33036e-06	1.52298	108.34	165	0.0502041	0.0764597	99	0.000482678	1	0.062909	1.35845	78.0301	106	510	0.0373503	0.207843	p1006,p1007,p1078,p1079,p1114,p1116,p1137,p1138,p1139,p1179,p1180,p1181,p1185,p1186,p1196,p1197,p1198,p1211,p1212,p1215,p1228,p1234,p1264,p1265,p1309,p1325,p1338,p1365,p1366,p1403,p1407,p1408,p1433,p1434,p144,p145,p1459,p146,p147,p148,p1482,p149,p1541,p1554,p1568,p157,p158,p1585,p1586,p1587,p159,p1590,p160,p161,p1613,p1638,p1683,p1684,p17,p1704,p1727,p1755,p1758,p1797,p1825,p1840,p1845,p1861,p186…	ANP32B,ANXA2,APP,ATP2A2,AXIN2,BAMBI,BARD1,BNIP3L,BRAF,BTBD9,C12orf4,C2CD5,CEP290,CHMP3,CHP1,CYFIP1,CYLD,DDX58,DNAJC27,DNM1L,DYNC1H1,EDEM1,EGFR,EZR,FAM20B,FBXW7,FER,FZD1,FZD5,GATA2,GLI3,GPR143,GPR26,GREM1,IPO5,JAK2,KIF5B,LAMP1,LEP,MAP1B,MIEF1,MSN,MTMR2,MX2,MXI1,NDEL1,NEDD4,NLRP3,NUDT4,NUP153,NUP214,NUP54,NUP93,NUPL1,NUS1,PAK1,PARP1,PCM1,PCNT,PDCD10,PDCD5,PLN,PPP3CA,PSEN1,PSMB7,PTPN1,PTPN14,PTPN23,…
GO Biological Process	GO:0000724	double-strand break repair via homologous recombination	159	1.15701e-07	0.00149289	9.38924e-06	2.66977	14.2334	38	0.00659567	0.0176089	118	0.000692859	1	0.0757623	1.92234	13.005	25	85	0.00880902	0.294118	p1036,p1037,p1038,p1039,p1083,p1155,p1253,p1305,p1422,p1661,p1685,p1734,p1923,p1977,p1978,p234,p289,p290,p291,p292,p293,p407,p458,p579,p585,p596,p597,p598,p599,p67,p723,p759,p760,p761,p766,p786,p787,p905	AP5Z1,BRCA2,FAN1,HELQ,INO80,LIG3,MCM8,MCM9,MMS22L,MRE11A,NABP1,NBN,PARP1,POLQ,PSMD14,RAD51,RBBP8,RECQL,RFWD3,SMC5,SMC6,UBE2N,WDR48,XRCC3,ZSWIM7
GO Biological Process	GO:0000725	recombinational repair	160	1.17772e-07	0.00151961	9.49758e-06	2.66783	14.2438	38	0.00660045	0.0176089	127	0.000837	1	0.0850379	1.89998	13.158	25	86	0.00880902	0.290698	p1036,p1037,p1038,p1039,p1083,p1155,p1253,p1305,p1422,p1661,p1685,p1734,p1923,p1977,p1978,p234,p289,p290,p291,p292,p293,p407,p458,p579,p585,p596,p597,p598,p599,p67,p723,p759,p760,p761,p766,p786,p787,p905	AP5Z1,BRCA2,FAN1,HELQ,INO80,LIG3,MCM8,MCM9,MMS22L,MRE11A,NABP1,NBN,PARP1,POLQ,PSMD14,RAD51,RBBP8,RECQL,RFWD3,SMC5,SMC6,UBE2N,WDR48,XRCC3,ZSWIM7
GO Biological Process	GO:0018193	peptidyl-amino acid modification	161	1.24514e-07	0.00160661	9.97894e-06	1.37447	192.802	265	0.089343	0.122799	18	1.34169e-05	0.173118	0.00961769	1.34519	131.58	177	860	0.0623679	0.205814	p1012,p1013,p1045,p1046,p1047,p1049,p1050,p1051,p1059,p106,p1060,p1073,p1106,p1107,p1108,p1113,p112,p1122,p1123,p1124,p1125,p113,p1137,p1138,p1139,p1140,p1162,p1163,p1176,p1179,p1180,p1181,p1187,p1191,p1192,p1205,p1206,p1222,p1264,p1289,p1302,p1320,p1321,p1323,p1324,p1349,p1350,p1355,p1358,p136,p137,p139,p1394,p1395,p1399,p140,p1407,p1408,p141,p1439,p1444,p1447,p1450,p1452,p1453,p1454,p1455,p1458…	ABI1,ABI2,ABL1,ABL2,AGBL3,AGTPBP1,AKT3,ALK,ARID4B,ASGR1,ASGR2,ASH2L,ASPH,ATR,AURKA,BAZ1B,BRCA2,C16orf80,C4orf27,CAB39,CAMK1D,CAMK2D,CLOCK,CREBBP,CSNK1G3,CWC27,DCLK2,DCN,DPM1,DPY19L3,DPY19L4,EGFR,EHMT1,EIF2AK2,ELP3,EP400,EPC1,EPC2,EPHA4,EPHB3,ERN1,EZH2,FBXO11,FER,FGF20,FGF6,FGF7,FKBP11,FKBP4,FKBP5,FKBP9,FLT1,FUT8,GALNT1,GALNT3,GAPDH,HCFC1,HDAC7,HDAC9,HIPK2,HMGA2,HSP90AA1,IFIH1,IGF1R,IKBKE,IL15,JAD…
GO Biological Process	GO:0045862	positive regulation of proteolysis	162	1.31557e-07	0.00169748	1.04783e-05	1.65621	71.8508	119	0.0332951	0.0551437	124	0.000777134	1	0.0808658	1.40427	57.6811	81	377	0.0285412	0.214854	p10,p1035,p1036,p1037,p1038,p1039,p1101,p1117,p1118,p1124,p1125,p1191,p1192,p1196,p1197,p1198,p1229,p1246,p1257,p1258,p1259,p1260,p1261,p1262,p1278,p1285,p1359,p1380,p1381,p1447,p1459,p1479,p1484,p1563,p1591,p1657,p1658,p1697,p1702,p1703,p1705,p1720,p1721,p1726,p1732,p1800,p1801,p1802,p1863,p1864,p1866,p1875,p1876,p1877,p1878,p1886,p1894,p1903,p1914,p1921,p1922,p1928,p1941,p1946,p1966,p1967,p1989…	ADAM9,AKIRIN2,ANAPC1,ANAPC4,ANKIB1,ANP32B,APP,ARIH1,ASPH,AURKA,BCL2L11,BLID,BUB1B,BUB3,C3,CAPN3,CASP8,CLEC3B,CLU,CTGF,CUL1,CYR61,DAP,DDX3X,DET1,DLC1,EPHA4,F3,FADD,FBXO5,FBXW7,FN1,GPLD1,JAK2,KARS,MAD2L1,MAP3K5,MFI2,NDUFA13,NEK5,NKD2,NLRC4,NLRP3,NUB1,OGT,PDCD5,PERP,PIAS1,PICALM,PRICKLE1,PSEN1,PSMB1,PSMB7,PSMC1,PSMC4,PSMC6,PSMD12,PSMD14,PSMD5,PSMD6,PTK2,RBX1,RIPK2,RNF14,RNF144A,RNF19A,ROBO1,SIRT2,SM…
GO Biological Process	GO:0051438	regulation of ubiquitin-protein transferase activity	163	1.33247e-07	0.00171929	1.05478e-05	2.44771	17.976	44	0.00832995	0.0203893	414	0.0113876	1	0.354913	1.52857	18.972	29	124	0.0102185	0.233871	p1036,p1037,p1038,p1039,p1246,p1278,p1348,p1380,p1381,p139,p140,p141,p1447,p1459,p1720,p1721,p1732,p1780,p1781,p1863,p1864,p2005,p206,p2071,p2076,p2077,p2078,p2087,p407,p442,p524,p536,p537,p548,p593,p594,p595,p701,p778,p813,p866,p867,p949,p977	ABL1,ANAPC1,ANAPC4,BUB1B,BUB3,CDC14B,CUL1,DCUN1D1,DCUN1D3,FBXO5,FBXW7,LIMK1,MAD2L1,MASTL,PSEN1,PSMB1,PSMB7,PSMC1,PSMC4,PSMC6,PSMD12,PSMD14,PSMD5,PSMD6,RAB1A,UBA52,UBC,UBE2E1,UBE2N
GO Biological Process	GO:0051607	defense response to virus	164	1.35156e-07	0.00174392	1.06336e-05	2.33983	20.5143	48	0.00950616	0.0222428	2939	0.233031	1	1	1.14471	27.081	31	177	0.0109232	0.175141	p1,p1045,p1046,p1047,p1082,p1211,p1212,p1214,p1238,p1239,p1264,p1430,p1462,p1463,p1464,p1639,p1640,p1752,p1841,p1854,p1855,p1891,p1892,p1893,p193,p194,p1962,p1963,p1964,p220,p365,p366,p367,p368,p431,p432,p485,p486,p487,p665,p79,p80,p81,p835,p836,p897,p921,p960	ADARB1,ATG7,BNIP3L,CD8A,DDX58,DDX60,DNAJC3,EIF2AK2,FADD,HERC5,IFI44L,IFIH1,IFIT1,IFIT5,IRF5,ISG20,LSM14A,MB21D1,MX1,MX2,NLRP3,NT5C3A,OAS1,OAS2,OAS3,RSAD2,SETD2,STAT1,TBK1,ZC3HAV1,ZMYND11
GO Biological Process	GO:0090263	positive regulation of canonical Wnt signaling pathway	165	1.43181e-07	0.00184747	1.11968e-05	2.17095	25.7951	56	0.0119533	0.0259499	145	0.00122148	1	0.108695	1.71435	18.666	32	122	0.0112756	0.262295	p1036,p1037,p1038,p1039,p1179,p1180,p1181,p1272,p1278,p1382,p1435,p1438,p144,p145,p146,p147,p148,p149,p1539,p1540,p1590,p1690,p1732,p1874,p1885,p19,p1932,p1999,p2071,p2076,p2077,p2078,p2108,p2109,p280,p319,p320,p321,p381,p442,p524,p548,p556,p557,p558,p559,p684,p685,p686,p687,p775,p776,p778,p813,p866,p867	AXIN2,BAMBI,CAPRIN2,CCAR2,DDX3X,DKK2,GSKIP,LGR5,LRP6,LRRK1,NAIP,NFKB1,PSMB1,PSMB7,PSMC1,PSMC4,PSMC6,PSMD12,PSMD14,PSMD5,PSMD6,RBPJ,RNF146,ROR2,RSPO2,SOX4,SULF2,TNKS,UBA52,UBC,WNT2B,WNT5A
GO Biological Process	GO:0031589	cell-substrate adhesion	166	1.49913e-07	0.00193433	1.16526e-05	1.96317	36.166	71	0.016759	0.0329008	545	0.0182008	1	0.430909	1.42086	24.633	35	161	0.0123326	0.217391	p1034,p1070,p1074,p1075,p1076,p1077,p1117,p1118,p1350,p1422,p1436,p1437,p1493,p1494,p1513,p1514,p1515,p1516,p1517,p1518,p1519,p1520,p1521,p1522,p1554,p1606,p1617,p162,p163,p164,p165,p166,p167,p168,p169,p1691,p1692,p1697,p170,p171,p172,p173,p174,p1816,p1830,p1846,p1847,p1875,p1876,p1877,p1878,p1883,p1884,p1903,p2087,p209,p220,p221,p253,p534,p60,p618,p619,p72,p73,p74,p75,p76,p949,p977,p991	ABL1,ACTN1,ACTN2,ADAM9,ADAMTS12,BCL2L11,COL3A1,CTGF,CTTN,DLC1,EPB41L5,EPHB3,FER,FN1,HPSE,ITGA1,ITGA2,ITGA4,ITGB1,ITGB6,JAM3,LAMB1,MKLN1,NPNT,NRP1,PARVA,PPARD,PPFIA1,PTPRK,RAB1A,SGCE,SORBS3,SRF,SRGAP2,TRPM7
GO Biological Process	GO:0051099	positive regulation of binding	167	1.50405e-07	0.00194067	1.16208e-05	1.85269	44.7996	83	0.0207598	0.0384615	416	0.0115697	1	0.358855	1.44808	25.551	37	167	0.0130373	0.221557	p101,p102,p103,p104,p1042,p1043,p1044,p105,p1071,p1196,p1197,p1198,p1233,p1243,p1244,p1272,p144,p145,p1457,p146,p147,p148,p149,p1514,p1515,p1516,p1517,p1518,p1519,p1520,p1521,p1522,p1592,p168,p169,p170,p171,p172,p173,p174,p1741,p1742,p1743,p1799,p1856,p1890,p1921,p1922,p1932,p1946,p2008,p2009,p203,p2036,p2041,p2087,p319,p320,p321,p322,p323,p371,p372,p373,p374,p375,p376,p377,p378,p437,p443,p468,p4…	ABL1,ANXA2,APP,B2M,BAMBI,CAPRIN2,CRBN,DDX11,EBF2,EIF3E,EPB41L5,FAM65B,GATA3,GCG,GMNN,HIPK2,HMGA2,ITGA2,JAK2,KLF4,KRIT1,NCBP1,NEUROD1,NRP1,PARP1,PLCL2,POU4F2,PSEN1,RAN,RB1,RIPK2,SIRT2,SPPL3,TCF7L2,TWIST1,TXN,WNT5A
GO Biological Process	GO:0002218	activation of innate immune response	168	1.5104e-07	0.00194887	1.16004e-05	1.92214	39.0189	75	0.0180811	0.0347544	804	0.0330419	1	0.530273	1.29638	37.026	48	242	0.0169133	0.198347	p1035,p1036,p1037,p1038,p1039,p1045,p1046,p1047,p1101,p1242,p1278,p1358,p1435,p1485,p1486,p1487,p1488,p1534,p1535,p1536,p1562,p1639,p1640,p1705,p1732,p1863,p1864,p1908,p1921,p1922,p1962,p1963,p1964,p1997,p207,p2071,p2076,p2077,p2078,p2098,p2103,p2104,p2105,p220,p223,p299,p338,p365,p366,p367,p368,p407,p442,p446,p447,p524,p548,p575,p576,p60,p657,p689,p712,p774,p778,p796,p797,p805,p813,p835,p836,p86…	CASP8,CD180,CREBBP,CTSL,CUL1,CYLD,DDX58,FADD,FAM105B,ICAM2,IFIH1,IKBKE,IRAK4,KRAS,LSM14A,MALT1,MB21D1,MUC6,NFKB1,NLRC4,PAK1,PAK2,PIK3C3,PRKDC,PSMB1,PSMB7,PSMC1,PSMC4,PSMC6,PSMD12,PSMD14,PSMD5,PSMD6,PSPC1,RELB,RFTN1,RIPK2,RPS6KA3,SIN3A,TAB3,TANK,TBK1,TNFAIP3,TRAF3,UBA52,UBC,UBE2D2,UBE2N
GO Biological Process	GO:0072665	protein localization to vacuole	169	1.60932e-07	0.00207651	1.2287e-05	3.37795	7.69698	26	0.00356672	0.0120482	144	0.00121114	1	0.108523	2.27998	6.57901	15	43	0.00528541	0.348837	p1148,p1407,p1408,p1545,p1566,p1705,p1894,p203,p2145,p246,p357,p358,p359,p360,p361,p362,p363,p364,p416,p479,p5,p533,p623,p624,p625,p626	AP3B1,C12orf66,CLU,GNPTAB,LAMP2,LARS,NEDD4,SCARB2,SH3BP4,SH3GLB1,SORL1,TNFAIP3,VPS36,VTI1A,VTI1B
GO Biological Process	GO:0051437	positive regulation of ubiquitin-protein ligase activity involved in regulation of mitotic cell cycle transition	170	1.73849e-07	0.00224318	1.31952e-05	3.04052	9.86673	30	0.00457216	0.0139018	554	0.0184801	1	0.430412	1.63399	11.628	19	76	0.00669486	0.25	p1036,p1037,p1038,p1039,p1246,p1278,p1380,p1381,p1447,p1720,p1721,p1732,p1863,p1864,p206,p2071,p2076,p2077,p2078,p442,p524,p548,p593,p594,p595,p778,p813,p866,p867,p977	ANAPC1,ANAPC4,BUB1B,BUB3,CUL1,FBXO5,MAD2L1,PSMB1,PSMB7,PSMC1,PSMC4,PSMC6,PSMD12,PSMD14,PSMD5,PSMD6,UBA52,UBC,UBE2E1
GO Biological Process	GO:1904667	negative regulation of ubiquitin protein ligase activity	171	1.97788e-07	0.00255206	1.49243e-05	3.16758	8.83955	28	0.00409618	0.012975	872	0.0402103	1	0.594993	1.52788	11.781	18	77	0.0063425	0.233766	p1036,p1037,p1038,p1039,p1246,p1278,p1380,p1381,p1447,p1720,p1721,p1732,p206,p2071,p2076,p2077,p2078,p442,p524,p548,p593,p594,p595,p778,p813,p866,p867,p977	ANAPC1,ANAPC4,BUB1B,BUB3,FBXO5,MAD2L1,PSMB1,PSMB7,PSMC1,PSMC4,PSMC6,PSMD12,PSMD14,PSMD5,PSMD6,UBA52,UBC,UBE2E1
GO Biological Process	GO:0006400	tRNA modification	172	2.05614e-07	0.00265304	1.54247e-05	3.24379	8.32359	27	0.00385709	0.0125116	514	0.0161062	1	0.404317	1.65577	11.475	19	75	0.00669486	0.253333	p1155,p116,p1168,p121,p122,p14,p1480,p1588,p1589,p1590,p1689,p1709,p1710,p1711,p1875,p1876,p1877,p1878,p1971,p2037,p213,p238,p248,p529,p642,p795,p944	ADAT2,ALKBH8,CDK5RAP1,CDKAL1,ELP2,IKBKAP,KIAA1456,MTFMT,NAT10,NSUN2,NSUN6,PUS10,PUS3,TRDMT1,TRMT10B,TRMT11,TRMT13,TRMT5,TRMT6
GO Biological Process	GO:0060964	regulation of gene silencing by miRNA	173	2.16846e-07	0.00279796	1.61732e-05	2.60162	14.6063	38	0.00676842	0.0176089	947	0.049279	1	0.671433	1.41818	16.218	23	106	0.0081043	0.216981	p1073,p1347,p1407,p1408,p1433,p1434,p1505,p1585,p1586,p1587,p1758,p1776,p1777,p1851,p1940,p1941,p2083,p2084,p2088,p216,p317,p318,p319,p320,p321,p443,p453,p53,p54,p715,p759,p760,p761,p837,p903,p904,p972,p999	AGO2,EGFR,FXR1,IPO8,MYCN,NCOR1,NUP153,NUP155,NUP160,NUP188,NUP205,NUP214,NUP35,NUP54,NUP93,NUPL1,POLR2D,POM121,PPP3CA,RAN,RANBP2,TPR,WTIP
GO Biological Process	GO:0051031	tRNA transport	174	2.38156e-07	0.00307293	1.76605e-05	3.91523	5.36367	21	0.00248548	0.00973123	40	8.69675e-05	1	0.0280535	2.80112	5.35501	15	35	0.00528541	0.428571	p1073,p1407,p1408,p1505,p1585,p1586,p1587,p1776,p1777,p1851,p2083,p2084,p2088,p216,p365,p443,p453,p53,p54,p715,p972	NUP153,NUP155,NUP160,NUP188,NUP205,NUP214,NUP35,NUP54,NUP93,NUPL1,POM121,RAN,RANBP2,TPR,XPOT
GO Biological Process	GO:0075733	intracellular transport of virus	175	2.38991e-07	0.0030837	1.76212e-05	3.13717	8.92523	28	0.00413588	0.012975	137	0.00100365	1	0.0945263	2.04248	9.79201	20	64	0.00704722	0.3125	p1073,p1407,p1408,p1505,p1585,p1586,p1587,p1776,p1777,p1851,p193,p2083,p2084,p2088,p2146,p2147,p216,p442,p443,p453,p475,p53,p54,p715,p781,p782,p813,p972	IFIT1,KPNA3,NUP153,NUP155,NUP160,NUP188,NUP205,NUP214,NUP35,NUP54,NUP93,NUPL1,POM121,RAN,RANBP2,THOC1,THOC2,TPR,UBA52,UBC
GO Biological Process	GO:0008033	tRNA processing	176	2.55715e-07	0.00329949	1.87471e-05	2.58387	14.7066	38	0.00681494	0.0176089	1006	0.0509607	1	0.653624	1.38158	18.819	26	123	0.00916138	0.211382	p1155,p116,p1168,p121,p122,p1233,p14,p1480,p1577,p1588,p1589,p1590,p1689,p1709,p1710,p1711,p1875,p1876,p1877,p1878,p1971,p2037,p213,p238,p248,p529,p591,p642,p725,p751,p752,p753,p754,p795,p802,p903,p904,p944	ADAT2,ALKBH8,CDK5RAP1,CDKAL1,DDX1,ELAC1,ELAC2,ELP2,FAM98B,FARS2,IKBKAP,KARS,KIAA1456,MTFMT,NAT10,NSUN2,NSUN6,PUS10,PUS3,TRDMT1,TRMT10B,TRMT11,TRMT13,TRMT5,TRMT6,TRNT1
GO Biological Process	GO:0045321	leukocyte activation	177	2.71849e-07	0.00350766	1.98173e-05	1.41457	153.404	217	0.0710861	0.100556	5325	0.495879	1	1	1.00379	132.498	133	866	0.046864	0.15358	p101,p102,p103,p1036,p1037,p1038,p1039,p104,p1040,p1041,p105,p1059,p1060,p1070,p1101,p1114,p112,p1128,p1129,p113,p1130,p1137,p1138,p1139,p1140,p1156,p1199,p1200,p1213,p1220,p1238,p1239,p1243,p1244,p1249,p1250,p1278,p1282,p1286,p1293,p1295,p1304,p1332,p1333,p1334,p1335,p1337,p1348,p135,p1359,p1382,p1421,p1422,p1433,p1434,p1435,p1454,p1455,p1500,p1534,p1535,p1536,p1546,p1578,p1590,p1617,p162,p1621,…	ABL1,ADAM17,ADAM9,ANPEP,ANXA1,ANXA2,AP2A2,APBB1IP,ARSB,ASAH1,ATG5,ATG7,ATP11B,ATP6AP2,B2M,BRAF,C3,CAB39,CALML5,CASP8,CCT8,CD180,CD47,CD58,CD79A,CD80,CD8A,CDK6,CEP290,CHD7,CHGA,CLU,CMTM6,CMTM7,CPPED1,CRTC3,CYFIP1,CYLD,DCLRE1C,DDX3X,DERA,DLG1,DNAJC3,DOCK10,DPP4,DYNC1H1,ELF4,ERP44,EXOSC3,FADD,FOXP1,FUCA2,FZD5,GATA3,GDI2,GLI3,GNS,GPI,GUSB,HDAC9,HGSNAT,HPSE,HSP90AA1,IGF2R,IL15,IL7R,IQGAP1,ITFG2,ITGA4,…
GO Biological Process	GO:0010716	negative regulation of extracellular matrix disassembly	178	2.91094e-07	0.00375599	2.1101e-05	13.0084	0.614987	8	0.00028498	0.00370714	1604	0.113426	1	0.912431	3.26797	0.612001	2	4	0.000704722	0.5	p1040,p1041,p1042,p1043,p1044,p1045,p1046,p1047	DPP4,FAP
GO Biological Process	GO:2000780	negative regulation of double-strand break repair	179	3.05155e-07	0.00393741	2.19967e-05	4.42181	4.07073	18	0.00188634	0.00834106	289	0.00460797	1	0.205732	2.75197	2.907	8	19	0.00281889	0.421053	p1019,p1135,p1221,p1222,p1305,p1741,p1742,p1743,p371,p372,p373,p374,p375,p376,p377,p378,p418,p605	HMGA2,PARPBP,POLQ,RIF1,TFIP11,TP53BP1,TRIP12,TWIST1
GO Biological Process	GO:0000209	protein polyubiquitination	180	3.18132e-07	0.00410486	2.28048e-05	1.745	53.8682	94	0.0249621	0.0435589	10	1.65903e-06	0.0214065	0.00214065	1.70303	43.452	74	284	0.0260747	0.260563	p1036,p1037,p1038,p1039,p1069,p1116,p1128,p1129,p1130,p1135,p1153,p1208,p1209,p1229,p1246,p1278,p1329,p1374,p1380,p1381,p1387,p1429,p1430,p1459,p1483,p1527,p1551,p1562,p1563,p1616,p1629,p1648,p1690,p1705,p1718,p1732,p1735,p1800,p1801,p1802,p1842,p1858,p1859,p1860,p1863,p1864,p1874,p1928,p195,p196,p1965,p2051,p2067,p2070,p2071,p2072,p2073,p2076,p2077,p2078,p2132,p2142,p243,p255,p256,p257,p30,p311,…	ANAPC1,ANAPC4,ANKIB1,ARIH1,BARD1,BFAR,C18orf25,CUL1,CUL3,DTL,ERCC8,FBXL14,FBXL22,FBXL3,FBXL5,FBXO11,FBXO9,FBXW2,FBXW7,HECTD2,HERC5,HERC6,KLHL42,LNPEP,MARCH5,MARCH6,MKRN1,NEDD4,PSMB1,PSMB7,PSMC1,PSMC4,PSMC6,PSMD12,PSMD14,PSMD5,PSMD6,RBX1,RC3H2,RFFL,RLIM,RNF115,RNF14,RNF144A,RNF146,RNF183,RNF19A,RNF213,RNF216,RNF24,SASH1,SIAH2,TNFAIP3,TNKS,TRIM32,TRIM69,TRIP12,TTC3,UBA52,UBC,UBE2A,UBE2D2,UBE2E1,UBE…
GO Biological Process	GO:0007051	spindle organization	181	3.21179e-07	0.00414417	2.2896e-05	2.3415	19.2185	45	0.00890569	0.0208526	395	0.0101739	1	0.332338	1.54099	18.819	29	123	0.0102185	0.235772	p1191,p1192,p1215,p1267,p1268,p1359,p1478,p15,p1528,p1557,p1628,p1647,p1720,p1721,p1727,p1871,p1874,p2005,p2076,p2077,p2078,p2125,p303,p443,p569,p570,p571,p572,p580,p597,p598,p599,p605,p649,p748,p759,p760,p761,p799,p972,p992,p993,p994,p995,p996	ARHGEF10,ASUN,AURKA,CDC14A,CDC14B,CEP120,CEP72,CHD3,CLASP1,DLG1,DYNC1H1,EFHC1,EZR,FBXO5,HAUS1,INO80,KIF23,KIF2A,KIF4A,MAP4,NCOR1,NEK6,PCNT,RAN,RANBP2,TNKS,TTK,TUBGCP4,TUBGCP5
GO Biological Process	GO:0002757	immune response-activating signal transduction	182	3.24302e-07	0.00418447	2.29916e-05	1.64602	69.2579	114	0.0320935	0.0528267	522	0.0164457	1	0.406512	1.26945	58.2931	74	381	0.0260747	0.194226	p101,p102,p103,p1035,p1036,p1037,p1038,p1039,p104,p1045,p1046,p1047,p105,p1072,p1088,p1101,p1176,p1177,p1188,p1189,p1237,p1242,p1278,p1317,p1345,p1358,p136,p137,p1394,p1395,p1435,p1485,p1486,p1487,p1488,p1489,p1526,p1534,p1535,p1536,p1562,p1591,p1691,p1692,p1705,p1732,p1748,p1780,p1781,p1819,p1861,p1862,p1863,p1864,p1921,p1922,p1941,p1962,p1963,p1964,p1997,p207,p2071,p2076,p2077,p2078,p2087,p2098…	ABI1,ABL1,ACTR3,ARPC1A,ARPC1B,BCAR1,BRAF,BRK1,CASP8,CD180,CD79A,CREBBP,CRK,CTSL,CUL1,CYFIP1,CYLD,DDX58,FADD,FAM105B,GATA3,GPLD1,HSP90AA1,ICAM2,IFIH1,IKBKE,IRAK4,KRAS,LIMK1,LSM14A,MALT1,MUC6,MYO10,NCKAP1,NFATC2,NFKB1,PAK1,PAK2,PDE4D,PIK3C3,PIK3CA,PIK3CB,PLCG1,PSEN1,PSMB1,PSMB7,PSMC1,PSMC4,PSMC6,PSMD12,PSMD14,PSMD5,PSMD6,PTK2,RELB,RFTN1,RFTN2,RIPK2,RPS6KA3,SKAP2,SPG21,SPPL3,TAB3,TANK,TBK1,TEC,THEMI…
GO Biological Process	GO:1901991	negative regulation of mitotic cell cycle phase transition	183	3.32506e-07	0.00429033	2.34444e-05	1.98649	32.721	65	0.0151626	0.0301205	529	0.0171538	1	0.418404	1.37945	30.447	42	199	0.0147992	0.211055	p1036,p1037,p1038,p1039,p1121,p1191,p1192,p1229,p1278,p1355,p1410,p1447,p1450,p1590,p1647,p1732,p1863,p1864,p1908,p1923,p206,p2071,p2076,p2077,p2078,p2155,p234,p371,p372,p373,p374,p375,p376,p377,p378,p388,p389,p436,p442,p452,p468,p469,p470,p471,p524,p53,p54,p546,p548,p593,p594,p595,p668,p669,p670,p701,p723,p778,p813,p866,p867,p929,p930,p970,p976	AURKA,BUB1,BUB1B,BUB3,CENPJ,CNOT11,CNOT6L,CUL1,DCUN1D3,E2F7,EZH2,FANCI,FHL1,FOXN3,HMGA2,JADE1,MAD2L1,MRE11A,NBN,PRKDC,PSMB1,PSMB7,PSMC1,PSMC4,PSMC6,PSMD12,PSMD14,PSMD5,PSMD6,RB1,RBX1,RFWD3,RQCD1,SOX4,TICRR,TP63,TPR,TRIAP1,TTK,UBA52,UBC,ZFP36L2
GO Biological Process	GO:0030260	entry into host cell	184	3.34329e-07	0.00431384	2.34448e-05	2.3922	17.9751	43	0.0083295	0.0199259	2665	0.208962	1	1	1.21748	15.606	19	102	0.00669486	0.186275	p1034,p1040,p1041,p1304,p1407,p1408,p1514,p1515,p1516,p1517,p1518,p1519,p1520,p1521,p1522,p1585,p1586,p1587,p162,p163,p164,p165,p166,p167,p168,p169,p170,p171,p172,p173,p1758,p1919,p196,p425,p426,p442,p475,p492,p671,p719,p813,p878,p882	ANPEP,CD80,DPP4,EGFR,IDE,ITGA2,ITGB1,ITGB6,KPNA3,LAMP1,NUP153,PVR,SCARB2,SELPLG,SLC1A5,UBA52,UBC,WWP1,WWP2
GO Biological Process	GO:1902583	multi-organism intracellular transport	185	3.41596e-07	0.00440761	2.38249e-05	3.08023	9.09022	28	0.00421234	0.012975	148	0.00124426	1	0.108478	2.01106	9.94501	20	65	0.00704722	0.307692	p1073,p1407,p1408,p1505,p1585,p1586,p1587,p1776,p1777,p1851,p193,p2083,p2084,p2088,p2146,p2147,p216,p442,p443,p453,p475,p53,p54,p715,p781,p782,p813,p972	IFIT1,KPNA3,NUP153,NUP155,NUP160,NUP188,NUP205,NUP214,NUP35,NUP54,NUP93,NUPL1,POM121,RAN,RANBP2,THOC1,THOC2,TPR,UBA52,UBC
GO Biological Process	GO:0006457	protein folding	186	3.47606e-07	0.00448516	2.41137e-05	2.03516	29.9731	61	0.0138893	0.0282669	541	0.0180066	1	0.429462	1.35429	33.966	46	222	0.0162086	0.207207	p1051,p1156,p1190,p1199,p1200,p123,p1236,p124,p125,p1309,p1347,p1499,p1529,p1530,p1531,p1532,p1545,p1578,p1608,p1609,p1728,p1752,p1789,p1790,p1791,p1894,p190,p1944,p1945,p1966,p1967,p2019,p2034,p2035,p2036,p2072,p2073,p2119,p258,p33,p348,p39,p430,p442,p485,p486,p487,p5,p521,p522,p523,p548,p571,p572,p611,p659,p689,p693,p694,p813,p972	ATF6,B2M,CCT8,CDC37L1,CLU,CWC27,DNAJA4,DNAJB5,DNAJB8,DNAJC1,DNAJC19,DNAJC21,EMC3,ENSG00000183291,ERO1L,ERP29,ERP44,FKBP11,FKBP4,FKBP5,FKBP9,GNAI1,GNAT3,GNG2,HSP90AA1,MKKS,PDCL,PFDN4,PPIAL4A,PPIF,PPIG,PPIL1,PSMC1,RAD23B,RANBP2,RP2,TBCA,TCP1,TMX1,TRAP1,TXNDC11,TXNDC5,UBA52,UBC,UGGT2,VCP
GO Biological Process	GO:0060147	regulation of posttranscriptional gene silencing	187	3.88535e-07	0.00501327	2.68089e-05	2.53905	14.9663	38	0.00693524	0.0176089	1196	0.0644607	1	0.695432	1.37914	16.677	23	109	0.0081043	0.211009	p1073,p1347,p1407,p1408,p1433,p1434,p1505,p1585,p1586,p1587,p1758,p1776,p1777,p1851,p1940,p1941,p2083,p2084,p2088,p216,p317,p318,p319,p320,p321,p443,p453,p53,p54,p715,p759,p760,p761,p837,p903,p904,p972,p999	AGO2,EGFR,FXR1,IPO8,MYCN,NCOR1,NUP153,NUP155,NUP160,NUP188,NUP205,NUP214,NUP35,NUP54,NUP93,NUPL1,POLR2D,POM121,PPP3CA,RAN,RANBP2,TPR,WTIP
GO Biological Process	GO:0060966	regulation of gene silencing by RNA	187	3.88535e-07	0.00501327	2.68089e-05	2.53905	14.9663	38	0.00693524	0.0176089	1196	0.0644607	1	0.695432	1.37914	16.677	23	109	0.0081043	0.211009	p1073,p1347,p1407,p1408,p1433,p1434,p1505,p1585,p1586,p1587,p1758,p1776,p1777,p1851,p1940,p1941,p2083,p2084,p2088,p216,p317,p318,p319,p320,p321,p443,p453,p53,p54,p715,p759,p760,p761,p837,p903,p904,p972,p999	AGO2,EGFR,FXR1,IPO8,MYCN,NCOR1,NUP153,NUP155,NUP160,NUP188,NUP205,NUP214,NUP35,NUP54,NUP93,NUPL1,POLR2D,POM121,PPP3CA,RAN,RANBP2,TPR,WTIP
GO Biological Process	GO:0035978	histone H2A-S139 phosphorylation	189	3.97031e-07	0.00512289	2.71052e-05	12.4775	0.641156	8	0.000297107	0.00370714	1943	0.153	1	1	6.53594	0.153	1	1	0.000352361	1	p371,p372,p373,p374,p375,p376,p377,p378	HMGA2
GO Biological Process	GO:0031052	chromosome breakage	189	3.97031e-07	0.00512289	2.71052e-05	12.4775	0.641156	8	0.000297107	0.00370714	1943	0.153	1	1	6.53594	0.153	1	1	0.000352361	1	p371,p372,p373,p374,p375,p376,p377,p378	HMGA2
GO Biological Process	GO:2000685	positive regulation of cellular response to X-ray	189	3.97031e-07	0.00512289	2.71052e-05	12.4775	0.641156	8	0.000297107	0.00370714	1943	0.153	1	1	6.53594	0.153	1	1	0.000352361	1	p371,p372,p373,p374,p375,p376,p377,p378	HMGA2
GO Biological Process	GO:0003131	mesodermal-endodermal cell signaling	189	3.97031e-07	0.00512289	2.71052e-05	12.4775	0.641156	8	0.000297107	0.00370714	1943	0.153	1	1	6.53594	0.153	1	1	0.000352361	1	p371,p372,p373,p374,p375,p376,p377,p378	HMGA2
GO Biological Process	GO:0006261	DNA-dependent DNA replication	193	4.03632e-07	0.00520806	2.69848e-05	2.3475	18.7434	44	0.00868552	0.0203893	251	0.00329336	1	0.1693	1.66265	17.442	29	114	0.0102185	0.254386	p1006,p1007,p1009,p1095,p1096,p1097,p1098,p1155,p1305,p1371,p1372,p1373,p1386,p1592,p1634,p1635,p1657,p1658,p1661,p1675,p1676,p1677,p1678,p1685,p1823,p184,p1927,p2102,p322,p323,p439,p440,p458,p459,p508,p518,p596,p668,p669,p67,p723,p743,p781,p782	BAZ1A,BOD1L1,BRCA2,CCNE2,CDK2AP1,DDX11,FANCM,GMNN,MCM6,MCM8,MCM9,MMS22L,ORC2,ORC3,ORC5,PARP1,POLA1,POLG,POLQ,PRIM2,RAD51,REV3L,RFC1,RFC3,RFWD3,RPAIN,TFAM,THOC1,ZRANB3
GO Biological Process	GO:0044766	multi-organism transport	194	4.22474e-07	0.00545118	2.80989e-05	2.97631	9.74362	29	0.00451511	0.0134384	177	0.00166092	1	0.121078	1.93317	10.863	21	71	0.00739958	0.295775	p1073,p1407,p1408,p1505,p1585,p1586,p1587,p1728,p1776,p1777,p1851,p193,p2083,p2084,p2088,p2146,p2147,p216,p442,p443,p453,p475,p53,p54,p715,p781,p782,p813,p972	IFIT1,KPNA3,NUP153,NUP155,NUP160,NUP188,NUP205,NUP214,NUP35,NUP54,NUP93,NUPL1,POM121,RAN,RANBP2,TCP1,THOC1,THOC2,TPR,UBA52,UBC
GO Biological Process	GO:1901998	toxin transport	195	4.24092e-07	0.00547206	2.80618e-05	3.63568	6.05114	22	0.00280405	0.0101946	1494	0.101545	1	0.877001	1.58982	5.66101	9	37	0.00317125	0.243243	p1199,p1200,p1318,p1413,p1414,p1415,p1416,p1491,p1492,p168,p169,p170,p171,p172,p1728,p173,p174,p1947,p280,p498,p499,p500	ANTXR2,CCT8,CD274,COPB2,LRP6,MTMR12,NRP1,SCFD1,TCP1
GO Biological Process	GO:0045738	negative regulation of DNA repair	196	4.28906e-07	0.00553417	2.82356e-05	4.31687	4.16969	18	0.0019322	0.00834106	386	0.00934149	1	0.312262	2.48988	3.213	8	21	0.00281889	0.380952	p1019,p1135,p1221,p1222,p1305,p1741,p1742,p1743,p371,p372,p373,p374,p375,p376,p377,p378,p418,p605	HMGA2,PARPBP,POLQ,RIF1,TFIP11,TP53BP1,TRIP12,TWIST1
GO Biological Process	GO:0046649	lymphocyte activation	197	4.5626e-07	0.00588712	2.98838e-05	1.59368	78.435	125	0.0363461	0.057924	807	0.0335558	1	0.536518	1.24315	53.0911	66	347	0.0232558	0.190202	p101,p102,p103,p104,p1040,p1041,p105,p1059,p1060,p1070,p1101,p1114,p112,p1128,p1129,p113,p1130,p1213,p1243,p1244,p1249,p1250,p1282,p1286,p1304,p135,p1359,p1382,p1433,p1434,p1454,p1455,p1500,p1534,p1535,p1536,p1590,p1617,p162,p1621,p1622,p163,p164,p165,p166,p1669,p167,p1670,p168,p169,p1691,p1692,p170,p171,p172,p173,p1741,p1742,p1743,p1748,p1755,p1806,p1807,p1808,p1809,p1810,p1840,p1861,p1862,p1908…	ABL1,ADAM17,ANXA1,APBB1IP,ATG5,B2M,BRAF,CASP8,CD180,CD79A,CD80,CD8A,CDK6,CHD7,CMTM7,CYLD,DCLRE1C,DLG1,DOCK10,DPP4,ELF4,EXOSC3,FADD,FOXP1,FZD5,GATA3,GLI3,HDAC9,IL15,IL7R,ITFG2,ITGA4,ITGB1,JMJD6,KLF6,LEP,MALT1,MSH6,MSN,NBN,NEDD4,PKNOX1,PLCL2,POU1F1,POU2F2,PPP3CA,PRKDC,PRLR,PSEN1,RBPJ,RC3H2,RELB,RIPK2,RORA,RSAD2,RUNX2,SKAP2,SMAD3,SOX4,SP3,SRF,TBK1,THEMIS,TNFSF14,TNFSF8,ZFP36L2
GO Biological Process	GO:0061462	protein localization to lysosome	198	4.96449e-07	0.00640568	3.23519e-05	3.73813	5.61779	21	0.00260324	0.00973123	409	0.0110148	1	0.347491	2.17865	4.59	10	30	0.00352361	0.333333	p1148,p1407,p1408,p1545,p1566,p1894,p2145,p246,p357,p358,p359,p360,p361,p362,p363,p364,p416,p623,p624,p625,p626	AP3B1,C12orf66,CLU,GNPTAB,LAMP2,LARS,NEDD4,SCARB2,SH3BP4,SORL1
GO Biological Process	GO:1902905	positive regulation of supramolecular fiber organization	199	5.12706e-07	0.00661544	3.32434e-05	1.94948	33.8551	66	0.0156882	0.0305839	477	0.0132415	1	0.358186	1.44352	24.939	36	163	0.012685	0.220859	p1072,p1106,p1107,p1108,p1120,p1158,p1237,p1359,p1396,p1482,p1508,p1509,p1510,p1554,p1673,p168,p169,p1697,p170,p171,p172,p173,p174,p1780,p1781,p1819,p182,p1861,p1862,p1871,p1883,p1884,p2017,p2087,p221,p223,p390,p391,p392,p393,p394,p395,p438,p508,p543,p56,p580,p586,p640,p645,p646,p72,p73,p74,p75,p76,p985,p986,p987,p988,p989,p992,p993,p994,p995,p996	ABI2,ABL1,ACTN2,ACTR3,ARHGEF10,ARPC1A,ARPC1B,BRAF,BRK1,CFL2,CLASP1,CLIP1,CTGF,CTTN,CYFIP1,DLG1,DSTN,FAM21C,FER,FMN1,LIMK1,NAV3,NCKAP1,NRP1,PAK1,RGS2,RICTOR,SEMA5A,SLAIN2,SMAD3,SORBS3,TGFB3,TGFBR1,TPM1,VIL1,WASF1
GO Biological Process	GO:0051443	positive regulation of ubiquitin-protein transferase activity	200	5.38795e-07	0.00695207	3.47604e-05	2.46955	15.7923	39	0.00731805	0.0180723	339	0.00663184	1	0.252421	1.63399	15.912	26	104	0.00916138	0.25	p1036,p1037,p1038,p1039,p1246,p1278,p1348,p1380,p1381,p139,p140,p141,p1447,p1459,p1720,p1721,p1732,p1863,p1864,p2005,p206,p2071,p2076,p2077,p2078,p407,p442,p524,p548,p593,p594,p595,p701,p778,p813,p866,p867,p949,p977	ANAPC1,ANAPC4,BUB1B,BUB3,CDC14B,CUL1,DCUN1D1,DCUN1D3,FBXO5,FBXW7,MAD2L1,MASTL,PSMB1,PSMB7,PSMC1,PSMC4,PSMC6,PSMD12,PSMD14,PSMD5,PSMD6,RAB1A,UBA52,UBC,UBE2E1,UBE2N
GO Biological Process	GO:0008298	intracellular mRNA localization	201	5.54816e-07	0.00715879	3.56159e-05	7.31468	1.50382	11	0.00069686	0.00509731	2550	0.187608	1	0.949299	1.96078	1.53	3	10	0.00105708	0.3	p107,p108,p109,p110,p111,p1971,p326,p327,p328,p329,p330	BICD1,EXOSC3,PRPF18
GO Biological Process	GO:0035024	negative regulation of Rho protein signal transduction	202	5.8045e-07	0.00748955	3.7077e-05	3.70115	5.67392	21	0.00262925	0.00973123	2286	0.15355	1	0.866689	1.71998	2.907	5	19	0.0017618	0.263158	p1128,p1129,p1130,p1592,p162,p163,p164,p165,p166,p167,p168,p169,p170,p171,p172,p173,p1875,p1876,p1877,p1878,p763	CUL3,DLC1,FAM65B,FLCN,ITGB1
GO Biological Process	GO:1903827	regulation of cellular protein localization	203	5.80963e-07	0.00749617	3.69269e-05	1.44223	129.66	187	0.0600834	0.0866543	142	0.0011772	1	0.106967	1.30281	91.3411	119	597	0.0419309	0.19933	p1078,p1079,p1101,p1114,p1116,p1120,p1127,p1137,p1138,p1139,p1179,p1180,p1181,p1185,p1186,p1196,p1197,p1198,p1199,p1200,p1215,p1228,p1234,p1264,p1272,p1315,p1325,p1338,p1355,p1359,p1403,p1407,p1408,p1433,p1434,p144,p145,p1458,p1459,p146,p147,p1478,p1479,p148,p1482,p149,p157,p158,p159,p1590,p160,p161,p162,p1624,p1625,p1627,p163,p164,p165,p166,p167,p168,p1681,p1682,p169,p1696,p1698,p170,p1704,p171,…	ACSL3,ACTN2,ANP32B,APP,ASTN2,AXIN2,BAMBI,BARD1,BCL2L11,BICD1,BNIP3L,C2CD5,CASP8,CCDC88A,CCNE2,CCT8,CD2AP,CDH2,CENPQ,CEP290,CEP72,CHP1,CLDN18,CLTC,COMMD1,CYLD,DCLK2,DDX58,DLG1,DNAJC27,EDEM1,EGFR,EPB41L2,EZR,FAM20B,FBXW7,FLCN,FZD1,FZD5,GLI3,GNAI1,GOPC,GPM6B,GPR26,GREM1,HDAC8,IPO5,IQGAP1,ITGB1,JAK2,KAT7,KIF5B,LEP,MIEF1,MSN,MXI1,NDEL1,NKD2,NLRP3,NUMB,NUP54,NUP93,NUPL1,PAK1,PARP1,PCM1,PCNT,PDCD10,PDCD…
GO Biological Process	GO:0031123	RNA 3'-end processing	204	6.46273e-07	0.00833886	4.08768e-05	2.73983	11.6796	32	0.00541222	0.0148285	1035	0.0540207	1	0.673458	1.40492	16.371	23	107	0.0081043	0.214953	p1192,p1196,p1197,p1198,p1233,p154,p1673,p1873,p188,p1943,p1971,p1996,p2008,p2009,p2144,p2146,p2147,p226,p227,p496,p551,p622,p751,p752,p753,p754,p781,p782,p802,p898,p942,p999	APP,CDC40,CPSF2,CPSF3,CSTF1,ELAC1,ELAC2,ERI1,EXOSC3,LEO1,MTPAP,NCBP1,PABPN1,PCF11,PNPT1,POLR2D,SUPV3L1,THOC1,THOC2,TRNT1,UPF3B,ZC3H3,ZCCHC6
GO Biological Process	GO:0071894	histone H2B conserved C-terminal lysine ubiquitination	205	6.66824e-07	0.00860403	4.19709e-05	20.5464	0.292021	6	0.00013532	0.00278035	1943	0.153	1	1	6.53594	0.153	1	1	0.000352361	1	p144,p145,p146,p147,p148,p149	WAC
GO Biological Process	GO:0051495	positive regulation of cytoskeleton organization	206	6.81193e-07	0.00878943	4.26672e-05	1.86286	39.187	73	0.0181589	0.0338276	391	0.00982034	1	0.324071	1.43301	28.611	41	187	0.0144468	0.219251	p1072,p1106,p1107,p1108,p1120,p1158,p1237,p1359,p1396,p1401,p1482,p1508,p1509,p1510,p1554,p1557,p1673,p168,p169,p1697,p170,p171,p172,p173,p174,p1780,p1781,p1819,p182,p1861,p1862,p1871,p1883,p1884,p2017,p2087,p221,p223,p262,p263,p264,p390,p391,p392,p393,p394,p395,p438,p508,p543,p56,p580,p586,p640,p645,p646,p72,p73,p74,p75,p76,p901,p972,p985,p986,p987,p988,p989,p992,p993,p994,p995,p996	ABI2,ABL1,ACTN2,ACTR3,ARHGEF10,ARPC1A,ARPC1B,BRAF,BRK1,CEP120,CFL2,CLASP1,CLIP1,CTGF,CTTN,CYFIP1,DLG1,DSTN,FAM21C,FER,FMN1,LIMK1,NAV3,NCKAP1,NRP1,NTF3,PAK1,RANBP2,RGS2,RICTOR,ROCK2,SEMA5A,SLAIN2,SMAD3,SORBS3,STAP1,TGFB3,TGFBR1,TPM1,VIL1,WASF1
GO Biological Process	GO:1901988	negative regulation of cell cycle phase transition	207	6.91038e-07	0.00891647	4.30747e-05	1.9434	33.4465	65	0.0154989	0.0301205	786	0.0315443	1	0.517833	1.32613	31.671	42	207	0.0147992	0.202899	p1036,p1037,p1038,p1039,p1121,p1191,p1192,p1229,p1278,p1355,p1410,p1447,p1450,p1590,p1647,p1732,p1863,p1864,p1908,p1923,p206,p2071,p2076,p2077,p2078,p2155,p234,p371,p372,p373,p374,p375,p376,p377,p378,p388,p389,p436,p442,p452,p468,p469,p470,p471,p524,p53,p54,p546,p548,p593,p594,p595,p668,p669,p670,p701,p723,p778,p813,p866,p867,p929,p930,p970,p976	AURKA,BUB1,BUB1B,BUB3,CENPJ,CNOT11,CNOT6L,CUL1,DCUN1D3,E2F7,EZH2,FANCI,FHL1,FOXN3,HMGA2,JADE1,MAD2L1,MRE11A,NBN,PRKDC,PSMB1,PSMB7,PSMC1,PSMC4,PSMC6,PSMD12,PSMD14,PSMD5,PSMD6,RB1,RBX1,RFWD3,RQCD1,SOX4,TICRR,TP63,TPR,TRIAP1,TTK,UBA52,UBC,ZFP36L2
GO Biological Process	GO:0022406	membrane docking	208	6.96547e-07	0.00898755	4.32094e-05	2.01821	29.2338	59	0.0135467	0.0273401	357	0.00754185	1	0.272584	1.47837	25.704	38	168	0.0133897	0.22619	p1055,p1056,p1156,p1215,p1346,p1400,p1478,p1650,p1651,p1652,p1698,p1700,p1727,p1798,p1848,p1881,p1985,p2019,p2068,p2069,p2081,p2097,p2123,p2124,p217,p228,p235,p390,p391,p392,p393,p394,p395,p396,p397,p399,p400,p408,p452,p498,p499,p500,p533,p569,p570,p571,p572,p600,p603,p735,p750,p77,p799,p954,p992,p993,p994,p995,p996	AHI1,AKAP9,ALMS1,CCDC41,CDK5RAP2,CENPJ,CEP135,CEP290,CEP57,CEP72,CEP78,CHP1,CLASP1,DYNC1H1,DYNC1I2,EXOC4,EZR,HAUS1,HSP90AA1,KIAA1009,MSN,OFD1,PCM1,PCNT,PEX5L,SCFD1,SDCCAG8,SNAP25,STX17,STX7,STX8,STXBP1,SYT1,SYTL2,TMEM216,TTBK2,VTI1B,YWHAE
GO Biological Process	GO:0046794	transport of virus	209	7.46029e-07	0.00962602	4.60575e-05	2.95775	9.46665	28	0.00438677	0.012975	186	0.00187539	1	0.130097	1.95103	10.251	20	67	0.00704722	0.298507	p1073,p1407,p1408,p1505,p1585,p1586,p1587,p1776,p1777,p1851,p193,p2083,p2084,p2088,p2146,p2147,p216,p442,p443,p453,p475,p53,p54,p715,p781,p782,p813,p972	IFIT1,KPNA3,NUP153,NUP155,NUP160,NUP188,NUP205,NUP214,NUP35,NUP54,NUP93,NUPL1,POM121,RAN,RANBP2,THOC1,THOC2,TPR,UBA52,UBC
GO Biological Process	GO:0006929	substrate-dependent cell migration	210	7.57136e-07	0.00976933	4.65206e-05	2.82824	10.6073	30	0.00491533	0.0139018	217	0.00247437	1	0.147128	2.61438	3.825	10	25	0.00352361	0.4	p1285,p1377,p1468,p1469,p1470,p1471,p1472,p1473,p1514,p1515,p1516,p1517,p1518,p1519,p1520,p1521,p1522,p1624,p1625,p168,p169,p170,p171,p172,p173,p174,p1792,p221,p750,p991	CD2AP,CTTN,EPB41L5,ITGA2,NRP1,NTN1,ROBO1,SEMA3A,SLIT2,VEGFC
GO Biological Process	GO:0031507	heterochromatin assembly	211	7.80942e-07	0.0100765	4.77559e-05	7.05925	1.55824	11	0.000722076	0.00509731	1880	0.147283	1	1	2.17865	1.377	3	9	0.00105708	0.333333	p1958,p1959,p371,p372,p373,p374,p375,p376,p377,p378,p762	CDKN2A,CENPV,HMGA2
GO Biological Process	GO:0039528	cytoplasmic pattern recognition receptor signaling pathway in response to virus	212	7.99798e-07	0.0103198	4.86783e-05	11.352	0.704719	8	0.000326561	0.00370714	950	0.0498341	1	0.676852	3.26797	0.918001	3	6	0.00105708	0.5	p1045,p1046,p1047,p1962,p1963,p1964,p835,p836	DDX58,IFIH1,LSM14A
GO Biological Process	GO:0007044	cell-substrate junction assembly	213	8.0902e-07	0.0104388	4.90084e-05	3.09453	8.40192	26	0.00389338	0.0120482	2952	0.238762	1	1	1.34071	5.96701	8	39	0.00281889	0.205128	p1117,p1118,p1514,p1515,p1516,p1517,p1518,p1519,p1520,p1521,p1522,p1691,p1692,p1875,p1876,p1877,p1878,p221,p534,p72,p73,p74,p75,p76,p788,p789	ACTN1,ACTN2,CTTN,DLC1,FN1,ITGA2,LAMA3,PTPRK
GO Biological Process	GO:0051493	regulation of cytoskeleton organization	214	8.09965e-07	0.010451	4.88364e-05	1.50852	98.7725	149	0.0457704	0.0690454	149	0.00124657	1	0.107949	1.35076	68.8501	93	450	0.0327696	0.206667	p1019,p1072,p1106,p1107,p1108,p1120,p1151,p1156,p1158,p1191,p1192,p1237,p1251,p1286,p1297,p1298,p1299,p1311,p1312,p1313,p1314,p1349,p1359,p1369,p1370,p1377,p1396,p1401,p1441,p1482,p1508,p1509,p1510,p1554,p1557,p1624,p1625,p1642,p1673,p168,p169,p1693,p1694,p1697,p170,p171,p172,p173,p1731,p1735,p174,p1780,p1781,p1789,p1819,p182,p1861,p1862,p1871,p1875,p1876,p1877,p1878,p1883,p1884,p19,p1941,p2017,p…	ABI2,ABL1,ABL2,ACTN2,ACTR3,AFAP1,ALMS1,AP1AR,ARHGAP18,ARHGAP44,ARHGEF10,ARPC1A,ARPC1B,AURKA,BBS4,BICD1,BRAF,BRK1,CAMSAP2,CAPN2,CAPZA1,CCDC88A,CD2AP,CDK5RAP2,CENPJ,CEP120,CFL2,CHMP2B,CHMP3,CLASP1,CLIP1,CLTC,CRK,CTGF,CTTN,CYFIP1,CYLD,DLC1,DLG1,DSTN,DYNC1H1,FAM21C,FER,FKBP4,FMN1,FSCN1,GNAI1,GPM6B,JAM3,KIF25,LIMK1,MAP6D1,MARK2,MKKS,NAV3,NCKAP1,NEB,NRP1,NTF3,PAK1,PDCD6IP,PFN4,PHLDB2,PPFIA1,PTK2,RANBP2…
GO Biological Process	GO:0042795	snRNA transcription from RNA polymerase II promoter	215	8.12912e-07	0.010489	4.87861e-05	3.09371	8.40415	26	0.00389442	0.0120482	1087	0.0609207	1	0.723146	1.49393	10.71	16	70	0.00563777	0.228571	p1004,p1005,p1083,p1436,p1437,p1926,p1927,p2008,p2009,p224,p303,p347,p476,p633,p636,p644,p793,p794,p869,p870,p871,p872,p873,p874,p979,p999	ASUN,CCNT1,CCNT2,GTF2A2,INTS12,INTS4,INTS6,INTS8,NABP1,NARG2,NCBP1,POLR2D,POU2F2,RPRD1A,SNAPC5,ZC3H8
GO Biological Process	GO:0031397	negative regulation of protein ubiquitination	216	8.32801e-07	0.0107456	4.97483e-05	2.28277	19.2749	44	0.00893182	0.0203893	904	0.0439933	1	0.627927	1.37349	21.114	29	138	0.0102185	0.210145	p1036,p1037,p1038,p1039,p1135,p1246,p1278,p1380,p1381,p1447,p1590,p1659,p1660,p1669,p1670,p1705,p1720,p1721,p1732,p1780,p1781,p206,p2071,p2076,p2077,p2078,p2087,p2126,p2127,p2128,p442,p524,p536,p537,p548,p593,p594,p595,p600,p778,p813,p866,p867,p977	ABL1,ANAPC1,ANAPC4,ATG5,BUB1B,BUB3,CHP1,FBXO5,HDAC8,LIMK1,MAD2L1,OGT,PSEN1,PSMB1,PSMB7,PSMC1,PSMC4,PSMC6,PSMD12,PSMD14,PSMD5,PSMD6,SOX4,TNFAIP3,TRIP12,UBA52,UBC,UBE2E1,UFL1
GO Biological Process	GO:0048332	mesoderm morphogenesis	217	8.5268e-07	0.0110021	5.07011e-05	2.13122	23.9299	51	0.0110889	0.023633	798	0.0324857	1	0.525267	1.5873	10.71	17	70	0.00599013	0.242857	p1103,p1214,p1264,p1272,p1514,p1515,p1516,p1517,p1518,p1519,p1520,p1521,p1522,p1617,p162,p163,p164,p165,p166,p167,p168,p169,p170,p171,p172,p173,p1755,p1848,p2036,p2110,p2111,p2112,p2113,p2114,p2115,p371,p372,p373,p374,p375,p376,p377,p378,p434,p435,p645,p646,p783,p835,p836,p991	BMPR2,EPB41L5,EXOC4,GPI,HMGA2,INHBA,ITGA2,ITGB1,KDM6A,KLF4,POFUT2,SETD2,SMAD3,SRF,TBX3,TWSG1,WNT5A
GO Biological Process	GO:0006405	RNA export from nucleus	218	8.57197e-07	0.0110604	5.07358e-05	2.36079	17.3671	41	0.00804778	0.0189991	306	0.00548271	1	0.231188	1.59413	18.819	30	123	0.0105708	0.243902	p1073,p1132,p1133,p1134,p1407,p1408,p1505,p1585,p1586,p1587,p1673,p1747,p1776,p1777,p1851,p1943,p2008,p2009,p2083,p2084,p2088,p2141,p2144,p2146,p2147,p216,p365,p443,p453,p49,p496,p53,p54,p551,p699,p715,p781,p782,p898,p972,p999	AGFG1,CDC40,CPSF2,CPSF3,HNRNPA2B1,LUZP4,NCBP1,NUP153,NUP155,NUP160,NUP188,NUP205,NUP214,NUP35,NUP54,NUP93,NUPL1,PABPN1,POLR2D,POM121,RAN,RANBP2,SMG1,SMG7,THOC1,THOC2,TPR,UPF3B,XPOT,ZC3H3
GO Biological Process	GO:2000736	regulation of stem cell differentiation	219	8.65848e-07	0.011172	5.10139e-05	2.0624	26.6679	55	0.0123577	0.0254866	590	0.0216252	1	0.472933	1.43698	21.573	31	141	0.0109232	0.219858	p101,p102,p103,p1036,p1037,p1038,p1039,p104,p105,p1203,p1204,p1278,p1309,p1397,p1398,p1506,p1507,p1700,p1732,p1790,p1791,p1806,p1807,p1808,p1809,p1810,p1952,p2071,p2076,p2077,p2078,p2087,p236,p296,p297,p337,p422,p423,p424,p434,p442,p458,p524,p544,p548,p629,p630,p631,p778,p813,p866,p867,p921,p929,p930	ABL1,CDK6,EIF2AK2,ESRRB,GATA2,GATA3,GDNF,KDM4C,MYB,N4BP2L2,OCIAD1,PRICKLE1,PSMB1,PSMB7,PSMC1,PSMC4,PSMC6,PSMD12,PSMD14,PSMD5,PSMD6,PWP1,RUNX1,SEMA3C,SOX5,TBX5,TCF12,UBA52,UBC,YAP1,ZFP36L2
GO Biological Process	GO:0051028	mRNA transport	220	8.7042e-07	0.011231	5.10501e-05	2.20921	21.2746	47	0.00985846	0.0217794	349	0.00701213	1	0.259248	1.52207	22.338	34	146	0.0119803	0.232877	p1062,p1073,p1132,p1133,p1134,p1211,p1212,p1352,p1407,p1408,p1505,p1585,p1586,p1587,p1673,p1744,p1745,p1747,p1776,p1777,p1851,p1874,p1943,p2008,p2009,p2083,p2084,p2088,p2141,p2144,p2146,p2147,p216,p453,p49,p496,p53,p54,p551,p699,p715,p78,p781,p782,p898,p972,p999	AGFG1,AHCTF1,CDC40,CPSF2,CPSF3,HNRNPA2B1,HNRNPA3,IGF2BP2,IGF2BP3,LUZP4,MX2,NCBP1,NUP153,NUP155,NUP160,NUP188,NUP205,NUP214,NUP35,NUP54,NUP93,NUPL1,PABPN1,POLR2D,POM121,RANBP2,SMG1,SMG7,THOC1,THOC2,TNKS,TPR,UPF3B,ZC3H3
GO Biological Process	GO:0090402	oncogene-induced cell senescence	221	8.86371e-07	0.0114369	5.17504e-05	11.195	0.714607	8	0.000331143	0.00370714	3159	0.282598	1	1	3.26797	0.306	1	2	0.000352361	0.5	p371,p372,p373,p374,p375,p376,p377,p378	HMGA2
GO Biological Process	GO:0010694	positive regulation of alkaline phosphatase activity	222	8.93949e-07	0.0115346	5.19578e-05	5.23484	2.67439	14	0.00123929	0.00648749	324	0.00632655	1	0.251949	4.35729	0.918001	4	6	0.00140944	0.666667	p1436,p1437,p1514,p1515,p1516,p1517,p1518,p1519,p1520,p1521,p1522,p1591,p645,p646	GPLD1,ITGA2,NPNT,SMAD3
GO Biological Process	GO:0006473	protein acetylation	223	8.95792e-07	0.0115584	5.18314e-05	2.16548	22.6277	49	0.0104855	0.0227062	196	0.00215262	1	0.141711	1.65992	19.278	32	126	0.0112756	0.253968	p1012,p1013,p1162,p1163,p1179,p1180,p1181,p1302,p1349,p1351,p1399,p1450,p1452,p1453,p159,p160,p161,p162,p1623,p163,p164,p165,p166,p167,p1895,p1896,p1904,p1937,p1994,p1995,p2096,p2119,p2126,p2138,p2157,p345,p346,p347,p379,p380,p430,p445,p458,p689,p768,p907,p911,p954,p965	BRCA2,CLOCK,CREBBP,DSCC1,EHHADH,ELP3,EP400,EPC1,EPC2,ESCO2,HCFC1,JADE1,JADE3,KANSL2,KANSL3,KAT6A,KAT7,MORF4L2,MSL3,NAA15,NAA20,NAA25,NAA35,NAA50,NAT8,NCOA1,NCOA3,OGT,SUPT3H,SUPT7L,YEATS2,YEATS4
GO Biological Process	GO:0006397	mRNA processing	224	9.00778e-07	0.0116227	5.18872e-05	1.57511	78.7248	124	0.0364804	0.0574606	801	0.0327929	1	0.528248	1.21036	70.2271	85	459	0.0299507	0.185185	p1023,p1062,p1067,p1068,p1069,p107,p108,p1087,p109,p110,p111,p1164,p1165,p1169,p1175,p1192,p1193,p1196,p1197,p1198,p1214,p1221,p1222,p1269,p1284,p1316,p1322,p1330,p1352,p1410,p1445,p1451,p1481,p1529,p1530,p1531,p1532,p1533,p1537,p1538,p1539,p154,p1540,p1570,p1571,p1573,p1574,p1575,p1576,p1609,p1611,p1612,p1614,p1615,p1621,p1622,p1673,p1745,p1747,p18,p1824,p1840,p1885,p1900,p1939,p1943,p1992,p2008…	ADARB1,ADARB2,APP,AQR,C1QBP,CCAR2,CCRN4L,CDC40,CDC5L,CLASRP,CMTR1,CNOT6L,CPSF2,CPSF3,CSTF1,CWC22,CWC27,DBR1,DDX1,DDX20,DDX47,DHX35,ERCC3,ERN1,ESRP2,HNRNPA2B1,HNRNPA3,HNRNPC,HNRNPH1,HNRNPK,JMJD6,KHDRBS3,KIAA0907,KIN,LEO1,LSM1,MBNL1,METTL14,MNAT1,MTPAP,NCBP1,PABPN1,PAN3,PAPD7,PCF11,PNPT1,POLR2D,PPIL1,PPP4R2,PRPF18,PRPF4,PRPF40A,PRPF40B,PRPF4B,PSPC1,RALY,RBM23,RBM25,RBM28,RBM38,RBM41,RBM5,SCAF11,SET…
GO Biological Process	GO:0030031	cell projection assembly	225	9.14843e-07	0.0118042	5.24632e-05	1.55878	82.757	129	0.0383489	0.0597776	158	0.00137065	1	0.111934	1.3643	63.0361	86	412	0.030303	0.208738	p1000,p1001,p1049,p1050,p1055,p1056,p1085,p1086,p1102,p1151,p1156,p1215,p1230,p1265,p1315,p1325,p1343,p1386,p1400,p142,p143,p1478,p15,p1501,p1502,p1503,p1504,p1505,p1525,p1624,p1625,p1650,p1651,p1652,p168,p1686,p169,p170,p1700,p171,p172,p1724,p1725,p1727,p173,p1735,p174,p1748,p1798,p1848,p1868,p1869,p1881,p1925,p1928,p1938,p1960,p1985,p1991,p2001,p2002,p2005,p2068,p2069,p2081,p2082,p2087,p209,p20…	ABL1,ACTN2,ACTR3,AHI1,AKAP9,ALMS1,ARHGEF4,ARID1B,ARMC4,ASAP1,ATXN10,BBS4,C16orf80,C5orf42,C9orf117,CCDC11,CCDC41,CCDC65,CCDC88A,CCNO,CD2AP,CDC14A,CDC14B,CDH13,CDK5RAP2,CENPJ,CEP135,CEP290,CEP57,CEP72,CEP78,CLASP1,CTTN,CYFIP1,DNAH7,DYNC1H1,DYNC1I2,DZIP1L,EZR,FAM92A1,FGD4,FSCN1,HAUS1,HSP90AA1,HYLS1,IFT74,IFT81,KIAA1009,KIF27,KIFAP3,LRGUK,MKKS,NRP1,NTN1,OCRL,OFD1,PARVA,PCM1,PCNT,PTPDC1,PTPN23,RDX,RI…
GO Biological Process	GO:0016073	snRNA metabolic process	226	9.34245e-07	0.0120546	5.33388e-05	2.99328	9.02022	27	0.0041799	0.0125116	2333	0.157461	1	0.870864	1.29199	13.158	17	86	0.00599013	0.197674	p1004,p1005,p1083,p1436,p1437,p1926,p1927,p1971,p2008,p2009,p224,p303,p347,p476,p633,p636,p644,p793,p794,p869,p870,p871,p872,p873,p874,p979,p999	ASUN,CCNT1,CCNT2,EXOSC3,GTF2A2,INTS12,INTS4,INTS6,INTS8,NABP1,NARG2,NCBP1,POLR2D,POU2F2,RPRD1A,SNAPC5,ZC3H8
GO Biological Process	GO:0009607	response to biotic stimulus	227	1.05638e-06	0.0136305	6.00462e-05	1.43006	130.064	186	0.0602707	0.0861909	6044	0.613086	1	1	0.979986	123.471	121	807	0.0426357	0.149938	p1,p101,p102,p103,p104,p1045,p1046,p1047,p105,p1063,p1064,p1082,p1101,p1114,p1120,p1146,p1147,p1168,p1185,p1211,p1212,p1214,p1238,p1239,p1248,p1264,p1272,p1281,p1282,p1295,p1304,p1324,p1337,p1344,p1382,p1401,p1405,p1410,p1421,p1430,p1435,p1451,p1462,p1463,p1464,p150,p151,p152,p1526,p153,p1533,p1534,p1535,p1536,p155,p1554,p1559,p1606,p1639,p1640,p1657,p1658,p1669,p1670,p1687,p1705,p1712,p1752,p180…	ABCA1,ABL1,ADAM17,ADAM9,ADARB1,AKIRIN2,ANKRD17,ATG5,ATG7,B2M,BCL2L11,BDKRB1,BNIP3L,BPIFB1,CASP8,CCRN4L,CD160,CD180,CD47,CD80,CD8A,CDK6,CEBPB,CHGA,CITED1,CLU,CMPK2,COCH,CRK,CRTAM,CXCL13,DCN,DDX1,DDX3X,DDX58,DDX60,DNAJC3,EIF2AK2,ERBB2IP,FADD,FER,FOXP1,FUCA2,FZD5,GAPDH,GATA3,GCH1,GFI1,GHSR,GJA1,GNRH1,HAMP,HERC5,HMGA2,IFI44,IFI44L,IFIH1,IFIT1,IFIT5,IKBKE,IL18BP,IRF5,ISG20,JAK2,LALBA,LEAP2,LGALS8,LOXL…
GO Biological Process	GO:1903362	regulation of cellular protein catabolic process	228	1.12883e-06	0.0145652	6.38826e-05	1.721	51.714	89	0.0239639	0.0412419	151	0.00127006	1	0.108527	1.46327	41.004	60	268	0.0211417	0.223881	p1036,p1037,p1038,p1039,p1124,p1125,p1191,p1192,p1229,p1246,p1266,p1278,p1281,p1283,p1374,p1380,p1381,p1387,p144,p1447,p145,p1459,p146,p147,p1479,p148,p149,p1563,p1603,p1659,p1660,p1705,p1720,p1721,p1727,p1732,p1800,p1801,p1802,p1863,p1864,p1866,p1885,p1894,p1895,p1928,p1941,p1948,p1966,p1967,p1989,p1990,p2034,p2035,p2036,p206,p2071,p2076,p2077,p2078,p2123,p2124,p239,p266,p337,p442,p524,p536,p537…	ANAPC1,ANAPC4,ANKIB1,ANXA2,ARIH1,AURKA,BUB1B,BUB3,CCAR2,CLU,COMMD1,CUL1,DET1,EPHA4,EZR,FBXL5,FBXO5,FBXW7,KIAA1432,MAD2L1,MSN,NKD2,NUB1,PBK,PIAS1,PRICKLE1,PSEN1,PSMB1,PSMB7,PSMC1,PSMC4,PSMC6,PSMD12,PSMD14,PSMD5,PSMD6,PTK2,RAD23B,RBX1,RDX,RNF14,RNF144A,RNF19A,RYBP,SIRT2,SMARCC1,TMF1,TNFAIP3,UBA52,UBC,UBE2E1,UBE2K,UBQLN1,UCHL5,UFL1,UQCC2,USP14,USP5,VCP,WAC
GO Biological Process	GO:1902115	regulation of organelle assembly	229	1.15756e-06	0.014936	6.52225e-05	1.9596	31.1288	61	0.0144248	0.0282669	41	8.91155e-05	1	0.0280453	1.79848	22.797	41	149	0.0144468	0.275168	p1006,p1007,p1115,p117,p118,p119,p120,p1226,p1251,p126,p1267,p1268,p1286,p1300,p1311,p1312,p1313,p1314,p1362,p1365,p1366,p1400,p1410,p1452,p1453,p1557,p1642,p1669,p1670,p1727,p1735,p1905,p1938,p1957,p1961,p2068,p2069,p2123,p2124,p2148,p2149,p2150,p231,p239,p427,p429,p452,p456,p498,p499,p5,p500,p53,p54,p627,p628,p655,p712,p920,p938,p939	ASAP1,ATG3,ATG5,ATXN2,BBS4,C9orf72,CCDC88A,CDK5RAP2,CENPJ,CEP120,CEP135,CHMP2B,CNOT6L,CYLD,EZR,FAM154A,FEZ2,FSCN1,HTT,KIAA1731,MAP4,MNS1,MSN,MTMR3,PAN3,PDCD6IP,PIKFYVE,PIP4K2A,RAB33B,RAB3GAP1,RDX,SCFD1,SENP6,SH3GLB1,STAG1,STAG2,STAM,STX18,TCHP,TPR,VDAC3
GO Biological Process	GO:0006338	chromatin remodeling	230	1.17965e-06	0.0152211	6.61786e-05	1.93443	32.5677	63	0.0150916	0.0291937	771	0.0293273	1	0.490804	1.38026	24.633	34	161	0.0119803	0.21118	p101,p102,p103,p104,p105,p106,p1089,p1090,p1091,p112,p113,p1144,p1146,p1147,p1176,p1266,p1355,p1431,p1553,p1627,p1700,p1724,p1725,p1778,p1912,p1913,p1940,p1958,p1959,p2010,p2011,p2096,p2110,p2111,p2112,p2113,p2114,p2115,p2138,p36,p371,p372,p373,p374,p375,p376,p377,p378,p416,p468,p469,p470,p471,p493,p494,p508,p518,p597,p598,p599,p600,p762,p907	ANP32B,ARID1B,BAZ1A,BAZ1B,CDKN2A,CENPO,CENPQ,CENPV,CHD1,CHD7,CHD8,CHRAC1,GATA3,GATAD2B,HJURP,HMGA2,HNRNPC,INO80,KDM6A,MIS18BP1,MORF4L2,MSL3,MYB,NUDT5,OIP5,PTMA,RB1,SATB2,SMARCAD1,SMARCC1,SUV39H2,SYCP3,TOP1,TP63
GO Biological Process	GO:0002753	cytoplasmic pattern recognition receptor signaling pathway	231	1.19193e-06	0.0153795	6.65777e-05	3.29981	6.97011	23	0.00322989	0.010658	280	0.00430117	1	0.198207	2.24089	5.35501	12	35	0.00422833	0.342857	p1045,p1046,p1047,p1101,p1485,p1486,p1487,p1488,p1705,p1921,p1922,p1962,p1963,p1964,p2103,p2104,p2105,p407,p442,p712,p813,p835,p836	CASP8,CYLD,DDX58,FAM105B,IFIH1,LSM14A,RIPK2,TAB3,TNFAIP3,UBA52,UBC,UBE2N
GO Biological Process	GO:0032092	positive regulation of protein binding	232	1.27434e-06	0.0164428	7.08742e-05	2.13769	22.9219	49	0.0106218	0.0227062	859	0.0374159	1	0.562022	1.50252	13.311	20	87	0.00704722	0.229885	p1042,p1043,p1044,p1196,p1197,p1198,p1233,p1243,p1244,p1272,p144,p145,p146,p147,p148,p149,p1514,p1515,p1516,p1517,p1518,p1519,p1520,p1521,p1522,p168,p169,p170,p171,p172,p173,p174,p1799,p1856,p1921,p1922,p203,p2087,p319,p320,p321,p437,p443,p536,p537,p611,p634,p635,p991	ABL1,ANXA2,APP,B2M,BAMBI,CAPRIN2,CRBN,EPB41L5,GCG,HIPK2,ITGA2,KRIT1,NRP1,PLCL2,PSEN1,RAN,RIPK2,SPPL3,TCF7L2,WNT5A
GO Biological Process	GO:0000077	DNA damage checkpoint	233	1.55352e-06	0.020045	8.60302e-05	2.16146	21.7446	47	0.0100763	0.0217794	1432	0.0912984	1	0.822642	1.28878	21.726	28	142	0.0098661	0.197183	p1057,p1058,p1121,p1191,p1192,p1320,p1321,p1355,p1399,p1410,p144,p145,p146,p147,p148,p149,p1590,p1621,p1622,p1908,p1923,p2005,p234,p371,p372,p373,p374,p375,p376,p377,p378,p388,p389,p436,p442,p452,p546,p605,p62,p668,p669,p723,p771,p786,p787,p813,p970	ATR,AURKA,BRIP1,CDC14B,CDC5L,CENPJ,CLOCK,CNOT11,CNOT6L,DTL,E2F7,ENSG00000091436,FANCI,FOXN3,HMGA2,MRE11A,NBN,PRKDC,RBBP8,RFWD3,RQCD1,SOX4,TP53BP1,TP63,TRIAP1,UBA52,UBC,WAC
GO Biological Process	GO:0000086	G2/M transition of mitotic cell cycle	234	1.59857e-06	0.0206263	8.81467e-05	2.10145	23.7931	50	0.0110255	0.0231696	356	0.00744349	1	0.269785	1.53787	20.808	32	136	0.0112756	0.235294	p1055,p1056,p1191,p1192,p1201,p1202,p1215,p139,p140,p1400,p141,p1478,p1794,p1798,p1863,p1864,p1881,p1891,p1892,p1935,p1936,p1937,p1969,p1970,p1985,p2068,p2069,p2097,p235,p387,p399,p400,p442,p452,p528,p544,p569,p570,p571,p572,p735,p77,p799,p813,p954,p992,p993,p994,p995,p996	ABCB1,AKAP9,ALMS1,AURKA,BACH1,CDK5RAP2,CENPJ,CEP135,CEP290,CEP57,CEP72,CEP78,CLASP1,CUL1,DYNC1H1,DYNC1I2,ESRRB,HAUS1,HSP90AA1,MASTL,MELK,MNAT1,OFD1,PCM1,PCNT,PHLDA1,PPP2R2A,SDCCAG8,TAF2,UBA52,UBC,YWHAE
GO Biological Process	GO:0051225	spindle assembly	235	1.62525e-06	0.0209706	8.92364e-05	2.83832	9.86499	28	0.00457136	0.012975	1087	0.0609207	1	0.723146	1.49393	10.71	16	70	0.00563777	0.228571	p1191,p1192,p15,p1528,p1720,p1721,p1871,p1874,p2005,p2076,p2077,p2078,p2125,p580,p597,p598,p599,p605,p649,p759,p760,p761,p799,p992,p993,p994,p995,p996	ARHGEF10,AURKA,CDC14A,CDC14B,CLASP1,FBXO5,HAUS1,INO80,KIF23,KIF2A,KIF4A,NCOR1,NEK6,TNKS,TUBGCP4,TUBGCP5
GO Biological Process	GO:0060100	positive regulation of phagocytosis, engulfment	236	1.64965e-06	0.0212854	9.01924e-05	6.5269	1.68533	11	0.00078097	0.00509731	1880	0.147283	1	1	2.17865	1.377	3	9	0.00105708	0.333333	p1309,p1401,p1514,p1515,p1516,p1517,p1518,p1519,p1520,p1521,p1522	GATA2,ITGA2,STAP1
GO Biological Process	GO:0006401	RNA catabolic process	237	1.66338e-06	0.0214626	9.05593e-05	1.93687	31.4941	61	0.0145941	0.0282669	769	0.0289475	1	0.485708	1.30719	36.72	48	240	0.0169133	0.2	p107,p108,p109,p110,p111,p1119,p1121,p1145,p1164,p1165,p1271,p1319,p1320,p1321,p1360,p1410,p1445,p1451,p1511,p1512,p1514,p1515,p154,p1549,p1607,p1746,p1838,p1839,p188,p189,p1891,p1892,p1900,p1932,p1971,p1996,p2008,p2009,p2143,p2144,p245,p432,p456,p49,p525,p650,p659,p665,p696,p698,p699,p774,p813,p868,p874,p902,p929,p930,p942,p970,p999	CCRN4L,CNOT11,CNOT6L,DCP1A,DDX6,DEDD2,DIS3L2,EIF3E,ERN1,EXOSC3,ISG20,LSM1,METTL14,MTPAP,NBAS,NCBP1,OAS2,PAIP1,PAN3,PARN,PELO,PNPT1,POLR2D,PPP2R2A,PRPF18,RPL10A,RPL35A,RPL37A,RPL39,RPLP1,RPS15A,RPS19,RPS24,RQCD1,SAMD4A,SMG1,SMG7,SND1,STK31,SUPV3L1,TTC37,UBA52,UPF3B,WDR61,XRN1,XRN2,ZCCHC6,ZFP36L2
GO Biological Process	GO:2001038	regulation of cellular response to drug	238	1.69029e-06	0.0218099	9.16381e-05	8.5445	1.05331	9	0.000488095	0.00417053	1105	0.0630494	1	0.736223	4.35729	0.459	2	3	0.000704722	0.666667	p371,p372,p373,p374,p375,p376,p377,p378,p907	HMGA2,NCOA1
GO Biological Process	GO:0030036	actin cytoskeleton organization	239	1.69519e-06	0.0218731	9.15191e-05	1.49484	97.6692	146	0.0452591	0.0676552	185	0.00183971	1	0.128312	1.35118	63.6481	86	416	0.030303	0.206731	p1016,p1017,p1018,p1020,p1021,p1022,p1099,p1100,p1106,p1107,p1108,p1120,p1128,p1129,p1130,p1150,p1158,p1185,p1186,p1237,p1251,p1343,p1344,p1358,p1359,p136,p137,p1403,p1406,p1456,p1508,p1509,p1510,p1554,p156,p1565,p157,p158,p1617,p162,p1624,p1625,p163,p164,p165,p166,p167,p1673,p168,p169,p1696,p170,p171,p172,p1727,p173,p1735,p174,p1780,p1781,p1819,p1846,p1847,p1875,p1876,p1877,p1878,p1883,p1884,p18…	ABI1,ABI2,ABL1,ACTC1,ACTN1,ACTN2,ACTR3,ANXA1,ARHGAP12,ARHGAP26,ARPC1A,ARPC1B,BCAR1,BIN3,BRK1,CAPN3,CD2AP,CDC42BPA,CFL2,CFLAR,CGNL1,CORO1C,CORO2A,CTTN,CUL3,DIAPH3,DLC1,DLG1,DSTN,EPB41L2,EPB41L5,ESPNL,EZR,FAM101B,FER,FGD4,FGF7,FMN1,FMNL2,FMNL3,FRMD5,FRMD6,FRY,FSCN1,GAB1,GDPD2,GHSR,ITGB1,JAK2,KIF23,KRAS,LIMK1,MAPKAP1,MEF2A,MINK1,MKLN1,MYH10,NRP1,PAK1,PAK2,PAK6,PARVA,PAWR,PDCD6IP,PLS3,POF1B,PTK7,PTPN…
GO Biological Process	GO:0016925	protein sumoylation	240	1.70643e-06	0.022018	9.17418e-05	2.56923	12.8443	33	0.00595195	0.0152919	76	0.00027663	1	0.0469652	2.06398	11.628	24	76	0.00845666	0.31579	p1045,p1046,p1047,p1059,p1060,p1073,p1176,p1358,p1407,p1408,p1505,p1585,p1586,p1587,p1642,p1776,p1777,p1851,p2083,p2084,p2088,p216,p344,p453,p53,p54,p605,p647,p706,p715,p800,p837,p972	HDAC7,IFIH1,NFATC2IP,NUP153,NUP155,NUP160,NUP188,NUP205,NUP214,NUP35,NUP54,NUP93,NUPL1,PIAS1,PIAS2,POM121,RANBP2,SENP5,SENP6,SP3,TOP1,TP53BP1,TPR,UBA2
GO Biological Process	GO:0072385	minus-end-directed organelle transport along microtubule	241	1.81339e-06	0.0233982	9.70879e-05	8.47031	1.06254	9	0.00049237	0.00417053	1604	0.113426	1	0.912431	3.26797	0.612001	2	4	0.000704722	0.5	p326,p327,p328,p329,p330,p569,p570,p571,p572	BICD1,DYNC1H1
GO Biological Process	GO:0044839	cell cycle G2/M phase transition	242	1.84046e-06	0.0237474	9.81299e-05	2.09062	23.9164	50	0.0110827	0.0231696	385	0.00928316	1	0.311119	1.51558	21.114	32	138	0.0112756	0.231884	p1055,p1056,p1191,p1192,p1201,p1202,p1215,p139,p140,p1400,p141,p1478,p1794,p1798,p1863,p1864,p1881,p1891,p1892,p1935,p1936,p1937,p1969,p1970,p1985,p2068,p2069,p2097,p235,p387,p399,p400,p442,p452,p528,p544,p569,p570,p571,p572,p735,p77,p799,p813,p954,p992,p993,p994,p995,p996	ABCB1,AKAP9,ALMS1,AURKA,BACH1,CDK5RAP2,CENPJ,CEP135,CEP290,CEP57,CEP72,CEP78,CLASP1,CUL1,DYNC1H1,DYNC1I2,ESRRB,HAUS1,HSP90AA1,MASTL,MELK,MNAT1,OFD1,PCM1,PCNT,PHLDA1,PPP2R2A,SDCCAG8,TAF2,UBA52,UBC,YWHAE
GO Biological Process	GO:0006897	endocytosis	243	1.91903e-06	0.0247613	0.000101898	1.46527	107.83	158	0.0499676	0.0732159	269	0.00385559	1	0.18494	1.28914	77.5711	100	507	0.0352361	0.197239	p1033,p1070,p1072,p11,p1135,p1148,p1156,p1161,p1162,p1163,p1176,p1177,p1189,p1196,p1197,p1198,p1217,p1237,p1295,p1309,p1317,p1337,p1345,p136,p137,p1489,p1542,p1558,p156,p157,p1570,p1571,p1578,p158,p1600,p1608,p162,p163,p1636,p164,p1642,p165,p166,p167,p1673,p168,p169,p170,p1707,p171,p172,p1726,p1727,p1729,p173,p1748,p1780,p1781,p1796,p1819,p1840,p1879,p1880,p1887,p1931,p1935,p1936,p1941,p1956,p196…	ABCA1,ABI1,ABL1,ACTR3,AMN,ANKFY1,ANXA1,AP2A2,APP,ARHGAP12,ARPC1A,ARPC1B,ASGR1,ASGR2,ATP9A,BRK1,C3,C9orf72,CD163L1,CD302,CD47,CLTA,CLTC,CLTCL1,CORO1C,CRK,CSNK1G3,CTTN,CYFIP1,DNER,DNM1L,EEA1,EHBP1,EHD4,ENPP2,EZR,FCHO2,FKBP15,GAPVD1,GATA2,GPR107,HSP90AA1,IGF2R,ITGA4,ITGB1,ITSN2,JMJD6,LEP,LIMK1,LMBRD1,LOXL2,LOXL4,LRP12,LRP3,LRP6,M6PR,MSR1,MYO10,MYO1E,MYO6,NCF2,NCKAP1,NEDD4,PAK1,PGBD1,PICALM,PIK3C2A,P…
GO Biological Process	GO:0047496	vesicle transport along microtubule	244	2.19603e-06	0.0283353	0.000116128	3.39608	6.18361	21	0.00286543	0.00973123	204	0.00234689	1	0.148441	2.29641	5.66101	13	37	0.00458069	0.351351	p1362,p1545,p157,p1579,p158,p1587,p159,p160,p161,p1817,p1818,p45,p569,p570,p571,p572,p591,p649,p671,p749,p949	AP3B1,AP3S2,BLOC1S5,DYNC1H1,DYNC1I1,HTT,KIF13A,KIF23,KIF5B,KIFAP3,NDEL1,RAB1A,RASGRP1
GO Biological Process	GO:0035549	positive regulation of interferon-beta secretion	245	2.23053e-06	0.0287806	0.000117472	16.6387	0.360606	6	0.000167102	0.00278035	1604	0.113426	1	0.912431	3.26797	0.612001	2	4	0.000704722	0.5	p1045,p1046,p1047,p1962,p1963,p1964	DDX58,IFIH1
GO Biological Process	GO:0045869	negative regulation of single stranded viral RNA replication via double stranded DNA intermediate	246	2.29942e-06	0.0296694	0.000120608	9.82974	0.813857	8	0.000377135	0.00370714	6533	0.687324	1	1	0.933706	1.071	1	7	0.000352361	0.142857	p371,p372,p373,p374,p375,p376,p377,p378	HMGA2
GO Biological Process	GO:0001707	mesoderm formation	247	2.30613e-06	0.029756	0.00012047	2.10965	22.7525	48	0.0105433	0.0222428	1386	0.0877186	1	0.816619	1.44175	10.404	15	68	0.00528541	0.220588	p1103,p1214,p1272,p1514,p1515,p1516,p1517,p1518,p1519,p1520,p1521,p1522,p1617,p162,p163,p164,p165,p166,p167,p168,p169,p170,p171,p172,p173,p1755,p1848,p2036,p2110,p2111,p2112,p2113,p2114,p2115,p371,p372,p373,p374,p375,p376,p377,p378,p645,p646,p783,p835,p836,p991	BMPR2,EPB41L5,EXOC4,GPI,HMGA2,INHBA,ITGA2,ITGB1,KDM6A,KLF4,POFUT2,SMAD3,SRF,TWSG1,WNT5A
GO Biological Process	GO:0034344	regulation of type III interferon production	248	2.3173e-06	0.0299001	0.000120565	16.5275	0.363032	6	0.000168226	0.00278035	1105	0.0630494	1	0.736223	4.35729	0.459	2	3	0.000704722	0.666667	p1045,p1046,p1047,p1962,p1963,p1964	DDX58,IFIH1
GO Biological Process	GO:0033209	tumor necrosis factor-mediated signaling pathway	249	2.377e-06	0.0306704	0.000123174	2.38033	15.5441	37	0.00720299	0.0171455	910	0.0445483	1	0.631656	1.38953	19.431	27	127	0.00951374	0.212598	p1036,p1037,p1038,p1039,p1082,p1278,p1315,p1732,p1886,p1934,p1946,p1974,p2052,p2053,p2054,p2071,p2076,p2077,p2078,p442,p462,p463,p524,p548,p575,p576,p725,p744,p778,p806,p810,p811,p813,p866,p867,p899,p972	ADAM17,CLDN18,JAK2,KARS,LIMS1,PSMB1,PSMB7,PSMC1,PSMC4,PSMC6,PSMD12,PSMD14,PSMD5,PSMD6,STAT1,TJP2,TNFRSF10B,TNFRSF11A,TNFRSF11B,TNFSF11,TNFSF14,TNFSF15,TNFSF8,TRAF3,TXNDC17,UBA52,UBC
GO Biological Process	GO:1903053	regulation of extracellular matrix organization	250	2.49743e-06	0.0322244	0.000128898	2.98016	8.38882	25	0.00388731	0.0115848	485	0.0140783	1	0.37454	2.10837	4.74301	10	31	0.00352361	0.322581	p1040,p1041,p1042,p1043,p1044,p1045,p1046,p1047,p1099,p1100,p1297,p1298,p1299,p1359,p1735,p2087,p249,p250,p645,p646,p992,p993,p994,p995,p996	ABL1,CFLAR,CLASP1,DPP4,ETS1,FAP,FSCN1,MFI2,PHLDB2,SMAD3
GO Biological Process	GO:0044782	cilium organization	251	2.52328e-06	0.0325579	0.000129713	1.6444	58.9879	97	0.0273345	0.044949	216	0.00247249	1	0.147697	1.38111	51.4081	71	336	0.0250176	0.21131	p1049,p1050,p1055,p1056,p1085,p1086,p1102,p1151,p1156,p1215,p1230,p1253,p1265,p1315,p1325,p1386,p1400,p142,p143,p1478,p15,p1501,p1502,p1503,p1504,p1505,p1525,p1650,p1651,p1652,p1686,p1700,p1748,p1798,p1848,p1868,p1869,p1881,p1925,p1928,p1938,p1960,p1985,p1991,p2001,p2002,p2005,p2068,p2069,p2081,p2082,p209,p2097,p2106,p214,p2151,p217,p23,p235,p248,p3,p348,p399,p400,p408,p428,p441,p45,p452,p543,p54…	ACTR3,AHI1,AKAP9,ALMS1,ARMC4,ASAP1,ATXN10,BBS4,C16orf80,C5orf42,C9orf117,CCDC11,CCDC41,CCDC65,CCNO,CDC14A,CDC14B,CDK5RAP2,CENPJ,CEP135,CEP290,CEP57,CEP72,CEP78,CLASP1,DNAH7,DYNC1H1,DYNC1I2,DZIP1L,FAM92A1,HAUS1,HSP90AA1,HYLS1,IFT74,IFT81,KIAA1009,KIF27,KIFAP3,LRGUK,MKKS,MNS1,OCRL,OFD1,PARVA,PCM1,PCNT,PTPDC1,PTPN23,RILPL2,RPGR,SDCCAG8,SNX10,SPAG1,SPAG17,SSX2IP,TBC1D32,TEKT3,TMEM216,TMEM237,TRAF3IP1…
GO Biological Process	GO:0007135	meiosis II	252	2.55111e-06	0.032917	0.000130623	8.11811	1.10863	9	0.000513731	0.00417053	404	0.0107287	1	0.342656	3.26797	1.53	5	10	0.0017618	0.5	p1094,p1226,p139,p140,p141,p593,p594,p595,p976	BUB1,BUB1B,HORMAD2,MASTL,SGOL2
GO Biological Process	GO:0009314	response to radiation	253	2.55588e-06	0.0329785	0.00013035	1.53803	81.2729	125	0.0376612	0.057924	1437	0.0924666	1	0.830269	1.15885	64.7191	75	423	0.0264271	0.177305	p1006,p1007,p101,p102,p103,p1035,p1036,p104,p1040,p1041,p105,p1057,p1058,p1074,p1075,p1076,p1077,p1083,p1113,p112,p113,p1196,p1197,p1198,p1228,p1236,p1237,p1320,p1321,p1332,p1333,p1334,p1335,p1355,p1399,p1423,p1424,p1425,p1501,p1502,p1503,p1504,p1527,p1543,p1608,p1619,p162,p1620,p163,p164,p165,p166,p167,p168,p169,p1691,p1692,p170,p171,p172,p173,p1730,p1758,p1861,p1862,p1867,p1885,p1895,p1898,p189…	ANXA1,APP,ATF4,ATP8A2,ATR,BRAF,BRCA2,C12orf5,CCAR2,CCND2,CDS1,CLOCK,COL3A1,COPS3,CREB1,CREBBP,CUL4B,DCLRE1C,DCUN1D3,DTL,EGFR,ENSG00000091436,ERCC3,ERCC8,FANCD2,FBXL3,FOXB1,GATA3,HAMP,HMGCR,IKBIP,INO80,ITGB1,KARS,KRAS,MAP3K4,MAP4K3,MAPK10,MEIS2,MME,MSH6,NABP1,NEDD4,NET1,NIPBL,PARP1,PAXIP1,PBK,PDC,PENK,PIAS1,POLG,POLH,POLK,PRKDC,PTPRK,RAD51,RFWD3,SLC24A1,SLC4A10,STAR,TANK,TICRR,TNFRSF11A,TP53BP1,TP…
GO Biological Process	GO:0031570	DNA integrity checkpoint	254	2.76292e-06	0.03565	0.000140354	2.09518	22.9097	48	0.0106162	0.0222428	1601	0.112283	1	0.90493	1.25525	23.103	29	151	0.0102185	0.192053	p1057,p1058,p1121,p1191,p1192,p1320,p1321,p1355,p1399,p1410,p144,p145,p146,p147,p148,p149,p1590,p1621,p1622,p1908,p1923,p2005,p234,p371,p372,p373,p374,p375,p376,p377,p378,p388,p389,p436,p442,p452,p546,p605,p62,p668,p669,p670,p723,p771,p786,p787,p813,p970	ATR,AURKA,BRIP1,CDC14B,CDC5L,CENPJ,CLOCK,CNOT11,CNOT6L,DTL,E2F7,ENSG00000091436,FANCI,FOXN3,HMGA2,MRE11A,NBN,PRKDC,RBBP8,RFWD3,RQCD1,SOX4,TICRR,TP53BP1,TP63,TRIAP1,UBA52,UBC,WAC
GO Biological Process	GO:0055098	response to low-density lipoprotein particle	255	2.81457e-06	0.0363164	0.000142417	3.7688	4.77605	18	0.00221318	0.00834106	5493	0.534755	1	1	1.08932	2.754	3	18	0.00105708	0.166667	p162,p163,p164,p165,p166,p167,p168,p169,p170,p171,p172,p173,p2029,p2030,p2031,p2032,p729,p730	ABCA1,CDH13,ITGB1
GO Biological Process	GO:2000060	positive regulation of protein ubiquitination involved in ubiquitin-dependent protein catabolic process	256	2.82695e-06	0.0364761	0.000142485	2.50734	13.1614	33	0.00609887	0.0152919	534	0.0174562	1	0.421793	1.58012	13.923	22	91	0.00775194	0.241758	p1036,p1037,p1038,p1039,p1246,p1278,p1380,p1381,p1447,p1459,p1720,p1721,p1732,p1863,p1864,p1894,p1941,p206,p2071,p2076,p2077,p2078,p442,p524,p548,p593,p594,p595,p778,p813,p866,p867,p977	ANAPC1,ANAPC4,BUB1B,BUB3,CLU,CUL1,FBXO5,FBXW7,MAD2L1,PSMB1,PSMB7,PSMC1,PSMC4,PSMC6,PSMD12,PSMD14,PSMD5,PSMD6,PTK2,UBA52,UBC,UBE2E1
GO Biological Process	GO:0001954	positive regulation of cell-matrix adhesion	257	3.04716e-06	0.0393175	0.000152986	2.54049	12.596	32	0.00583688	0.0148285	1360	0.0831535	1	0.788919	1.56294	7.03801	11	46	0.00387597	0.23913	p1468,p1469,p1470,p1471,p1472,p1473,p168,p169,p170,p171,p1714,p1715,p1716,p172,p173,p174,p1806,p1807,p1808,p1809,p1810,p2087,p586,p645,p646,p672,p673,p674,p729,p730,p972,p991	ABL1,CDH13,CDK6,EPB41L5,FMN1,IQGAP1,LIMS1,NRP1,SMAD3,UTRN,VEGFC
GO Biological Process	GO:1903690	negative regulation of wound healing, spreading of epidermal cells	258	3.2762e-06	0.0422728	0.000163848	9.36243	0.854479	8	0.000395959	0.00370714	1604	0.113426	1	0.912431	3.26797	0.612001	2	4	0.000704722	0.5	p1297,p1298,p1299,p992,p993,p994,p995,p996	CLASP1,PHLDB2
GO Biological Process	GO:0016197	endosomal transport	259	3.28852e-06	0.0424317	0.000163829	1.757	43.2556	76	0.0200443	0.0352178	309	0.00564312	1	0.235641	1.40056	38.556	54	252	0.0190275	0.214286	p1115,p117,p118,p119,p120,p1205,p1217,p1243,p1244,p1265,p1286,p1365,p1441,p1550,p1579,p1587,p1649,p1708,p1726,p1734,p182,p1858,p1859,p1860,p188,p1948,p1961,p1966,p1967,p2029,p203,p2030,p2031,p2032,p228,p230,p255,p256,p257,p271,p331,p332,p333,p354,p355,p356,p406,p415,p421,p442,p479,p506,p507,p533,p601,p637,p638,p639,p733,p734,p740,p750,p751,p770,p796,p797,p798,p8,p813,p833,p945,p947,p948,p954,p960…	ABCA1,ALMS1,ANKFY1,ANKRD27,AP1AR,AP5Z1,ARHGAP44,ARL1,BLOC1S5,C9orf72,CHMP2B,CHMP3,CLTC,CLTCL1,COMMD1,DENND2A,DNM1L,DOPEY1,DOPEY2,EEA1,EHD4,ENSG00000168824,EPG5,ERC1,EVI5,FAM21C,KIAA1033,KIAA1432,KIF13A,M6PR,MON2,PICALM,PIK3C3,PIKFYVE,PTPN23,RAB38,RHOBTB3,SNX6,SNX9,STAM,STX8,TBC1D5,TMEM87B,UBA52,UBC,VCP,VPS13C,VPS26A,VPS36,VPS53,VPS54,VTA1,VTI1A,VTI1B
GO Biological Process	GO:0010756	positive regulation of plasminogen activation	260	3.4613e-06	0.0446612	0.000171774	11.5628	0.60539	7	0.000280533	0.00324374	2826	0.230568	1	1	2.17865	0.918001	2	6	0.000704722	0.333333	p1257,p1258,p1259,p1260,p1261,p1262,p1359	CLEC3B,MFI2
GO Biological Process	GO:0002520	immune system development	261	3.89589e-06	0.0502687	0.0001926	1.38819	139.751	194	0.0647594	0.089898	77	0.000283305	1	0.0474738	1.34727	89.8111	121	587	0.0426357	0.206133	p101,p102,p103,p104,p105,p1059,p1060,p1070,p1079,p1101,p1109,p1114,p112,p1128,p1129,p113,p1130,p1166,p1167,p1191,p1196,p1197,p1198,p1203,p1204,p1213,p1243,p1244,p1249,p1250,p1254,p126,p1272,p1282,p1286,p1305,p1309,p1336,p1350,p136,p137,p1371,p1372,p1382,p1410,p1429,p1454,p1455,p1500,p1523,p1524,p1590,p1617,p162,p1621,p1622,p163,p164,p1649,p165,p166,p1669,p167,p1670,p1672,p168,p169,p1691,p1692,p16…	ABI1,ABL1,ACTN1,ADAM17,ANXA1,ANXA2,APP,ASH2L,ASXL1,ATG5,B2M,BARX1,BCL2L11,BRAF,BRCA2,C12orf29,CASP8,CD164,CD79A,CD8A,CDK6,CEBPD,CHD2,CHD7,CMTM7,CXCL13,CYLD,DCLRE1C,DOCK10,EPAS1,EPHB3,ESCO2,ETV6,EXOSC3,FADD,FAM210B,FLCN,FLI1,FOXP1,FST,FZD5,GATA2,GATA3,GFI1,GLI3,HDAC9,HERC6,HIPK2,ICOS,IL15,IL7R,INHBA,ITFG2,ITGA4,ITGB1,JAK2,JAM3,JMJD6,KAT6A,KLF4,KLF6,KMT2E,L3MBTL3,LEP,LMO4,LRRK1,MALT1,MELK,MSH6,MYO1…
GO Biological Process	GO:0006402	mRNA catabolic process	262	3.92727e-06	0.0506735	0.00019341	1.98558	26.6924	53	0.0123691	0.0245598	909	0.0444502	1	0.630958	1.29486	32.436	42	212	0.0147992	0.198113	p107,p108,p109,p110,p111,p1119,p1121,p1145,p1271,p1319,p1320,p1321,p1360,p1410,p1445,p1451,p1511,p1512,p1514,p1515,p154,p1549,p1607,p188,p189,p1891,p1892,p1900,p1932,p1971,p1996,p2008,p2009,p2143,p2144,p245,p456,p49,p525,p650,p659,p696,p698,p699,p774,p813,p868,p902,p929,p930,p942,p970,p999	CCRN4L,CNOT11,CNOT6L,DCP1A,DDX6,DIS3L2,EIF3E,ERN1,EXOSC3,LSM1,METTL14,MTPAP,NBAS,NCBP1,PAIP1,PAN3,PARN,PELO,PNPT1,POLR2D,PPP2R2A,PRPF18,RPL10A,RPL35A,RPL37A,RPL39,RPLP1,RPS15A,RPS19,RPS24,RQCD1,SAMD4A,SMG1,SMG7,SUPV3L1,TTC37,UBA52,UPF3B,WDR61,XRN1,ZCCHC6,ZFP36L2
GO Biological Process	GO:0090150	establishment of protein localization to membrane	263	3.94796e-06	0.0509405	0.00019369	1.90575	30.9589	59	0.0143461	0.0273401	412	0.0111903	1	0.350458	1.39191	33.048	46	216	0.0162086	0.212963	p1006,p1007,p1088,p1119,p1156,p1242,p1252,p1300,p1339,p1360,p1365,p1405,p1407,p1408,p1505,p1587,p1607,p1628,p1671,p1712,p174,p175,p1758,p176,p177,p178,p1783,p1848,p1861,p1862,p189,p2018,p2135,p2136,p2143,p2144,p42,p43,p438,p44,p441,p509,p510,p511,p512,p554,p571,p572,p576,p650,p698,p699,p751,p785,p813,p814,p868,p936,p977	AMN,ARHGAP44,ARL6IP1,ATG3,ATP1B1,BCL2L11,BLZF1,BRAF,CHM,CLIP1,COX18,EGFR,ENSG00000168824,ENSG00000260342,EXOC4,GOLGA4,HSP90AA1,KIF13A,NCF1,NDUFA13,NUP155,NUP54,PARD3,PEX3,RAB31,RAB3GAP1,RFTN1,RFTN2,RILPL2,RPL10A,RPL35A,RPL37A,RPL39,RPLP1,RPS15A,RPS19,RPS24,SEC61B,SEC62,SEC63,SNAP25,SPTBN1,SRP54,SYNE3,TRAM2,UBA52
GO Biological Process	GO:0051050	positive regulation of transport	264	4.06677e-06	0.0524735	0.000198763	1.30984	206.133	270	0.0955203	0.125116	1377	0.0857181	1	0.803211	1.10524	146.574	162	958	0.0570824	0.169102	p1006,p1007,p101,p102,p103,p104,p1042,p1043,p1044,p1045,p1046,p1047,p105,p106,p1078,p1079,p1101,p1113,p1114,p1127,p1131,p117,p1176,p1177,p1179,p118,p1180,p1181,p119,p1196,p1197,p1198,p120,p121,p1215,p1217,p122,p1220,p1228,p1234,p1243,p1244,p1251,p1265,p1272,p1281,p1295,p1305,p1309,p1328,p1329,p1337,p1338,p1355,p1359,p1362,p1365,p1366,p1383,p1401,p1403,p1433,p1434,p144,p145,p1459,p146,p1468,p1469,…	ABCA1,ABCB1,ABL1,ACSL3,ACTN2,ADAM9,AHI1,AKAP9,ANKFY1,ANP32B,ANXA1,ANXA2,APLN,APP,ARL6IP1,ATAD1,ATG5,ATP1B1,ATP8A2,B2M,BAMBI,BCL2L11,BDKRB1,BICD1,C2CD5,C3,CACNB2,CAMK1D,CAPN3,CASP8,CD274,CD47,CD58,CDH2,CEP290,CHP1,CLASP1,CLTCL1,CNKSR3,CREB1,CRTAM,DDX58,DLG1,DNM1L,DYNC1H1,EDEM1,EGFR,ENSG00000198843,EZR,FAM20B,FBXW7,FHL1,FZD5,GAPDH,GATA2,GATA3,GCG,GDNF,GJA1,GLI3,GLRX,GPI,GPLD1,GPR26,GPR68,GREM1,HIST…
GO Biological Process	GO:0098781	ncRNA transcription	265	4.16721e-06	0.0537696	0.000202904	2.64251	10.9744	29	0.00508546	0.0134384	1507	0.102508	1	0.877674	1.34981	14.076	19	92	0.00669486	0.206522	p1004,p1005,p1083,p1255,p1436,p1437,p1926,p1927,p1998,p2008,p2009,p224,p303,p347,p476,p633,p636,p644,p793,p794,p869,p870,p871,p872,p873,p874,p900,p979,p999	ASUN,CCNT1,CCNT2,GTF2A2,INTS12,INTS4,INTS6,INTS8,NABP1,NARG2,NCBP1,POLR2D,POU2F2,RPRD1A,SNAPC5,SPIN1,TAF1B,TOPAZ1,ZC3H8
GO Biological Process	GO:0060099	regulation of phagocytosis, engulfment	266	4.23774e-06	0.0546795	0.000205562	5.90376	1.86322	11	0.000863401	0.00509731	2779	0.230307	1	1	1.78253	1.683	3	11	0.00105708	0.272727	p1309,p1401,p1514,p1515,p1516,p1517,p1518,p1519,p1520,p1521,p1522	GATA2,ITGA2,STAP1
GO Biological Process	GO:0002758	innate immune response-activating signal transduction	267	4.28166e-06	0.0552462	0.000206915	1.80797	37.6113	68	0.0174288	0.0315107	1233	0.069249	1	0.724671	1.24909	34.425	43	225	0.0151515	0.191111	p1035,p1036,p1037,p1038,p1039,p1045,p1046,p1047,p1101,p1242,p1278,p1358,p1435,p1485,p1486,p1487,p1488,p1534,p1535,p1536,p1562,p1705,p1732,p1863,p1864,p1921,p1922,p1962,p1963,p1964,p1997,p207,p2071,p2076,p2077,p2078,p2098,p2103,p2104,p2105,p220,p223,p299,p338,p365,p366,p367,p368,p407,p442,p524,p548,p575,p576,p60,p689,p712,p774,p778,p796,p797,p805,p813,p835,p836,p866,p867,p879	CASP8,CD180,CREBBP,CTSL,CUL1,CYLD,DDX58,FADD,FAM105B,ICAM2,IFIH1,IKBKE,IRAK4,KRAS,LSM14A,MALT1,MUC6,NFKB1,PAK1,PAK2,PIK3C3,PSMB1,PSMB7,PSMC1,PSMC4,PSMC6,PSMD12,PSMD14,PSMD5,PSMD6,RELB,RFTN1,RIPK2,RPS6KA3,TAB3,TANK,TBK1,TNFAIP3,TRAF3,UBA52,UBC,UBE2D2,UBE2N
GO Biological Process	GO:0035547	regulation of interferon-beta secretion	268	4.47711e-06	0.0577681	0.000215553	14.7161	0.407717	6	0.000188933	0.00278035	2358	0.170324	1	0.932013	2.61438	0.765001	2	5	0.000704722	0.4	p1045,p1046,p1047,p1962,p1963,p1964	DDX58,IFIH1
GO Biological Process	GO:0002764	immune response-regulating signaling pathway	269	4.52407e-06	0.058374	0.000217004	1.53424	78.2144	120	0.0362439	0.055607	573	0.0203315	1	0.457832	1.2472	63.3421	79	414	0.0278365	0.190821	p101,p102,p103,p1035,p1036,p1037,p1038,p1039,p104,p1045,p1046,p1047,p105,p1072,p1088,p1101,p1176,p1177,p1188,p1189,p1237,p1242,p1278,p1317,p1345,p1358,p136,p137,p1394,p1395,p1425,p1433,p1434,p1435,p1485,p1486,p1487,p1488,p1489,p1526,p1534,p1535,p1536,p1554,p1562,p1591,p1691,p1692,p1705,p1732,p1748,p1780,p1781,p1799,p1819,p1861,p1862,p1863,p1864,p1921,p1922,p1941,p1962,p1963,p1964,p1997,p207,p2071…	ABI1,ABL1,ACTR3,ARPC1A,ARPC1B,BCAR1,BRAF,BRK1,CASP8,CD180,CD79A,CREBBP,CRK,CTSL,CUL1,CYFIP1,CYLD,DDX58,FADD,FAM105B,FER,GATA3,GPLD1,HSP90AA1,ICAM2,IFIH1,IKBKE,IRAK4,KRAS,KRIT1,LIMK1,LSM14A,MALT1,MAPK10,MUC6,MYO10,NCKAP1,NFATC2,NFATC3,NFKB1,PAK1,PAK2,PDE4D,PIK3C3,PIK3CA,PIK3CB,PLCG1,PPP3CA,PSEN1,PSMB1,PSMB7,PSMC1,PSMC4,PSMC6,PSMD12,PSMD14,PSMD5,PSMD6,PTK2,RELB,RFTN1,RFTN2,RIPK2,RPS6KA3,SKAP2,SPG21…
GO Biological Process	GO:0045214	sarcomere organization	270	4.61082e-06	0.0594934	0.000220346	3.23317	6.49517	21	0.00300981	0.00973123	5521	0.535368	1	1	1.03199	5.81401	6	38	0.00211416	0.157895	p1617,p162,p163,p164,p165,p166,p167,p168,p169,p170,p171,p172,p173,p508,p602,p640,p72,p73,p74,p75,p76	ACTN2,CAPN3,CFL2,ITGB1,SRF,TPM1
GO Biological Process	GO:0031116	positive regulation of microtubule polymerization	271	4.68609e-06	0.0604647	0.000223117	4.24113	3.5368	15	0.00163892	0.00695088	1544	0.107556	1	0.898829	1.78253	3.366	6	22	0.00211416	0.272727	p1396,p223,p390,p391,p392,p393,p394,p395,p438,p56,p992,p993,p994,p995,p996	CLASP1,CLIP1,NAV3,PAK1,RGS2,SLAIN2
GO Biological Process	GO:0016236	macroautophagy	272	4.69399e-06	0.0605666	0.000222671	2.13029	20.6545	44	0.00957112	0.0203893	929	0.0468106	1	0.650159	1.35076	22.95	31	150	0.0109232	0.206667	p117,p1170,p118,p119,p120,p1226,p1238,p1239,p1243,p1244,p1286,p1300,p1423,p1424,p1452,p1453,p1489,p1551,p1605,p1614,p1615,p1669,p1670,p1708,p1909,p1966,p1967,p1989,p1990,p2019,p2145,p272,p442,p479,p536,p537,p71,p792,p796,p797,p798,p813,p949,p960	ATG3,ATG5,ATG7,C6orf106,CHMP2B,CHMP3,EPG5,FAM134B,GABARAPL1,LAMP2,LGALS8,LIX1,MAP1LC3A,MTMR3,PIK3C3,PSEN1,RAB1A,RAB33B,RB1CC1,STAM,STX17,TBC1D5,TOMM6,TRAPPC8,UBA52,UBC,UBQLN1,VCP,VPS36,VTA1,WDFY3
GO Biological Process	GO:0008380	RNA splicing	273	4.76861e-06	0.0615294	0.000225382	1.59266	64.6717	103	0.0299684	0.0477294	1475	0.0978088	1	0.855611	1.16121	60.2821	70	394	0.0246653	0.177665	p1023,p1051,p1062,p1067,p1068,p1069,p107,p108,p1087,p109,p110,p111,p1169,p1175,p1192,p1193,p1221,p1222,p1269,p1284,p1316,p1322,p1330,p1352,p1445,p1529,p1530,p1531,p1532,p1533,p1537,p1538,p1539,p1540,p1570,p1571,p1573,p1574,p1575,p1576,p1609,p1614,p1615,p1621,p1622,p1673,p1745,p1747,p18,p1824,p1840,p1885,p1900,p1992,p2008,p2009,p202,p2051,p2091,p2092,p2139,p2144,p2146,p2147,p219,p226,p227,p281,p28…	AQR,C1QBP,CCAR2,CDC40,CDC5L,CLASRP,CPSF2,CPSF3,CSTF1,CWC22,CWC27,DBR1,DDX1,DDX20,DDX47,DHX35,ERN1,ESRP2,FAM98B,HNRNPA2B1,HNRNPA3,HNRNPC,HNRNPH1,HNRNPK,JMJD6,KIAA0907,LSM1,MBNL1,METTL14,NCBP1,PABPN1,PCF11,POLR2D,PPIG,PPIL1,PPP4R2,PRPF18,PRPF4,PRPF40A,PRPF40B,PRPF4B,PSPC1,RALY,RBM25,RBM28,RBM38,RBM41,RBM5,SCAF11,SETX,SF1,SF3B1,SFSWAP,SMN1,SMN2,SMNDC1,SNRNP200,SNRPG,SREK1,SRPK2,TFIP11,THOC1,THOC2,TR…
GO Biological Process	GO:0009141	nucleoside triphosphate metabolic process	274	4.90387e-06	0.0632746	0.000230929	1.84795	34.0919	63	0.0157979	0.0291937	6106	0.617855	1	1	0.966404	39.321	38	257	0.0133897	0.14786	p100,p106,p1060,p1061,p1111,p1196,p1197,p1198,p1213,p1224,p1225,p1516,p1517,p1518,p1519,p1520,p1521,p1522,p1523,p1524,p1737,p1817,p1818,p1830,p1849,p1861,p1862,p1882,p1944,p1945,p1966,p1967,p243,p244,p265,p266,p40,p42,p43,p436,p532,p614,p653,p655,p662,p67,p755,p795,p814,p835,p836,p89,p892,p893,p894,p895,p896,p90,p91,p92,p928,p966,p99	ADPGK,AK3,ATP1B1,ATP5C1,ATP5G3,ATP5J,ATP5L,ATP6V1B2,BPGM,CMPK2,COX10,COX5B,COX6A1,COX7A2L,DLD,DUT,EFTUD1,GAPDH,GPHN,GPI,MOCOS,MOCS2,NDUFA13,NDUFA4,NDUFB2,NDUFS1,NDUFV3,NME7,NUDT5,OLA1,PARP1,PFKP,PKM,SLC25A13,TPI1,UCK2,UQCR10,VCP
GO Biological Process	GO:1903050	regulation of proteolysis involved in cellular protein catabolic process	275	4.99592e-06	0.0644623	0.000234409	1.71508	46.0619	79	0.0213447	0.036608	303	0.00518673	1	0.220873	1.41612	36.72	52	240	0.0183228	0.216667	p1036,p1037,p1038,p1039,p1124,p1125,p1191,p1192,p1229,p1246,p1266,p1278,p1281,p1283,p1380,p1381,p1387,p144,p1447,p145,p1459,p146,p147,p1479,p148,p149,p1563,p1659,p1660,p1720,p1721,p1732,p1800,p1801,p1802,p1863,p1864,p1866,p1885,p1894,p1895,p1928,p1941,p1966,p1967,p1989,p1990,p2034,p2035,p2036,p206,p2071,p2076,p2077,p2078,p266,p337,p442,p524,p536,p537,p548,p56,p593,p594,p595,p647,p654,p664,p778,p7…	ANAPC1,ANAPC4,ANKIB1,ARIH1,AURKA,BUB1B,BUB3,CCAR2,CLU,COMMD1,CUL1,DET1,EPHA4,FBXO5,FBXW7,MAD2L1,NKD2,NUB1,PBK,PIAS1,PRICKLE1,PSEN1,PSMB1,PSMB7,PSMC1,PSMC4,PSMC6,PSMD12,PSMD14,PSMD5,PSMD6,PTK2,RAD23B,RBX1,RNF14,RNF144A,RNF19A,RYBP,SIRT2,SMARCC1,TMF1,UBA52,UBC,UBE2E1,UBE2K,UBQLN1,UCHL5,UFL1,USP14,USP5,VCP,WAC
GO Biological Process	GO:0000956	nuclear-transcribed mRNA catabolic process	276	5.00825e-06	0.0646214	0.000234135	2.03043	24.1328	49	0.0111829	0.0227062	1279	0.0746498	1	0.753093	1.26074	30.141	38	197	0.0133897	0.192893	p107,p108,p109,p110,p111,p1119,p1121,p1145,p1271,p1319,p1320,p1321,p1360,p1410,p1451,p1511,p1512,p1514,p1515,p154,p1549,p1607,p189,p1891,p1892,p1900,p1932,p1971,p1996,p2008,p2009,p2143,p2144,p245,p456,p49,p525,p650,p659,p696,p698,p699,p813,p868,p902,p929,p930,p970,p999	CCRN4L,CNOT11,CNOT6L,DCP1A,DDX6,DIS3L2,EIF3E,EXOSC3,LSM1,MTPAP,NBAS,NCBP1,PAIP1,PAN3,PARN,PELO,POLR2D,PPP2R2A,PRPF18,RPL10A,RPL35A,RPL37A,RPL39,RPLP1,RPS15A,RPS19,RPS24,RQCD1,SAMD4A,SMG1,SMG7,TTC37,UBA52,UPF3B,WDR61,XRN1,ZCCHC6,ZFP36L2
GO Biological Process	GO:0006310	DNA recombination	277	5.03385e-06	0.0649518	0.000234483	1.85676	33.3915	62	0.0154734	0.0287303	367	0.00866191	1	0.304536	1.42367	30.906	44	202	0.0155039	0.217822	p1036,p1037,p1038,p1039,p1083,p1110,p1111,p1116,p112,p113,p1155,p1253,p1305,p1382,p1418,p1419,p1420,p1422,p1616,p1661,p1685,p1734,p1867,p188,p1908,p1923,p1971,p1977,p1978,p1992,p2091,p2092,p234,p289,p290,p291,p292,p293,p407,p419,p458,p518,p56,p579,p585,p596,p597,p598,p599,p67,p723,p743,p759,p760,p761,p766,p771,p786,p787,p905,p934,p99	AP5Z1,BARD1,BRCA2,BRIP1,DCLRE1C,EID3,EXOSC3,FAN1,FANCM,HELQ,INO80,INO80D,KIN,LIG3,MCM8,MCM9,MMS22L,MRE11A,MSH6,NABP1,NBN,PARP1,PAXIP1,POLQ,PRKDC,PSMD14,RAD51,RBBP8,RBPJ,RECQL,RFWD3,RMI1,RPAIN,SETX,SMC5,SMC6,SUPV3L1,THAP9,UBE2N,UBR2,UCHL5,WDR48,XRCC3,ZSWIM7
GO Biological Process	GO:1905634	regulation of protein localization to chromatin	278	5.11706e-06	0.0660255	0.000237502	8.80226	0.908857	8	0.000421157	0.00370714	209	0.00240065	1	0.148208	5.22875	0.765001	4	5	0.00140944	0.8	p1264,p191,p2127,p2128,p468,p469,p470,p471	HDAC8,RB1,SETD2,WAPAL
GO Biological Process	GO:0045727	positive regulation of translation	279	5.1374e-06	0.0662879	0.000237591	2.1019	21.4092	45	0.00992087	0.0208526	1237	0.0701744	1	0.731981	1.36661	16.83	23	110	0.0081043	0.209091	p1168,p1172,p1173,p1174,p1199,p1200,p1248,p1328,p1433,p1434,p1511,p1512,p1514,p1515,p1516,p1517,p1518,p1519,p1520,p1521,p1522,p1541,p1555,p1590,p1603,p1932,p2108,p2109,p2144,p273,p274,p275,p485,p486,p487,p525,p592,p743,p759,p760,p761,p82,p83,p84,p999	C1QBP,CDK5RAP1,DDX3X,DNAJC3,EIF3E,ITGA2,LARP4B,MRPS27,NCOR1,PAIP1,POLR2D,PPP3CA,PRR16,RBMS3,SAMD4A,SERP1,SOX4,THBS1,UPF3B,UQCC1,UQCC2,USP16,YBX3
GO Biological Process	GO:1905153	regulation of membrane invagination	280	5.20896e-06	0.0672113	0.00024004	5.77426	1.90501	11	0.000882765	0.00509731	3098	0.274512	1	1	1.63399	1.836	3	12	0.00105708	0.25	p1309,p1401,p1514,p1515,p1516,p1517,p1518,p1519,p1520,p1521,p1522	GATA2,ITGA2,STAP1
GO Biological Process	GO:0030098	lymphocyte differentiation	281	5.48738e-06	0.0708037	0.000251971	1.6413	55.444	91	0.0256923	0.0421687	502	0.0154367	1	0.396773	1.36661	33.66	46	220	0.0162086	0.209091	p101,p102,p103,p104,p105,p1059,p1060,p1070,p1114,p112,p1128,p1129,p113,p1130,p1213,p1243,p1244,p1249,p1250,p1282,p1286,p1382,p1454,p1455,p1500,p1590,p1617,p162,p1621,p1622,p163,p164,p165,p166,p1669,p167,p1670,p168,p169,p1691,p1692,p170,p171,p172,p173,p1741,p1742,p1743,p1755,p1806,p1807,p1808,p1809,p1810,p1840,p1861,p1862,p1908,p1912,p1913,p1980,p1981,p1982,p2053,p2054,p2072,p2073,p2087,p220,p258,…	ABL1,ADAM17,ANXA1,ATG5,B2M,BRAF,CD79A,CD8A,CDK6,CHD7,CMTM7,CYLD,DCLRE1C,DOCK10,FADD,FOXP1,FZD5,GATA3,GLI3,HDAC9,IL15,IL7R,ITFG2,ITGA4,ITGB1,JMJD6,KLF6,LEP,MALT1,PKNOX1,PLCL2,POU1F1,POU2F2,PRKDC,RBPJ,RC3H2,RELB,RORA,RSAD2,RUNX2,SOX4,SP3,SRF,THEMIS,TNFSF8,ZFP36L2
GO Biological Process	GO:0019083	viral transcription	282	5.94218e-06	0.0766719	0.000271886	2.45665	13.0259	32	0.00603609	0.0148285	1089	0.0612926	1	0.726224	1.37599	17.442	24	114	0.00845666	0.210526	p1004,p1005,p1073,p1119,p1360,p1407,p1408,p1505,p1585,p1586,p1587,p1607,p1776,p1777,p1851,p189,p2083,p2084,p2088,p2143,p2144,p216,p453,p53,p54,p650,p698,p715,p813,p839,p868,p972	CCNT2,NUP153,NUP155,NUP160,NUP188,NUP205,NUP214,NUP35,NUP54,NUP93,NUPL1,POM121,RANBP2,RPL10A,RPL35A,RPL37A,RPL39,RPLP1,RPS15A,RPS19,RPS24,TPR,UBA52,USF2
GO Biological Process	GO:0090224	regulation of spindle organization	283	6.05082e-06	0.0780738	0.000275879	3.72728	4.56097	17	0.00211352	0.00787767	2607	0.195499	1	0.967597	1.41318	5.66101	8	37	0.00281889	0.216216	p1286,p1311,p1312,p1313,p1314,p1642,p1789,p2148,p2149,p2150,p53,p54,p569,p570,p571,p572,p770	CHMP2B,CLTC,DYNC1H1,GNAI1,SENP6,STAG1,STAG2,TPR
GO Biological Process	GO:0030071	regulation of mitotic metaphase/anaphase transition	284	6.18787e-06	0.079842	0.000281134	3.06959	7.16709	22	0.00332117	0.0101946	1255	0.0729038	1	0.749544	1.59767	6.88501	11	45	0.00387597	0.244444	p1128,p1129,p1130,p1380,p1381,p1447,p1647,p206,p2076,p2077,p2078,p468,p469,p470,p471,p53,p54,p579,p593,p594,p595,p976	ANAPC4,BUB1,BUB1B,BUB3,CUL3,MAD2L1,NEK6,RB1,TPR,TTK,XRCC3
GO Biological Process	GO:0043547	positive regulation of GTPase activity	285	6.22272e-06	0.0802918	0.000281725	1.46389	97.6848	143	0.0452664	0.0662651	460	0.0128547	1	0.360575	1.27451	61.2001	78	400	0.0274841	0.195	p1006,p1007,p1010,p1011,p1025,p1026,p1128,p1129,p1130,p1132,p1133,p1134,p114,p1148,p1149,p115,p1161,p1162,p1163,p1243,p1244,p1272,p129,p130,p1303,p1305,p131,p132,p133,p134,p1357,p1362,p1383,p1410,p1425,p156,p1565,p1566,p157,p158,p1610,p162,p163,p164,p165,p166,p167,p168,p169,p1693,p1694,p17,p170,p171,p1717,p1718,p172,p1723,p1726,p173,p1731,p174,p182,p183,p1832,p1833,p1834,p1863,p1864,p1865,p1871,p…	ACAP2,AGAP1,AGAP3,AGAP4,AGAP7,AGFG1,ANKRD27,ARHGAP11B,ARHGAP12,ARHGAP15,ARHGAP18,ARHGAP21,ARHGAP24,ARHGAP26,ARHGAP31,ARHGAP44,ARHGEF10,ASAP1,AXIN2,CHM,CORO1C,CXCL13,DLC1,DNM1L,DOCK10,DOCK4,DOCK9,EVI5,EZH2,GAPVD1,GDI2,GIT2,GRTP1,IQGAP1,ITGB1,KIAA1432,LARS,LIMS1,MLLT4,NDEL1,NET1,NRP1,NTF3,OCRL,PICALM,PKP4,RAB3GAP1,RALBP1,RALGAPA1,RANBP2,RAP1A,RAP1GAP2,RAPGEF1,RASGRP1,RASGRP3,RGS10,RGS12,RGS2,RGS6,R…
GO Biological Process	GO:0006999	nuclear pore organization	286	6.24052e-06	0.0805215	0.000281544	4.73878	2.74333	13	0.00127123	0.0060241	43	9.41233e-05	1	0.0282436	3.92156	2.295	9	15	0.00317125	0.6	p1073,p1390,p1407,p1408,p1585,p1586,p1587,p1851,p53,p54,p715,p78,p937	AHCTF1,NUP153,NUP205,NUP35,NUP54,NUP93,RTN4,TMEM33,TPR
GO Biological Process	GO:0007159	leukocyte cell-cell adhesion	287	6.42983e-06	0.0829641	0.000289073	1.6199	58.0281	94	0.0268898	0.0435589	544	0.0181284	1	0.429984	1.32761	39.168	52	256	0.0183228	0.203125	p101,p102,p103,p104,p1040,p1041,p105,p1059,p1060,p1070,p1101,p1114,p1213,p1282,p1304,p135,p1359,p1433,p1434,p1454,p1455,p1500,p1590,p1617,p162,p1621,p1622,p163,p164,p165,p166,p1669,p167,p1670,p168,p169,p1691,p1692,p170,p171,p172,p1727,p173,p1755,p1806,p1807,p1808,p1809,p1810,p1840,p1861,p1862,p1908,p1912,p1913,p1921,p1922,p1980,p1981,p1982,p1983,p1984,p2053,p2054,p2072,p2073,p2087,p2123,p2124,p21…	ABL1,ADAM17,ANXA1,APBB1IP,ATG5,B2M,BRAF,CASP8,CD80,CD8A,CDK6,CHD7,CYLD,DLG1,DPP4,ELF4,EZR,FADD,FOXP1,FZD5,GATA3,GCNT1,GLI3,IL15,IL7R,ITGA4,ITGB1,JMJD6,LEP,MALT1,MSN,NEDD4,PKNOX1,PPP3CA,PRKDC,PRLR,PSEN1,RC3H2,RELB,RIPK2,RORA,RSAD2,RUNX2,SELPLG,SMAD3,SOX4,SP3,SRF,THEMIS,TNFSF14,TNFSF8,ZFP36L2
GO Biological Process	GO:0060271	cilium assembly	288	6.47064e-06	0.0834907	0.000289898	1.62438	57.2527	93	0.0265304	0.0430955	252	0.003302	1	0.16907	1.37599	49.419	68	323	0.0239605	0.210526	p1049,p1050,p1055,p1056,p1085,p1086,p1102,p1151,p1156,p1215,p1230,p1265,p1315,p1325,p1386,p1400,p142,p143,p1478,p15,p1501,p1502,p1503,p1504,p1505,p1525,p1650,p1651,p1652,p1686,p1700,p1748,p1798,p1848,p1868,p1869,p1881,p1925,p1928,p1938,p1960,p1985,p1991,p2001,p2002,p2005,p2068,p2069,p2081,p2082,p209,p2097,p2106,p2151,p217,p23,p235,p248,p3,p348,p399,p400,p408,p428,p441,p45,p452,p543,p546,p569,p570…	ACTR3,AHI1,AKAP9,ALMS1,ARMC4,ASAP1,ATXN10,BBS4,C16orf80,C5orf42,C9orf117,CCDC11,CCDC41,CCDC65,CCNO,CDC14A,CDC14B,CDK5RAP2,CENPJ,CEP135,CEP290,CEP57,CEP72,CEP78,CLASP1,DNAH7,DYNC1H1,DYNC1I2,DZIP1L,FAM92A1,HAUS1,HSP90AA1,HYLS1,IFT74,IFT81,KIAA1009,KIF27,KIFAP3,LRGUK,MKKS,OCRL,OFD1,PARVA,PCM1,PCNT,PTPDC1,PTPN23,RILPL2,RPGR,SDCCAG8,SNX10,SPAG1,SPAG17,SSX2IP,TBC1D32,TEKT3,TMEM216,TMEM237,TRAF3IP1,TTBK…
GO Biological Process	GO:0009205	purine ribonucleoside triphosphate metabolic process	289	6.49216e-06	0.0837684	0.000289856	1.90946	29.3277	56	0.0135902	0.0259499	5787	0.564573	1	1	0.986026	35.496	35	232	0.0123326	0.150862	p100,p106,p1060,p1061,p1111,p1196,p1197,p1198,p1213,p1224,p1225,p1516,p1517,p1518,p1519,p1520,p1521,p1522,p1523,p1524,p1737,p1817,p1818,p1830,p1849,p1861,p1862,p1882,p1944,p1945,p1966,p1967,p243,p244,p265,p266,p42,p43,p436,p532,p653,p655,p662,p67,p755,p795,p814,p835,p836,p89,p90,p91,p92,p928,p966,p99	ADPGK,AK3,ATP1B1,ATP5C1,ATP5G3,ATP5J,ATP5L,ATP6V1B2,BPGM,COX10,COX5B,COX6A1,COX7A2L,DLD,EFTUD1,GAPDH,GPHN,GPI,MOCOS,MOCS2,NDUFA13,NDUFA4,NDUFB2,NDUFS1,NDUFV3,NME7,NUDT5,OLA1,PARP1,PFKP,PKM,SLC25A13,TPI1,UQCR10,VCP
GO Biological Process	GO:0034063	stress granule assembly	290	6.63003e-06	0.0855472	0.00029499	4.71152	2.7592	13	0.00127859	0.0060241	722	0.0258614	1	0.462174	2.72331	1.836	5	12	0.0017618	0.416667	p1961,p2108,p2109,p326,p327,p328,p329,p330,p429,p569,p570,p571,p572	ATXN2,BICD1,C9orf72,DDX3X,DYNC1H1
GO Biological Process	GO:0048534	hematopoietic or lymphoid organ development	291	7.08531e-06	0.0914217	0.000314164	1.38507	134.289	186	0.0622286	0.0861909	116	0.000678673	1	0.0754907	1.33053	85.6801	114	560	0.0401691	0.203571	p101,p102,p103,p104,p105,p1059,p1060,p1070,p1079,p1101,p1114,p112,p1128,p1129,p113,p1130,p1166,p1167,p1191,p1196,p1197,p1198,p1203,p1204,p1213,p1243,p1244,p1249,p1250,p1254,p126,p1272,p1282,p1286,p1309,p1336,p1350,p136,p137,p1371,p1372,p1382,p1410,p1429,p1454,p1455,p1500,p1523,p1524,p1590,p1617,p162,p1621,p1622,p163,p164,p1649,p165,p166,p1669,p167,p1670,p1672,p168,p169,p1691,p1692,p1695,p1699,p17…	ABI1,ABL1,ACTN1,ADAM17,ANXA1,ANXA2,APP,ASH2L,ASXL1,ATG5,B2M,BARX1,BCL2L11,BRAF,BRCA2,C12orf29,CASP8,CD164,CD79A,CD8A,CDK6,CEBPD,CHD2,CHD7,CMTM7,CXCL13,CYLD,DCLRE1C,DOCK10,EPAS1,EPHB3,ESCO2,ETV6,FADD,FAM210B,FLCN,FLI1,FOXP1,FST,FZD5,GATA2,GATA3,GFI1,GLI3,HDAC9,HERC6,HIPK2,IL15,IL7R,INHBA,ITFG2,ITGA4,ITGB1,JAK2,JAM3,JMJD6,KAT6A,KLF4,KLF6,KMT2E,L3MBTL3,LEP,LMO4,LRRK1,MALT1,MELK,MYO1E,NKX3-2,PARP1,PG…
GO Biological Process	GO:0038061	NIK/NF-kappaB signaling	292	7.3087e-06	0.0943041	0.000322959	2.61472	10.7086	28	0.00496228	0.012975	734	0.026505	1	0.465932	1.55618	12.852	20	84	0.00704722	0.238095	p1036,p1037,p1038,p1039,p1278,p1281,p1435,p1732,p1863,p1864,p1886,p2052,p2071,p2076,p2077,p2078,p442,p524,p548,p60,p778,p805,p813,p866,p867,p879,p912,p913	ALK,CUL1,IKBKE,MALT1,NFKB1,PSMB1,PSMB7,PSMC1,PSMC4,PSMC6,PSMD12,PSMD14,PSMD5,PSMD6,RELB,TNFRSF10B,TNFSF15,UBA3,UBA52,UBC
GO Biological Process	GO:0060236	regulation of mitotic spindle organization	293	7.35915e-06	0.0949551	0.000324079	3.85899	4.14617	16	0.0019213	0.00741427	3151	0.282197	1	1	1.30719	5.35501	7	35	0.00246653	0.2	p1286,p1311,p1312,p1313,p1314,p1789,p2148,p2149,p2150,p53,p54,p569,p570,p571,p572,p770	CHMP2B,CLTC,DYNC1H1,GNAI1,STAG1,STAG2,TPR
GO Biological Process	GO:2000058	regulation of protein ubiquitination involved in ubiquitin-dependent protein catabolic process	294	7.39625e-06	0.0954338	0.000324605	2.32153	15.0762	35	0.00698621	0.0162187	947	0.049279	1	0.671433	1.41818	16.218	23	106	0.0081043	0.216981	p1036,p1037,p1038,p1039,p1246,p1278,p1380,p1381,p1447,p1459,p1720,p1721,p1732,p1863,p1864,p1894,p1941,p206,p2071,p2076,p2077,p2078,p442,p524,p536,p537,p548,p593,p594,p595,p778,p813,p866,p867,p977	ANAPC1,ANAPC4,BUB1B,BUB3,CLU,CUL1,FBXO5,FBXW7,MAD2L1,PSEN1,PSMB1,PSMB7,PSMC1,PSMC4,PSMC6,PSMD12,PSMD14,PSMD5,PSMD6,PTK2,UBA52,UBC,UBE2E1
GO Biological Process	GO:0034250	positive regulation of cellular amide metabolic process	295	7.44087e-06	0.0960096	0.000325456	1.93956	27.3258	53	0.0126626	0.0245598	800	0.0325674	1	0.525271	1.41865	19.737	28	129	0.0098661	0.217054	p1124,p1125,p1168,p1172,p1173,p1174,p1196,p1197,p1198,p1199,p1200,p1248,p1328,p1433,p1434,p1511,p1512,p1514,p1515,p1516,p1517,p1518,p1519,p1520,p1521,p1522,p1541,p1555,p1590,p1603,p1894,p1932,p2108,p2109,p2144,p228,p273,p274,p275,p4,p485,p486,p487,p525,p592,p743,p759,p760,p761,p82,p83,p84,p999	APP,C1QBP,CDK5RAP1,CLU,CYR61,DDX3X,DNAJC3,EIF3E,EPHA4,ITGA2,LARP4B,MRPS27,NCOR1,PAIP1,PICALM,POLR2D,PPP3CA,PRR16,RBMS3,SAMD4A,SERP1,SOX4,THBS1,UPF3B,UQCC1,UQCC2,USP16,YBX3
GO Biological Process	GO:0030097	hemopoiesis	296	7.47043e-06	0.096391	0.000325645	1.40775	120.76	170	0.0559591	0.0787767	183	0.00179192	1	0.126345	1.31485	78.3361	103	512	0.0362932	0.201172	p101,p102,p103,p104,p105,p1059,p1060,p1070,p1101,p1114,p112,p1128,p1129,p113,p1130,p1166,p1167,p1191,p1196,p1197,p1198,p1203,p1204,p1213,p1243,p1244,p1249,p1250,p1254,p126,p1272,p1282,p1286,p1309,p1336,p136,p137,p1382,p1429,p1454,p1455,p1500,p1523,p1524,p1590,p1617,p162,p1621,p1622,p163,p164,p1649,p165,p166,p1669,p167,p1670,p1672,p168,p169,p1691,p1692,p1695,p170,p171,p172,p173,p1741,p1742,p1743,p…	ABI1,ABL1,ACTN1,ADAM17,ANXA1,ANXA2,APP,ASH2L,ASXL1,ATG5,B2M,BRAF,BRCA2,C12orf29,CASP8,CD164,CD79A,CD8A,CDK6,CEBPD,CHD2,CHD7,CMTM7,CYLD,DCLRE1C,DOCK10,EPAS1,ESCO2,ETV6,FADD,FAM210B,FLCN,FLI1,FOXP1,FST,FZD5,GATA2,GATA3,GFI1,GLI3,HDAC9,HERC6,HIPK2,IL15,IL7R,INHBA,ITFG2,ITGA4,ITGB1,JAK2,JAM3,JMJD6,KAT6A,KLF4,KLF6,KMT2E,L3MBTL3,LEP,LRRK1,MALT1,MELK,MYO1E,PARP1,PGM3,PICALM,PIP4K2A,PKNOX1,PLCL2,POU1F1,P…
GO Biological Process	GO:1902099	regulation of metaphase/anaphase transition of cell cycle	297	7.58108e-06	0.0978186	0.000329356	3.02903	7.26305	22	0.00336564	0.0101946	1360	0.0831535	1	0.788919	1.56294	7.03801	11	46	0.00387597	0.23913	p1128,p1129,p1130,p1380,p1381,p1447,p1647,p206,p2076,p2077,p2078,p468,p469,p470,p471,p53,p54,p579,p593,p594,p595,p976	ANAPC4,BUB1,BUB1B,BUB3,CUL3,MAD2L1,NEK6,RB1,TPR,TTK,XRCC3
GO Biological Process	GO:0007179	transforming growth factor beta receptor signaling pathway	298	7.70646e-06	0.0994364	0.000333679	2.04855	22.4549	46	0.0104054	0.021316	226	0.00278103	1	0.158777	1.75697	14.229	25	93	0.00880902	0.268817	p1074,p1075,p1076,p1077,p1080,p1113,p1340,p144,p145,p146,p147,p148,p149,p1559,p1581,p1691,p1692,p174,p175,p176,p177,p178,p1811,p1812,p1813,p1814,p1815,p1856,p1903,p1941,p2017,p2108,p2127,p2128,p354,p355,p442,p531,p532,p543,p645,p646,p67,p783,p812,p813	ADAM9,BAMBI,CITED1,COL1A2,COL3A1,CREB1,FUT8,GCNT2,GDF15,GDF9,HIPK2,MSTN,PARD3,PARP1,PTK2,PTPRK,SKIL,SMAD3,TGFB3,TGFBR1,TWSG1,UBA52,UBC,USP15,USP9X
GO Biological Process	GO:0016241	regulation of macroautophagy	299	7.71125e-06	0.0994982	0.00033277	1.95108	26.6519	52	0.0123503	0.0240964	1442	0.0948119	1	0.848375	1.26634	24.48	31	160	0.0109232	0.19375	p1006,p1007,p1115,p1216,p1226,p126,p1345,p1362,p144,p145,p1452,p1453,p146,p147,p148,p149,p1848,p1866,p188,p1882,p1891,p1892,p1893,p1909,p1921,p1922,p1930,p1961,p1999,p260,p265,p365,p366,p367,p368,p403,p404,p498,p499,p5,p500,p506,p507,p623,p624,p625,p626,p637,p638,p639,p774,p920	ATP6V1B2,ATP6V1C1,ATP6V1E1,BNIP3L,C12orf5,C9orf72,DCN,ERN1,EXOC4,FEZ2,GAPDH,HTT,LZTS1,MTMR3,NEDD4,PIK3CA,PIKFYVE,PIP4K2A,RAB33B,RAB3GAP1,RB1CC1,RHEB,RIPK2,SCFD1,SH3GLB1,SNX6,SPTLC1,TBK1,VPS13C,VPS26A,WAC
GO Biological Process	GO:1990164	histone H2A phosphorylation	300	7.84355e-06	0.101205	0.000337351	8.29389	0.964566	8	0.000446972	0.00370714	4170	0.392373	1	1	2.17865	0.459	1	3	0.000352361	0.333333	p371,p372,p373,p374,p375,p376,p377,p378	HMGA2
GO Biological Process	GO:0014911	positive regulation of smooth muscle cell migration	301	7.86068e-06	0.101426	0.000336964	2.65912	10.1537	27	0.00470515	0.0125116	1510	0.104621	1	0.893992	1.63399	4.896	8	32	0.00281889	0.25	p1514,p1515,p1516,p1517,p1518,p1519,p1520,p1521,p1522,p168,p169,p170,p171,p172,p173,p174,p1832,p1833,p1834,p1888,p223,p460,p461,p672,p673,p674,p735	CRK,DOCK4,DOCK5,IQGAP1,ITGA2,NRP1,PAK1,POSTN
GO Biological Process	GO:0034453	microtubule anchoring	302	7.92775e-06	0.102292	0.000338714	4.05446	3.69963	15	0.00171438	0.00695088	878	0.0404291	1	0.594143	2.07962	3.366	7	22	0.00246653	0.318182	p1881,p235,p326,p327,p328,p329,p330,p48,p655,p803,p992,p993,p994,p995,p996	BBS4,BICD1,CCDC68,CEP350,CEP57,CLASP1,PCM1
GO Biological Process	GO:0071922	regulation of cohesin loading	303	7.9952e-06	0.103162	0.000340469	10.1535	0.689416	7	0.00031947	0.00324374	434	0.0126725	1	0.376759	4.90196	0.612001	3	4	0.00105708	0.75	p191,p2127,p2128,p468,p469,p470,p471	HDAC8,RB1,WAPAL
GO Biological Process	GO:0030183	B cell differentiation	304	8.08162e-06	0.104277	0.000343017	2.08289	21.1245	44	0.00978895	0.0203893	2613	0.1957	1	0.966366	1.23839	14.535	18	95	0.0063425	0.189474	p1059,p1060,p1070,p112,p1128,p1129,p113,p1130,p1243,p1244,p1249,p1250,p1286,p1382,p162,p163,p164,p165,p166,p167,p168,p169,p170,p171,p172,p173,p1741,p1742,p1743,p1908,p2087,p258,p805,p868,p869,p870,p871,p872,p873,p874,p899,p93,p94,p95	ABL1,ADAM17,CD79A,CMTM7,DCLRE1C,DOCK10,HDAC9,ITFG2,ITGA4,ITGB1,KLF6,MALT1,PLCL2,POU1F1,POU2F2,PRKDC,RBPJ,SP3
GO Biological Process	GO:0070131	positive regulation of mitochondrial translation	305	8.13007e-06	0.104902	0.000343942	10.127	0.691219	7	0.000320306	0.00324374	404	0.0107287	1	0.342656	3.26797	1.53	5	10	0.0017618	0.5	p1168,p1172,p1173,p1174,p1541,p1603,p743	C1QBP,CDK5RAP1,MRPS27,UQCC1,UQCC2
GO Biological Process	GO:1903829	positive regulation of cellular protein localization	306	8.18e-06	0.105547	0.000344923	1.49428	84.9905	127	0.0393839	0.0588508	581	0.0209833	1	0.466004	1.25121	60.7411	76	397	0.0267794	0.191436	p1078,p1079,p1101,p1114,p1120,p1127,p1179,p1180,p1181,p1196,p1197,p1198,p1199,p1200,p1215,p1228,p1234,p1338,p1355,p1359,p1403,p1433,p1434,p144,p145,p1459,p146,p147,p1479,p148,p1482,p149,p157,p158,p159,p160,p161,p162,p1624,p1625,p1627,p163,p164,p165,p166,p167,p168,p169,p1696,p170,p1704,p171,p172,p1727,p1728,p173,p1755,p1758,p1789,p1840,p1845,p1881,p1883,p1884,p1929,p1946,p1962,p1963,p1964,p2010,p2…	ACSL3,ANP32B,APP,BAMBI,BCL2L11,BICD1,C2CD5,CASP8,CCDC88A,CCT8,CD2AP,CENPQ,CEP290,CHP1,CYLD,DDX58,DLG1,EDEM1,EGFR,EPB41L2,EZR,FAM20B,FBXW7,FZD5,GLI3,GNAI1,GPR26,GREM1,IPO5,IQGAP1,ITGB1,JAK2,KAT7,KIF5B,LEP,MIEF1,MSN,NKD2,NUP93,PAK1,PARP1,PCM1,PCNT,PDCD10,PDCD5,PPP3CA,PPP3CC,PSEN1,PSMB7,RDX,RTN4,RUFY3,SEMA5A,SH3GLB1,SLC35D3,SMAD3,SORL1,SPPL3,SPTBN1,SULF2,TCF7L2,TCP1,TGFB3,TGFBR1,TMEM30B,TNFSF14,TP53…
GO Biological Process	GO:0070895	negative regulation of transposon integration	307	8.2423e-06	0.10635	0.000346418	13.2055	0.454357	6	0.000210545	0.00278035	620	0.0234021	1	0.487027	6.53594	0.306	2	2	0.000704722	1	p815,p826,p827,p828,p829,p830	ZNF91,ZNF93
GO Biological Process	GO:0071360	cellular response to exogenous dsRNA	308	8.28575e-06	0.106911	0.000347114	6.99889	1.28592	9	0.000595884	0.00417053	2524	0.18662	1	0.954025	1.74292	2.295	4	15	0.00140944	0.266667	p1045,p1046,p1047,p1639,p1640,p193,p1962,p1963,p1964	DDX58,IFIH1,IFIT1,MB21D1
GO Biological Process	GO:1903391	regulation of adherens junction organization	309	8.7027e-06	0.112291	0.000363401	2.27223	15.8434	36	0.00734172	0.0166821	169	0.00154144	1	0.117688	2.06398	8.72101	18	57	0.0063425	0.31579	p1265,p1297,p1298,p1299,p168,p169,p170,p171,p172,p173,p174,p1875,p1876,p1877,p1878,p1941,p2087,p2097,p239,p425,p426,p586,p592,p645,p646,p672,p673,p674,p901,p972,p991,p992,p993,p994,p995,p996	ABL1,CLASP1,CORO1C,DLC1,EPB41L5,FMN1,GPM6B,GREM1,IQGAP1,LIMS1,NRP1,PHLDB2,PTK2,PTPN23,RDX,ROCK2,SMAD3,THBS1
GO Biological Process	GO:1903054	negative regulation of extracellular matrix organization	310	8.8835e-06	0.114624	0.000369754	8.15067	0.981514	8	0.000454826	0.00370714	2826	0.230568	1	1	2.17865	0.918001	2	6	0.000704722	0.333333	p1040,p1041,p1042,p1043,p1044,p1045,p1046,p1047	DPP4,FAP
GO Biological Process	GO:0002831	regulation of response to biotic stimulus	311	8.88908e-06	0.114696	0.000368797	1.97009	25.3795	50	0.0117607	0.0231696	863	0.0380109	1	0.568314	1.36699	23.409	32	153	0.0112756	0.20915	p1082,p1151,p1220,p1282,p1358,p1405,p1430,p1454,p1455,p1462,p1463,p1464,p1534,p1535,p1536,p1639,p1640,p1669,p1670,p1677,p1678,p1705,p1718,p1735,p1921,p1922,p193,p1962,p1963,p1964,p207,p247,p260,p365,p366,p367,p368,p509,p510,p511,p512,p533,p575,p576,p611,p657,p743,p865,p878,p921	ANKRD17,AP2A2,ARG2,B2M,C12orf5,C1QBP,CD180,CRTAM,DDX58,DDX60,EIF2AK2,FOXP1,HERC5,IFIT1,IL15,MB21D1,MIF,PAK2,PPP2R3C,PRDM1,PVR,RIPK2,RNF216,SASH1,SIN3A,SIRT2,STAT1,TBK1,TNFAIP3,TRAF3,TRAF3IP1,TRAF3IP2
GO Biological Process	GO:0048305	immunoglobulin secretion	312	9.34585e-06	0.12059	0.000386505	8.09294	0.988516	8	0.00045807	0.00370714	2358	0.170324	1	0.932013	2.61438	0.765001	2	5	0.000704722	0.4	p1677,p1678,p869,p870,p871,p872,p873,p874	POU2F2,TRAF3IP2
GO Biological Process	GO:1904261	positive regulation of basement membrane assembly involved in embryonic body morphogenesis	313	9.43272e-06	0.12171	0.000388851	8.08245	0.989799	8	0.000458665	0.00370714	2358	0.170324	1	0.932013	2.61438	0.765001	2	5	0.000704722	0.4	p1297,p1298,p1299,p992,p993,p994,p995,p996	CLASP1,PHLDB2
GO Biological Process	GO:0035617	stress granule disassembly	314	9.53424e-06	0.12302	0.000391785	12.8671	0.466305	6	0.000216082	0.00278035	1105	0.0630494	1	0.736223	4.35729	0.459	2	3	0.000704722	0.666667	p157,p158,p159,p160,p161,p579	KIF5B,KLC1
GO Biological Process	GO:0006914	autophagy	315	9.5662e-06	0.123433	0.00039185	1.77967	37.0856	66	0.0171852	0.0305839	619	0.0229324	1	0.478025	1.31773	37.944	50	248	0.017618	0.201613	p117,p1170,p118,p119,p120,p1226,p1238,p1239,p1243,p1244,p1286,p1300,p1317,p1346,p139,p140,p141,p1423,p1424,p1452,p1453,p1484,p1489,p1546,p1551,p1605,p1614,p1615,p1669,p1670,p1708,p186,p1894,p1909,p1961,p1966,p1967,p1989,p1990,p2019,p203,p2087,p2106,p2145,p218,p260,p272,p417,p442,p479,p5,p536,p537,p571,p572,p574,p71,p770,p792,p796,p797,p798,p813,p865,p949,p960	ABL1,ACBD5,ARSB,ATG3,ATG5,ATG7,C12orf5,C6orf106,C9orf72,CHMP2B,CHMP3,CLTC,CLU,DAP,DRAM1,EPG5,FAM134B,GABARAPL1,HSP90AA1,LAMP2,LGALS8,LIX1,MAP1LC3A,MARK2,MTMR3,NRBF2,PIK3C3,PIK3CB,PSEN1,RAB1A,RAB33B,RB1CC1,SH3GLB1,SIRT2,SRPX,STAM,STX17,TBC1D5,TECPR2,TOMM6,TRAPPC8,UBA52,UBC,UBQLN1,USP13,VCP,VPS36,VTA1,VTI1A,WDFY3
GO Biological Process	GO:0019080	viral gene expression	316	9.86386e-06	0.127273	0.000402764	2.3567	14.0026	33	0.00648871	0.0152919	1717	0.114924	1	0.863639	1.27655	19.584	25	128	0.00880902	0.195312	p1004,p1005,p1073,p1119,p1360,p1407,p1408,p1505,p1585,p1586,p1587,p1607,p1776,p1777,p1851,p189,p204,p2083,p2084,p2088,p2143,p2144,p216,p453,p53,p54,p650,p698,p715,p813,p839,p868,p972	CCNT2,EIF3A,NUP153,NUP155,NUP160,NUP188,NUP205,NUP214,NUP35,NUP54,NUP93,NUPL1,POM121,RANBP2,RPL10A,RPL35A,RPL37A,RPL39,RPLP1,RPS15A,RPS19,RPS24,TPR,UBA52,USF2
GO Biological Process	GO:1903321	negative regulation of protein modification by small protein conjugation or removal	317	9.88104e-06	0.127495	0.000402193	2.04623	21.9917	45	0.0101908	0.0208526	1218	0.0665514	1	0.705019	1.31596	22.797	30	149	0.0105708	0.201342	p1036,p1037,p1038,p1039,p1135,p1246,p1278,p1380,p1381,p1447,p1590,p1659,p1660,p1669,p1670,p1705,p1720,p1721,p1732,p1780,p1781,p206,p2071,p2076,p2077,p2078,p2087,p2126,p2127,p2128,p442,p524,p536,p537,p548,p593,p594,p595,p600,p602,p778,p813,p866,p867,p977	ABL1,ANAPC1,ANAPC4,ATG5,BUB1B,BUB3,CAPN3,CHP1,FBXO5,HDAC8,LIMK1,MAD2L1,OGT,PSEN1,PSMB1,PSMB7,PSMC1,PSMC4,PSMC6,PSMD12,PSMD14,PSMD5,PSMD6,SOX4,TNFAIP3,TRIP12,UBA52,UBC,UBE2E1,UFL1
GO Biological Process	GO:0009199	ribonucleoside triphosphate metabolic process	318	9.92795e-06	0.1281	0.000402831	1.86863	30.5036	57	0.0141352	0.0264133	5557	0.546945	1	1	0.992801	36.261	36	237	0.012685	0.151899	p100,p106,p1060,p1061,p1111,p1196,p1197,p1198,p1213,p1224,p1225,p1516,p1517,p1518,p1519,p1520,p1521,p1522,p1523,p1524,p1737,p1817,p1818,p1830,p1849,p1861,p1862,p1882,p1944,p1945,p1966,p1967,p243,p244,p265,p266,p40,p42,p43,p436,p532,p653,p655,p662,p67,p755,p795,p814,p835,p836,p89,p90,p91,p92,p928,p966,p99	ADPGK,AK3,ATP1B1,ATP5C1,ATP5G3,ATP5J,ATP5L,ATP6V1B2,BPGM,COX10,COX5B,COX6A1,COX7A2L,DLD,EFTUD1,GAPDH,GPHN,GPI,MOCOS,MOCS2,NDUFA13,NDUFA4,NDUFB2,NDUFS1,NDUFV3,NME7,NUDT5,OLA1,PARP1,PFKP,PKM,SLC25A13,TPI1,UCK2,UQCR10,VCP
GO Biological Process	GO:0000226	microtubule cytoskeleton organization	319	1.00597e-05	0.129801	0.0004069	1.53828	71.5083	110	0.0331364	0.0509731	97	0.000467549	1	0.0621936	1.42698	56.7631	81	371	0.0285412	0.218329	p1085,p1086,p1191,p1192,p1215,p1264,p1267,p1268,p1297,p1298,p1299,p13,p1349,p1359,p1362,p1368,p1396,p1400,p142,p143,p1458,p1478,p15,p1528,p1541,p1548,p1554,p1557,p1628,p1647,p1702,p1703,p1720,p1721,p1727,p1731,p1798,p1848,p1871,p1874,p1881,p1928,p1941,p1956,p2005,p2068,p2069,p2076,p2077,p2078,p2081,p2125,p2155,p218,p23,p235,p265,p3,p303,p326,p327,p328,p329,p330,p438,p443,p452,p458,p48,p509,p510,p…	AKAP9,ARHGEF10,ARMC4,ASUN,AURKA,BBS4,BICD1,BRCA2,C9orf117,CAMSAP2,CCDC68,CCDC88A,CCDC88C,CDC14A,CDC14B,CDK5RAP2,CENPJ,CEP120,CEP135,CEP350,CEP57,CEP68,CEP72,CETN3,CHD3,CHP1,CLASP1,CLIP1,CNTLN,CRMP1,DCLK2,DLG1,DNAH7,DYNC1H1,EFHC1,EZR,FBXO5,FER,GAPDH,HAUS1,HTT,INO80,KIAA0753,KIF23,KIF25,KIF2A,KIF4A,LRGUK,MAP1B,MAP4,MAP6D1,MAP7,MAP7D3,MARK2,MARK3,NCOR1,NDEL1,NEK6,PCM1,PCNT,PHLDB2,PPP2R3C,PTK2,RAN,RA…
GO Biological Process	GO:0034976	response to endoplasmic reticulum stress	320	1.04338e-05	0.134628	0.000420711	1.75761	38.689	68	0.0179282	0.0315107	413	0.0113356	1	0.354147	1.36612	37.332	51	244	0.0179704	0.209016	p1008,p1185,p1186,p1228,p1234,p1328,p1339,p1346,p1387,p1390,p1483,p1495,p1496,p1497,p1498,p1544,p1569,p1578,p1659,p1660,p1671,p1702,p1703,p1756,p1852,p1853,p186,p1886,p1897,p1966,p1967,p1989,p1990,p200,p2018,p2019,p2042,p2043,p2089,p2106,p222,p243,p322,p323,p39,p428,p485,p486,p487,p50,p51,p52,p521,p523,p524,p527,p548,p592,p597,p598,p599,p693,p694,p774,p866,p867,p921,p977	ATF4,ATF6,ATP2A2,BCL2L11,CEBPB,CHAC1,COL4A3BP,CREB3L2,DDX11,DNAJC3,EDEM1,EDEM3,EIF2AK2,ERLIN1,ERN1,ERO1L,ERP44,IGFBP1,JKAMP,KIAA0368,MAP3K5,MARCH6,NRBF2,POMT1,PPP2CB,PSMC1,PSMC4,PSMC6,PTPN1,RNF121,SEC61B,SEC62,SEC63,SERP1,SRPX,STC2,THBS1,TMEM33,TMX1,TNFRSF10B,TTC23L,TXNDC11,TXNDC5,UBE2K,UBE4A,UBQLN1,UBXN4,UFL1,UGGT2,USP13,VCP
GO Biological Process	GO:0097711	ciliary basal body docking	321	1.04853e-05	0.135292	0.00042147	2.28257	15.3336	35	0.00710547	0.0162187	374	0.00885902	1	0.305636	1.63399	14.688	24	96	0.00845666	0.25	p1055,p1056,p1215,p1400,p1478,p1650,p1651,p1652,p1700,p1798,p1881,p1985,p2068,p2069,p2097,p217,p235,p399,p400,p408,p452,p569,p570,p571,p572,p603,p735,p77,p799,p954,p992,p993,p994,p995,p996	AHI1,AKAP9,ALMS1,CCDC41,CDK5RAP2,CENPJ,CEP135,CEP290,CEP57,CEP72,CEP78,CLASP1,DYNC1H1,DYNC1I2,HAUS1,HSP90AA1,KIAA1009,OFD1,PCM1,PCNT,SDCCAG8,TMEM216,TTBK2,YWHAE
GO Biological Process	GO:0071028	nuclear mRNA surveillance	322	1.04888e-05	0.135337	0.0004203	6.79167	1.32515	9	0.000614065	0.00417053	3772	0.319447	1	1	1.50829	1.989	3	13	0.00105708	0.230769	p107,p108,p109,p110,p111,p1319,p1320,p1321,p1971	EXOSC3,PRPF18,XRN1
GO Biological Process	GO:0055094	response to lipoprotein particle	323	1.08277e-05	0.13971	0.000432539	3.27332	5.80451	19	0.00268976	0.00880445	4512	0.404003	1	1	1.24494	3.213	4	21	0.00140944	0.190476	p162,p163,p164,p165,p166,p167,p168,p169,p170,p171,p172,p173,p2029,p2030,p2031,p2032,p729,p730,p899	ABCA1,ADAM17,CDH13,ITGB1
GO Biological Process	GO:0032727	positive regulation of interferon-alpha production	324	1.09577e-05	0.141387	0.00043638	3.94251	3.80469	15	0.00176306	0.00695088	694	0.0241943	1	0.449827	2.28758	3.06	7	20	0.00246653	0.35	p1045,p1046,p1047,p1082,p1264,p1841,p1921,p1922,p1962,p1963,p1964,p365,p366,p367,p368	DDX58,IFIH1,IRF5,RIPK2,SETD2,STAT1,TBK1
GO Biological Process	GO:0031032	actomyosin structure organization	325	1.09774e-05	0.141642	0.000435821	2.09693	20.0293	42	0.0092814	0.0194625	1406	0.0893146	1	0.819649	1.36165	14.688	20	96	0.00704722	0.208333	p1099,p1100,p1128,p1129,p1130,p1251,p1617,p162,p163,p164,p165,p166,p167,p168,p169,p1696,p170,p171,p172,p173,p508,p521,p522,p588,p589,p602,p606,p607,p618,p619,p622,p640,p649,p68,p683,p72,p73,p74,p749,p75,p76,p991	ACTC1,ACTN2,CAPN3,CDC42BPA,CFL2,CFLAR,CUL3,EPB41L2,EPB41L5,FRMD5,FRMD6,ITGB1,KIF23,MEF2A,MYH10,PDCD6IP,SRF,TMOD3,TPM1,TRPM7
GO Biological Process	GO:0006605	protein targeting	326	1.16833e-05	0.150749	0.00046242	1.53611	70.9584	109	0.0328816	0.0505097	509	0.0158585	1	0.402009	1.26717	59.9761	76	392	0.0267794	0.193878	p1062,p1073,p1119,p1182,p1183,p1256,p1300,p1339,p1346,p1347,p1360,p1407,p1408,p1433,p1434,p1452,p1453,p1468,p1469,p1470,p1471,p1472,p1473,p1505,p1533,p1545,p1566,p1585,p1586,p1587,p1602,p1607,p1671,p1704,p1712,p1719,p174,p175,p176,p177,p1776,p1777,p178,p1783,p1803,p183,p1832,p1833,p1834,p1841,p1848,p189,p1894,p1929,p1946,p1949,p2018,p203,p2083,p2084,p2088,p2135,p2136,p2143,p2144,p2145,p235,p246,p…	AKAP12,AP3B1,AP4E1,AP4S1,ARL6IP1,ATG3,CEP57,CHM,CLU,CSE1L,DNAJC19,ENSG00000260342,ERBB2IP,EXOC4,GNPTAB,HSP90AA1,IMMP2L,IPO5,IPO8,JAK2,KPNA3,LAMP2,LARS,MTX2,NCF1,NDUFA13,NEDD4,NUP153,NUP155,NUP188,NUP214,NUP35,NUP54,NUPL1,PAN3,PARD3,PEX1,PEX3,PEX5L,PEX7,PMM2,POM121,PPP1R10,PPP3CA,PRICKLE1,RAB33B,RAN,RANBP2,RANBP6,RPAIN,RPL10A,RPL35A,RPL37A,RPL39,RPLP1,RPS15A,RPS19,RPS24,SCARB2,SEC61B,SEC62,SEC63,S…
GO Biological Process	GO:0045091	regulation of single stranded viral RNA replication via double stranded DNA intermediate	327	1.18182e-05	0.15249	0.000466331	7.83052	1.02164	8	0.000473421	0.00370714	7126	0.775716	1	1	0.726216	1.377	1	9	0.000352361	0.111111	p371,p372,p373,p374,p375,p376,p377,p378	HMGA2
GO Biological Process	GO:0031338	regulation of vesicle fusion	328	1.19607e-05	0.154329	0.000470516	2.26792	15.4326	35	0.00715135	0.0162187	1240	0.0709553	1	0.738336	1.48544	10.098	15	66	0.00528541	0.227273	p1243,p1244,p157,p158,p159,p160,p161,p1610,p1980,p1981,p1982,p2013,p2014,p2015,p2016,p2081,p294,p295,p384,p385,p390,p391,p392,p393,p394,p395,p396,p397,p483,p492,p634,p635,p658,p8,p833	ANKRD27,ANXA1,ANXA2,C2CD5,EVI5,GRTP1,KIF5B,STXBP1,SYT1,TBC1D15,TBC1D2,TBC1D22B,TBC1D2B,TBC1D4,TBC1D5
GO Biological Process	GO:0031122	cytoplasmic microtubule organization	329	1.20331e-05	0.155263	0.000471924	3.13225	6.38519	20	0.00295885	0.00926784	526	0.0168948	1	0.414436	1.91296	6.27301	12	41	0.00422833	0.292683	p1359,p1396,p1557,p1727,p1881,p550,p569,p570,p571,p572,p580,p600,p605,p938,p939,p992,p993,p994,p995,p996	CCDC88A,CCDC88C,CEP120,CHP1,CLASP1,DLG1,DYNC1H1,EZR,PCM1,SLAIN2,TUBGCP4,TUBGCP5
GO Biological Process	GO:0043388	positive regulation of DNA binding	330	1.21641e-05	0.156953	0.000475617	2.20785	16.7584	37	0.00776571	0.0171455	1013	0.0529291	1	0.67418	1.60316	8.10901	13	53	0.00458069	0.245283	p101,p102,p103,p104,p105,p1071,p1457,p1514,p1515,p1516,p1517,p1518,p1519,p1520,p1521,p1522,p1741,p1742,p1743,p1856,p1946,p2036,p2041,p371,p372,p373,p374,p375,p376,p377,p378,p468,p469,p470,p471,p67,p865	GATA3,HIPK2,HMGA2,ITGA2,JAK2,KLF4,NEUROD1,PARP1,POU4F2,RB1,SIRT2,TWIST1,TXN
GO Biological Process	GO:0035455	response to interferon-alpha	331	1.24489e-05	0.160628	0.000485279	4.79642	2.50187	12	0.00115934	0.0055607	2480	0.180472	1	0.938963	1.63399	3.06	5	20	0.0017618	0.25	p101,p102,p103,p104,p105,p1211,p1212,p1898,p1899,p53,p54,p921	EIF2AK2,GATA3,MX2,STAR,TPR
GO Biological Process	GO:0044724	single-organism carbohydrate catabolic process	332	1.24931e-05	0.161199	0.000485539	2.29481	14.816	34	0.00686563	0.0157553	883	0.040708	1	0.594853	1.44545	15.912	23	104	0.0081043	0.221154	p1024,p106,p1299,p1319,p1413,p1414,p1415,p1416,p1435,p1659,p1799,p1849,p1989,p1990,p2103,p2104,p2105,p219,p245,p265,p266,p3,p531,p532,p553,p653,p655,p711,p835,p836,p89,p90,p91,p92	ABHD10,ADPGK,BPGM,CTBS,FUT8,FUT9,GAPDH,GK,GK2,GK5,GPD2,GPI,IDNK,KRIT1,MANBA,NUDT5,PFKP,PHKB,PKM,PYGM,SERPINA6,TPI1,TREH
GO Biological Process	GO:0016482	cytosolic transport	333	1.25268e-05	0.161634	0.000485386	2.00822	22.9058	46	0.0106144	0.021316	263	0.00369238	1	0.181151	1.62091	19.125	31	125	0.0109232	0.248	p1115,p1205,p1217,p1243,p1244,p1265,p1441,p1550,p1649,p182,p1858,p1859,p1860,p188,p1948,p203,p255,p256,p257,p312,p313,p314,p354,p355,p356,p406,p415,p492,p506,p507,p533,p637,p638,p639,p733,p734,p740,p750,p770,p796,p797,p8,p833,p947,p948,p978	ANKFY1,ANKRD27,AP1AR,ARL1,CCDC91,CLTC,CLTCL1,DENND2A,DOPEY1,DOPEY2,EEA1,ERC1,EVI5,FAM21C,KIAA1432,LAMP1,MON2,PIK3C3,PIKFYVE,PTPN23,RHOBTB3,SNX6,STX8,TBC1D5,TMEM87B,VPS13C,VPS26A,VPS53,VPS54,VTI1A,VTI1B
GO Biological Process	GO:0070828	heterochromatin organization	334	1.26444e-05	0.16315	0.000488474	5.24369	2.09776	11	0.000972085	0.00509731	3098	0.274512	1	1	1.63399	1.836	3	12	0.00105708	0.25	p1958,p1959,p371,p372,p373,p374,p375,p376,p377,p378,p762	CDKN2A,CENPV,HMGA2
GO Biological Process	GO:0051081	nuclear envelope disassembly	335	1.29474e-05	0.16706	0.000498687	2.76814	8.67008	24	0.00401765	0.0111214	164	0.00146592	1	0.115334	2.17865	7.34401	16	48	0.00563777	0.333333	p1073,p1407,p1408,p1505,p1585,p1586,p1587,p1776,p1777,p1851,p2076,p2077,p2078,p2083,p2084,p2088,p216,p453,p53,p54,p542,p715,p749,p972	NDEL1,NEK6,NEK9,NUP153,NUP155,NUP160,NUP188,NUP205,NUP214,NUP35,NUP54,NUP93,NUPL1,POM121,RANBP2,TPR
GO Biological Process	GO:0044033	multi-organism metabolic process	336	1.31326e-05	0.16945	0.000504316	2.14834	18.1536	39	0.00841221	0.0180723	1438	0.092587	1	0.830772	1.28069	22.644	29	148	0.0102185	0.195946	p1004,p1005,p1073,p1119,p1360,p1407,p1408,p1505,p1585,p1586,p1587,p1607,p1669,p1670,p1776,p1777,p1851,p189,p204,p2083,p2084,p2088,p2143,p2144,p216,p406,p453,p53,p54,p634,p635,p650,p698,p715,p813,p839,p868,p901,p972	ANXA2,ATG5,CCNT2,EEA1,EIF3A,NUP153,NUP155,NUP160,NUP188,NUP205,NUP214,NUP35,NUP54,NUP93,NUPL1,POM121,RANBP2,ROCK2,RPL10A,RPL35A,RPL37A,RPL39,RPLP1,RPS15A,RPS19,RPS24,TPR,UBA52,USF2
GO Biological Process	GO:0000717	nucleotide-excision repair, DNA duplex unwinding	337	1.31667e-05	0.169889	0.000504123	4.76887	2.51632	12	0.00116604	0.0055607	456	0.0127457	1	0.360652	2.37671	3.366	8	22	0.00281889	0.363636	p1229,p2008,p2009,p2034,p2035,p2036,p2145,p442,p67,p813,p997,p998	CUL4B,ERCC3,PARP1,RAD23B,RBX1,UBA52,UBC,XPA
GO Biological Process	GO:0032886	regulation of microtubule-based process	338	1.35299e-05	0.174577	0.000516499	1.75105	38.2628	67	0.0177307	0.0310473	361	0.00771688	1	0.27582	1.46054	27.387	40	179	0.0140944	0.223464	p1151,p1156,p1191,p1192,p1251,p1286,p1297,p1298,p1299,p1311,p1312,p1313,p1314,p1349,p1396,p142,p143,p1557,p1642,p1731,p1789,p2068,p2069,p2087,p2148,p2149,p2150,p223,p258,p311,p326,p327,p328,p329,p330,p348,p390,p391,p392,p393,p394,p395,p438,p452,p492,p53,p54,p56,p569,p570,p571,p572,p579,p58,p655,p712,p716,p770,p901,p914,p960,p972,p992,p993,p994,p995,p996	ABL1,ARMC4,AURKA,BBS4,BICD1,C16orf80,CAMSAP2,CCDC65,CDK5RAP2,CENPJ,CEP120,CHMP2B,CHMP3,CLASP1,CLIP1,CLTC,CYLD,DYNC1H1,FKBP4,GNAI1,KIF25,KLHL42,LAMP1,MAP6D1,MEMO1,MKKS,NAV3,PAK1,PDCD6IP,PHLDB2,RANBP2,RGS2,ROCK2,SENP6,SLAIN2,STAG1,STAG2,TPR,TRAF3IP1,XRCC3
GO Biological Process	GO:0048193	Golgi vesicle transport	339	1.36654e-05	0.176325	0.000520132	1.59694	57.6102	92	0.0266961	0.0426321	318	0.00584896	1	0.237324	1.34741	49.7251	67	325	0.0236082	0.206154	p1055,p1056,p1128,p1129,p1130,p1159,p1160,p1189,p1205,p1223,p1252,p1274,p1310,p1318,p1362,p1365,p1366,p1441,p1445,p1452,p1453,p1479,p1528,p1587,p1649,p1681,p1682,p1736,p1796,p1811,p1817,p1818,p1825,p1829,p1848,p1852,p1853,p19,p1904,p1966,p1967,p2019,p203,p2082,p2119,p2125,p246,p312,p313,p314,p315,p316,p354,p355,p356,p415,p43,p44,p45,p465,p492,p498,p499,p500,p516,p517,p533,p542,p552,p553,p569,p570…	AMN,ANK1,ANKFY1,AP1AR,ARF4,ARL1,ATP9A,BCAP29,BET1,BLZF1,CAPZA1,CCDC91,CNIH4,COG3,COG7,COMMD1,COPB2,COPG1,CREB3L2,CTAGE5,CUL3,CYTH3,DOPEY1,DOPEY2,DYNC1H1,DYNC1I1,DYNC1I2,ERGIC2,EXOC4,GOLGA4,GOLGA5,GOPC,HTT,KIF13A,KIF23,KIF2A,KIF4A,KIFAP3,KLC1,LAMP1,MON2,NBAS,NKD2,PITPNB,RAB1A,RAB31,RAB33B,RINT1,RP2,SCFD1,SEC23B,SEC24D,SERPINA1,SORL1,SPTAN1,SPTBN1,SPTBN5,STEAP2,STX17,STX18,TMED10,TRAPPC8,VCP,VPS13C…
GO Biological Process	GO:2000679	positive regulation of transcription regulatory region DNA binding	340	1.38778e-05	0.179065	0.000526662	2.75606	8.70807	24	0.00403525	0.0111214	456	0.0127457	1	0.360652	2.37671	3.366	8	22	0.00281889	0.363636	p101,p102,p103,p104,p105,p1071,p1457,p1741,p1742,p1743,p2036,p371,p372,p373,p374,p375,p376,p377,p378,p468,p469,p470,p471,p67	GATA3,HMGA2,KLF4,NEUROD1,PARP1,POU4F2,RB1,TWIST1
GO Biological Process	GO:0002097	tRNA wobble base modification	341	1.39611e-05	0.18014	0.000528269	5.18694	2.12071	11	0.00098272	0.00509731	819	0.0347198	1	0.546996	2.3068	2.601	6	17	0.00211416	0.352941	p1709,p1710,p1711,p1875,p1876,p1877,p1878,p2037,p213,p238,p795	ADAT2,ALKBH8,ELP2,IKBKAP,KIAA1456,NAT10
GO Biological Process	GO:0002521	leukocyte differentiation	342	1.40866e-05	0.181759	0.00053146	1.52576	72.0953	110	0.0334084	0.0509731	1009	0.051444	1	0.657861	1.23361	46.206	57	302	0.0200846	0.188742	p101,p102,p103,p104,p105,p1059,p1060,p1070,p1101,p1114,p112,p1128,p1129,p113,p1130,p1196,p1197,p1198,p1213,p1243,p1244,p1249,p1250,p1282,p1286,p1309,p1382,p1454,p1455,p1500,p1590,p1617,p162,p1621,p1622,p163,p164,p165,p166,p1669,p167,p1670,p168,p169,p1691,p1692,p1695,p170,p171,p172,p173,p1741,p1742,p1743,p1748,p1755,p1806,p1807,p1808,p1809,p1810,p1840,p1861,p1862,p1908,p1912,p1913,p1980,p1981,p198…	ABL1,ADAM17,ANXA1,ANXA2,APP,ATG5,B2M,BRAF,CASP8,CD79A,CD8A,CDK6,CHD7,CMTM7,CYLD,DCLRE1C,DOCK10,FADD,FOXP1,FZD5,GATA2,GATA3,GLI3,HDAC9,IL15,IL7R,ITFG2,ITGA4,ITGB1,JMJD6,KLF6,L3MBTL3,LEP,LRRK1,MALT1,PARP1,PKNOX1,PLCL2,POU1F1,POU2F2,PRKDC,PSEN1,RBPJ,RC3H2,RELB,RORA,RSAD2,RUNX2,SNX10,SOX4,SP3,SRF,THEMIS,TNFRSF11A,TNFSF11,TNFSF8,ZFP36L2
GO Biological Process	GO:1900195	positive regulation of oocyte maturation	343	1.41301e-05	0.182321	0.000531548	67.5058	0.0444406	3	2.05934e-05	0.00139018	620	0.0234021	1	0.487027	6.53594	0.306	2	2	0.000704722	1	p1191,p1192,p865	AURKA,SIRT2
GO Biological Process	GO:0045071	negative regulation of viral genome replication	344	1.46764e-05	0.189369	0.000550491	3.20071	5.93618	19	0.00275078	0.00880445	1875	0.146975	1	1	1.40971	7.80301	11	51	0.00387597	0.215686	p1211,p1212,p1824,p1854,p1855,p193,p194,p371,p372,p373,p374,p375,p376,p377,p378,p431,p665,p897,p921	EIF2AK2,HMGA2,IFIT1,IFIT5,ISG20,MX1,OAS1,OAS3,RSAD2,SRPK2,ZC3HAV1
GO Biological Process	GO:0090162	establishment of epithelial cell polarity	345	1.47811e-05	0.190721	0.000552814	2.74511	8.74281	24	0.00405135	0.0111214	1029	0.0535624	1	0.671638	1.86741	4.284	8	28	0.00281889	0.285714	p107,p108,p109,p110,p111,p1272,p1617,p1736,p174,p175,p176,p177,p178,p2123,p2124,p861,p862,p863,p864,p992,p993,p994,p995,p996	CLASP1,CYTH3,FRMD4A,MSN,PARD3,PTK7,SIPA1L3,WNT5A
GO Biological Process	GO:0043618	regulation of transcription from RNA polymerase II promoter in response to stress	346	1.48361e-05	0.191431	0.000553268	2.24402	15.597	35	0.00722753	0.0162187	1054	0.0562337	1	0.68841	1.38816	17.289	24	113	0.00845666	0.212389	p1036,p1037,p1038,p1039,p1185,p1201,p1202,p1228,p1229,p1278,p1382,p1562,p1732,p178,p2071,p2076,p2077,p2078,p39,p442,p524,p548,p623,p624,p625,p626,p657,p689,p778,p813,p865,p866,p867,p931,p932	ATF4,ATF6,BACH1,CEBPB,CREBBP,CUL2,EPAS1,NEDD4,PSMB1,PSMB7,PSMC1,PSMC4,PSMC6,PSMD12,PSMD14,PSMD5,PSMD6,RBPJ,RBX1,SIN3A,SIRT2,UBA52,UBC,UBE2D2
GO Biological Process	GO:0033045	regulation of sister chromatid segregation	347	1.48452e-05	0.191547	0.000552009	2.30815	14.2972	33	0.00662519	0.0152919	518	0.016207	1	0.403705	1.68067	10.71	18	70	0.0063425	0.257143	p1128,p1129,p1130,p1380,p1381,p1447,p1567,p1647,p1874,p191,p1977,p1978,p206,p2076,p2077,p2078,p2127,p2128,p322,p323,p468,p469,p470,p471,p53,p54,p579,p593,p594,p595,p775,p776,p976	ANAPC4,AXIN2,BUB1,BUB1B,BUB3,CUL3,DDX11,HDAC8,MAD2L1,NEK6,PTTG1,RB1,SMC5,TNKS,TPR,TTK,WAPAL,XRCC3
GO Biological Process	GO:0016052	carbohydrate catabolic process	348	1.55703e-05	0.200904	0.000577311	2.23867	15.6343	35	0.0072448	0.0162187	938	0.0470197	1	0.646796	1.41318	16.983	24	111	0.00845666	0.216216	p1024,p106,p1299,p1319,p1413,p1414,p1415,p1416,p1435,p1659,p1799,p1849,p1989,p1990,p2103,p2104,p2105,p219,p245,p265,p266,p285,p3,p531,p532,p553,p653,p655,p711,p835,p836,p89,p90,p91,p92	ABHD10,ADPGK,BPGM,CTBS,DERA,FUT8,FUT9,GAPDH,GK,GK2,GK5,GPD2,GPI,IDNK,KRIT1,MANBA,NUDT5,PFKP,PHKB,PKM,PYGM,SERPINA6,TPI1,TREH
GO Biological Process	GO:0051236	establishment of RNA localization	349	1.69634e-05	0.218878	0.000627159	1.85567	29.639	55	0.0137345	0.0254866	284	0.00451867	1	0.205297	1.49706	27.387	41	179	0.0144468	0.22905	p1062,p1073,p1088,p1132,p1133,p1134,p1211,p1212,p1242,p1320,p1321,p1352,p1407,p1408,p1505,p1585,p1586,p1587,p1673,p1744,p1745,p1747,p1776,p1777,p1851,p1874,p1943,p2008,p2009,p2083,p2084,p2088,p2141,p2144,p2146,p2147,p216,p365,p429,p443,p453,p49,p496,p53,p54,p551,p699,p715,p78,p781,p782,p898,p942,p972,p999	AGFG1,AHCTF1,ATR,ATXN2,CDC40,CPSF2,CPSF3,HNRNPA2B1,HNRNPA3,IGF2BP2,IGF2BP3,LUZP4,MX2,NCBP1,NUP153,NUP155,NUP160,NUP188,NUP205,NUP214,NUP35,NUP54,NUP93,NUPL1,PABPN1,PNPT1,POLR2D,POM121,RAN,RANBP2,RFTN1,RFTN2,SMG1,SMG7,THOC1,THOC2,TNKS,TPR,UPF3B,XPOT,ZC3H3
GO Biological Process	GO:0007077	mitotic nuclear envelope disassembly	350	1.73757e-05	0.224199	0.000640568	2.78807	8.24943	23	0.00382272	0.010658	172	0.001581	1	0.118602	2.22816	6.73201	15	44	0.00528541	0.340909	p1073,p1407,p1408,p1505,p1585,p1586,p1587,p1776,p1777,p1851,p2076,p2077,p2078,p2083,p2084,p2088,p216,p453,p53,p54,p542,p715,p972	NEK6,NEK9,NUP153,NUP155,NUP160,NUP188,NUP205,NUP214,NUP35,NUP54,NUP93,NUPL1,POM121,RANBP2,TPR
GO Biological Process	GO:0034612	response to tumor necrosis factor	351	1.76819e-05	0.228149	0.000649998	1.6979	42.4053	72	0.0196503	0.0333642	1505	0.101889	1	0.873536	1.19996	39.168	47	256	0.016561	0.183594	p101,p102,p103,p1035,p1036,p1037,p1038,p1039,p104,p105,p1082,p1101,p1278,p1315,p1436,p1437,p1493,p1494,p1533,p1702,p1703,p1732,p1866,p1886,p1903,p1934,p1946,p1974,p2052,p2053,p2054,p2067,p2071,p2076,p2077,p2078,p21,p22,p222,p273,p274,p275,p442,p460,p461,p462,p463,p524,p525,p548,p575,p576,p592,p636,p725,p744,p778,p806,p810,p811,p813,p839,p866,p867,p899,p924,p925,p926,p927,p929,p930,p972	ADAM17,ADAM9,ADAMTS12,CASP8,CD58,CLDN18,ERBB2IP,GATA3,GCH1,HAMP,IL18BP,JAK2,KARS,LIMS1,MAP3K5,MAP4K3,NPNT,NUB1,POSTN,PSMB1,PSMB7,PSMC1,PSMC4,PSMC6,PSMD12,PSMD14,PSMD5,PSMD6,RORA,STAT1,TANK,THBS1,TJP2,TNFRSF10B,TNFRSF11A,TNFRSF11B,TNFSF11,TNFSF14,TNFSF15,TNFSF8,TRAF3,TRIM32,TXNDC17,UBA52,UBC,YBX3,ZFP36L2
GO Biological Process	GO:1905152	positive regulation of voltage-gated sodium channel activity	352	1.86553e-05	0.240709	0.000683834	16.0766	0.311011	5	0.00014412	0.00231696	1943	0.153	1	1	6.53594	0.153	1	1	0.000352361	1	p157,p158,p159,p160,p161	KIF5B
GO Biological Process	GO:0000715	nucleotide-excision repair, DNA damage recognition	353	1.86846e-05	0.241087	0.000682966	4.59958	2.60893	12	0.00120896	0.0055607	293	0.00481414	1	0.212003	2.55754	3.519	9	23	0.00317125	0.391304	p1229,p1421,p2008,p2009,p2034,p2035,p2036,p2145,p442,p67,p763,p813	COPS3,COPS4,CUL4B,PARP1,RAD23B,RBX1,UBA52,UBC,XPA
GO Biological Process	GO:0010965	regulation of mitotic sister chromatid separation	354	1.8835e-05	0.243027	0.000686518	2.77339	8.29309	23	0.00384295	0.010658	1093	0.0620459	1	0.732459	1.60064	7.49701	12	49	0.00422833	0.244898	p1128,p1129,p1130,p1380,p1381,p1447,p1567,p1647,p206,p2076,p2077,p2078,p468,p469,p470,p471,p53,p54,p579,p593,p594,p595,p976	ANAPC4,BUB1,BUB1B,BUB3,CUL3,MAD2L1,NEK6,PTTG1,RB1,TPR,TTK,XRCC3
GO Biological Process	GO:0030035	microspike assembly	355	1.90961e-05	0.246398	0.000694078	8.85497	0.790517	7	0.000366319	0.00324374	434	0.0126725	1	0.376759	4.90196	0.612001	3	4	0.00105708	0.75	p1735,p2087,p72,p73,p74,p75,p76	ABL1,ACTN2,FSCN1
GO Biological Process	GO:1903578	regulation of ATP metabolic process	356	1.92555e-05	0.248454	0.000697905	2.18679	16.4625	36	0.00762858	0.0166821	266	0.00373887	1	0.181364	1.74292	13.77	24	90	0.00845666	0.266667	p1073,p1407,p1408,p1505,p1585,p1586,p1587,p1603,p1776,p1777,p1851,p190,p1966,p1967,p2083,p2084,p2088,p2126,p216,p260,p331,p332,p333,p453,p462,p463,p53,p54,p544,p67,p715,p759,p760,p761,p763,p972	C12orf5,DNAJC15,DNM1L,ESRRB,FLCN,NCOR1,NUP153,NUP155,NUP160,NUP188,NUP205,NUP214,NUP35,NUP54,NUP93,NUPL1,OGT,PARP1,POM121,PPIF,RANBP2,TPR,UQCC2,VCP
GO Biological Process	GO:0090501	RNA phosphodiester bond hydrolysis	357	1.94184e-05	0.250556	0.000701838	2.18589	16.4693	36	0.00763173	0.0166821	1554	0.10881	1	0.903462	1.2777	20.349	26	133	0.00916138	0.195489	p1145,p1164,p1165,p1316,p1319,p1320,p1321,p1410,p1451,p1595,p1873,p1940,p1941,p1943,p1971,p2008,p2009,p226,p227,p242,p415,p456,p49,p551,p665,p696,p751,p752,p753,p754,p774,p802,p890,p891,p898,p942	ABT1,AGO2,CCRN4L,CNOT6L,CPSF2,CPSF3,DBR1,DIS3L2,ELAC1,ELAC2,ENSG00000255767,ERI1,ERN1,EXOSC3,ISG20,NCBP1,PAN3,PARN,PCF11,PNPT1,REXO2,SMG7,UTP20,XRN1,XRN2,ZC3H3
GO Biological Process	GO:0001701	in utero embryonic development	358	2.01782e-05	0.26036	0.000727261	1.48824	79.2883	118	0.0367415	0.0546803	100	0.000497774	1	0.0642278	1.4664	47.736	70	312	0.0246653	0.224359	p101,p102,p103,p104,p105,p1052,p1053,p1059,p1060,p1101,p1114,p1128,p1129,p1130,p1169,p1176,p1177,p1185,p1230,p1237,p1264,p1309,p1330,p1340,p1366,p1381,p1382,p1386,p1445,p1457,p1544,p1617,p162,p1629,p163,p164,p165,p166,p1669,p167,p1670,p168,p169,p170,p171,p172,p173,p1741,p1742,p1743,p1755,p1758,p189,p190,p1910,p1912,p1913,p1916,p1917,p1923,p1939,p1952,p1975,p1976,p2017,p2110,p2111,p2112,p2113,p211…	APBA1,BCL2L11,BIRC6,BRCA2,BRK1,CAPN2,CASP8,CEBPB,CHD7,CHD8,CITED1,COL4A3BP,COPS3,CUL3,CYR61,E2F7,EDNRA,EGFR,EIF2S2,EPAS1,EPB41L5,FLCN,FUT8,FZD5,GATA2,GATA3,GCM1,GLI3,GPI,ITGB1,KDM4C,KDM6A,MBNL1,MED21,MSX1,MYO1E,NBN,NCOA1,NDEL1,OCRL,PLAC1,PLCG1,PRDM1,PSMC4,RBBP8,RBPJ,RDH10,SEC24D,SETD2,SIN3A,SKIL,SLC34A2,SMAD3,SOX17,SP3,SRF,TANC2,TBX3,TGFB3,TGFBR1,THOC2,TPM1,TWIST1,UBR3,WDR19,WNT7B,YBX3,ZFAT,ZMIZ1…
GO Biological Process	GO:0051754	meiotic sister chromatid cohesion, centromeric	359	2.02895e-05	0.261796	0.000729236	15.7943	0.316569	5	0.000146695	0.00231696	434	0.0126725	1	0.376759	4.90196	0.612001	3	4	0.00105708	0.75	p1094,p593,p594,p595,p976	BUB1,BUB1B,SGOL2
GO Biological Process	GO:0032489	regulation of Cdc42 protein signal transduction	360	2.07027e-05	0.267127	0.000742019	4.55085	2.63687	12	0.0012219	0.0055607	1303	0.0774759	1	0.767208	2.80112	1.071	3	7	0.00105708	0.428571	p168,p169,p170,p171,p172,p173,p174,p2029,p2030,p2031,p2032,p2087	ABCA1,ABL1,NRP1
GO Biological Process	GO:0097374	sensory neuron axon guidance	361	2.12059e-05	0.27362	0.000757951	7.2089	1.10974	8	0.000514244	0.00370714	620	0.0234021	1	0.487027	6.53594	0.306	2	2	0.000704722	1	p168,p169,p170,p171,p172,p173,p174,p1865	GBX1,NRP1
GO Biological Process	GO:0010692	regulation of alkaline phosphatase activity	362	2.18012e-05	0.281301	0.000777074	3.93286	3.55975	14	0.00164956	0.00648749	832	0.0362063	1	0.561503	2.90486	1.377	4	9	0.00140944	0.444444	p1436,p1437,p1514,p1515,p1516,p1517,p1518,p1519,p1520,p1521,p1522,p1591,p645,p646	GPLD1,ITGA2,NPNT,SMAD3
GO Biological Process	GO:0001704	formation of primary germ layer	363	2.20044e-05	0.283923	0.000782157	1.74781	36.6173	64	0.0169682	0.0296571	527	0.0168981	1	0.41373	1.50829	17.901	27	117	0.00951374	0.230769	p1070,p1103,p1117,p1118,p1214,p1264,p1272,p1290,p1514,p1515,p1516,p1517,p1518,p1519,p1520,p1521,p1522,p1617,p162,p163,p164,p1641,p165,p166,p167,p168,p169,p170,p171,p172,p173,p1755,p1830,p1848,p1910,p2036,p2110,p2111,p2112,p2113,p2114,p2115,p371,p372,p373,p374,p375,p376,p377,p378,p622,p645,p646,p713,p714,p716,p730,p731,p783,p788,p789,p835,p836,p991	BMPR2,COL12A1,COL8A1,EPB41L5,EXOC4,FN1,GPI,HMGA2,HSBP1,INHBA,ITGA2,ITGA4,ITGB1,KDM6A,KLF4,LAMA3,LAMB1,LEO1,MMP15,MMP2,POFUT2,SETD2,SMAD3,SOX17,SRF,TWSG1,WNT5A
GO Biological Process	GO:0009144	purine nucleoside triphosphate metabolic process	364	2.33237e-05	0.300946	0.000826775	1.82229	30.7306	56	0.0142403	0.0259499	6337	0.639079	1	1	0.957146	36.567	35	239	0.0123326	0.146444	p100,p106,p1060,p1061,p1111,p1196,p1197,p1198,p1213,p1224,p1225,p1516,p1517,p1518,p1519,p1520,p1521,p1522,p1523,p1524,p1737,p1817,p1818,p1830,p1849,p1861,p1862,p1882,p1944,p1945,p1966,p1967,p243,p244,p265,p266,p42,p43,p436,p532,p653,p655,p662,p67,p755,p795,p814,p835,p836,p89,p90,p91,p92,p928,p966,p99	ADPGK,AK3,ATP1B1,ATP5C1,ATP5G3,ATP5J,ATP5L,ATP6V1B2,BPGM,COX10,COX5B,COX6A1,COX7A2L,DLD,EFTUD1,GAPDH,GPHN,GPI,MOCOS,MOCS2,NDUFA13,NDUFA4,NDUFB2,NDUFS1,NDUFV3,NME7,NUDT5,OLA1,PARP1,PFKP,PKM,SLC25A13,TPI1,UQCR10,VCP
GO Biological Process	GO:0032479	regulation of type I interferon production	365	2.45946e-05	0.317344	0.000869435	2.16064	16.6618	36	0.00772092	0.0166821	1278	0.0743476	1	0.750632	1.33933	18.666	25	122	0.00880902	0.204918	p1045,p1046,p1047,p1082,p1151,p1264,p1430,p1435,p1639,p1640,p1705,p1735,p1749,p1841,p1908,p1921,p1922,p1962,p1963,p1964,p2067,p2108,p2109,p234,p365,p366,p367,p368,p442,p575,p576,p60,p689,p712,p813,p879	CREBBP,CYLD,DDX3X,DDX58,HERC5,IFIH1,IKBKE,IRF5,MB21D1,MRE11A,NFKB1,PRKDC,RELB,RIPK2,RNF216,SETD2,STAT1,TAX1BP1,TBK1,TNFAIP3,TRAF3,TRAF3IP1,TRIM32,UBA52,UBC
GO Biological Process	GO:0061418	regulation of transcription from RNA polymerase II promoter in response to hypoxia	366	2.51143e-05	0.32405	0.000885383	2.48486	10.8658	27	0.00503512	0.0125116	690	0.0240309	1	0.449378	1.59209	11.934	19	78	0.00669486	0.24359	p1036,p1037,p1038,p1039,p1201,p1202,p1229,p1278,p1382,p1562,p1732,p178,p2071,p2076,p2077,p2078,p442,p524,p548,p689,p778,p813,p865,p866,p867,p931,p932	BACH1,CREBBP,CUL2,EPAS1,PSMB1,PSMB7,PSMC1,PSMC4,PSMC6,PSMD12,PSMD14,PSMD5,PSMD6,RBPJ,RBX1,SIRT2,UBA52,UBC,UBE2D2
GO Biological Process	GO:0006997	nucleus organization	367	2.52941e-05	0.326369	0.000889289	1.9342	24.2994	47	0.0112602	0.0217794	255	0.00343918	1	0.174022	1.57764	22.185	35	145	0.0123326	0.241379	p1073,p1132,p1133,p1134,p1223,p1281,p1286,p1390,p1407,p1408,p1505,p1585,p1586,p1587,p1776,p1777,p1824,p1851,p1856,p187,p1891,p1892,p1995,p2076,p2077,p2078,p2083,p2084,p2088,p216,p219,p249,p250,p303,p370,p416,p453,p48,p53,p54,p542,p715,p749,p78,p868,p937,p972	AGFG1,AHCTF1,ASUN,CHMP2B,ETS1,GOLM1,HIPK2,LEMD3,NDEL1,NEK6,NEK9,NUP153,NUP155,NUP160,NUP188,NUP205,NUP214,NUP35,NUP54,NUP93,NUPL1,PITPNB,POM121,PPP2R2A,RANBP2,REEP3,RPS19,RTN4,SF1,SRPK2,SYCP3,TMEM33,TMF1,TOR1AIP1,TPR
GO Biological Process	GO:0035023	regulation of Rho protein signal transduction	368	2.53121e-05	0.326602	0.000887505	1.79545	32.3039	58	0.0149694	0.0268767	2934	0.232046	1	1	1.17443	19.584	23	128	0.0081043	0.179688	p1000,p1001,p1074,p1075,p1076,p1077,p1128,p1129,p1130,p1285,p1476,p1485,p1486,p1487,p1592,p162,p163,p164,p165,p166,p167,p168,p169,p170,p1706,p1707,p171,p172,p1723,p173,p174,p1871,p1875,p1876,p1877,p1878,p2029,p2030,p2031,p2032,p2087,p327,p328,p329,p330,p405,p406,p468,p469,p470,p471,p472,p488,p519,p520,p763,p906,p96	ABCA1,ABL1,ARHGEF10,ARHGEF4,COL3A1,CUL3,DLC1,ECT2L,FAM65B,FARP1,FGD4,FLCN,ITGB1,ITSN2,LPAR6,NET1,NRP1,PLEKHG4B,PLEKHG7,ROBO1,SOS2,TIAM2,TRIO
GO Biological Process	GO:0051893	regulation of focal adhesion assembly	369	2.56853e-05	0.331417	0.000898149	2.21257	15.3667	34	0.00712082	0.0157553	307	0.00556142	1	0.233743	1.93657	8.26201	16	54	0.00563777	0.296296	p1297,p1298,p1299,p168,p169,p170,p171,p172,p173,p174,p1875,p1876,p1877,p1878,p1941,p2087,p2097,p425,p426,p586,p592,p645,p646,p672,p673,p674,p901,p972,p991,p992,p993,p994,p995,p996	ABL1,CLASP1,CORO1C,DLC1,EPB41L5,FMN1,GPM6B,GREM1,IQGAP1,LIMS1,NRP1,PHLDB2,PTK2,ROCK2,SMAD3,THBS1
GO Biological Process	GO:0030162	regulation of proteolysis	370	2.58294e-05	0.333276	0.000900747	1.35722	134.834	183	0.062481	0.0848007	808	0.0337174	1	0.538436	1.16116	113.679	132	743	0.0465116	0.177658	p10,p1035,p1036,p1037,p1038,p1039,p1101,p1117,p1118,p1120,p1124,p1125,p1191,p1192,p1196,p1197,p1198,p1229,p123,p124,p1246,p125,p1257,p1258,p1259,p1260,p1261,p1262,p1266,p1278,p1281,p1283,p1285,p1320,p1321,p1329,p1338,p1355,p1358,p1359,p1380,p1381,p1387,p144,p1447,p145,p1459,p146,p147,p1479,p148,p1484,p149,p1539,p1540,p1561,p1563,p1567,p1591,p1613,p1657,p1658,p1659,p1660,p1697,p1702,p1703,p1705,p1…	ABTB2,ADAM9,AKIRIN2,ANAPC1,ANAPC4,ANKIB1,ANP32B,APP,ARIH1,ARL6IP1,ASPH,ATR,AURKA,BCL2L11,BIRC6,BLID,BTBD9,BUB1B,BUB3,C1QBP,C1R,C3,CAPN3,CASP8,CCAR2,CFHR5,CHAC1,CLEC3B,CLU,COMMD1,CPN1,CRIM1,CTGF,CUL1,CYR61,DAP,DDX3X,DET1,DLC1,DNAJC1,EPHA4,F3,FADD,FBXO5,FBXW7,FN1,GAPDH,GLG1,GPI,GPLD1,IDE,IL1R2,JAK2,KARS,KLF4,MAD2L1,MAP3K5,MFI2,NAIP,NDUFA13,NEK5,NKD2,NLRC4,NLRP3,NUB1,OGT,PAK2,PAPLN,PBK,PDCD5,PERP,PI…
GO Biological Process	GO:0051056	regulation of small GTPase mediated signal transduction	371	2.62087e-05	0.338171	0.000911513	1.47084	82.2657	121	0.0381213	0.0560704	1057	0.0573482	1	0.70006	1.22285	47.4301	58	310	0.0204369	0.187097	p1000,p1001,p1010,p1011,p1074,p1075,p1076,p1077,p1128,p1129,p1130,p1285,p129,p130,p1303,p131,p132,p133,p134,p1377,p1425,p1476,p1485,p1486,p1487,p156,p1565,p157,p158,p1592,p162,p1624,p1625,p163,p164,p165,p166,p167,p168,p169,p1693,p1694,p170,p1706,p1707,p171,p172,p1723,p173,p1736,p174,p1823,p1852,p1853,p1871,p1875,p1876,p1877,p1878,p1886,p1897,p2029,p2030,p2031,p2032,p2079,p2087,p2090,p2126,p2151,p…	ABCA1,ABL1,ARHGAP11B,ARHGAP12,ARHGAP15,ARHGAP18,ARHGAP21,ARHGAP24,ARHGAP26,ARHGAP31,ARHGAP44,ARHGEF10,ARHGEF4,CD2AP,CGNL1,COL3A1,CRK,CUL3,CYTH3,DGKI,DLC1,ECT2L,FAM65B,FARP1,FGD4,FLCN,GDI2,ITGB1,ITSN2,KRAS,LPAR6,MAPKAP1,NET1,NRP1,OCRL,OGT,PLEKHG4B,PLEKHG7,PPP2CB,RALBP1,RALGAPA1,RAP1GAP2,RAPGEF1,RASGRP1,RDX,RELN,RHOBTB2,RHOJ,ROBO1,SIPA1L3,SLIT2,SOS2,SRGAP1,SRGAP2,SSX2IP,STARD13,TIAM2,TRIO
GO Biological Process	GO:0072383	plus-end-directed vesicle transport along microtubule	372	2.65976e-05	0.343189	0.000922552	6.9798	1.14617	8	0.000531124	0.00370714	461	0.0129783	1	0.363252	3.73482	1.071	4	7	0.00140944	0.571429	p157,p158,p1587,p159,p160,p161,p45,p649	KIF13A,KIF23,KIF5B,KIFAP3
GO Biological Process	GO:0051683	establishment of Golgi localization	373	2.82553e-05	0.364578	0.000977421	5.97649	1.5059	9	0.000697823	0.00417053	606	0.0228398	1	0.486306	3.26797	1.224	4	8	0.00140944	0.5	p129,p130,p131,p1310,p132,p133,p1338,p134,p1929	ARHGAP21,COPG1,PDCD10,YWHAZ
GO Biological Process	GO:0001666	response to hypoxia	374	2.8303e-05	0.365193	0.000976453	1.51917	68.4583	104	0.031723	0.0481928	896	0.042992	1	0.619114	1.23283	51.102	63	334	0.0221987	0.188623	p1036,p1037,p1038,p1039,p1040,p1041,p1099,p1100,p1113,p112,p113,p1184,p1201,p1202,p1229,p1265,p1278,p1323,p1324,p1382,p1457,p1468,p1469,p1470,p1471,p1472,p1473,p1514,p1515,p1516,p1517,p1518,p1519,p1520,p1521,p1522,p1562,p1569,p1606,p1617,p1700,p1732,p1741,p1742,p1743,p178,p1840,p1856,p1887,p1891,p1892,p1893,p1911,p1989,p1990,p2071,p2076,p2077,p2078,p2101,p223,p249,p250,p260,p262,p281,p301,p302,p3…	ADAM17,APOLD1,ATP1B1,BACH1,BNIP3L,BRIP1,C12orf5,CAPN2,CFLAR,CREB1,CREBBP,CUL2,DNM1L,DPP4,EDNRA,EPAS1,ERCC3,ERO1L,ETS1,HIPK2,ITGA2,ITPR2,KCNA5,LEP,LOXL2,MMP2,MYB,PAK1,PDK3,PENK,PKM,PLOD2,POSTN,PPARD,PSMB1,PSMB7,PSMC1,PSMC4,PSMC6,PSMD12,PSMD14,PSMD5,PSMD6,PTGIS,RBPJ,RBX1,RORA,SCAP,SCFD1,SIRT2,SMAD3,SRF,STC2,SUV39H2,TGFB3,THBS1,TWIST1,UBA52,UBC,UBE2D2,UBQLN1,VEGFC,WTIP
GO Biological Process	GO:0002429	immune response-activating cell surface receptor signaling pathway	375	2.90007e-05	0.374197	0.000997858	1.61696	50.0941	81	0.0232132	0.0375347	741	0.0270879	1	0.471681	1.28425	43.605	56	285	0.0197322	0.196491	p101,p102,p103,p1036,p1037,p1038,p1039,p104,p105,p1072,p1088,p1176,p1177,p1188,p1189,p1237,p1242,p1278,p1317,p1345,p1358,p136,p137,p1394,p1395,p1435,p1489,p1526,p1562,p1591,p1691,p1692,p1732,p1780,p1781,p1819,p1861,p1862,p1863,p1864,p1921,p1922,p1941,p207,p2071,p2076,p2077,p2078,p2087,p2103,p2104,p2105,p223,p299,p407,p437,p442,p524,p536,p537,p548,p571,p572,p580,p642,p689,p724,p735,p774,p778,p805,…	ABI1,ABL1,ACTR3,ARPC1A,ARPC1B,BCAR1,BRAF,BRK1,CD79A,CREBBP,CRK,CUL1,CYFIP1,GATA3,GPLD1,HSP90AA1,ICAM2,KRAS,LIMK1,MALT1,MUC6,MYO10,NCKAP1,NFATC2,NFKB1,PAK1,PAK2,PDE4D,PIK3CA,PIK3CB,PLCG1,PSEN1,PSMB1,PSMB7,PSMC1,PSMC4,PSMC6,PSMD12,PSMD14,PSMD5,PSMD6,PTK2,RELB,RFTN1,RFTN2,RIPK2,SPG21,SPPL3,TAB3,TEC,THEMIS,TXK,UBA52,UBC,UBE2D2,UBE2N
GO Biological Process	GO:2001023	regulation of response to drug	376	2.9204e-05	0.376819	0.00100218	5.9508	1.5124	9	0.000700835	0.00417053	2826	0.230568	1	1	2.17865	0.918001	2	6	0.000704722	0.333333	p371,p372,p373,p374,p375,p376,p377,p378,p907	HMGA2,NCOA1
GO Biological Process	GO:0050927	positive regulation of positive chemotaxis	377	2.92738e-05	0.37772	0.00100191	2.56771	9.73631	25	0.00451173	0.0115848	1289	0.0757357	1	0.758121	1.83006	3.825	7	25	0.00246653	0.28	p10,p1468,p1469,p1470,p1471,p1472,p1473,p1514,p1515,p1516,p1517,p1518,p1519,p1520,p1521,p1522,p262,p263,p264,p645,p646,p661,p729,p730,p9	CDH13,F3,IL16,ITGA2,NTF3,SMAD3,VEGFC
GO Biological Process	GO:0007569	cell aging	378	2.9315e-05	0.378252	0.00100067	2.22806	14.8111	33	0.00686333	0.0152919	862	0.0378375	1	0.566378	1.58447	10.098	16	66	0.00563777	0.242424	p1205,p1206,p1220,p1320,p1321,p1332,p1333,p1334,p1335,p1355,p1617,p1835,p1836,p189,p190,p1904,p1958,p1959,p1977,p1978,p371,p372,p373,p374,p375,p376,p377,p378,p434,p435,p458,p905,p972	ATR,BRCA2,CDKN2A,HMGA2,KAT6A,LIMS1,MIF,MME,MORC3,SMC5,SMC6,SRF,TBX3,TP63,WNT16,ZMIZ1
GO Biological Process	GO:0007064	mitotic sister chromatid cohesion	379	2.93721e-05	0.378989	0.00099997	4.3876	2.73498	12	0.00126737	0.0055607	549	0.0184059	1	0.43259	2.61438	2.295	6	15	0.00211416	0.4	p1302,p1387,p1501,p1502,p1503,p1504,p191,p1937,p468,p469,p470,p471	DSCC1,NAA50,NIPBL,PDS5A,RB1,WAPAL
GO Biological Process	GO:0031146	SCF-dependent proteasomal ubiquitin-dependent protein catabolic process	380	2.94142e-05	0.379531	0.000998766	2.512	10.3503	26	0.00479626	0.0120482	398	0.0103858	1	0.336703	1.72476	11.016	19	72	0.00669486	0.263889	p1036,p1037,p1038,p1039,p1229,p1278,p1325,p1374,p1459,p1629,p1732,p1863,p1864,p2071,p2076,p2077,p2078,p442,p484,p524,p548,p746,p778,p813,p866,p867	CUL1,FBXL3,FBXL5,FBXO39,FBXO9,FBXW7,PSMB1,PSMB7,PSMC1,PSMC4,PSMC6,PSMD12,PSMD14,PSMD5,PSMD6,RBX1,UBA52,UBC,WWTR1
GO Biological Process	GO:0019563	glycerol catabolic process	381	2.95914e-05	0.381819	0.00100215	5.27247	1.89664	10	0.000878889	0.00463392	37	8.35916e-05	1	0.0291509	6.53594	0.765001	5	5	0.0017618	1	p1024,p1319,p1413,p1414,p1415,p1416,p2103,p2104,p2105,p266	GK,GK2,GK5,GPD2,TPI1
GO Biological Process	GO:0007028	cytoplasm organization	382	2.96076e-05	0.382027	0.00100007	4.07449	3.19058	13	0.00147849	0.0060241	832	0.0362063	1	0.561503	2.90486	1.377	4	9	0.00140944	0.444444	p157,p158,p159,p160,p161,p189,p190,p279,p992,p993,p994,p995,p996	ETV6,KIF5B,TFCP2L1,ZMIZ1
GO Biological Process	GO:2001032	regulation of double-strand break repair via nonhomologous end joining	383	3.00865e-05	0.388206	0.00101359	4.76333	2.30931	11	0.00107012	0.00509731	3772	0.319447	1	1	1.50829	1.989	3	13	0.00105708	0.230769	p1019,p1221,p1222,p371,p372,p373,p374,p375,p376,p377,p378	HMGA2,RIF1,TFIP11
GO Biological Process	GO:0044275	cellular carbohydrate catabolic process	384	3.07184e-05	0.396359	0.00103218	3.14267	5.72762	18	0.00265413	0.00834106	245	0.0032756	1	0.172511	2.3068	5.202	12	34	0.00422833	0.352941	p1024,p1299,p1319,p1413,p1414,p1415,p1416,p1799,p1989,p1990,p2103,p2104,p2105,p219,p245,p266,p553,p711	ABHD10,GK,GK2,GK5,GPD2,IDNK,KRIT1,PHKB,PYGM,SERPINA6,TPI1,TREH
GO Biological Process	GO:0043087	regulation of GTPase activity	385	3.07654e-05	0.396966	0.00103108	1.37488	121.465	167	0.056286	0.0773865	220	0.00259302	1	0.152081	1.3155	72.2161	95	472	0.0334743	0.201271	p1006,p1007,p1010,p1011,p1025,p1026,p1124,p1125,p1128,p1129,p1130,p1132,p1133,p1134,p114,p1144,p1148,p1149,p115,p1156,p1161,p1162,p1163,p1231,p1232,p1243,p1244,p1272,p129,p130,p1303,p1305,p131,p132,p133,p134,p1350,p1357,p1362,p1377,p1383,p1410,p1425,p1508,p1509,p1510,p156,p1565,p1566,p157,p158,p1592,p1610,p162,p163,p164,p165,p166,p167,p168,p169,p1693,p1694,p17,p170,p171,p1717,p1718,p172,p1723,p17…	ACAP2,AGAP1,AGAP3,AGAP4,AGAP7,AGFG1,ANKRD27,ARHGAP11B,ARHGAP12,ARHGAP15,ARHGAP18,ARHGAP21,ARHGAP24,ARHGAP26,ARHGAP31,ARHGAP44,ARHGEF10,ASAP1,AXIN2,BBS4,CHM,CORO1C,CRK,CXCL13,DGKI,DLC1,DNM1L,DOCK10,DOCK4,DOCK9,EPHA4,EPHB3,EVI5,EZH2,FAM65B,FGD4,GAPVD1,GDI2,GIT2,GRTP1,IPO5,IQGAP1,ITGB1,KIAA1432,LARS,LIMS1,MKKS,MLLT4,NDEL1,NET1,NRP1,NTF3,OCRL,PDE6D,PICALM,PKP4,PLXNC1,PTK2,RAB3GAP1,RALBP1,RALGAPA1,RAN…
GO Biological Process	GO:0031329	regulation of cellular catabolic process	386	3.10688e-05	0.400881	0.00103855	1.48123	77.6381	115	0.0359769	0.0532901	310	0.00565799	1	0.2355	1.31042	61.8121	81	404	0.0285412	0.200495	p1036,p1037,p1038,p1039,p1124,p1125,p1131,p1185,p1186,p1191,p1192,p1229,p1246,p1255,p1266,p1278,p1281,p1283,p1362,p1374,p1380,p1381,p1387,p144,p1447,p145,p1459,p146,p147,p1479,p148,p149,p1563,p1591,p1603,p1659,p1660,p1705,p1720,p1721,p1726,p1727,p1732,p1741,p1742,p1743,p1800,p1801,p1802,p1849,p1854,p1855,p1863,p1864,p1866,p1873,p188,p1885,p1894,p1895,p1903,p1928,p1940,p1941,p1948,p1966,p1967,p198…	ABHD5,ADAM9,AGO2,ANAPC1,ANAPC4,ANKIB1,ANXA2,ARIH1,AURKA,BPGM,BUB1B,BUB3,C12orf5,CCAR2,CLU,COMMD1,CUL1,DET1,EPHA4,ESRRB,EZR,FBXL5,FBXO5,FBXW7,GPLD1,HTT,IRS1,KIAA1432,MAD2L1,MSN,MTMR2,NANOS1,NBAS,NKD2,NUB1,PBK,PIAS1,PNPT1,PPP1R3B,PRICKLE1,PSEN1,PSMB1,PSMB7,PSMC1,PSMC4,PSMC6,PSMD12,PSMD14,PSMD5,PSMD6,PTK2,PTPN1,RAD23B,RBX1,RDX,RNF14,RNF144A,RNF19A,RYBP,SIRT2,SMARCC1,SNX9,SPTLC1,SUPV3L1,TMF1,TNFAIP3,…
GO Biological Process	GO:0060218	hematopoietic stem cell differentiation	387	3.16428e-05	0.408288	0.00105501	5.23008	1.91202	10	0.000886012	0.00463392	3098	0.274512	1	1	1.63399	1.836	3	12	0.00105708	0.25	p1617,p1806,p1807,p1808,p1809,p1810,p675,p676,p677,p678	CDK6,CHD2,SRF
GO Biological Process	GO:0031572	G2 DNA damage checkpoint	388	3.32072e-05	0.428473	0.00110431	3.25246	5.22682	17	0.00242206	0.00787767	1829	0.137625	1	0.970901	1.53787	5.202	8	34	0.00281889	0.235294	p1923,p2005,p234,p371,p372,p373,p374,p375,p376,p377,p378,p546,p62,p668,p669,p786,p787	CDC14B,DTL,FANCI,FOXN3,HMGA2,MRE11A,NBN,RBBP8
GO Biological Process	GO:0043542	endothelial cell migration	389	3.36919e-05	0.434727	0.00111755	2.10205	17.6018	37	0.00815655	0.0171455	119	0.000699456	1	0.075841	2.14108	8.87401	19	58	0.00669486	0.327586	p1040,p1041,p1042,p1043,p1044,p1045,p1046,p1047,p1285,p1345,p1377,p1410,p1591,p1617,p162,p163,p164,p165,p166,p167,p168,p169,p170,p171,p172,p173,p174,p1867,p1887,p1941,p2017,p2087,p459,p586,p71,p729,p730	ABL1,CDH13,CXCL13,DPP4,FAP,GPLD1,GREM1,ITGB1,LGALS8,LOXL2,NRP1,PAXIP1,PIK3CA,PTK2,ROBO1,SLIT2,SRF,STARD13,TGFBR1
GO Biological Process	GO:0043620	regulation of DNA-templated transcription in response to stress	390	3.37746e-05	0.435794	0.00111742	2.1018	17.604	37	0.00815753	0.0171455	827	0.0356351	1	0.555985	1.42802	18.207	26	119	0.00916138	0.218487	p1036,p1037,p1038,p1039,p1185,p1201,p1202,p1228,p1229,p1278,p1382,p1562,p1701,p1732,p178,p2071,p2076,p2077,p2078,p2098,p39,p442,p524,p548,p623,p624,p625,p626,p657,p689,p778,p813,p865,p866,p867,p931,p932	ATF4,ATF6,BACH1,BCLAF1,CEBPB,CREBBP,CUL2,EPAS1,NEDD4,PSMB1,PSMB7,PSMC1,PSMC4,PSMC6,PSMD12,PSMD14,PSMD5,PSMD6,RBPJ,RBX1,RPS6KA3,SIN3A,SIRT2,UBA52,UBC,UBE2D2
GO Biological Process	GO:0046832	negative regulation of RNA export from nucleus	391	3.40152e-05	0.438898	0.0011225	14.1579	0.353158	5	0.000163651	0.00231696	620	0.0234021	1	0.487027	6.53594	0.306	2	2	0.000704722	1	p1585,p1586,p1587,p53,p54	NUP153,TPR
GO Biological Process	GO:0090050	positive regulation of cell migration involved in sprouting angiogenesis	392	3.45419e-05	0.445694	0.00113698	4.01267	3.23973	13	0.00150127	0.0060241	404	0.0107287	1	0.342656	3.26797	1.53	5	10	0.0017618	0.5	p154,p168,p169,p170,p171,p172,p173,p174,p1741,p1742,p1743,p2087,p344	ABL1,HDAC7,HDAC9,KIAA1462,NRP1
GO Biological Process	GO:0045123	cellular extravasation	393	3.52516e-05	0.454852	0.00115738	2.89814	6.90097	20	0.00319785	0.00926784	1419	0.0905443	1	0.823321	1.75968	3.978	7	26	0.00246653	0.269231	p1070,p1513,p1554,p162,p163,p164,p165,p166,p167,p168,p169,p170,p171,p172,p173,p1840,p1983,p1984,p425,p426	FER,GCNT1,ITGA1,ITGA4,ITGB1,LEP,SELPLG
GO Biological Process	GO:0031396	regulation of protein ubiquitination	394	3.52678e-05	0.455061	0.00115498	1.64767	44.9119	74	0.0208118	0.034291	743	0.0271848	1	0.472093	1.29721	40.086	52	262	0.0183228	0.198473	p1036,p1037,p1038,p1039,p1135,p1246,p1253,p1278,p1329,p1348,p1380,p1381,p139,p140,p141,p1447,p1459,p1564,p1590,p1659,p1660,p1669,p1670,p1705,p1718,p1720,p1721,p1732,p1780,p1781,p1863,p1864,p1867,p1894,p1921,p1922,p1941,p1989,p1990,p2005,p2017,p206,p2071,p2076,p2077,p2078,p2087,p2126,p2127,p2128,p337,p407,p442,p524,p536,p537,p548,p571,p572,p593,p594,p595,p600,p668,p669,p701,p778,p805,p813,p866,p86…	ABL1,ANAPC1,ANAPC4,ATG5,BUB1B,BUB3,CDC14B,CHP1,CLU,COMMD1,CUL1,DCUN1D1,DCUN1D3,FANCI,FBXO5,FBXW7,HDAC8,HSP90AA1,LIMK1,MAD2L1,MALT1,MASTL,NDFIP1,OGT,PAXIP1,PRICKLE1,PSEN1,PSMB1,PSMB7,PSMC1,PSMC4,PSMC6,PSMD12,PSMD14,PSMD5,PSMD6,PTK2,RAB1A,RIPK2,SASH1,SIAH2,SOX4,TGFBR1,TNFAIP3,TRIP12,UBA52,UBC,UBE2E1,UBE2N,UBQLN1,UFL1,WDR48
GO Biological Process	GO:0043543	protein acylation	395	3.54781e-05	0.457773	0.00115892	1.83923	28.2727	52	0.0131014	0.0240964	393	0.00991466	1	0.325519	1.47059	24.48	36	160	0.012685	0.225	p1012,p1013,p1162,p1163,p1179,p1180,p1181,p1256,p1302,p1349,p1351,p1399,p1450,p1452,p1453,p159,p160,p161,p162,p1623,p163,p164,p165,p166,p167,p1895,p1896,p1904,p1937,p1994,p1995,p2096,p2119,p2126,p2138,p2157,p345,p346,p347,p379,p380,p430,p432,p445,p451,p458,p689,p768,p907,p911,p954,p965	BRCA2,CLOCK,CREBBP,DSCC1,EHHADH,ELP3,EP400,EPC1,EPC2,ESCO2,HCFC1,JADE1,JADE3,KANSL2,KANSL3,KAT6A,KAT7,MAP6D1,MORF4L2,MSL3,NAA15,NAA20,NAA25,NAA35,NAA50,NAT8,NCOA1,NCOA3,OAS2,OGT,SUPT3H,SUPT7L,YEATS2,YEATS4,ZDHHC20,ZDHHC3
GO Biological Process	GO:0046167	glycerol-3-phosphate biosynthetic process	396	3.56137e-05	0.459523	0.00116041	6.69382	1.19513	8	0.000553815	0.00370714	257	0.00357838	1	0.179657	6.53594	0.459	3	3	0.00105708	1	p1319,p1413,p1414,p1415,p1416,p2103,p2104,p2105	GK,GK2,GK5
GO Biological Process	GO:0036293	response to decreased oxygen levels	397	3.65551e-05	0.471671	0.00118809	1.5057	69.7349	105	0.0323146	0.0486562	940	0.0478624	1	0.656987	1.2231	52.3261	64	342	0.0225511	0.187135	p1036,p1037,p1038,p1039,p1040,p1041,p1099,p1100,p1113,p112,p113,p1184,p1201,p1202,p1229,p1265,p1278,p1323,p1324,p1382,p1457,p1468,p1469,p1470,p1471,p1472,p1473,p1514,p1515,p1516,p1517,p1518,p1519,p1520,p1521,p1522,p1562,p1569,p1606,p1617,p1697,p1700,p1732,p1741,p1742,p1743,p178,p1840,p1856,p1887,p1891,p1892,p1893,p1911,p1989,p1990,p2071,p2076,p2077,p2078,p2101,p223,p249,p250,p260,p262,p281,p301,p…	ADAM17,APOLD1,ATP1B1,BACH1,BNIP3L,BRIP1,C12orf5,CAPN2,CFLAR,CREB1,CREBBP,CTGF,CUL2,DNM1L,DPP4,EDNRA,EPAS1,ERCC3,ERO1L,ETS1,HIPK2,ITGA2,ITPR2,KCNA5,LEP,LOXL2,MMP2,MYB,PAK1,PDK3,PENK,PKM,PLOD2,POSTN,PPARD,PSMB1,PSMB7,PSMC1,PSMC4,PSMC6,PSMD12,PSMD14,PSMD5,PSMD6,PTGIS,RBPJ,RBX1,RORA,SCAP,SCFD1,SIRT2,SMAD3,SRF,STC2,SUV39H2,TGFB3,THBS1,TWIST1,UBA52,UBC,UBE2D2,UBQLN1,VEGFC,WTIP
GO Biological Process	GO:0070482	response to oxygen levels	398	3.84076e-05	0.495574	0.00124516	1.49105	73.1029	109	0.0338753	0.0505097	1366	0.0838283	1	0.791827	1.17861	55.9981	66	366	0.0232558	0.180328	p1036,p1037,p1038,p1039,p1040,p1041,p1099,p1100,p1113,p112,p113,p1184,p1201,p1202,p1229,p1238,p1239,p1265,p1278,p1323,p1324,p1382,p1457,p1468,p1469,p1470,p1471,p1472,p1473,p1514,p1515,p1516,p1517,p1518,p1519,p1520,p1521,p1522,p1562,p1569,p1606,p1617,p1697,p1700,p1732,p1741,p1742,p1743,p178,p1840,p1856,p1887,p1891,p1892,p1893,p1911,p1989,p1990,p2071,p2076,p2077,p2078,p2101,p223,p249,p250,p260,p262…	ADAM17,APOLD1,ATG7,ATP1B1,BACH1,BNIP3L,BRIP1,C12orf5,CAPN2,CFLAR,CREB1,CREBBP,CTGF,CUL2,DNM1L,DPP4,EDNRA,EPAS1,ERCC3,ERO1L,ETS1,HIPK2,ITGA2,ITPR2,KCNA5,LEP,LOXL2,MMP2,MYB,PAK1,PDK3,PENK,PKM,PLOD2,POLG,POSTN,PPARD,PSMB1,PSMB7,PSMC1,PSMC4,PSMC6,PSMD12,PSMD14,PSMD5,PSMD6,PTGIS,RBPJ,RBX1,RORA,SCAP,SCFD1,SIRT2,SMAD3,SRF,STC2,SUV39H2,TGFB3,THBS1,TWIST1,UBA52,UBC,UBE2D2,UBQLN1,VEGFC,WTIP
GO Biological Process	GO:0045732	positive regulation of protein catabolic process	399	4.00774e-05	0.517119	0.00129604	1.57635	54.5563	86	0.0252809	0.0398517	27	5.36037e-05	0.691649	0.0256166	1.60316	40.545	65	265	0.0229034	0.245283	p1036,p1037,p1038,p1039,p1116,p1191,p1192,p1229,p1234,p1238,p1239,p1246,p1272,p1278,p1336,p1346,p1374,p1380,p1381,p1447,p1459,p1479,p1563,p1564,p1591,p1603,p1687,p1705,p1720,p1721,p1726,p1727,p1732,p1800,p1801,p1802,p1863,p1864,p1866,p1894,p1903,p1910,p1928,p1941,p196,p1966,p1967,p1989,p1990,p206,p2067,p2071,p2076,p2077,p2078,p2123,p2124,p2145,p239,p246,p266,p337,p442,p524,p536,p537,p548,p593,p59…	ADAM9,ANAPC1,ANAPC4,ANKIB1,ARIH1,ATG7,AURKA,BARD1,BUB1B,BUB3,CLU,CUL1,CUL4B,DET1,DTL,EDEM1,EZR,FBXL5,FBXO5,FBXW7,GJA1,GPLD1,IDE,MAD2L1,MSN,NDFIP1,NDUFA13,NEDD4,NKD2,NUB1,PIAS1,PRICKLE1,PSEN1,PSMB1,PSMB7,PSMC1,PSMC4,PSMC6,PSMD12,PSMD14,PSMD5,PSMD6,PTK2,RBX1,RDX,RNF14,RNF144A,RNF19A,SIRT2,SNX9,SORL1,SOX17,TIPARP,TNFAIP3,TRIM32,UBA52,UBC,UBE2E1,UBQLN1,UQCC2,USP13,USP5,VCP,VIP,WNT5A
GO Biological Process	GO:0001952	regulation of cell-matrix adhesion	400	4.10986e-05	0.530295	0.00132574	1.7836	31.3972	56	0.0145492	0.0259499	492	0.0147172	1	0.385967	1.56863	15.3	24	100	0.00845666	0.24	p1297,p1298,p1299,p1317,p1468,p1469,p1470,p1471,p1472,p1473,p168,p169,p170,p171,p1714,p1715,p1716,p172,p173,p174,p1806,p1807,p1808,p1809,p1810,p1875,p1876,p1877,p1878,p1941,p1958,p1959,p2087,p2097,p425,p426,p460,p461,p586,p592,p645,p646,p672,p673,p674,p729,p730,p741,p901,p972,p991,p992,p993,p994,p995,p996	ABL1,CDH13,CDK6,CDKN2A,CLASP1,CORO1C,DLC1,EPB41L5,FMN1,GPM6B,GREM1,IQGAP1,LIMS1,MINK1,NRP1,PHLDB2,PIK3CB,POSTN,PTK2,ROCK2,SMAD3,THBS1,UTRN,VEGFC
GO Biological Process	GO:0034113	heterotypic cell-cell adhesion	401	4.12526e-05	0.532282	0.00132739	2.96114	6.41644	19	0.00297333	0.00880445	1862	0.143769	1	0.99627	1.57764	4.43701	7	29	0.00246653	0.241379	p1070,p162,p163,p164,p165,p166,p167,p168,p169,p170,p1705,p171,p172,p173,p1831,p209,p21,p22,p621	CD58,GLDN,ITGA4,ITGB1,NRCAM,PARVA,PERP
GO Biological Process	GO:0009451	RNA modification	402	4.12886e-05	0.532747	0.00132524	2.10552	17.0979	36	0.00792304	0.0166821	1245	0.0722833	1	0.749134	1.32685	20.349	27	133	0.00951374	0.203008	p1155,p116,p1168,p121,p1214,p122,p14,p1445,p1461,p1480,p1528,p1588,p1589,p1590,p16,p1611,p1612,p1689,p1709,p1710,p1711,p1875,p1876,p1877,p1878,p1971,p2037,p213,p215,p238,p248,p529,p642,p696,p795,p944	ADARB1,ADAT2,ALKBH3,ALKBH8,CDK5RAP1,CDKAL1,CMTR1,DIMT1,ELP2,HENMT1,IKBKAP,KIAA1456,METTL14,MTFMT,NAF1,NAT10,NSUN2,NSUN6,PARN,PUS10,PUS3,TRDMT1,TRMT10B,TRMT11,TRMT13,TRMT5,TRMT6
GO Biological Process	GO:0046831	regulation of RNA export from nucleus	403	4.16033e-05	0.536808	0.00133203	5.05982	1.97636	10	0.000915827	0.00463392	299	0.00512173	1	0.221022	3.26797	1.836	6	12	0.00211416	0.5	p1264,p1585,p1586,p1587,p1943,p2146,p2147,p407,p53,p54	NUDT4,NUP153,SETD2,THOC2,TPR,ZC3H3
GO Biological Process	GO:0071557	histone H3-K27 demethylation	404	4.16377e-05	0.537251	0.00132983	5.6806	1.58434	9	0.00073417	0.00417053	748	0.0280803	1	0.484386	3.92156	0.765001	3	5	0.00105708	0.6	p1857,p2110,p2111,p2112,p2113,p2114,p2115,p2121,p2122	KDM6A,KDM7A,PHF8
GO Biological Process	GO:0051983	regulation of chromosome segregation	405	4.16576e-05	0.537508	0.00132718	2.03517	19.163	39	0.00887998	0.0180723	796	0.0323004	1	0.523582	1.50829	13.923	21	91	0.00739958	0.230769	p1128,p1129,p1130,p1380,p1381,p1447,p1567,p1647,p1874,p191,p1977,p1978,p206,p2076,p2077,p2078,p2127,p2128,p322,p323,p468,p469,p470,p471,p53,p54,p569,p570,p571,p572,p579,p593,p594,p595,p775,p776,p865,p905,p976	ANAPC4,AXIN2,BUB1,BUB1B,BUB3,CUL3,DDX11,DYNC1H1,HDAC8,MAD2L1,NEK6,PTTG1,RB1,SIRT2,SMC5,SMC6,TNKS,TPR,TTK,WAPAL,XRCC3
GO Biological Process	GO:0050926	regulation of positive chemotaxis	406	4.1862e-05	0.540145	0.00133041	2.5102	9.95937	25	0.00461509	0.0115848	1419	0.0905443	1	0.823321	1.75968	3.978	7	26	0.00246653	0.269231	p10,p1468,p1469,p1470,p1471,p1472,p1473,p1514,p1515,p1516,p1517,p1518,p1519,p1520,p1521,p1522,p262,p263,p264,p645,p646,p661,p729,p730,p9	CDH13,F3,IL16,ITGA2,NTF3,SMAD3,VEGFC
GO Biological Process	GO:0009597	detection of virus	407	4.27057e-05	0.551031	0.00135388	9.81931	0.611041	6	0.000283151	0.00278035	2358	0.170324	1	0.932013	2.61438	0.765001	2	5	0.000704722	0.4	p1045,p1046,p1047,p1962,p1963,p1964	DDX58,IFIH1
GO Biological Process	GO:0070316	regulation of G0 to G1 transition	408	4.30683e-05	0.55571	0.00136203	2.77039	7.58017	21	0.00351259	0.00973123	1378	0.085899	1	0.804321	1.59413	6.27301	10	41	0.00352361	0.243902	p1283,p159,p160,p161,p162,p163,p164,p165,p166,p167,p1697,p1863,p1864,p2093,p271,p335,p336,p596,p786,p787,p901	CTGF,E2F6,EHMT1,EPC1,EZH2,PHC1,RAD51,RBBP8,RYBP,YAF2
GO Biological Process	GO:0030239	myofibril assembly	409	4.41256e-05	0.569352	0.00139206	2.4021	11.2402	27	0.00520861	0.0125116	4477	0.394191	1	1	1.12689	8.87401	10	58	0.00352361	0.172414	p1099,p1100,p1617,p162,p163,p164,p165,p166,p167,p168,p169,p170,p171,p172,p173,p508,p588,p589,p602,p622,p640,p683,p72,p73,p74,p75,p76	ACTC1,ACTN2,CAPN3,CFL2,CFLAR,ITGB1,MEF2A,SRF,TMOD3,TPM1
GO Biological Process	GO:0002697	regulation of immune effector process	410	4.45627e-05	0.574992	0.00140242	1.5536	57.9299	90	0.0268443	0.0417053	1238	0.0703366	1	0.73308	1.19164	55.3861	66	362	0.0232558	0.18232	p101,p1019,p102,p103,p104,p105,p1082,p1114,p1151,p1220,p1272,p1304,p1309,p1358,p1405,p1430,p1454,p1455,p1462,p1463,p1464,p1500,p1554,p1564,p1639,p1640,p1669,p1670,p1677,p1678,p1698,p17,p1700,p1705,p1735,p1840,p1867,p1894,p1908,p1921,p1922,p193,p1938,p1962,p1963,p1964,p1971,p1980,p1981,p1982,p200,p207,p2081,p2090,p2148,p2149,p2150,p220,p247,p261,p267,p273,p274,p275,p492,p543,p57,p575,p576,p591,p60…	ANKRD17,ANXA1,AP2A2,ATG5,B2M,C12orf4,C1QBP,C1R,C3,CD80,CFHR5,CLU,CPN1,CRK,CRTAM,DDX58,DDX60,EIF2AK2,EXOSC3,FADD,FAM49B,FER,FZD5,GATA2,GATA3,GPI,HERC5,IFIT1,IL15,IL7R,KARS,LAMP1,LEP,MALT1,MB21D1,MIF,MSH6,MYB,NDFIP1,NLRP3,PAK2,PAXIP1,PRKDC,PVR,RAP1A,RAPGEF1,RASGRP1,RIF1,RIPK2,RNF216,RPS19,RSAD2,SH2D1A,SIN3A,STAT1,STX7,STXBP1,STYK1,TGFB3,THOC1,TNFAIP3,TP53BP1,TRAF3,TRAF3IP1,TRAF3IP2,WNT5A
GO Biological Process	GO:0032388	positive regulation of intracellular transport	411	4.47644e-05	0.577595	0.00140534	1.5111	66.8389	101	0.0309726	0.0468026	491	0.0144899	1	0.380781	1.31149	46.5121	61	304	0.021494	0.200658	p1078,p1079,p1114,p1179,p1180,p1181,p1196,p1197,p1198,p1215,p1228,p1234,p1265,p1309,p1338,p1365,p1366,p1403,p1433,p1434,p144,p145,p1459,p146,p147,p148,p1482,p149,p157,p158,p159,p160,p161,p1704,p1727,p1755,p1758,p1840,p1845,p1881,p1946,p1962,p1963,p1964,p2010,p2011,p2017,p203,p2044,p2045,p2046,p206,p2076,p2077,p2078,p2081,p2123,p2124,p223,p235,p239,p246,p294,p295,p331,p332,p333,p399,p400,p437,p450…	ANP32B,ANXA2,APP,BAMBI,C2CD5,CEP290,CHP1,DDX58,DNM1L,DYNC1H1,EDEM1,EGFR,EZR,FAM20B,FBXW7,FZD5,GATA2,GLI3,GPR26,GREM1,IPO5,JAK2,KIF5B,LEP,MIEF1,MSN,MTMR2,NEDD4,NUP93,PAK1,PARP1,PCM1,PCNT,PDCD10,PDCD5,PPP3CA,PSEN1,PSMB7,PTPN23,RDX,RUFY3,SEMA5A,SH3GLB1,SLC35D3,SMAD3,SORL1,SPPL3,STX18,STXBP1,SULF2,TCF7L2,TGFB3,TGFBR1,TMEM30B,TNFSF14,TPR,TSGA13,UGCG,WDR75,XPO4,YWHAE
GO Biological Process	GO:2000811	negative regulation of anoikis	412	4.51557e-05	0.582644	0.00141419	3.31264	4.82998	16	0.00223818	0.00741427	1367	0.0846279	1	0.798796	2.04248	2.448	5	16	0.0017618	0.3125	p1345,p162,p163,p164,p165,p166,p167,p168,p169,p170,p171,p172,p173,p1941,p34,p770	ITGB1,MCL1,PIK3CA,PTK2,PTRH2
GO Biological Process	GO:0098542	defense response to other organism	413	4.53065e-05	0.584589	0.00141547	1.59508	50.7813	81	0.0235316	0.0375347	8006	0.9183	1	1	0.85046	63.4951	54	415	0.0190275	0.130121	p1,p1045,p1046,p1047,p1082,p1185,p1211,p1212,p1214,p1238,p1239,p1264,p1281,p1382,p1405,p1410,p1421,p1430,p1462,p1463,p1464,p150,p151,p152,p153,p155,p1559,p1639,p1640,p1752,p1841,p1854,p1855,p1891,p1892,p1893,p1921,p1922,p193,p194,p1962,p1963,p1964,p2053,p2054,p2143,p2144,p220,p265,p30,p345,p346,p365,p366,p367,p368,p431,p432,p485,p486,p487,p500,p501,p502,p503,p552,p665,p71,p79,p80,p81,p835,p836,p8…	ADAM17,ADARB1,ANKRD17,ATG7,BNIP3L,CD160,CD8A,CEBPB,CHGA,COCH,CXCL13,DDX58,DDX60,DNAJC3,EIF2AK2,FADD,GAPDH,HAMP,HERC5,IFI44L,IFIH1,IFIT1,IFIT5,IRF5,ISG20,LALBA,LEAP2,LGALS8,LSM14A,LYZL1,LYZL2,MB21D1,MX1,MX2,NLRC4,NLRP3,NT5C3A,OAS1,OAS2,OAS3,PLAC8,RAB1A,RBPJ,RIPK2,RPL39,RPS19,RSAD2,SETD2,STAT1,TBK1,TMF1,TNFSF8,ZC3HAV1,ZMYND11
GO Biological Process	GO:0007095	mitotic G2 DNA damage checkpoint	414	4.56383e-05	0.588871	0.00142239	3.90266	3.33106	13	0.00154359	0.0060241	1522	0.105423	1	0.893741	1.92234	2.601	5	17	0.0017618	0.294118	p1923,p234,p371,p372,p373,p374,p375,p376,p377,p378,p546,p668,p669	FANCI,FOXN3,HMGA2,MRE11A,NBN
GO Biological Process	GO:1903364	positive regulation of cellular protein catabolic process	415	4.61606e-05	0.595611	0.00143521	1.7112	36.8162	63	0.0170603	0.0291937	222	0.00261375	1	0.151916	1.50829	29.835	45	195	0.0158562	0.230769	p1036,p1037,p1038,p1039,p1191,p1192,p1229,p1246,p1278,p1374,p1380,p1381,p1447,p1459,p1479,p1563,p1603,p1705,p1720,p1721,p1727,p1732,p1800,p1801,p1802,p1863,p1864,p1866,p1894,p1928,p1941,p1966,p1967,p1989,p1990,p206,p2071,p2076,p2077,p2078,p2123,p2124,p239,p266,p337,p442,p524,p536,p537,p548,p593,p594,p595,p647,p654,p664,p778,p813,p865,p866,p867,p897,p977	ANAPC1,ANAPC4,ANKIB1,ARIH1,AURKA,BUB1B,BUB3,CLU,CUL1,DET1,EZR,FBXL5,FBXO5,FBXW7,MAD2L1,MSN,NKD2,NUB1,PIAS1,PRICKLE1,PSEN1,PSMB1,PSMB7,PSMC1,PSMC4,PSMC6,PSMD12,PSMD14,PSMD5,PSMD6,PTK2,RBX1,RDX,RNF14,RNF144A,RNF19A,SIRT2,TNFAIP3,UBA52,UBC,UBE2E1,UBQLN1,UQCC2,USP5,VCP
GO Biological Process	GO:1990138	neuron projection extension	416	4.68196e-05	0.604114	0.0014522	1.96529	21.3709	42	0.00990311	0.0194625	119	0.000699456	1	0.075841	2.14108	8.87401	19	58	0.00669486	0.327586	p1107,p1108,p1110,p1191,p1192,p1377,p1457,p1541,p162,p163,p164,p165,p166,p167,p1673,p168,p169,p170,p171,p172,p173,p174,p1792,p1956,p1961,p2108,p373,p374,p375,p376,p377,p378,p460,p461,p580,p608,p609,p610,p672,p673,p674,p749	AURKA,C9orf72,CYFIP1,IQGAP1,ITGB1,LLPH,MAP1B,NDEL1,NRP1,NRP2,POSTN,POU4F2,RAPH1,SEMA3A,SH3GL2,SLIT2,SPG11,USP9X,WASF1
GO Biological Process	GO:0050658	RNA transport	417	4.68232e-05	0.604159	0.00144882	1.80723	29.3267	53	0.0135898	0.0245598	327	0.00634383	1	0.250319	1.47705	27.081	40	177	0.0140944	0.225989	p1062,p1073,p1088,p1132,p1133,p1134,p1211,p1212,p1242,p1352,p1407,p1408,p1505,p1585,p1586,p1587,p1673,p1744,p1745,p1747,p1776,p1777,p1851,p1874,p1943,p2008,p2009,p2083,p2084,p2088,p2141,p2144,p2146,p2147,p216,p365,p429,p443,p453,p49,p496,p53,p54,p551,p699,p715,p78,p781,p782,p898,p942,p972,p999	AGFG1,AHCTF1,ATXN2,CDC40,CPSF2,CPSF3,HNRNPA2B1,HNRNPA3,IGF2BP2,IGF2BP3,LUZP4,MX2,NCBP1,NUP153,NUP155,NUP160,NUP188,NUP205,NUP214,NUP35,NUP54,NUP93,NUPL1,PABPN1,PNPT1,POLR2D,POM121,RAN,RANBP2,RFTN1,RFTN2,SMG1,SMG7,THOC1,THOC2,TNKS,TPR,UPF3B,XPOT,ZC3H3
GO Biological Process	GO:0045930	negative regulation of mitotic cell cycle	418	4.70743e-05	0.6074	0.00145311	1.56884	54.8177	86	0.0254021	0.0398517	427	0.0124163	1	0.375193	1.3353	42.687	57	279	0.0200846	0.204301	p1036,p1037,p1038,p1039,p1042,p1043,p1044,p1045,p1046,p1047,p1083,p1121,p1191,p1192,p1195,p1229,p1278,p1355,p1359,p1410,p1447,p1450,p15,p1567,p1590,p1647,p1731,p1732,p1758,p1789,p1863,p1864,p1874,p1908,p1923,p2005,p206,p2071,p2076,p2077,p2078,p2087,p2155,p234,p371,p372,p373,p374,p375,p376,p377,p378,p388,p389,p436,p442,p452,p468,p469,p470,p471,p524,p53,p54,p546,p548,p593,p594,p595,p644,p645,p646,p…	ABL1,AURKA,BTG3,BUB1,BUB1B,BUB3,CDC14A,CDC14B,CENPJ,CNOT11,CNOT6L,CUL1,DCUN1D3,DLG1,E2F7,EGFR,EZH2,FANCI,FAP,FHL1,FOXN3,HMGA2,JADE1,KIF25,MAD2L1,MAGI2,MRE11A,NABP1,NBN,PNPT1,PRKDC,PSMB1,PSMB7,PSMC1,PSMC4,PSMC6,PSMD12,PSMD14,PSMD5,PSMD6,PTTG1,RB1,RBX1,RFWD3,RQCD1,SMAD3,SOX4,TICRR,TNKS,TP63,TPR,TRIAP1,TTK,UBA52,UBC,ZFP36L2,ZWILCH
GO Biological Process	GO:0006777	Mo-molybdopterin cofactor biosynthetic process	419	4.75193e-05	0.613141	0.00146334	4.52421	2.43136	11	0.00112667	0.00509731	950	0.0498341	1	0.676852	3.26797	0.918001	3	6	0.00105708	0.5	p1516,p1517,p1518,p1519,p1520,p1521,p1522,p1523,p1524,p532,p795	GPHN,MOCOS,MOCS2
GO Biological Process	GO:0071897	DNA biosynthetic process	420	4.76552e-05	0.614895	0.00146404	2.04359	18.5947	38	0.00861666	0.0176089	296	0.00491214	1	0.214126	1.62002	17.901	29	117	0.0102185	0.247863	p1116,p1305,p1386,p1543,p1619,p1620,p1634,p1635,p1675,p1676,p1677,p1678,p1697,p1837,p1923,p1940,p1966,p1967,p1992,p234,p442,p458,p459,p49,p571,p572,p579,p596,p62,p668,p669,p67,p725,p766,p771,p786,p787,p813	BARD1,BRCA2,BRIP1,CHRAC1,CTGF,DTL,HSP90AA1,LIG3,LIN9,MRE11A,NBN,POLG,POLH,POLK,POLQ,POT1,PRIM2,RAD51,RBBP8,REV3L,RFC1,RFC3,RMI1,SMG7,TERF2IP,UBA52,UBC,VCP,XRCC3
GO Biological Process	GO:0019405	alditol catabolic process	421	4.79947e-05	0.619276	0.00147096	4.97267	2.01099	10	0.000931878	0.00463392	95	0.000437697	1	0.0594485	5.44662	0.918001	5	6	0.0017618	0.833333	p1024,p1319,p1413,p1414,p1415,p1416,p2103,p2104,p2105,p266	GK,GK2,GK5,GPD2,TPI1
GO Biological Process	GO:0070317	negative regulation of G0 to G1 transition	422	4.83154e-05	0.623413	0.00147728	2.83138	7.06368	20	0.00327326	0.00926784	1494	0.101545	1	0.877001	1.58982	5.66101	9	37	0.00317125	0.243243	p1283,p159,p160,p161,p162,p163,p164,p165,p166,p167,p1863,p1864,p2093,p271,p335,p336,p596,p786,p787,p901	E2F6,EHMT1,EPC1,EZH2,PHC1,RAD51,RBBP8,RYBP,YAF2
GO Biological Process	GO:0051441	positive regulation of ubiquitin-protein ligase activity involved in meiotic cell cycle	423	4.85807e-05	0.626837	0.00148188	44.4713	0.0674592	3	3.12601e-05	0.00139018	1943	0.153	1	1	6.53594	0.153	1	1	0.000352361	1	p139,p140,p141	MASTL
GO Biological Process	GO:0018393	internal peptidyl-lysine acetylation	424	4.94797e-05	0.638437	0.00150575	2.0184	19.3223	39	0.00895378	0.0180723	489	0.0143394	1	0.378365	1.55618	16.065	25	105	0.00880902	0.238095	p1012,p1013,p1179,p1180,p1181,p1302,p1349,p1399,p1450,p159,p160,p161,p162,p1623,p163,p164,p165,p166,p167,p1896,p1904,p2096,p2119,p2126,p2138,p2157,p345,p346,p347,p379,p380,p445,p458,p689,p768,p907,p911,p954,p965	BRCA2,CLOCK,CREBBP,ELP3,EP400,EPC1,EPC2,HCFC1,JADE1,JADE3,KANSL2,KANSL3,KAT6A,KAT7,MORF4L2,MSL3,NAA50,NAT8,NCOA1,NCOA3,OGT,SUPT3H,SUPT7L,YEATS2,YEATS4
GO Biological Process	GO:0051058	negative regulation of small GTPase mediated signal transduction	425	5.00129e-05	0.645317	0.00151839	2.13727	15.9081	34	0.0073717	0.0157553	924	0.0461721	1	0.644761	1.63399	7.95601	13	52	0.00458069	0.25	p1128,p1129,p1130,p1377,p156,p157,p158,p1592,p162,p1624,p1625,p163,p164,p165,p166,p167,p168,p169,p170,p171,p172,p173,p1875,p1876,p1877,p1878,p1897,p2079,p2090,p629,p630,p631,p751,p763	ARHGAP12,ARHGAP44,CD2AP,CGNL1,CUL3,DLC1,FAM65B,FLCN,ITGB1,MAPKAP1,PPP2CB,RAPGEF1,SLIT2
GO Biological Process	GO:0043488	regulation of mRNA stability	426	5.00298e-05	0.645535	0.00151534	1.87905	25.0127	47	0.0115907	0.0217794	999	0.0505766	1	0.653243	1.34182	23.103	31	151	0.0109232	0.205298	p1036,p1037,p1038,p1039,p1271,p1278,p1319,p1320,p1321,p1352,p1410,p1445,p1451,p1506,p1507,p1511,p1512,p1720,p1721,p1732,p1744,p1745,p1929,p1971,p2071,p2076,p2077,p2078,p2088,p273,p274,p275,p442,p493,p524,p525,p548,p690,p696,p775,p776,p778,p813,p866,p867,p929,p930	AXIN2,CARHSP1,CCRN4L,CNOT6L,DCP1A,EXOSC3,GDNF,HNRNPC,IGF2BP2,IGF2BP3,METTL14,NUP214,PAIP1,PARN,PSMB1,PSMB7,PSMC1,PSMC4,PSMC6,PSMD12,PSMD14,PSMD5,PSMD6,SAMD4A,UBA52,UBC,VIP,XRN1,YBX3,YWHAZ,ZFP36L2
GO Biological Process	GO:0072386	plus-end-directed organelle transport along microtubule	427	5.08202e-05	0.655733	0.00153567	6.35901	1.25806	8	0.000582974	0.00370714	606	0.0228398	1	0.486306	3.26797	1.224	4	8	0.00140944	0.5	p157,p158,p1587,p159,p160,p161,p45,p649	KIF13A,KIF23,KIF5B,KIFAP3
GO Biological Process	GO:0006913	nucleocytoplasmic transport	428	5.38672e-05	0.695049	0.00162394	1.58655	51.0542	81	0.0236581	0.0375347	315	0.00577001	1	0.236351	1.37722	42.84	59	280	0.0207893	0.210714	p1071,p1073,p1132,p1133,p1134,p1182,p1183,p1356,p1406,p1407,p1408,p1433,p1434,p1505,p1537,p1538,p1539,p1540,p1582,p1583,p1584,p1585,p1586,p1587,p1602,p1673,p1713,p1747,p1776,p1777,p18,p1841,p1851,p1943,p1946,p1949,p2008,p2009,p2018,p2083,p2084,p2088,p2127,p2128,p2141,p2144,p2146,p2147,p216,p235,p317,p318,p319,p320,p321,p337,p365,p443,p450,p453,p475,p488,p49,p496,p524,p53,p54,p551,p600,p699,p704,p…	AGFG1,ATXN1,CDC40,CEP57,CHP1,CITED1,CPSF2,CPSF3,CSE1L,DDX20,HNRNPA2B1,IPO5,IPO8,JAK2,KPNA3,LSG1,LTV1,LUZP4,MALT1,NCBP1,NEUROD1,NUP153,NUP155,NUP160,NUP188,NUP205,NUP214,NUP35,NUP54,NUP93,NUPL1,PABPN1,POLR2D,POM121,PPP1R10,PPP3CA,PRICKLE1,RAN,RANBP2,RANBP6,RPAIN,SDAD1,SEC61B,SMG1,SMG7,SMN1,SMN2,SNRPG,SPTBN1,STYX,THOC1,THOC2,TNPO3,TPR,UPF3B,XPO4,XPO6,XPOT,ZC3H3
GO Biological Process	GO:0060544	regulation of necroptotic process	429	5.5178e-05	0.711962	0.00165958	5.47336	1.64433	9	0.000761968	0.00417053	1246	0.0727834	1	0.753712	1.96078	3.06	6	20	0.00211416	0.3	p1099,p1100,p1101,p220,p273,p274,p275,p442,p813	CASP8,CFLAR,FADD,UBA52,UBC,YBX3
GO Biological Process	GO:0060978	angiogenesis involved in coronary vascular morphogenesis	430	5.54806e-05	0.715866	0.00166481	6.27861	1.27417	8	0.000590439	0.00370714	1105	0.0630494	1	0.736223	4.35729	0.459	2	3	0.000704722	0.666667	p168,p169,p170,p171,p172,p173,p174,p2017	NRP1,TGFBR1
GO Biological Process	GO:0043487	regulation of RNA stability	431	5.57688e-05	0.719585	0.00166957	1.84305	26.5864	49	0.0123199	0.0227062	890	0.0423817	1	0.61444	1.34804	24.48	33	160	0.0116279	0.20625	p1036,p1037,p1038,p1039,p1271,p1278,p1319,p1320,p1321,p1352,p1410,p1445,p1451,p1461,p1506,p1507,p1511,p1512,p1720,p1721,p1732,p1744,p1745,p1929,p1971,p2071,p2076,p2077,p2078,p2088,p273,p274,p275,p442,p49,p493,p524,p525,p548,p690,p696,p775,p776,p778,p813,p866,p867,p929,p930	AXIN2,CARHSP1,CCRN4L,CNOT6L,DCP1A,EXOSC3,GDNF,HNRNPC,IGF2BP2,IGF2BP3,METTL14,NAF1,NUP214,PAIP1,PARN,PSMB1,PSMB7,PSMC1,PSMC4,PSMC6,PSMD12,PSMD14,PSMD5,PSMD6,SAMD4A,SMG7,UBA52,UBC,VIP,XRN1,YBX3,YWHAZ,ZFP36L2
GO Biological Process	GO:0030488	tRNA methylation	432	5.62812e-05	0.726196	0.00168101	3.59648	3.8927	14	0.00180385	0.00648749	366	0.00848388	1	0.299092	2.25377	4.43701	10	29	0.00352361	0.344828	p1155,p116,p121,p122,p14,p1480,p1689,p1875,p1876,p1877,p1878,p1971,p238,p529	ALKBH8,KIAA1456,NSUN2,NSUN6,TRDMT1,TRMT10B,TRMT11,TRMT13,TRMT5,TRMT6
GO Biological Process	GO:0032647	regulation of interferon-alpha production	433	5.72436e-05	0.738614	0.00170581	3.40363	4.40706	15	0.0020422	0.00695088	1289	0.0757357	1	0.758121	1.83006	3.825	7	25	0.00246653	0.28	p1045,p1046,p1047,p1082,p1264,p1841,p1921,p1922,p1962,p1963,p1964,p365,p366,p367,p368	DDX58,IFIH1,IRF5,RIPK2,SETD2,STAT1,TBK1
GO Biological Process	GO:1902850	microtubule cytoskeleton organization involved in mitosis	434	5.84032e-05	0.753576	0.00173635	2.31895	12.0744	28	0.00559518	0.012975	398	0.0103858	1	0.336703	1.72476	11.016	19	72	0.00669486	0.263889	p1191,p1192,p1215,p1264,p1267,p1268,p15,p1528,p1628,p1647,p1871,p1874,p2005,p2125,p303,p443,p569,p570,p571,p572,p580,p605,p649,p992,p993,p994,p995,p996	ARHGEF10,ASUN,AURKA,CDC14A,CDC14B,CLASP1,DYNC1H1,EFHC1,KIF23,KIF2A,KIF4A,MAP4,PCNT,RAN,SETD2,TNKS,TTK,TUBGCP4,TUBGCP5
GO Biological Process	GO:1902741	positive regulation of interferon-alpha secretion	435	5.85037e-05	0.754873	0.00173534	9.27009	0.647243	6	0.000299927	0.00278035	2826	0.230568	1	1	2.17865	0.918001	2	6	0.000704722	0.333333	p1045,p1046,p1047,p1962,p1963,p1964	DDX58,IFIH1
GO Biological Process	GO:0080135	regulation of cellular response to stress	436	5.88218e-05	0.758977	0.00174077	1.32033	149.205	197	0.0691404	0.0912882	5	5.29242e-07	0.00682881	0.00136576	1.48162	95.1661	141	622	0.0496829	0.226688	p1019,p1048,p1057,p1058,p1073,p1114,p1124,p1125,p1135,p1154,p1185,p1186,p1196,p1197,p1198,p1220,p1221,p1222,p1228,p1230,p1234,p1238,p1239,p1264,p1270,p1272,p1284,p1305,p1320,p1321,p1338,p1340,p1343,p1346,p1359,p1366,p1390,p1407,p1408,p1444,p1459,p1505,p1543,p1580,p1585,p1586,p1587,p1619,p1620,p1639,p1640,p1688,p1697,p1699,p1701,p1702,p1703,p1718,p1727,p1730,p1741,p1742,p1743,p1758,p1776,p1777,p17…	ABL1,APP,ARG2,ATF4,ATG7,ATR,AXIN2,BCL2L11,BCLAF1,BDKRB2,BFAR,BRAF,C11orf82,C12orf5,CAMK2D,CCAR2,CDK6,CDKN2A,CLU,CREBBP,CTGF,DDX11,DLG1,DNAJC3,EDEM1,EEF1E1,EGFR,EIF2AK2,ENSG00000091436,EPHA4,ERN1,ERP29,EYA4,EZR,FBXW7,FIGN,FKBP4,FUT8,FZD1,FZD5,GCH1,HIC1,HIPK2,HMGA2,HMGCR,HNRNPK,HSBP1,HSP90AA1,IGF1R,KARS,KLF4,KRAS,LEP,MAP3K2,MAP3K4,MAP3K5,MAP4K4,MARVELD3,MB21D1,MCL1,MIF,MINK1,MSX1,NCF1,NCOA7,NCOR1,N…
GO Biological Process	GO:0097352	autophagosome maturation	437	6.02229e-05	0.777056	0.00177816	4.40392	2.49777	11	0.00115745	0.00509731	377	0.00903307	1	0.309161	2.35294	3.825	9	25	0.00317125	0.36	p1170,p1551,p1966,p1967,p1989,p1990,p2019,p2145,p272,p798,p960	CHMP3,EPG5,GABARAPL1,LAMP2,LIX1,MAP1LC3A,STX17,UBQLN1,VCP
GO Biological Process	GO:0006998	nuclear envelope organization	438	6.06901e-05	0.783084	0.00178786	2.2383	13.4031	30	0.00621087	0.0139018	539	0.0178472	1	0.42724	1.59599	13.158	21	86	0.00739958	0.244186	p1073,p1407,p1408,p1505,p1585,p1586,p1587,p1776,p1777,p1851,p187,p1891,p1892,p2076,p2077,p2078,p2083,p2084,p2088,p216,p303,p370,p453,p48,p53,p54,p542,p715,p749,p972	ASUN,LEMD3,NDEL1,NEK6,NEK9,NUP153,NUP155,NUP160,NUP188,NUP205,NUP214,NUP35,NUP54,NUP93,NUPL1,POM121,PPP2R2A,RANBP2,REEP3,TOR1AIP1,TPR
GO Biological Process	GO:0099518	vesicle cytoskeletal trafficking	439	6.12189e-05	0.789907	0.00179933	2.70103	7.7748	21	0.00360278	0.00973123	424	0.0121447	1	0.369583	1.93107	6.73201	13	44	0.00458069	0.295455	p1362,p1545,p157,p1579,p158,p1587,p159,p160,p161,p1817,p1818,p45,p569,p570,p571,p572,p591,p649,p671,p749,p949	AP3B1,AP3S2,BLOC1S5,DYNC1H1,DYNC1I1,HTT,KIF13A,KIF23,KIF5B,KIFAP3,NDEL1,RAB1A,RASGRP1
GO Biological Process	GO:0042404	thyroid hormone catabolic process	440	6.18311e-05	0.797807	0.0018132	9.17649	0.653845	6	0.000302986	0.00278035	1943	0.153	1	1	6.53594	0.153	1	1	0.000352361	1	p563,p564,p565,p566,p567,p568	DIO3
GO Biological Process	GO:0031134	sister chromatid biorientation	441	6.19438e-05	0.799261	0.00181238	19.5444	0.204662	4	9.48388e-05	0.00185357	3159	0.282598	1	1	3.26797	0.306	1	2	0.000352361	0.5	p468,p469,p470,p471	RB1
GO Biological Process	GO:0097576	vacuole fusion	442	6.23546e-05	0.804561	0.00182027	4.05101	2.96223	12	0.00137267	0.0055607	291	0.00477407	1	0.211683	2.42072	4.131	10	27	0.00352361	0.37037	p1170,p1286,p1551,p1966,p1967,p1989,p1990,p2019,p2145,p272,p798,p960	CHMP2B,CHMP3,EPG5,GABARAPL1,LAMP2,LIX1,MAP1LC3A,STX17,UBQLN1,VCP
GO Biological Process	GO:0071404	cellular response to low-density lipoprotein particle stimulus	443	6.25182e-05	0.806672	0.00182093	3.56045	3.93209	14	0.0018221	0.00648749	6407	0.65495	1	1	0.933706	2.142	2	14	0.000704722	0.142857	p162,p163,p164,p165,p166,p167,p168,p169,p170,p171,p172,p173,p729,p730	CDH13,ITGB1
GO Biological Process	GO:0008616	queuosine biosynthetic process	444	6.28428e-05	0.810861	0.00182626	9.14919	0.655796	6	0.000303891	0.00278035	748	0.0280803	1	0.484386	3.92156	0.765001	3	5	0.00105708	0.6	p2072,p2073,p55,p967,p968,p969	PDC,PDCL,TXNDC9
GO Biological Process	GO:0016573	histone acetylation	445	6.4247e-05	0.828978	0.00186287	2.01371	18.8706	38	0.00874449	0.0176089	523	0.0165805	1	0.409061	1.55309	15.453	24	101	0.00845666	0.237624	p1012,p1013,p1179,p1180,p1181,p1302,p1349,p1399,p1450,p159,p160,p161,p162,p1623,p163,p164,p165,p166,p167,p1896,p1904,p2096,p2119,p2126,p2138,p2157,p345,p346,p347,p379,p380,p445,p458,p689,p768,p907,p911,p965	BRCA2,CLOCK,CREBBP,ELP3,EP400,EPC1,EPC2,HCFC1,JADE1,JADE3,KANSL2,KANSL3,KAT6A,KAT7,MORF4L2,MSL3,NAA50,NCOA1,NCOA3,OGT,SUPT3H,SUPT7L,YEATS2,YEATS4
GO Biological Process	GO:0042147	retrograde transport, endosome to Golgi	446	6.59139e-05	0.850487	0.00190692	2.34381	11.5197	27	0.00533813	0.0125116	583	0.0211159	1	0.467339	1.61277	11.781	19	77	0.00669486	0.246753	p1115,p1217,p1243,p1244,p1550,p182,p1858,p1859,p1860,p188,p1948,p203,p255,p256,p257,p415,p506,p507,p533,p733,p734,p740,p770,p8,p947,p948,p978	ANKFY1,ARL1,CLTC,CLTCL1,DENND2A,ERC1,EVI5,FAM21C,KIAA1432,PIKFYVE,RHOBTB3,SNX6,TBC1D5,TMEM87B,VPS26A,VPS53,VPS54,VTI1A,VTI1B
GO Biological Process	GO:0030029	actin filament-based process	447	6.67068e-05	0.860718	0.00192554	1.36225	118.187	161	0.054767	0.0746061	175	0.00165374	1	0.121932	1.32594	74.6641	99	488	0.0348837	0.202869	p1016,p1017,p1018,p1019,p1020,p1021,p1022,p1099,p1100,p1106,p1107,p1108,p1120,p1128,p1129,p1130,p1150,p1158,p116,p1185,p1186,p121,p122,p1237,p1251,p1343,p1344,p1358,p1359,p136,p137,p1403,p1406,p1444,p1456,p1505,p1508,p1509,p1510,p1554,p156,p1565,p157,p158,p1617,p162,p1624,p1625,p163,p164,p1642,p165,p166,p167,p1673,p168,p1687,p169,p1696,p170,p171,p172,p1727,p173,p1735,p174,p1780,p1781,p18,p1819,p1…	ABI1,ABI2,ABL1,ACTC1,ACTN1,ACTN2,ACTR3,ANXA1,ARHGAP12,ARHGAP26,ARPC1A,ARPC1B,ATP1A1,BCAR1,BIN3,BRK1,CACNB2,CAMK2D,CAPN3,CD2AP,CDC42BPA,CFL2,CFLAR,CGNL1,CORO1C,CORO2A,CTTN,CUL3,DIAPH3,DLC1,DLG1,DSTN,EPB41L2,EPB41L5,ESPNL,EZR,FAM101B,FER,FGD4,FGF7,FMN1,FMNL2,FMNL3,FRMD5,FRMD6,FRY,FSCN1,GAB1,GDPD2,GHSR,GJA1,ITGB1,JAK2,KCNA5,KCND3,KCNE1L,KIF23,KRAS,LIMK1,MAPKAP1,MEF2A,MINK1,MKLN1,MYH10,MYO1E,MYO6,NEB…
GO Biological Process	GO:0034333	adherens junction assembly	448	6.74791e-05	0.870683	0.00194349	2.6106	8.42718	22	0.00390509	0.0101946	4466	0.392965	1	1	1.18835	5.04901	6	33	0.00211416	0.181818	p1514,p1515,p1516,p1517,p1518,p1519,p1520,p1521,p1522,p1691,p1692,p1875,p1876,p1877,p1878,p221,p534,p72,p73,p74,p75,p76	ACTN1,ACTN2,CTTN,DLC1,ITGA2,PTPRK
GO Biological Process	GO:0007093	mitotic cell cycle checkpoint	449	6.77344e-05	0.873977	0.0019465	1.88346	23.8921	45	0.0110714	0.0208526	1482	0.0988789	1	0.860887	1.2721	22.797	29	149	0.0102185	0.194631	p1083,p1121,p1191,p1192,p1355,p1359,p1410,p1447,p1590,p1647,p1908,p1923,p206,p234,p371,p372,p373,p374,p375,p376,p377,p378,p388,p389,p436,p442,p452,p468,p469,p470,p471,p53,p54,p546,p593,p594,p595,p644,p668,p669,p670,p723,p813,p970,p976	AURKA,BUB1,BUB1B,BUB3,CENPJ,CNOT11,CNOT6L,DLG1,E2F7,FANCI,FOXN3,HMGA2,MAD2L1,MRE11A,NABP1,NBN,PRKDC,RB1,RFWD3,RQCD1,SOX4,TICRR,TP63,TPR,TRIAP1,TTK,UBA52,UBC,ZWILCH
GO Biological Process	GO:2000601	positive regulation of Arp2/3 complex-mediated actin nucleation	450	6.81658e-05	0.879543	0.00195454	7.22265	0.969174	7	0.000449107	0.00324374	155	0.00133771	1	0.111358	4.66853	1.071	5	7	0.0017618	0.714286	p1072,p1106,p1107,p1108,p1237,p1673,p580	ABI2,BRK1,CYFIP1,NCKAP1,WASF1
GO Biological Process	GO:0034551	mitochondrial respiratory chain complex III assembly	451	6.87044e-05	0.886492	0.00196561	9.00048	0.666631	6	0.000308912	0.00278035	1880	0.147283	1	1	2.17865	1.377	3	9	0.00105708	0.333333	p1172,p1173,p1174,p1224,p1225,p1603	UQCC1,UQCC2,UQCR10
GO Biological Process	GO:0033044	regulation of chromosome organization	452	6.91942e-05	0.892813	0.00197525	1.76832	30.5374	54	0.0141508	0.0250232	250	0.0032849	1	0.169541	1.56019	23.715	37	155	0.0130373	0.23871	p1128,p1129,p1130,p1199,p1200,p1319,p1320,p1321,p1380,p1381,p1447,p1461,p1567,p1642,p1647,p1728,p1730,p1747,p1837,p1874,p191,p1923,p1977,p1978,p206,p2076,p2077,p2078,p2127,p2128,p213,p234,p322,p323,p468,p469,p470,p471,p493,p497,p53,p54,p579,p593,p594,p595,p67,p696,p699,p725,p762,p775,p776,p976	ANAPC4,ATR,AXIN2,BUB1,BUB1B,BUB3,CCT8,CENPV,CUL3,DDX11,HDAC8,HNRNPA2B1,HNRNPC,MAD2L1,MAP3K4,MRE11A,NAF1,NAT10,NBN,NEK6,PARN,PARP1,POT1,PTTG1,RB1,SENP6,SMC5,SMG1,TCP1,TERF2IP,TINF2,TNKS,TPR,TTK,WAPAL,XRCC3,XRN1
GO Biological Process	GO:0035457	cellular response to interferon-alpha	453	6.96851e-05	0.899147	0.00198487	5.30624	1.69612	9	0.000785966	0.00417053	2550	0.187608	1	0.949299	1.96078	1.53	3	10	0.00105708	0.3	p101,p102,p103,p104,p105,p1898,p1899,p53,p54	GATA3,STAR,TPR
GO Biological Process	GO:0006475	internal protein amino acid acetylation	454	6.97341e-05	0.89978	0.00198189	1.96551	20.351	40	0.00943049	0.0185357	484	0.0139457	1	0.37178	1.54486	16.83	26	110	0.00916138	0.236364	p1012,p1013,p1179,p1180,p1181,p1302,p1349,p1351,p1399,p1450,p159,p160,p161,p162,p1623,p163,p164,p165,p166,p167,p1896,p1904,p2096,p2119,p2126,p2138,p2157,p345,p346,p347,p379,p380,p445,p458,p689,p768,p907,p911,p954,p965	BRCA2,CLOCK,CREBBP,EHHADH,ELP3,EP400,EPC1,EPC2,HCFC1,JADE1,JADE3,KANSL2,KANSL3,KAT6A,KAT7,MORF4L2,MSL3,NAA50,NAT8,NCOA1,NCOA3,OGT,SUPT3H,SUPT7L,YEATS2,YEATS4
GO Biological Process	GO:0036297	interstrand cross-link repair	455	6.98332e-05	0.901058	0.00198035	2.75441	7.26109	20	0.00336473	0.00926784	323	0.00630132	1	0.251721	1.96078	7.65001	15	50	0.00528541	0.3	p112,p113,p1236,p1237,p1320,p1321,p1606,p2004,p2008,p2009,p442,p518,p579,p585,p596,p668,p669,p723,p813,p943	ATR,DCLRE1C,FAN1,FANCC,FANCD2,FANCE,FANCI,FANCL,FANCM,RAD51,RFWD3,UBA52,UBC,XPA,XRCC3
GO Biological Process	GO:1903358	regulation of Golgi organization	456	7.14031e-05	0.921315	0.00202043	4.31895	2.54691	11	0.00118022	0.00509731	1208	0.0662174	1	0.707287	2.17865	2.295	5	15	0.0017618	0.333333	p1365,p1366,p1452,p1453,p1798,p24,p25,p26,p27,p28,p58	AKAP9,CAMSAP2,PDE4DIP,RAB33B,STX18
GO Biological Process	GO:0018394	peptidyl-lysine acetylation	457	7.24453e-05	0.934761	0.00204543	1.98129	19.6841	39	0.00912147	0.0180723	572	0.0201766	1	0.455138	1.51295	16.524	25	108	0.00880902	0.231482	p1012,p1013,p1179,p1180,p1181,p1302,p1349,p1399,p1450,p159,p160,p161,p162,p1623,p163,p164,p165,p166,p167,p1896,p1904,p2096,p2119,p2126,p2138,p2157,p345,p346,p347,p379,p380,p445,p458,p689,p768,p907,p911,p954,p965	BRCA2,CLOCK,CREBBP,ELP3,EP400,EPC1,EPC2,HCFC1,JADE1,JADE3,KANSL2,KANSL3,KAT6A,KAT7,MORF4L2,MSL3,NAA50,NAT8,NCOA1,NCOA3,OGT,SUPT3H,SUPT7L,YEATS2,YEATS4
GO Biological Process	GO:1900275	negative regulation of phospholipase C activity	458	7.48874e-05	0.966272	0.00210976	8.85884	0.677289	6	0.000313851	0.00278035	620	0.0234021	1	0.487027	6.53594	0.306	2	2	0.000704722	1	p2087,p326,p327,p328,p329,p330	ABL1,BICD1
GO Biological Process	GO:0051101	regulation of DNA binding	459	7.51095e-05	0.969138	0.00211141	1.7625	30.6382	54	0.0141975	0.0250232	1089	0.0612926	1	0.726224	1.37599	17.442	24	114	0.00845666	0.210526	p101,p102,p103,p104,p105,p1071,p1137,p1138,p1139,p1146,p1147,p1366,p1457,p1514,p1515,p1516,p1517,p1518,p1519,p1520,p1521,p1522,p1741,p1742,p1743,p1856,p1874,p191,p1946,p2034,p2035,p2036,p2041,p2127,p2128,p352,p371,p372,p373,p374,p375,p376,p377,p378,p468,p469,p470,p471,p536,p537,p657,p67,p830,p865	ANKRD33,GATA3,HDAC8,HIPK2,HJURP,HMGA2,ITGA2,JAK2,KLF4,MSX1,NEUROD1,PARP1,POU4F2,PSEN1,RB1,SIN3A,SIRT2,SP100,TNKS,TWIST1,TXN,WAPAL,ZNF462,ZNF675
GO Biological Process	GO:0044818	mitotic G2/M transition checkpoint	460	7.51329e-05	0.969439	0.00210748	3.49802	4.00226	14	0.00185462	0.00648749	2614	0.197214	1	0.973471	1.50829	3.978	6	26	0.00211416	0.230769	p1923,p234,p371,p372,p373,p374,p375,p376,p377,p378,p546,p668,p669,p670	FANCI,FOXN3,HMGA2,MRE11A,NBN,TICRR
GO Biological Process	GO:0032239	regulation of nucleobase-containing compound transport	461	7.51433e-05	0.969574	0.0021032	4.70688	2.12455	10	0.000984499	0.00463392	430	0.0126551	1	0.379741	2.80112	2.142	6	14	0.00211416	0.428571	p1264,p1585,p1586,p1587,p1943,p2146,p2147,p407,p53,p54	NUDT4,NUP153,SETD2,THOC2,TPR,ZC3H3
GO Biological Process	GO:0007057	spindle assembly involved in female meiosis I	462	7.70539e-05	0.994227	0.00215201	18.4625	0.216655	4	0.000100396	0.00185357	620	0.0234021	1	0.487027	6.53594	0.306	2	2	0.000704722	1	p1191,p1192,p1720,p1721	AURKA,FBXO5
GO Biological Process	GO:0090169	regulation of spindle assembly	463	7.78524e-05	1	0.00216961	4.27628	2.57233	11	0.001192	0.00509731	2666	0.208979	1	1	1.55618	3.213	5	21	0.0017618	0.238095	p1286,p1311,p1312,p1313,p1314,p1642,p2148,p2149,p2150,p53,p54	CHMP2B,SENP6,STAG1,STAG2,TPR
GO Biological Process	GO:0051177	meiotic sister chromatid cohesion	464	7.93521e-05	1	0.00220664	8.76478	0.684558	6	0.000317218	0.00278035	461	0.0129783	1	0.363252	3.73482	1.071	4	7	0.00140944	0.571429	p1094,p1226,p593,p594,p595,p976	BUB1,BUB1B,HORMAD2,SGOL2
GO Biological Process	GO:0071359	cellular response to dsRNA	465	7.9852e-05	1	0.00221576	2.72666	7.33498	20	0.00339897	0.00926784	1875	0.146975	1	1	1.40971	7.80301	11	51	0.00387597	0.215686	p1045,p1046,p1047,p1063,p1064,p1435,p1639,p1640,p1747,p193,p1940,p1941,p1962,p1963,p1964,p2008,p2009,p645,p646,p694	AGO2,DDX58,HNRNPA2B1,IFIH1,IFIT1,MB21D1,NCBP1,NFKB1,PRKRA,SMAD3,ZC3H7A
GO Biological Process	GO:0000723	telomere maintenance	466	8.01901e-05	1	0.00222037	2.20255	13.6206	30	0.00631167	0.0139018	883	0.040708	1	0.594853	1.44545	15.912	23	104	0.0081043	0.221154	p1019,p112,p113,p1137,p1138,p1139,p1221,p1222,p1386,p1634,p1635,p1837,p1908,p1923,p1927,p1977,p1978,p2102,p234,p458,p459,p49,p497,p571,p572,p579,p596,p67,p725,p905	BRCA2,CCNE2,DCLRE1C,HSP90AA1,MRE11A,NBN,PARP1,POLA1,POT1,PRIM2,PRKDC,RAD51,RFC1,RFC3,RIF1,SMC5,SMC6,SMG7,SP100,TERF2IP,TFIP11,TINF2,XRCC3
GO Biological Process	GO:0010952	positive regulation of peptidase activity	467	8.215e-05	1	0.00226977	1.74598	31.501	55	0.0145973	0.0254866	688	0.0236666	1	0.443853	1.39487	25.092	35	164	0.0123326	0.213415	p10,p1035,p1036,p1037,p1038,p1039,p1101,p1117,p1118,p1124,p1125,p1196,p1197,p1198,p1285,p1484,p1657,p1658,p1697,p1702,p1703,p1705,p1875,p1876,p1877,p1878,p1886,p1914,p1921,p1922,p1946,p1966,p1967,p2010,p2011,p2052,p2108,p2109,p220,p228,p246,p4,p478,p645,p646,p725,p79,p80,p814,p832,p833,p9,p914,p915,p977	AKIRIN2,ANP32B,APP,ASPH,BCL2L11,BLID,CASP8,CTGF,CYR61,DAP,DDX3X,DLC1,EPHA4,F3,FADD,FN1,JAK2,KARS,MAP3K5,NDUFA13,NEK5,NLRC4,NLRP3,PDCD5,PERP,PICALM,PSMD14,RIPK2,ROBO1,SMAD3,TANK,TNFRSF10B,TNFSF15,VCP,XDH
GO Biological Process	GO:0090068	positive regulation of cell cycle process	468	8.28398e-05	1	0.00228393	1.56045	52.549	82	0.0243508	0.0379982	2298	0.153702	1	0.863019	1.16082	39.627	46	259	0.0162086	0.177606	p1025,p1026,p1042,p1043,p1044,p1045,p1046,p1047,p1121,p1128,p1129,p1130,p1191,p1192,p1196,p1197,p1198,p1246,p1255,p1272,p1366,p1405,p1410,p1447,p150,p151,p152,p153,p1557,p1590,p1643,p1644,p1645,p1697,p1950,p1951,p1977,p1978,p1980,p1981,p1982,p2108,p2109,p2145,p239,p260,p262,p322,p323,p371,p372,p373,p374,p375,p376,p377,p378,p388,p389,p436,p442,p452,p468,p469,p470,p471,p53,p54,p579,p597,p598,p599,p…	ANKRD17,ANXA1,APP,AURKA,CCND2,CENPJ,CENPV,CEP120,CNOT11,CNOT6L,CTGF,CUL3,CUL4B,DDX11,DDX3X,DTL,E2F7,FAP,HMGA2,INO80,KCNA5,KIF23,MAD2L1,MSX1,PHIP,PKP4,RANBP2,RB1,RDX,ROCK2,RQCD1,SIN3A,SIRT2,SMC5,SOX4,SVIL,TMOD3,TOPAZ1,TPR,TRIAP1,UBA52,UBC,UBE2E2,UHRF2,WNT5A,XRCC3
GO Biological Process	GO:0036503	ERAD pathway	469	8.31702e-05	1	0.00228816	2.35392	11.0454	26	0.00511836	0.0120482	1287	0.0756637	1	0.758578	1.41743	12.699	18	83	0.0063425	0.216867	p1008,p1234,p1346,p1483,p1966,p1967,p1989,p1990,p200,p2018,p2042,p2043,p2089,p222,p243,p485,p486,p487,p50,p51,p52,p524,p527,p548,p866,p867	EDEM1,EDEM3,ERLIN1,JKAMP,KIAA0368,MARCH6,POMT1,PSMC1,PSMC4,PSMC6,RNF121,SEC61B,UBE4A,UBQLN1,UBXN4,UGGT2,USP13,VCP
GO Biological Process	GO:0051492	regulation of stress fiber assembly	470	8.33908e-05	1	0.00228934	1.96762	19.8209	39	0.00918485	0.0180723	336	0.00657263	1	0.252401	1.76647	11.322	20	74	0.00704722	0.27027	p1156,p1297,p1298,p1299,p168,p169,p1697,p170,p171,p172,p173,p174,p1780,p1781,p1861,p1862,p1871,p1875,p1876,p1877,p1878,p1883,p1884,p2017,p2087,p220,p223,p543,p640,p645,p646,p655,p901,p954,p992,p993,p994,p995,p996	ABL1,ALMS1,ARHGEF10,BBS4,BRAF,CLASP1,CTGF,DLC1,LIMK1,MKKS,NRP1,PAK1,PHLDB2,PPFIA1,ROCK2,SMAD3,SORBS3,TGFB3,TGFBR1,TPM1
GO Biological Process	GO:0016072	rRNA metabolic process	471	8.38862e-05	1	0.00229806	1.76517	30.0254	53	0.0139136	0.0245598	5329	0.500983	1	1	1.00941	39.627	40	259	0.0140944	0.15444	p1078,p1079,p1105,p1119,p1145,p1164,p1165,p1215,p1319,p1320,p1321,p1360,p1403,p1461,p1514,p1515,p1528,p1556,p1595,p1607,p1674,p1713,p1873,p189,p1912,p1913,p1971,p2000,p2020,p2021,p2022,p2023,p2024,p213,p2143,p2144,p281,p282,p387,p415,p442,p445,p650,p664,p665,p698,p71,p767,p813,p868,p87,p874,p88	ABT1,CHD7,DDX47,DDX51,DDX52,DEDD2,DHX37,DIMT1,DIS3L2,ERI1,EXOSC3,HEATR1,ISG20,KRR1,LTV1,MRPS11,NAF1,NAT10,NOL8,PELO,RPF2,RPL10A,RPL35A,RPL37A,RPL39,RPLP1,RPS15A,RPS19,RPS24,SRFBP1,TEX10,UBA52,UTP20,UTP3,WDR12,WDR37,WDR75,XRN1,XRN2,YBEY
GO Biological Process	GO:0070208	protein heterotrimerization	472	8.39114e-05	1	0.00229387	5.91087	1.35344	8	0.000627173	0.00370714	3772	0.319447	1	1	1.50829	1.989	3	13	0.00105708	0.230769	p1407,p1408,p1811,p1812,p1813,p1814,p1815,p453	COL1A2,NUP54,NUPL1
GO Biological Process	GO:0031112	positive regulation of microtubule polymerization or depolymerization	473	8.39453e-05	1	0.00228995	3.28619	4.56456	15	0.00211518	0.00695088	2452	0.172598	1	0.908251	1.56863	3.825	6	25	0.00211416	0.24	p1396,p223,p390,p391,p392,p393,p394,p395,p438,p56,p992,p993,p994,p995,p996	CLASP1,CLIP1,NAV3,PAK1,RGS2,SLAIN2
GO Biological Process	GO:0009896	positive regulation of catabolic process	474	8.48233e-05	1	0.00230902	1.47528	70.495	104	0.0326668	0.0481928	63	0.000191164	1	0.0391522	1.47769	52.7851	78	345	0.0274841	0.226087	p1036,p1037,p1038,p1039,p1116,p1131,p1185,p1186,p1191,p1192,p1229,p1234,p1238,p1239,p1246,p1255,p1272,p1278,p1336,p1346,p1362,p1374,p1380,p1381,p1447,p1459,p1479,p1563,p1564,p1591,p1603,p1687,p1705,p1720,p1721,p1726,p1727,p1732,p1741,p1742,p1743,p1800,p1801,p1802,p1854,p1855,p1863,p1864,p1866,p188,p1894,p1903,p1910,p1928,p1940,p1941,p196,p1966,p1967,p1989,p1990,p1999,p204,p206,p2067,p2071,p2076,p…	ABHD5,ADAM9,AGO2,ANAPC1,ANAPC4,ANKIB1,ARIH1,ATG7,AURKA,BARD1,BUB1B,BUB3,CLU,CUL1,CUL4B,DET1,DTL,EDEM1,ESRRB,EZR,FBXL5,FBXO5,FBXW7,GJA1,GPLD1,HTT,IDE,IRS1,MAD2L1,MSN,NANOS1,NDFIP1,NDUFA13,NEDD4,NKD2,NUB1,PIAS1,PNPT1,PRICKLE1,PSEN1,PSMB1,PSMB7,PSMC1,PSMC4,PSMC6,PSMD12,PSMD14,PSMD5,PSMD6,PTK2,PTPN1,RBX1,RDX,RNF14,RNF144A,RNF19A,SIRT2,SNX9,SORL1,SOX17,SPTLC1,SUPV3L1,TIPARP,TNFAIP3,TRIM32,TWIST1,UBA52…
GO Biological Process	GO:1901673	regulation of mitotic spindle assembly	475	8.51251e-05	1	0.00231236	4.63493	2.15753	10	0.000999782	0.00463392	3829	0.329579	1	1	1.37599	2.907	4	19	0.00140944	0.210526	p1286,p1311,p1312,p1313,p1314,p2148,p2149,p2150,p53,p54	CHMP2B,STAG1,STAG2,TPR
GO Biological Process	GO:0033047	regulation of mitotic sister chromatid segregation	476	8.65099e-05	1	0.00234504	2.34801	11.0732	26	0.00513124	0.0120482	1068	0.0584442	1	0.706091	1.5509	9.02701	14	59	0.00493305	0.237288	p1128,p1129,p1130,p1380,p1381,p1447,p1567,p1647,p1874,p1977,p1978,p206,p2076,p2077,p2078,p468,p469,p470,p471,p53,p54,p579,p593,p594,p595,p976	ANAPC4,BUB1,BUB1B,BUB3,CUL3,MAD2L1,NEK6,PTTG1,RB1,SMC5,TNKS,TPR,TTK,XRCC3
GO Biological Process	GO:0006353	DNA-templated transcription, termination	477	8.65114e-05	1	0.00234016	2.26453	12.3646	28	0.00572966	0.012975	3728	0.305195	1	1	1.13929	16.677	19	109	0.00669486	0.174312	p1164,p1165,p1192,p1537,p1538,p1539,p1540,p1673,p1797,p2008,p2009,p2091,p2092,p2144,p2146,p2147,p226,p227,p496,p528,p551,p781,p782,p898,p900,p952,p997,p998	CDC40,CPSF2,CPSF3,CSTF1,ERCC3,MNAT1,MTERF,NCBP1,PABPN1,PCF11,SETX,SMN1,SMN2,SNRPG,TAF1B,THOC1,THOC2,UPF3B,XRN2
GO Biological Process	GO:0032648	regulation of interferon-beta production	478	8.77338e-05	1	0.00236826	2.70726	7.38753	20	0.00342332	0.00926784	2314	0.155751	1	0.868476	1.42086	7.03801	10	46	0.00352361	0.217391	p1045,p1046,p1047,p1151,p1735,p1841,p1921,p1922,p1962,p1963,p1964,p2108,p2109,p365,p366,p367,p368,p575,p576,p879	DDX3X,DDX58,IFIH1,IRF5,RELB,RIPK2,RNF216,TBK1,TRAF3,TRAF3IP1
GO Biological Process	GO:0043330	response to exogenous dsRNA	479	8.86271e-05	1	0.00238738	3.26975	4.58751	15	0.00212581	0.00695088	4144	0.382274	1	1	1.16195	6.88501	8	45	0.00281889	0.177778	p1045,p1046,p1047,p1088,p1242,p1639,p1640,p1921,p1922,p193,p1962,p1963,p1964,p903,p904	DDX1,DDX58,IFIH1,IFIT1,MB21D1,RFTN1,RFTN2,RIPK2
GO Biological Process	GO:0008360	regulation of cell shape	480	8.93597e-05	1	0.0024021	1.69456	35.4074	60	0.0164075	0.0278035	146	0.0012259	1	0.108341	1.657	21.726	36	142	0.012685	0.253521	p1010,p1011,p1023,p1117,p1118,p1120,p1210,p1359,p1409,p144,p145,p146,p147,p148,p1489,p149,p1558,p1643,p1644,p1645,p1693,p1694,p1727,p1846,p1847,p1875,p1876,p1877,p1878,p1941,p1980,p1981,p1982,p2041,p209,p2123,p2124,p2133,p2134,p239,p327,p328,p329,p330,p351,p408,p454,p500,p501,p502,p503,p530,p554,p580,p603,p640,p724,p735,p749,p943	ANXA1,ARHGAP15,ARHGAP18,BAMBI,BRWD1,BRWD3,CFDP1,COCH,CRK,CSNK1G3,CYFIP1,DLC1,DLG1,EZR,FGD4,FMNL3,FN1,MKLN1,MSN,MYH10,MYO10,PALM2,PARVA,PHIP,PLXNC1,PRPF40A,PTK2,RDX,RHOJ,SHROOM3,SYNE3,TPM1,TTBK2,VIL1,VRK2,WASF3
GO Biological Process	GO:0097033	mitochondrial respiratory chain complex III biogenesis	481	8.94464e-05	1	0.00239943	8.57312	0.699862	6	0.00032431	0.00278035	2550	0.187608	1	0.949299	1.96078	1.53	3	10	0.00105708	0.3	p1172,p1173,p1174,p1224,p1225,p1603	UQCC1,UQCC2,UQCR10
GO Biological Process	GO:0007033	vacuole organization	482	9.00214e-05	1	0.00240985	1.96019	19.896	39	0.00921967	0.0180723	1349	0.0820964	1	0.785241	1.31732	19.737	26	129	0.00916138	0.20155	p1170,p1238,p1239,p1286,p1300,p1399,p1452,p1453,p1546,p1551,p1669,p1670,p1909,p1913,p1914,p1966,p1967,p1989,p1990,p2019,p2029,p2030,p2031,p2032,p2106,p2145,p272,p416,p536,p537,p608,p609,p610,p792,p796,p797,p798,p949,p960	ABCA1,ARSB,ATG3,ATG5,ATG7,CHMP2B,CHMP3,CLVS1,EPG5,GABARAPL1,GNPTAB,LAMP2,LIX1,MAP1LC3A,PIK3C3,PSEN1,RAB1A,RAB33B,RB1CC1,SPG11,SRPX,STX17,TMEM165,TRAPPC8,UBQLN1,VCP
GO Biological Process	GO:0070129	regulation of mitochondrial translation	483	9.05219e-05	1	0.00241823	5.84546	1.36858	8	0.000634191	0.00370714	819	0.0347198	1	0.546996	2.3068	2.601	6	17	0.00211416	0.352941	p1168,p1172,p1173,p1174,p1541,p1603,p1744,p743	C1QBP,CDK5RAP1,MALSU1,MRPS27,UQCC1,UQCC2
GO Biological Process	GO:0007041	lysosomal transport	484	9.11753e-05	1	0.00243065	2.09626	15.7424	33	0.00729488	0.0152919	317	0.00583468	1	0.237492	1.70826	13.464	23	88	0.0081043	0.261364	p1286,p1407,p1408,p1545,p1546,p1566,p1587,p1894,p1906,p1907,p1961,p1966,p1967,p2145,p246,p271,p312,p313,p314,p416,p492,p601,p623,p624,p625,p626,p733,p734,p740,p750,p947,p948,p960	ANKFY1,AP3B1,ARSB,C9orf72,CCDC91,CHMP2B,CHMP3,CLU,GNPTAB,HGSNAT,KIF13A,LAMP1,LAMP2,LARS,M6PR,NEDD4,SCARB2,SORL1,SPTBN5,STX8,VCP,VPS53,VPS54
GO Biological Process	GO:0035666	TRIF-dependent toll-like receptor signaling pathway	485	9.21573e-05	1	0.00245176	3.4295	4.08223	14	0.00189167	0.00648749	704	0.0250525	1	0.459166	2.0284	4.43701	9	29	0.00317125	0.310345	p1035,p1036,p1101,p1562,p220,p365,p366,p367,p368,p442,p575,p576,p60,p813	CASP8,FADD,IKBKE,TANK,TBK1,TRAF3,UBA52,UBC,UBE2D2
GO Biological Process	GO:0006413	translational initiation	486	9.31225e-05	1	0.00247235	2.04287	17.1328	35	0.00793918	0.0162187	2651	0.207396	1	1	1.1801	22.032	26	144	0.00916138	0.180556	p1119,p1169,p1282,p1326,p1327,p1328,p1360,p1511,p1512,p1525,p1607,p1780,p1781,p189,p1932,p1940,p1941,p204,p2098,p2143,p2144,p455,p608,p609,p610,p642,p650,p670,p698,p705,p813,p868,p938,p939,p969	AGO2,DHX29,EIF1AX,EIF2A,EIF2S2,EIF3A,EIF3CL,EIF3E,EIF3J,EIF4E3,EIF4H,EIF5B,MTFMT,MTIF2,MTIF3,PAIP1,RPL10A,RPL35A,RPL37A,RPL39,RPLP1,RPS15A,RPS19,RPS24,TICRR,UBA52
GO Biological Process	GO:0098746	fast, calcium ion-dependent exocytosis of neurotransmitter	487	9.42469e-05	1	0.00249706	5.81091	1.37672	8	0.000637961	0.00370714	1943	0.153	1	1	6.53594	0.153	1	1	0.000352361	1	p390,p391,p392,p393,p394,p395,p396,p397	SYT1
GO Biological Process	GO:1900034	regulation of cellular response to heat	488	9.4467e-05	1	0.00249776	2.1816	13.7514	30	0.00637228	0.0139018	311	0.00570626	1	0.236746	1.75968	11.934	21	78	0.00739958	0.269231	p1073,p1320,p1321,p1407,p1408,p1444,p1505,p1585,p1586,p1587,p1776,p1777,p1851,p1885,p2083,p2084,p2088,p216,p258,p453,p53,p54,p571,p572,p689,p715,p730,p731,p735,p972	ATR,CAMK2D,CCAR2,CREBBP,FKBP4,HSBP1,HSP90AA1,NUP153,NUP155,NUP160,NUP188,NUP205,NUP214,NUP35,NUP54,NUP93,NUPL1,POM121,RANBP2,TPR,YWHAE
GO Biological Process	GO:0033523	histone H2B ubiquitination	489	9.46331e-05	1	0.00249704	5.80742	1.37755	8	0.000638345	0.00370714	2550	0.187608	1	0.949299	1.96078	1.53	3	10	0.00105708	0.3	p1246,p144,p145,p146,p147,p148,p149,p622	LEO1,UBE2E1,WAC
GO Biological Process	GO:0009411	response to UV	490	9.69909e-05	1	0.00255403	1.86795	23.5553	44	0.0109153	0.0203893	1365	0.0837245	1	0.791427	1.30719	20.655	27	135	0.00951374	0.2	p1006,p1007,p1228,p1320,p1321,p1332,p1333,p1334,p1335,p1355,p1527,p1543,p1619,p1620,p1691,p1692,p1730,p1758,p1885,p1895,p2008,p2009,p2067,p2142,p2145,p436,p458,p597,p598,p599,p62,p623,p624,p625,p626,p689,p701,p924,p925,p926,p927,p934,p997,p998	ATF4,ATR,BRCA2,CCAR2,CREBBP,CUL4B,DCUN1D3,DTL,EGFR,ERCC3,ERCC8,INO80,MAP3K4,MAP4K3,MME,MSH6,NEDD4,PBK,POLH,POLK,PTPRK,TP63,TRIAP1,TRIM32,UBE2A,XPA,ZRANB3
GO Biological Process	GO:0007052	mitotic spindle organization	491	9.71412e-05	1	0.00255278	2.28797	11.8008	27	0.00546841	0.0125116	518	0.016207	1	0.403705	1.68067	10.71	18	70	0.0063425	0.257143	p1191,p1192,p1215,p1267,p1268,p15,p1528,p1628,p1647,p1871,p1874,p2005,p2125,p303,p443,p569,p570,p571,p572,p580,p605,p649,p992,p993,p994,p995,p996	ARHGEF10,ASUN,AURKA,CDC14A,CDC14B,CLASP1,DYNC1H1,EFHC1,KIF23,KIF2A,KIF4A,MAP4,PCNT,RAN,TNKS,TTK,TUBGCP4,TUBGCP5
GO Biological Process	GO:1900117	regulation of execution phase of apoptosis	492	9.83078e-05	1	0.00257818	3.09445	5.17054	16	0.00239599	0.00741427	343	0.00667194	1	0.250986	2.45098	3.672	9	24	0.00317125	0.375	p1042,p1043,p1044,p1045,p1046,p1047,p1184,p1358,p1875,p1876,p1877,p1878,p434,p65,p766,p865	DLC1,FAP,GCG,PAK2,PTGIS,RFFL,SIRT2,TBX5,TP53BP2
GO Biological Process	GO:1902378	VEGF-activated neuropilin signaling pathway involved in axon guidance	493	0.00010251	1	0.00268294	6.75819	1.03578	7	0.000479972	0.00324374	1943	0.153	1	1	6.53594	0.153	1	1	0.000352361	1	p168,p169,p170,p171,p172,p173,p174	NRP1
GO Biological Process	GO:1905040	otic placode development	493	0.00010251	1	0.00268294	6.75819	1.03578	7	0.000479972	0.00324374	1943	0.153	1	1	6.53594	0.153	1	1	0.000352361	1	p168,p169,p170,p171,p172,p173,p174	NRP1
GO Biological Process	GO:1904835	dorsal root ganglion morphogenesis	493	0.00010251	1	0.00268294	6.75819	1.03578	7	0.000479972	0.00324374	1943	0.153	1	1	6.53594	0.153	1	1	0.000352361	1	p168,p169,p170,p171,p172,p173,p174	NRP1
GO Biological Process	GO:0021649	vestibulocochlear nerve structural organization	493	0.00010251	1	0.00268294	6.75819	1.03578	7	0.000479972	0.00324374	1943	0.153	1	1	6.53594	0.153	1	1	0.000352361	1	p168,p169,p170,p171,p172,p173,p174	NRP1
GO Biological Process	GO:0060301	positive regulation of cytokine activity	493	0.00010251	1	0.00268294	6.75819	1.03578	7	0.000479972	0.00324374	1943	0.153	1	1	6.53594	0.153	1	1	0.000352361	1	p168,p169,p170,p171,p172,p173,p174	NRP1
GO Biological Process	GO:1901657	glycosyl compound metabolic process	498	0.000102552	1	0.00265709	1.51583	59.3735	90	0.0275132	0.0417053	4702	0.425655	1	1	1.0285	60.2821	62	394	0.0218464	0.15736	p100,p1009,p106,p1060,p1061,p1111,p1117,p1118,p1152,p1153,p1196,p1197,p1198,p1213,p1222,p1224,p1225,p1299,p1359,p1404,p1438,p1516,p1517,p1518,p1519,p1520,p1521,p1522,p1523,p1524,p1543,p1580,p1604,p1712,p1737,p1752,p1772,p1773,p1817,p1818,p1830,p1849,p1861,p1862,p1882,p1911,p192,p1931,p1944,p1945,p1958,p1959,p1966,p1967,p1974,p2072,p2073,p243,p244,p265,p266,p285,p40,p407,p42,p43,p436,p497,p532,p55…	ABHD10,ADPGK,AK3,ATIC,ATP1B1,ATP5C1,ATP5G3,ATP5J,ATP5L,ATP6V1B2,BPGM,COX10,COX5B,COX6A1,COX7A2L,DCK,DERA,DLD,DLG1,DPYS,EFTUD1,ENSG00000264545,FUCA2,GAPDH,GMPR2,GPHN,GPI,HMGCR,IMPAD1,LCT,MOCOS,MOCS2,NDUFA13,NDUFA4,NDUFB2,NDUFS1,NDUFV3,NME7,NT5C3A,NUDT3,NUDT4,NUDT5,OLA1,PANK2,PAPSS1,PAPSS2,PARP1,PDC,PDCL,PFKP,PKM,SERPINA6,SLC25A13,SLC35B3,TJP2,TPI1,TPST1,TPST2,TXNDC9,UCK2,UQCR10,VCP
GO Biological Process	GO:0044565	dendritic cell proliferation	499	0.000105251	1	0.00272154	17.0156	0.235078	4	0.000108933	0.00185357	3159	0.282598	1	1	3.26797	0.306	1	2	0.000352361	0.5	p365,p366,p367,p368	TBK1
GO Biological Process	GO:0045842	positive regulation of mitotic metaphase/anaphase transition	500	0.000109118	1	0.00281589	6.68941	1.04643	7	0.000484908	0.00324374	3564	0.291805	1	1	1.86741	1.071	2	7	0.000704722	0.285714	p1128,p1129,p1130,p468,p469,p470,p471	CUL3,RB1
#
# Ontology	TermsTested	MinAnnotCount	MaxAnnotCount
#
# GO Biological Process	12903	1	1000

## Sheet: H3K36me3_UP_MousePh
# GREAT version 4.0.4	Species assembly: hg19	Association rule: Basal+extension: 5000 bp upstream, 1000 bp downstream, 1000000 bp max extension, curated regulatory domains included
# Ontology summary statistics are provided in the footer.
#
# Ontology	ID	Desc	BinomRank	BinomP	BinomBonfP	BinomFdrQ	RegionFoldEnrich	ExpRegions	ObsRegions	GenomeFrac	SetCov	HyperRank	HyperP	HyperBonfP	HyperFdrQ	GeneFoldEnrich	ExpGenes	ObsGenes	TotalGenes	GeneSetCov	TermCov	Regions	Genes
Mouse Phenotype	MP:0013293	embryonic lethality prior to tooth bud stage	1	3.51684e-25	3.31744e-21	3.31744e-21	1.88599	155.886	294	0.0722364	0.136237	1	9.99145e-15	9.42494e-11	9.42494e-11	1.65143	128.979	213	843	0.0750529	0.252669	p1003,p1004,p1005,p1052,p1053,p1063,p1064,p107,p1072,p1079,p108,p1087,p109,p1099,p110,p1100,p1103,p1105,p111,p1113,p1115,p1116,p1124,p1125,p1128,p1129,p1130,p1145,p1158,p1159,p1160,p1169,p1176,p1182,p1183,p1187,p1191,p1192,p1194,p1199,p1200,p1210,p1213,p1214,p1223,p1224,p1225,p1228,p1229,p1230,p1237,p1240,p1266,p1267,p1268,p1271,p1273,p1274,p1281,p1283,p1311,p1312,p1313,p1314,p1317,p1320,p1321,p1…	ACTR3,ADNP,AGO2,AHCTF1,ALPP,ANAPC4,APBB2,ARF4,ASCC2,ASF1A,ASH2L,ATF4,ATP2A2,ATP5L,ATP6V1B2,ATP6V1C1,ATR,ATXN10,AURKA,BARD1,BMPR2,BRAF,BRCA2,BRK1,BUB1,BUB1B,BUB3,CAPN2,CCDC174,CCNT2,CDAN1,CDK2AP1,CDK8,CENPJ,CENPO,CFLAR,CHD1,CHMP3,CINP,COPS3,COQ6,CPSF3,CREB1,CSE1L,CTTN,CUL1,CUL3,CYFIP1,CYLD,DDX20,DDX3X,DHX29,DHX30,DIAPH3,DIDO1,DLD,DSTN,DTL,DYNC1H1,EEF1E1,EEF1E1-BLOC1S5,EGFR,EIF2S2,ELP3,ENSG00000264…
Mouse Phenotype	MP:0013292	embryonic lethality prior to organogenesis	2	4.44137e-25	4.18954e-21	2.09477e-21	1.94583	139.272	271	0.0645376	0.125579	2	1.2784e-14	1.20592e-10	6.02959e-11	1.68531	116.892	197	764	0.0694151	0.257853	p1003,p1004,p1005,p1052,p1053,p1063,p1064,p107,p1072,p1079,p108,p1087,p109,p110,p1103,p1105,p111,p1113,p1115,p1116,p1124,p1125,p1128,p1129,p1130,p1145,p1158,p1159,p1160,p1169,p1176,p1182,p1183,p1187,p1191,p1192,p1194,p1199,p1200,p1210,p1213,p1214,p1223,p1224,p1225,p1229,p1230,p1237,p1240,p1266,p1267,p1268,p1271,p1273,p1281,p1283,p1317,p1320,p1321,p1325,p1338,p1340,p1362,p1365,p1366,p1374,p1380,p1…	ACTR3,ADNP,AGO2,AHCTF1,ALPP,ANAPC4,ASCC2,ASF1A,ASH2L,ATP2A2,ATP5L,ATP6V1B2,ATP6V1C1,ATR,ATXN10,AURKA,BARD1,BMPR2,BRAF,BRCA2,BRK1,BUB1,BUB1B,BUB3,CAPN2,CCDC174,CCNT2,CDAN1,CDK2AP1,CDK8,CENPJ,CENPO,CHD1,CHMP3,CINP,COPS3,COQ6,CPSF3,CREB1,CSE1L,CTTN,CUL1,CUL3,CYFIP1,DDX20,DDX3X,DHX29,DHX30,DIDO1,DLD,DSTN,DTL,DYNC1H1,EEF1E1,EEF1E1-BLOC1S5,EGFR,EIF2S2,ENSG00000264545,EPB41L5,ERCC3,ESCO2,EXOC4,EXOSC3,EX…
Mouse Phenotype	MP:0010865	prenatal growth retardation	3	1.42838e-17	1.34739e-13	4.49129e-14	1.70763	158.699	271	0.07354	0.125579	5	4.45902e-12	4.2062e-08	8.41239e-09	1.65852	101.898	169	666	0.059549	0.253754	p10,p1003,p1019,p1034,p1035,p1057,p1058,p1060,p1099,p1100,p1103,p1117,p1118,p1131,p1135,p1145,p1176,p1177,p1191,p1192,p121,p1213,p1215,p1217,p122,p1235,p1236,p1237,p1253,p1264,p1265,p1267,p1268,p1272,p1273,p1279,p1283,p1284,p1345,p1358,p1359,p136,p1362,p1365,p1366,p137,p1374,p1380,p1381,p1382,p1386,p1387,p1405,p1456,p1459,p1501,p1502,p1503,p1504,p1505,p1508,p1509,p1510,p1514,p1515,p1523,p1524,p15…	ABCA1,ABI1,AGO2,ALPP,ANAPC4,ANKRD17,ASF1A,AURKA,BCAR1,BIRC6,BMPR2,BRAF,BRCA2,BRK1,BRWD3,BUB1,BUB1B,C1QBP,C5orf42,CACNB2,CCNC,CCNE2,CDH2,CENPJ,CFLAR,CHD2,CHM,COL4A3BP,COMMD1,COPS3,COQ6,COQ7,CREBBP,CTGF,CUL4B,CWC27,DDX11,DDX3X,DHX30,DIAPH3,DLC1,DLD,DLG1,DLK1,DNM1L,E2F7,EHMT1,ELP3,ENPP2,ENSG00000091436,ERN1,ESRRB,ETV6,EZH2,F3,FADD,FAM208A,FANCD2,FBXL5,FBXW7,FN1,FRS2,FST,GAB1,GLDC,GLI3,GRB10,GTF2I,GT…
Mouse Phenotype	MP:0011100	preweaning lethality, complete penetrance	4	1.41183e-16	1.33178e-12	3.32945e-13	1.67755	160.949	270	0.0745824	0.125116	36	7.98796e-06	0.0753504	0.00209307	1.36465	125.307	171	819	0.0602537	0.208791	p1012,p1013,p1019,p107,p1079,p108,p109,p110,p1105,p111,p1111,p1112,p1144,p1149,p1152,p1153,p1170,p1175,p1184,p1187,p1191,p1192,p1199,p1200,p1203,p1204,p1213,p1224,p1225,p1230,p1235,p1263,p1265,p1266,p1267,p1268,p1274,p1284,p1300,p1304,p1311,p1312,p1313,p1314,p1317,p1320,p1321,p1343,p1358,p1362,p1365,p1366,p1375,p1380,p1381,p1382,p1386,p1403,p1436,p1437,p1448,p1516,p1517,p1518,p1519,p1520,p1521,p1…	ABCA1,ACAT2,ALG2,ANAPC4,ANK1,ANP32B,ARF4,ASCC2,ASF1A,ATG3,ATP1A1,ATP2A2,ATP5L,ATP6V1B2,ATP8A2,ATR,ATXN10,AURKA,AXIN2,B4GALT5,BCLAF1,CALD1,CCNO,CDK8,CENPO,CHD1,CHMP3,CHST11,CINP,COG3,COL1A2,COQ6,COQ7,COX5B,CPSF3,DBF4,DDC,DDX1,DDX3X,DDX51,DHX29,DHX30,DHX35,DIAPH3,DMXL2,DNM1L,DPM1,DST,DTL,EGFR,ELAC2,ENPP2,EPAS1,EPC2,ERCC3,EXOC4,EXT1,EYA4,EZR,FADD,FRS2,GBX2,GDI2,GLDC,GNPDA1,GPI,GPR107,GPR126,HECTD1,H…
Mouse Phenotype	MP:0003984	embryonic growth retardation	5	1.0136e-13	9.56128e-10	1.91226e-10	1.66587	136.265	227	0.063144	0.10519	7	4.9117e-11	4.63321e-07	6.61887e-08	1.67676	87.6691	147	573	0.051797	0.256545	p10,p1003,p1019,p1034,p1035,p1057,p1058,p1060,p1099,p1100,p1103,p1117,p1118,p1135,p1145,p1176,p1177,p1191,p1192,p121,p1213,p1215,p1217,p122,p1237,p1253,p1264,p1265,p1267,p1268,p1272,p1273,p1279,p1283,p1284,p1345,p1358,p136,p1362,p1365,p1366,p137,p1374,p1380,p1381,p1382,p1386,p1387,p1405,p1459,p1501,p1502,p1503,p1504,p1505,p1508,p1509,p1510,p1514,p1515,p1537,p1538,p1539,p1540,p1567,p1606,p1617,p16…	ABCA1,ABI1,AGO2,ALPP,ANAPC4,ANKRD17,ASF1A,AURKA,BCAR1,BMPR2,BRAF,BRCA2,BRK1,BRWD3,BUB1B,C1QBP,C5orf42,CACNB2,CCNC,CCNE2,CDH2,CFLAR,CHM,COMMD1,COPS3,COQ6,COQ7,CREBBP,CTGF,CUL4B,DDX11,DDX3X,DHX30,DIAPH3,DLC1,DLD,DNM1L,E2F7,EHMT1,ELP3,ENPP2,ENSG00000091436,ERN1,ESRRB,ETV6,EZH2,F3,FADD,FAM208A,FBXL5,FBXW7,FN1,FRS2,GLDC,GLI3,GRB10,GTF2I,GTF2IRD1,H3F3C,HADHA,HIPK2,HIRA,HSD17B12,HTT,IKBKAP,INO80,ISCA1,I…
Mouse Phenotype	MP:0006204	embryonic lethality before implantation	6	1.65004e-13	1.55648e-09	2.59413e-10	2.5676	30.7681	79	0.0142577	0.036608	65	7.70932e-05	0.72722	0.011188	1.69205	30.141	51	197	0.0179704	0.258883	p1004,p1005,p1052,p1053,p1063,p1064,p1087,p1113,p1115,p1145,p1158,p1176,p1191,p1192,p1237,p1271,p1281,p1317,p1325,p1340,p1445,p1537,p1538,p1539,p1540,p1567,p1592,p162,p163,p164,p165,p166,p167,p168,p169,p170,p171,p172,p1720,p1721,p173,p1755,p18,p183,p1895,p1966,p1967,p2088,p221,p236,p259,p280,p304,p34,p441,p454,p464,p498,p499,p542,p596,p62,p65,p730,p731,p781,p782,p786,p787,p866,p867,p868,p964,p972…	ACTR3,ALPP,AURKA,BRK1,CAPN2,CCNT2,CDK8,CREB1,CTTN,DDX20,DSTN,DTL,ESCO2,FBXO5,G2E3,GLI3,GMNN,HSBP1,ITGB1,LIMS1,LRP6,MCL1,MED21,NUP214,PIK3CB,PIKFYVE,PRKRA,PSMC4,PTTG1,RAD51,RBBP8,RPS19,SEC24D,SETD8,SF3B1,SKIL,SMN1,SMN2,SNRNP200,TEAD4,THOC1,TIMM23B,TKT,TMED10,TOP1,TPT1,UBA3,UBR3,VCP,WWTR1,YAP1
Mouse Phenotype	MP:0011094	embryonic lethality before implantation, complete penetrance	7	1.65712e-13	1.56316e-09	2.23309e-10	2.68711	27.1667	73	0.0125888	0.0338276	68	9.76674e-05	0.921297	0.0135485	1.74034	25.857	45	169	0.0158562	0.266272	p1004,p1005,p1052,p1053,p1063,p1064,p1087,p1113,p1115,p1158,p1176,p1191,p1192,p1237,p1271,p1325,p1340,p1445,p1537,p1538,p1539,p1540,p1567,p1592,p162,p163,p164,p165,p166,p167,p168,p169,p170,p171,p172,p1720,p1721,p173,p1755,p18,p183,p1895,p1966,p1967,p2088,p221,p236,p259,p304,p441,p454,p498,p499,p542,p596,p62,p65,p730,p731,p781,p782,p786,p787,p866,p867,p868,p964,p972,p985,p986,p987,p988,p989	ACTR3,AURKA,BRK1,CAPN2,CCNT2,CDK8,CREB1,CTTN,DDX20,DSTN,DTL,ESCO2,FBXO5,G2E3,GLI3,GMNN,HSBP1,ITGB1,LIMS1,MED21,NUP214,PIKFYVE,PRKRA,PSMC4,PTTG1,RAD51,RBBP8,RPS19,SEC24D,SETD8,SF3B1,SKIL,SMN1,SMN2,SNRNP200,TEAD4,THOC1,TIMM23B,TKT,TMED10,TOP1,UBR3,VCP,WWTR1,YAP1
Mouse Phenotype	MP:0003077	abnormal cell cycle	8	1.9582e-13	1.84717e-09	2.30896e-10	2.00719	65.2654	131	0.0302435	0.0607044	22	1.15814e-07	0.00109247	4.96579e-05	1.74292	48.1951	84	315	0.0295983	0.266667	p1019,p1048,p1082,p1124,p1125,p1128,p1129,p1130,p1191,p1192,p1194,p1215,p1220,p1229,p1281,p1311,p1312,p1313,p1314,p1320,p1321,p1387,p139,p140,p1404,p141,p1423,p1424,p1447,p1553,p1567,p1579,p1580,p1588,p1589,p1592,p162,p163,p164,p165,p166,p1662,p167,p168,p1685,p169,p170,p171,p172,p1720,p1721,p173,p1731,p1734,p1837,p1840,p1846,p1847,p1856,p1867,p1882,p1895,p191,p1918,p1923,p1977,p1978,p2004,p2025,p…	ATR,AURKA,BIRC6,BRCA2,BUB1,BUB1B,BUB3,CCNC,CD79A,CDK5RAP2,CENPJ,CHD1,CHD2,CUL3,DDX11,DDX3X,DIAPH3,DIDO1,E2F3,E2F5,E2F6,EEF1E1,EEF1E1-BLOC1S5,ESCO2,FANCC,FANCM,FBXO5,FIGN,FOXK1,GFI1,GMNN,H3F3C,HIPK2,ING1,INO80,ITGB1,KDM5A,KLF14,KRAS,LATS2,LEP,LIG3,LIN9,LZTS1,MAD2L1,MASTL,MCM9,MIF,MLLT4,MOB1B,MRE11A,MYH10,NBN,PARP1,PAX3,PAXIP1,PCNT,PDS5A,POT1,PRICKLE1,PTTG1,RANBP2,RB1,RBBP8,RBX1,RCOR2,RECQL,RIF1,SE…
Mouse Phenotype	MP:0004046	abnormal mitosis	9	1.88621e-12	1.77926e-08	1.97696e-09	2.42635	32.9714	80	0.0152787	0.0370714	24	9.68051e-07	0.00913162	0.000380484	2.03144	22.644	46	148	0.0162086	0.310811	p1019,p1124,p1125,p1191,p1192,p1194,p1215,p1220,p1311,p1312,p1313,p1314,p1320,p1321,p1387,p139,p140,p1404,p141,p1447,p1567,p1592,p162,p163,p164,p165,p166,p167,p168,p169,p170,p171,p172,p1720,p1721,p173,p1837,p1846,p1847,p1867,p1895,p191,p1977,p1978,p2025,p2026,p2027,p206,p2068,p2069,p2108,p2109,p234,p289,p290,p291,p292,p293,p337,p450,p452,p458,p468,p469,p470,p471,p518,p593,p594,p595,p67,p735,p749,…	ATR,AURKA,BRCA2,BUB1,BUB1B,BUB3,CD79A,CDK5RAP2,CENPJ,DDX3X,DIDO1,ESCO2,FANCM,FBXO5,GFI1,GMNN,ITGB1,KLF14,LATS2,LIG3,LIN9,MAD2L1,MASTL,MIF,MOB1B,MRE11A,MYH10,PARP1,PAX3,PAXIP1,PCNT,PDS5A,POT1,PRICKLE1,PTTG1,RANBP2,RB1,RECQL,RIF1,SIRT2,SMC2,SMC5,SPTBN1,STAG1,WAPAL,YWHAE
Mouse Phenotype	MP:0003794	delayed somite formation	10	8.13444e-12	7.67322e-08	7.67322e-09	8.15372	2.33023	19	0.00107981	0.00880445	2689	0.274512	1	0.962988	1.63399	1.836	3	12	0.00105708	0.25	p162,p163,p164,p165,p166,p167,p168,p169,p170,p171,p172,p173,p2110,p2111,p2112,p2113,p2114,p2115,p580	CYFIP1,ITGB1,KDM6A
Mouse Phenotype	MP:0011092	embryonic lethality, complete penetrance	11	1.47711e-11	1.39336e-07	1.26669e-08	1.68432	108.056	182	0.0500721	0.0843374	10	4.64705e-10	4.38356e-06	4.38356e-07	1.74798	65.7901	115	430	0.0405215	0.267442	p1019,p1074,p1075,p1076,p1077,p1101,p1113,p1116,p1117,p1118,p1120,p1124,p1125,p1151,p1152,p1153,p1176,p1177,p1191,p1192,p121,p1213,p1214,p122,p1230,p1267,p1268,p1272,p1274,p1282,p1309,p1345,p1352,p136,p1362,p137,p1374,p1381,p139,p140,p1401,p1402,p141,p1459,p1505,p1514,p1515,p1537,p1538,p1539,p1540,p1543,p1553,p1567,p1588,p1589,p1617,p162,p1629,p163,p164,p165,p166,p167,p1671,p168,p1683,p1685,p169,…	ABI1,AEBP2,ARF4,ARID4B,ASAH1,ASF1A,AURKA,BARD1,BRCA2,BUB1,BUB1B,CACNB2,CASP8,CHD1,CHD7,CHD8,CITED1,COL3A1,CREB1,CREBBP,CYFIP1,DBI,DHX30,DOCK4,E2F3,EGFR,ERC1,ETS1,EZH2,FADD,FAM20B,FBN1,FBXL5,FBXW7,FLCN,FN1,FOXP1,GATA2,GCM1,GLG1,GLI3,GPI,GTF2I,HCFC1,HDAC7,HMGCR,HTT,ITGB1,JAK2,KDM5A,KRAS,MARK2,MARK3,MASTL,MCM9,MTHFS,MTR,NAMPT,NBN,NDUFA13,NRP1,NUP155,NUS1,PANK2,PARP1,PAX3,PAXIP1,PELO,PIK3CA,PKNOX1,PL…
Mouse Phenotype	MP:0001732	postnatal growth retardation	12	1.54546e-11	1.45783e-07	1.21486e-08	1.40812	259.921	366	0.120445	0.169601	12	1.16673e-09	1.10058e-05	9.17146e-07	1.45827	152.235	222	995	0.0782241	0.223116	p1003,p101,p1012,p1013,p1016,p1017,p1018,p1019,p102,p1024,p103,p104,p1040,p1041,p1042,p1043,p1044,p1045,p1046,p1047,p1048,p1049,p105,p1050,p1054,p1055,p1056,p1063,p1064,p1071,p1082,p1101,p1110,p112,p1124,p1125,p1127,p113,p1131,p1152,p1153,p1154,p117,p1179,p118,p1180,p1181,p1188,p1189,p119,p120,p1203,p1204,p1210,p1222,p1227,p1228,p1236,p1237,p126,p1271,p1277,p1309,p1317,p1320,p1321,p1338,p1345,p13…	ACSL3,ADAM17,ADAM22,AHI1,ALK,ANK1,ARID5B,ARX,ASAH1,ATF4,ATG5,ATP8A2,ATR,ATXN1,BCL2L11,BNIP3L,BRAF,BUB1B,CASP8,CCDC88A,CCNO,CD2AP,CENPJ,CEP120,CEP290,CFL2,CHD2,CHD7,CHGA,CHRNE,CKB,CLCN3,COL10A1,CREBBP,CRK,CUL4B,CWC27,DBI,DDC,DIO2,DIO3,DLK1,DMTF1,DST,E2F3,E2F6,EBF2,EGFR,EHHADH,EHMT1,EIF3CL,EIF4H,EPG5,ERCC3,ETS1,ETV6,EVC2,EZR,FANCD2,FEZF2,FIGN,FKBP4,FOXB1,FUT8,FXR1,GALNT3,GATA2,GATA3,GCG,GFI1,GK,GNP…
Mouse Phenotype	MP:0004028	chromosome breakage	13	6.07001e-11	5.72584e-07	4.4045e-08	3.4232	11.685	40	0.00541472	0.0185357	77	0.000149694	1	0.0183385	2.17865	10.557	23	69	0.0081043	0.333333	p1116,p112,p113,p1155,p1236,p1237,p1305,p1320,p1321,p1447,p1675,p1676,p1677,p1678,p1685,p1837,p1923,p2004,p2110,p2111,p2112,p2113,p2114,p2115,p234,p289,p290,p291,p292,p293,p299,p450,p458,p593,p594,p595,p605,p67,p771,p801	ATR,BARD1,BRCA2,BRIP1,BUB1B,DCLRE1C,FANCC,FANCD2,KDM6A,KRAS,LATS2,MAD2L1,MBD1,MCM8,MCM9,MRE11A,NBN,PARP1,POLQ,POT1,RECQL,REV3L,TP53BP1
Mouse Phenotype	MP:0010866	abnormal prenatal body size	14	8.62527e-11	8.13622e-07	5.81158e-08	1.44227	212.165	306	0.0983157	0.141798	3	5.91375e-13	5.57844e-09	1.85948e-09	1.58447	136.323	216	891	0.0761099	0.242424	p10,p1034,p1035,p1059,p1060,p1061,p1079,p1101,p1110,p1113,p1115,p1116,p1117,p1118,p112,p1124,p1125,p1128,p1129,p113,p1130,p1131,p1149,p1156,p1157,p1179,p1180,p1181,p1182,p1183,p1184,p1188,p1189,p1191,p1192,p1213,p1217,p1228,p1229,p1274,p1282,p1311,p1312,p1313,p1314,p1317,p1338,p1345,p1352,p1355,p1358,p1359,p1362,p1365,p1366,p1380,p1381,p1386,p1387,p1431,p1432,p1447,p1456,p1459,p1460,p1491,p1492,p…	ABCA1,ACAT2,ADAM17,ANAPC4,ANK1,ARF4,ASF1A,ATF4,ATP2A2,AURKA,B4GALT5,BARD1,BAZ1B,BIRC6,BMPER,BMPR1B,BRAF,BRCA2,BUB1,C1QBP,C3,CASP8,CCNE2,CENPJ,CHD1,CHD2,CITED1,COL4A3BP,COMMD1,COQ6,COQ7,CREB1,CREBBP,CSE1L,CTGF,CUL1,CUL3,CUL4B,DDX11,DIAPH3,DLD,DLG1,DNM1L,E2F3,E2F7,EGFR,EHMT1,ENPP2,EPB41L5,ERI1,ERN1,ESRP2,ESRRB,EXOC4,EXT1,EYA4,F3,FADD,FAM20B,FANCL,FBXW7,FLI1,FN1,FOXB1,FOXP1,FRS2,FSCN1,FST,GAB1,GATAD…
Mouse Phenotype	MP:0001697	abnormal embryo size	15	1.5215e-10	1.43523e-06	9.56823e-08	1.48486	177.121	263	0.0820764	0.121872	4	1.74935e-12	1.65016e-08	4.1254e-09	1.63621	112.455	184	735	0.0648344	0.25034	p10,p1034,p1035,p1060,p1061,p1079,p1101,p1110,p1115,p1116,p1117,p1118,p112,p1124,p1125,p1128,p1129,p113,p1130,p1149,p1156,p1157,p1179,p1180,p1181,p1182,p1183,p1184,p1188,p1189,p1191,p1192,p1213,p1217,p1228,p1229,p1274,p1282,p1317,p1338,p1345,p1352,p1358,p1359,p1362,p1365,p1366,p1380,p1381,p1386,p1447,p1456,p1459,p1460,p1491,p1492,p1508,p1509,p1510,p1514,p1515,p1544,p1553,p1563,p1567,p157,p158,p15…	ABCA1,ACAT2,ANAPC4,ARF4,ASF1A,ATF4,ATP2A2,AURKA,B4GALT5,BARD1,BRAF,BRCA2,C1QBP,CASP8,CCNE2,CHD1,COL4A3BP,COMMD1,COQ6,COQ7,CREBBP,CSE1L,CTGF,CUL1,CUL3,CUL4B,DDX11,DIAPH3,DLD,DLG1,DNM1L,E2F7,EGFR,EHMT1,ENPP2,EPB41L5,ERN1,ESRRB,EXOC4,EXT1,EYA4,F3,FADD,FAM20B,FANCL,FBXW7,FLI1,FN1,FOXB1,FOXP1,FRS2,FSCN1,GAB1,GATAD2A,GBX2,GCM1,GLI3,GNPDA1,GPR107,GPR161,GTF2I,GTF2IRD1,HCFC1,HDAC8,HIC1,HIRA,HOXD13,HSD17B…
Mouse Phenotype	MP:0004029	spontaneous chromosome breakage	16	1.63098e-10	1.53851e-06	9.61566e-08	5.70851	3.85389	22	0.00178586	0.0101946	619	0.0250525	1	0.381778	2.0284	4.43701	9	29	0.00317125	0.310345	p1155,p1320,p1321,p1675,p1676,p1677,p1678,p1685,p2004,p2110,p2111,p2112,p2113,p2114,p2115,p234,p289,p290,p291,p292,p293,p605	ATR,FANCC,KDM6A,MCM8,MCM9,MRE11A,RECQL,REV3L,TP53BP1
Mouse Phenotype	MP:0009385	abnormal dermal pigmentation	17	7.95376e-10	7.50278e-06	4.4134e-07	8.42778	1.77983	15	0.000824758	0.00695088	655	0.0280803	1	0.4044	3.92156	0.765001	3	5	0.00105708	0.6	p162,p163,p164,p165,p166,p167,p168,p169,p170,p171,p172,p173,p1861,p1862,p613	BRAF,ITGB1,SLC24A5
Mouse Phenotype	MP:0005031	abnormal trophoblast layer morphology	18	8.16133e-10	7.69858e-06	4.27699e-07	2.16439	35.5759	77	0.0164856	0.0356812	293	0.0051433	1	0.165586	1.52094	24.327	37	159	0.0130373	0.232704	p1059,p1060,p1128,p1129,p1130,p1283,p1382,p1456,p162,p1629,p163,p164,p165,p166,p1669,p167,p1670,p168,p169,p170,p171,p172,p1720,p1721,p173,p1758,p1861,p1862,p1874,p1927,p1935,p1936,p1939,p2034,p2035,p2036,p2037,p2041,p2108,p2109,p2110,p2111,p2112,p2113,p2114,p2115,p2127,p2128,p2135,p2136,p2153,p2154,p259,p331,p332,p333,p379,p380,p388,p389,p538,p544,p562,p563,p564,p565,p566,p567,p568,p690,p733,p734…	ADAM17,BIRC6,BRAF,C3,CCNE2,CHM,CITED1,CUL3,DDX3X,DLK1,DNM1L,E2F7,EGFR,ENPP2,ERN1,ESRRB,FBXO5,FRS2,GAB1,GCM1,IKBKAP,ITGB1,KDM6A,NUMB,PLAC1,PMM2,PRDM1,RAD23B,RBPJ,RTL1,RYBP,SP3,TEAD4,TNKS,TXN,VPS53,ZFAT
Mouse Phenotype	MP:0011887	decreased circulating lipase level	19	9.29602e-10	8.76894e-06	4.61523e-07	20.9238	0.430132	9	0.00019932	0.00417053	3576	0.392373	1	1	2.17865	0.459	1	3	0.000352361	0.333333	p1516,p1517,p1518,p1519,p1520,p1521,p1522,p1523,p1524	MOCS2
Mouse Phenotype	MP:0009850	embryonic lethality between implantation and placentation	20	1.04244e-09	9.83335e-06	4.91667e-07	1.66377	93.7628	156	0.0434489	0.0722892	14	3.54647e-09	3.34539e-05	2.38956e-06	1.68857	68.6971	116	449	0.0408739	0.258352	p1003,p1072,p1079,p1103,p1115,p1116,p1124,p1125,p1128,p1129,p1130,p1169,p1182,p1183,p1187,p1194,p1199,p1200,p1210,p1213,p1214,p1223,p1229,p1230,p1240,p1266,p1281,p1283,p1317,p1320,p1321,p1338,p1362,p1374,p1381,p1382,p1404,p1447,p1461,p1491,p1492,p1514,p1515,p1525,p1537,p1538,p1539,p1540,p1541,p156,p1579,p1580,p1592,p1602,p1608,p162,p1629,p163,p164,p1649,p165,p166,p167,p1675,p1676,p1677,p1678,p168…	ADNP,AGO2,AHCTF1,ASH2L,ATP2A2,ATR,ATXN10,BARD1,BMPR2,BRAF,BRCA2,BUB1,BUB1B,BUB3,CCDC174,CDAN1,CDK2AP1,CENPJ,COPS3,CSE1L,CUL1,CUL3,CYFIP1,DDX3X,DHX29,DIDO1,DLD,DYNC1H1,EEF1E1,EEF1E1-BLOC1S5,EGFR,EIF2S2,ENSG00000264545,EPB41L5,ERCC3,EXT1,EZH2,FBN1,FBXL5,FKBP4,FKBP5,FLCN,FRS2,GCM1,GMNN,GNE,GPI,HSD17B12,HTT,INO80,INTS6,ITGB1,LAMB1,LIG3,LIMS1,LIN9,MAD2L1,MAP1B,METAP2,MNAT1,MOB1B,NAF1,NBN,NCKAP1,NDEL1,…
Mouse Phenotype	MP:0001109	absent Schwann cell precursors	21	1.62839e-09	1.53607e-05	7.3146e-07	11.2662	1.06513	12	0.000493573	0.0055607	3576	0.392373	1	1	2.17865	0.459	1	3	0.000352361	0.333333	p162,p163,p164,p165,p166,p167,p168,p169,p170,p171,p172,p173	ITGB1
Mouse Phenotype	MP:0005035	perianal ulcer	22	1.67996e-09	1.58471e-05	7.20323e-07	11.2344	1.06815	12	0.000494971	0.0055607	4251	0.485355	1	1	1.63399	0.612001	1	4	0.000352361	0.25	p162,p163,p164,p165,p166,p167,p168,p169,p170,p171,p172,p173	ITGB1
Mouse Phenotype	MP:0004023	abnormal chromosome number	23	1.96981e-09	1.85812e-05	8.07877e-07	2.88562	14.9015	43	0.00690522	0.0199259	74	0.00011626	1	0.01482	2.09796	12.393	26	81	0.00916138	0.320988	p1155,p1191,p1192,p1194,p1311,p1312,p1313,p1314,p1355,p1447,p1514,p1515,p1647,p1685,p1846,p1847,p2010,p2011,p206,p289,p290,p291,p292,p293,p322,p323,p326,p450,p458,p468,p469,p470,p471,p585,p593,p594,p595,p605,p67,p801,p865,p972,p976	ANP32B,AURKA,BRCA2,BUB1,BUB1B,BUB3,DDX11,DIDO1,FAN1,H3F3C,KLF14,LATS2,MAD2L1,MBD1,MCM8,MCM9,PARP1,PELO,RANBP2,RB1,RECQL,SIRT2,STAG1,TP53BP1,TP63,TTK
Mouse Phenotype	MP:0011885	abnormal circulating lipase level	24	2.3964e-09	2.26052e-05	9.41885e-07	9.5644	1.35921	13	0.000629846	0.0060241	881	0.0498341	1	0.533581	3.26797	0.918001	3	6	0.00105708	0.5	p1079,p1516,p1517,p1518,p1519,p1520,p1521,p1522,p1523,p1524,p637,p638,p639	MOCS2,SLC40A1,VPS13C
Mouse Phenotype	MP:0011282	increased podocyte apoptosis	25	2.8591e-09	2.69699e-05	1.0788e-06	9.4217	1.37979	13	0.000639385	0.0060241	1436	0.113426	1	0.745091	3.26797	0.612001	2	4	0.000704722	0.5	p162,p163,p164,p165,p166,p167,p168,p169,p170,p171,p172,p173,p2107	ATP6AP2,ITGB1
Mouse Phenotype	MP:0008935	decreased mean platelet volume	26	3.29212e-09	3.10546e-05	1.19441e-06	6.9513	2.30173	16	0.0010666	0.00741427	3235	0.329579	1	0.961025	1.37599	2.907	4	19	0.00140944	0.210526	p1123,p1514,p1515,p1516,p1517,p1518,p1519,p1520,p1521,p1522,p2085,p2086,p675,p676,p677,p678	CHD2,CYP27A1,GPR107,ITGA2
Mouse Phenotype	MP:0001698	decreased embryo size	27	4.37188e-09	4.12399e-05	1.5274e-06	1.47046	158.454	233	0.0734262	0.10797	6	1.20414e-11	1.13587e-07	1.89311e-08	1.66521	96.0841	160	628	0.0563777	0.254777	p10,p1034,p1035,p1060,p1061,p1079,p1101,p1110,p1115,p1116,p1117,p1118,p112,p1124,p1125,p1128,p1129,p113,p1130,p1149,p1156,p1157,p1179,p1180,p1181,p1182,p1183,p1184,p1188,p1189,p1191,p1192,p1213,p1217,p1229,p1274,p1282,p1317,p1338,p1345,p1352,p1358,p1359,p1362,p1366,p1381,p1447,p1456,p1459,p1460,p1491,p1492,p1508,p1509,p1510,p1514,p1515,p1544,p1553,p1567,p157,p158,p159,p1590,p160,p161,p1616,p1617,…	ARF4,ATP2A2,AURKA,B4GALT5,BARD1,BRAF,BRCA2,C1QBP,CASP8,CCNE2,CHD1,COL4A3BP,COMMD1,COQ7,CREBBP,CSE1L,CTGF,CUL1,CUL3,CUL4B,DDX11,DIAPH3,DLD,DLG1,DNM1L,E2F7,EGFR,EHMT1,ENPP2,EPB41L5,ERN1,ESRRB,EXOC4,EXT1,F3,FADD,FAM20B,FANCL,FBXW7,FLI1,FN1,FOXB1,FOXP1,FRS2,GAB1,GATAD2A,GBX2,GCM1,GPR107,GPR161,GTF2I,GTF2IRD1,HCFC1,HDAC8,HIC1,HIRA,HOXD13,HSD17B12,HTT,IKBKAP,ITGB1,JAK2,KDM6A,KIF5B,KRAS,LATS2,LIG3,LIMS1…
Mouse Phenotype	MP:0000315	hemoglobinuria	28	4.77211e-09	4.50153e-05	1.60769e-06	11.8148	0.93104	11	0.000431436	0.00509731	655	0.0280803	1	0.4044	3.92156	0.765001	3	5	0.00105708	0.6	p1516,p1517,p1518,p1519,p1520,p1521,p1522,p1523,p1524,p218,p632	MARK2,MOCS2,MYO1E
Mouse Phenotype	MP:0011702	abnormal fibroblast proliferation	29	5.45422e-09	5.14496e-05	1.77412e-06	2.18483	31.1237	68	0.0144225	0.0315107	862	0.0468879	1	0.513102	1.33067	25.551	34	167	0.0119803	0.203593	p1117,p1118,p1155,p1179,p1180,p1181,p1220,p1311,p1312,p1313,p1314,p1317,p1340,p1344,p1345,p1358,p139,p140,p141,p162,p163,p164,p165,p166,p167,p168,p1685,p169,p170,p171,p172,p173,p1738,p1739,p1740,p1861,p1862,p1866,p1882,p191,p1923,p1941,p2017,p2018,p254,p289,p290,p291,p292,p293,p299,p331,p332,p333,p458,p468,p469,p470,p471,p491,p597,p598,p599,p67,p689,p745,p865,p976	ALG2,BRAF,BRCA2,BUB1,DNM1L,FN1,FNDC3B,ING1,INO80,ITGB1,KDM5A,KRAS,LIN9,LZTS1,MASTL,MCM8,MCM9,MED31,MIF,NBN,PAK2,PHF14,PIK3CA,PIK3CB,PTK2,RB1,RECQL,RHEB,SIRT2,SKIL,STAG1,SULF2,TRAP1,WAPAL
Mouse Phenotype	MP:0004957	abnormal blastocyst morphology	30	9.36201e-09	8.83119e-05	2.94373e-06	1.92819	46.1573	89	0.0213889	0.0412419	188	0.00180624	1	0.0906289	1.49907	33.354	50	218	0.017618	0.229358	p1113,p1115,p1116,p1128,p1129,p1130,p1191,p1192,p1237,p1266,p1281,p1283,p1374,p1447,p1456,p1537,p1538,p1539,p1540,p1592,p162,p163,p164,p165,p166,p1669,p167,p1670,p168,p169,p170,p171,p172,p1720,p1721,p173,p1758,p1830,p1837,p1874,p1923,p1927,p1935,p1936,p206,p2088,p2108,p2109,p2110,p2111,p2112,p2113,p2114,p2115,p2135,p2136,p2145,p2153,p2154,p259,p331,p332,p333,p379,p380,p464,p494,p528,p544,p593,p59…	ACTR3,AHCTF1,AURKA,BARD1,BRK1,BUB1B,BUB3,C3,CCNE2,CHD8,CHM,COPS3,CREB1,CUL3,CUL4B,DDX3X,DNM1L,EGFR,ENPP2,ESRRB,FBXL5,FBXO5,FRS2,GAB1,GMNN,ITGB1,KDM6A,LAMB1,LIN9,MAD2L1,MNAT1,NBN,NDEL1,NDUFA13,NUP214,PIKFYVE,PLAC1,PMM2,POT1,PRDM1,RYBP,SMARCC1,SMN1,SMN2,TEAD4,THOC1,TNKS,TPT1,UBA3,VPS53
Mouse Phenotype	MP:0004024	aneuploidy	31	1.39797e-08	0.00013187	4.25388e-06	3.00945	11.9623	36	0.00554325	0.0166821	106	0.000395621	1	0.0352065	2.17865	9.18001	20	60	0.00704722	0.333333	p1191,p1192,p1194,p1311,p1312,p1313,p1314,p1355,p1447,p1514,p1515,p1647,p1846,p1847,p206,p289,p290,p291,p292,p293,p322,p323,p458,p468,p469,p470,p471,p593,p594,p595,p605,p67,p801,p865,p972,p976	AURKA,BRCA2,BUB1,BUB1B,BUB3,DDX11,DIDO1,KLF14,MAD2L1,MBD1,PARP1,PELO,RANBP2,RB1,RECQL,SIRT2,STAG1,TP53BP1,TP63,TTK
Mouse Phenotype	MP:0010387	abnormal Bergmann glial cell morphology	32	1.47501e-08	0.000139137	4.34804e-06	5.13548	3.69975	19	0.00171444	0.00880445	425	0.0126551	1	0.280883	2.80112	2.142	6	14	0.00211416	0.428571	p1135,p1485,p1486,p1487,p162,p163,p164,p165,p166,p167,p168,p169,p170,p171,p172,p173,p1941,p2087,p47	ABL1,ABL2,DNER,ITGB1,PTK2,TRIO
Mouse Phenotype	MP:0011704	decreased fibroblast proliferation	33	1.68855e-08	0.000159281	4.8267e-06	2.43314	20.9606	51	0.00971298	0.023633	1376	0.107357	1	0.735973	1.2866	19.431	25	127	0.00880902	0.19685	p1117,p1118,p1155,p1220,p1311,p1312,p1313,p1314,p1317,p1340,p1344,p139,p140,p141,p162,p163,p164,p165,p166,p167,p168,p1685,p169,p170,p171,p172,p173,p1866,p1882,p191,p1923,p1941,p2017,p2018,p289,p290,p291,p292,p293,p331,p332,p333,p458,p597,p598,p599,p67,p689,p745,p865,p976	ALG2,BRCA2,BUB1,DNM1L,FN1,FNDC3B,INO80,ITGB1,LIN9,LZTS1,MASTL,MCM8,MCM9,MED31,MIF,NBN,PIK3CB,PTK2,RECQL,RHEB,SIRT2,SKIL,STAG1,TRAP1,WAPAL
Mouse Phenotype	MP:0011307	kidney medulla cysts	34	1.89422e-08	0.000178682	5.25535e-06	5.70288	2.98095	17	0.00138135	0.00787767	5924	0.758198	1	1	0.768934	2.601	2	17	0.000704722	0.117647	p162,p163,p164,p165,p166,p167,p168,p169,p170,p171,p172,p173,p2020,p2021,p2022,p2023,p2024	INVS,ITGB1
Mouse Phenotype	MP:0008007	abnormal cellular replicative senescence	35	3.40435e-08	0.000321132	9.1752e-06	2.85176	12.9744	37	0.00601225	0.0171455	770	0.0374159	1	0.458369	1.50252	13.311	20	87	0.00704722	0.229885	p1320,p1321,p1340,p1355,p162,p163,p164,p165,p166,p167,p168,p1685,p169,p170,p171,p172,p173,p2005,p206,p2068,p2069,p254,p299,p4,p442,p458,p491,p593,p594,p595,p597,p598,p599,p771,p865,p901,p976	ATR,BRCA2,BRIP1,BUB1,BUB1B,BUB3,CDC14B,CDK5RAP2,CYR61,E2F6,ING1,INO80,ITGB1,KDM5A,KRAS,MCM9,SIRT2,SKIL,TP63,UBC
Mouse Phenotype	MP:0001198	tight skin	36	4.05401e-08	0.000382414	1.06226e-05	4.57288	4.37361	20	0.00202669	0.00926784	2103	0.180472	1	0.809506	1.63399	3.06	5	20	0.0017618	0.25	p1074,p1075,p1076,p1077,p1185,p1523,p1524,p162,p163,p164,p165,p166,p167,p168,p169,p170,p171,p172,p173,p614	CEBPB,COL3A1,FBN1,FST,ITGB1
Mouse Phenotype	MP:0004939	abnormal B cell morphology	37	4.22995e-08	0.000399011	1.07841e-05	1.44	156.25	225	0.0724048	0.104263	38	9.06398e-06	0.0855005	0.00225001	1.392	108.477	151	709	0.0532065	0.212976	p10,p1000,p1001,p1019,p1035,p1036,p1045,p1046,p1047,p1059,p1060,p1070,p1087,p1099,p1100,p1101,p1109,p112,p1127,p1128,p1129,p113,p1130,p1154,p1166,p1167,p1179,p1180,p1181,p1185,p1188,p1189,p1203,p1204,p1213,p1238,p1239,p1243,p1244,p1254,p1266,p1282,p1286,p1300,p1304,p1305,p1306,p1307,p1316,p1338,p1382,p1383,p1395,p1404,p1410,p1426,p1435,p1500,p1534,p1535,p1536,p156,p1565,p1573,p1574,p1575,p1576,p1…	ABL1,ACSL3,ADAM17,ADPGK,AFF1,AKAP9,ANO10,ARHGEF4,ARID4B,ARID5B,ASXL1,ATG3,ATG7,B2M,BCL2L11,BCLAF1,CASP8,CD180,CD274,CD79A,CEBPB,CFLAR,COL10A1,CREBBP,CXCL13,CYLD,DBR1,DCK,DCLRE1C,DDX58,DLK1,DOCK10,DTX1,ECI2,ELF4,ERN1,ETS1,ETV6,EZH2,F3,FADD,FAM92A1,FBN1,FLCN,FLI1,FOXP1,GALNT1,GCNT1,GCNT2,GDI2,GFI1,GIT2,GNRH1,ICOS,IFIH1,IL7R,IRF5,ITFG2,ITGA4,JAK2,KAT6A,KDM4C,KDM6A,KDM7A,KIAA1432,KMT2E,KRAS,MALT1,MAR…
Mouse Phenotype	MP:0010094	abnormal chromosome stability	38	5.27609e-08	0.000497694	1.30972e-05	2.30017	23.0418	53	0.0106774	0.0245598	150	0.00103831	1	0.0652959	1.74667	17.748	31	116	0.0109232	0.267241	p1009,p1116,p112,p113,p1155,p1191,p1192,p1236,p1237,p1305,p1320,p1321,p1355,p1447,p1675,p1676,p1677,p1678,p1685,p1837,p1846,p1847,p1923,p2004,p2110,p2111,p2112,p2113,p2114,p2115,p234,p289,p290,p291,p292,p293,p299,p450,p452,p458,p468,p469,p470,p471,p593,p594,p595,p605,p67,p725,p771,p801,p976	ATR,AURKA,BARD1,BRCA2,BRIP1,BUB1,BUB1B,CENPJ,DCLRE1C,FANCC,FANCD2,KDM6A,KLF14,KRAS,LATS2,MAD2L1,MBD1,MCM6,MCM8,MCM9,MRE11A,NBN,PARP1,POLQ,POT1,RB1,RECQL,REV3L,TERF2IP,TP53BP1,TP63
Mouse Phenotype	MP:0008866	chromosomal instability	39	6.03872e-08	0.000569632	1.4606e-05	2.3115	22.4962	52	0.0104245	0.0240964	179	0.00161393	1	0.0850516	1.71998	17.442	30	114	0.0105708	0.263158	p1009,p1116,p112,p113,p1155,p1191,p1192,p1236,p1237,p1305,p1320,p1321,p1355,p1447,p1675,p1676,p1677,p1678,p1685,p1837,p1846,p1847,p1923,p2004,p2110,p2111,p2112,p2113,p2114,p2115,p234,p289,p290,p291,p292,p293,p299,p450,p452,p458,p468,p469,p470,p471,p593,p594,p595,p605,p67,p771,p801,p976	ATR,AURKA,BARD1,BRCA2,BRIP1,BUB1,BUB1B,CENPJ,DCLRE1C,FANCC,FANCD2,KDM6A,KLF14,KRAS,LATS2,MAD2L1,MBD1,MCM6,MCM8,MCM9,MRE11A,NBN,PARP1,POLQ,POT1,RB1,RECQL,REV3L,TP53BP1,TP63
Mouse Phenotype	MP:0002458	abnormal B cell number	40	6.21501e-08	0.000586262	1.46566e-05	1.45866	141.911	207	0.0657605	0.0959221	44	1.66045e-05	0.15663	0.00355977	1.40129	97.7671	137	639	0.0482734	0.214397	p10,p1000,p1001,p1035,p1036,p1045,p1046,p1047,p1070,p1087,p1099,p1100,p1101,p1109,p112,p1127,p1128,p1129,p113,p1130,p1154,p1166,p1167,p1179,p1180,p1181,p1188,p1189,p1203,p1204,p1213,p1238,p1239,p1243,p1244,p1254,p1266,p1282,p1286,p1300,p1304,p1306,p1307,p1338,p1382,p1383,p1395,p1404,p1410,p1426,p1435,p1500,p1534,p1535,p1536,p156,p1565,p1573,p1574,p1575,p1576,p1581,p1590,p1617,p1621,p1622,p1649,p1…	ABL1,ACSL3,ADAM17,ADPGK,AFF1,AKAP9,ANO10,ARHGEF4,ARID4B,ASXL1,ATG3,ATG7,B2M,BCL2L11,BCLAF1,CASP8,CD180,CD274,CD79A,CFLAR,COL10A1,CREBBP,CXCL13,CYLD,DCK,DCLRE1C,DLK1,DOCK10,DTX1,ECI2,ELF4,ETS1,ETV6,EZH2,F3,FADD,FAM92A1,FBN1,FLCN,FLI1,FOXP1,GALNT1,GCNT2,GDI2,GFI1,GIT2,GNRH1,ICOS,IFIH1,IL7R,IRF5,ITFG2,ITGA4,JAK2,KAT6A,KDM4C,KDM6A,KDM7A,KIAA1432,KMT2E,KRAS,MALT1,MARK2,MCL1,MYB,MYBL1,NAMPT,NBN,NCOA3,N…
Mouse Phenotype	MP:0002772	brachypodia	41	6.69559e-08	0.000631595	1.54048e-05	7.16999	1.81311	13	0.000840182	0.0060241	439	0.0129783	1	0.278871	3.73482	1.071	4	7	0.00140944	0.571429	p1061,p371,p372,p373,p374,p375,p376,p377,p378,p665,p685,p686,p687	ACAN,CHSY1,HMGA2,HOXD13
Mouse Phenotype	MP:0020414	abnormal fibroblast physiology	42	7.32401e-08	0.000690874	1.64494e-05	1.80529	52.0693	94	0.0241285	0.0435589	352	0.00754482	1	0.202188	1.38562	38.25	53	250	0.0186751	0.212	p1099,p1100,p1107,p1108,p1117,p1118,p1128,p1129,p1130,p1155,p1179,p1180,p1181,p1220,p1311,p1312,p1313,p1314,p1317,p1320,p1321,p1340,p1344,p1345,p1358,p139,p140,p141,p162,p163,p164,p165,p166,p167,p168,p1685,p169,p170,p171,p172,p173,p1738,p1739,p1740,p1758,p185,p1861,p1862,p1866,p1875,p1876,p1877,p1878,p1882,p1909,p191,p1923,p1941,p2017,p2018,p2079,p2090,p220,p254,p289,p290,p291,p292,p293,p299,p331…	ALG2,APPL2,ARID5B,ATR,BCL2L11,BIRC6,BRAF,BRCA2,BUB1,CFLAR,CUL3,CYLD,DLC1,DNM1L,EGFR,FADD,FN1,FNDC3B,ING1,INO80,ITGB1,KDM5A,KRAS,LIN9,LZTS1,MAPKAP1,MASTL,MCM8,MCM9,MED31,MIF,NBN,NCOA3,PAK2,PHF14,PIK3CA,PIK3CB,PTK2,PTRH2,RAPGEF1,RAPH1,RB1,RB1CC1,RECQL,RHEB,SH3GLB1,SIRT2,SKIL,STAG1,STON1-GTF2A1L,SULF2,TRAP1,WAPAL
Mouse Phenotype	MP:0008171	abnormal mature B cell morphology	43	7.48667e-08	0.000706218	1.64237e-05	1.45486	142.281	207	0.065932	0.0959221	48	2.11371e-05	0.199386	0.00415387	1.39474	98.2261	137	642	0.0482734	0.213396	p10,p1000,p1001,p1035,p1036,p1045,p1046,p1047,p1070,p1087,p1099,p1100,p1101,p1109,p112,p1127,p1128,p1129,p113,p1130,p1154,p1166,p1167,p1179,p1180,p1181,p1188,p1189,p1203,p1204,p1213,p1238,p1239,p1243,p1244,p1254,p1266,p1282,p1286,p1300,p1304,p1306,p1307,p1338,p1382,p1383,p1395,p1404,p1410,p1426,p1435,p1500,p1534,p1535,p1536,p156,p1565,p1573,p1574,p1575,p1576,p1581,p1590,p1617,p1621,p1622,p1649,p1…	ABL1,ACSL3,ADAM17,ADPGK,AFF1,AKAP9,ANO10,ARHGEF4,ARID4B,ASXL1,ATG3,ATG7,B2M,BCL2L11,BCLAF1,CASP8,CD180,CD274,CD79A,CFLAR,COL10A1,CREBBP,CXCL13,CYLD,DCK,DCLRE1C,DLK1,DOCK10,DTX1,ECI2,ELF4,ETS1,ETV6,EZH2,F3,FADD,FAM92A1,FBN1,FLCN,FLI1,FOXP1,GALNT1,GCNT2,GDI2,GFI1,GIT2,GNRH1,ICOS,IFIH1,IL7R,IRF5,ITFG2,ITGA4,JAK2,KAT6A,KDM4C,KDM6A,KDM7A,KIAA1432,KMT2E,KRAS,MALT1,MARK2,MCL1,MYB,MYBL1,NAMPT,NBN,NCOA3,N…
Mouse Phenotype	MP:0004867	decreased platelet calcium level	44	7.58229e-08	0.000715237	1.62554e-05	7.90363	1.51829	12	0.000703563	0.0055607	5800	0.735182	1	1	0.816993	1.224	1	8	0.000352361	0.125	p162,p163,p164,p165,p166,p167,p168,p169,p170,p171,p172,p173	ITGB1
Mouse Phenotype	MP:0013305	isosthenuria	45	8.25315e-08	0.000778519	1.73004e-05	7.03881	1.8469	13	0.000855841	0.0060241	1436	0.113426	1	0.745091	3.26797	0.612001	2	4	0.000704722	0.5	p162,p163,p164,p165,p166,p167,p168,p169,p170,p1700,p171,p172,p173	AHI1,ITGB1
Mouse Phenotype	MP:0011098	embryonic lethality during organogenesis, complete penetrance	46	8.61487e-08	0.000812641	1.76661e-05	1.37477	197.124	271	0.0913457	0.125579	11	7.07802e-10	6.67669e-06	6.06972e-07	1.53787	117.045	180	765	0.0634249	0.235294	p10,p1003,p101,p102,p103,p104,p105,p1057,p1058,p1070,p1072,p1074,p1075,p1076,p1077,p1078,p1099,p1100,p1101,p1103,p1110,p1116,p1117,p1118,p1124,p1125,p1135,p1149,p1156,p1159,p1160,p117,p1176,p1177,p118,p1184,p119,p120,p1203,p1204,p121,p1214,p1217,p122,p1229,p1230,p1253,p1264,p1265,p1272,p1274,p1309,p1338,p1345,p1355,p136,p1362,p137,p1374,p1381,p1382,p1386,p1387,p1405,p1445,p1459,p1460,p1482,p1485,…	ABI1,ABL1,ABL2,AKIRIN2,AMN,ANKRD17,ARF4,ARID2,ATP2A2,B4GALT5,BARD1,BARX1,BCAR1,BMPR2,BRAF,BRCA2,BUB1,C1QBP,CACNB2,CAPN2,CASP8,CCNC,CCNE2,CDH2,CENPJ,CEP120,CFLAR,CHD7,CHM,COL4A3BP,COL5A2,COQ7,CREBBP,CTGF,CUL4B,DDX11,DIAPH3,DLC1,DNM1L,E2F3,E2F7,EGFR,EHMT1,ENPP2,ENSG00000091436,EP400,EPAS1,EPB41L5,ERN1,ESRRB,ETV6,EXOC4,EXT1,F3,FADD,FAM105B,FANCL,FBN1,FBXL5,FBXW7,FLI1,FLT1,FN1,FRS2,GABPB1,GATA2,GATA3…
Mouse Phenotype	MP:0001711	abnormal placenta morphology	47	8.74819e-08	0.000825217	1.75578e-05	1.59838	86.9629	139	0.0402979	0.0644115	113	0.000445974	1	0.037229	1.43253	55.8451	80	365	0.0281889	0.219178	p1059,p1060,p1070,p1114,p1117,p1118,p1128,p1129,p1130,p1135,p1264,p1272,p1283,p1284,p1320,p1321,p1374,p1381,p1382,p1454,p1455,p1456,p1508,p1509,p1510,p1606,p162,p1629,p163,p164,p165,p166,p1662,p1669,p167,p1670,p168,p169,p170,p171,p172,p1720,p1721,p1729,p173,p1757,p1758,p1845,p1861,p1862,p1867,p1874,p1875,p1876,p1877,p1878,p1927,p1935,p1936,p1939,p1940,p1941,p1999,p2017,p2029,p2030,p2031,p2032,p20…	ABCA1,ADAM17,AGO2,ATR,BIRC6,BRAF,C3,CAPN2,CCNC,CCNE2,CHM,CITED1,COMMD1,CUL3,CUL4B,CYR61,DDX11,DDX3X,DLC1,DLK1,DNM1L,E2F7,EGFR,ENPP2,ERN1,ESRRB,FBN1,FBXL5,FBXO5,FN1,FRS2,FZD5,GAB1,GCM1,GRB10,IGF1R,IGF2R,IKBKAP,IL15,ITGA4,ITGB1,KDM6A,KRAS,MEST,MMP15,MYH10,NFATC3,NUMB,PARVA,PAXIP1,PDZRN3,PHLDA3,PLAC1,PMM2,PPARD,PRDM1,PTK2,RAD23B,RB1,RBPJ,RICTOR,ROCK2,ROR2,RTL1,RYBP,SETD2,SLC34A2,SP3,SUCLA2,TEAD4,TGF…
Mouse Phenotype	MP:0004720	abnormal platelet morphology	48	1.04348e-07	0.000984312	2.05065e-05	1.68504	67.6542	114	0.0313504	0.0528267	1112	0.0702878	1	0.596246	1.1989	51.7141	62	338	0.0218464	0.183432	p1049,p1050,p1099,p1100,p1123,p1166,p1167,p1179,p1180,p1181,p1203,p1204,p1236,p1237,p1289,p1295,p1310,p1456,p150,p1508,p1509,p151,p1510,p1514,p1515,p1516,p1517,p1518,p1519,p152,p1520,p1521,p1522,p153,p1545,p1567,p1578,p1579,p1592,p162,p163,p164,p1649,p165,p1659,p166,p1660,p167,p168,p169,p170,p1700,p1704,p171,p172,p173,p1736,p1788,p1824,p1837,p1891,p1892,p1893,p1904,p1908,p1910,p1927,p1946,p2004,p…	ABCA1,ACSL4,ADAM17,ANK1,AP3B1,ARID4B,ASXL1,BAZ1A,BCL2L11,BLOC1S5,BLOC1S5-TXNDC5,BNIP3L,CCNE2,CD47,CD79A,CFLAR,CHD2,COPG1,CYP27A1,EHMT1,ETV6,FANCC,FANCD2,FLI1,GALNT3,GMNN,GPR107,ITGA2,ITGB1,JAK2,KDM6A,KMT2E,KRAS,KXD1,LRRK1,MYB,NCOA3,NLRP3,OSMR,PGM3,PHTF2,PICALM,PIK3C2A,POT1,PRKDC,PTTG1,RANBP10,RUNX1,SH2B3,SLC35D3,SMC6,SOX17,ST3GAL6,STEAP3,SVIL,TTC7A,TWSG1,UFL1,USP38,USP42,WDR37,ZFP36L2
Mouse Phenotype	MP:0000352	decreased cell proliferation	49	1.21017e-07	0.00114155	2.32969e-05	1.49254	119.93	179	0.0555744	0.0829472	40	1.15246e-05	0.108711	0.00271778	1.44579	83.6911	121	547	0.0426357	0.221207	p1019,p1110,p1117,p1118,p1124,p1125,p1131,p1155,p1157,p1179,p1180,p1181,p1185,p1191,p1192,p1194,p1210,p1220,p1228,p1229,p1230,p1282,p1289,p1304,p1311,p1312,p1313,p1314,p1317,p1320,p1321,p1340,p1344,p1345,p1355,p1362,p1371,p1372,p139,p140,p141,p1432,p1508,p1509,p1510,p1544,p1550,p1557,p1567,p1588,p1589,p1590,p1592,p1606,p162,p163,p164,p165,p1651,p1652,p166,p167,p168,p1685,p169,p1697,p170,p171,p172…	ABL1,ABL2,ADAM17,ALG2,ARID2,ATF4,ATF6,ATR,AURKA,AXIN2,BARX1,BIRC6,BMPR1B,BRAF,BRCA2,BRIP1,BUB1,BUB3,C1QBP,C3,CCNDBP1,CD80,CEBPB,CEP120,CHD7,COL4A3BP,COQ7,CTGF,CUL4B,DCBLD2,DDX11,DIDO1,DLK1,DNM1L,E2F3,E2F6,ENPP2,ERI1,ESCO2,FN1,FNDC3B,FOXP1,GLRX,GMNN,GTF2I,HCFC1,HIPK2,HSD17B12,HTT,INO80,IRS1,ITGB1,KLF6,KRAS,LATS2,LGR5,LIMS1,LIN9,LZTS1,MASTL,MCM8,MCM9,MED31,METAP2,MIF,MRE11A,NBN,NCOA3,NKX3-2,NLRP3,N…
Mouse Phenotype	MP:0011264	abnormal cardiac mesenchyme morphology	50	1.25423e-07	0.00118311	2.36622e-05	6.78242	1.91672	13	0.000888193	0.0060241	1020	0.0630494	1	0.583083	4.35729	0.459	2	3	0.000704722	0.666667	p1405,p162,p163,p164,p165,p166,p167,p168,p169,p170,p171,p172,p173	ANKRD17,ITGB1
Mouse Phenotype	MP:0008008	early cellular replicative senescence	51	1.65339e-07	0.00155965	3.05813e-05	2.86422	11.5215	33	0.00533896	0.0152919	1423	0.11091	1	0.735218	1.37599	11.628	16	76	0.00563777	0.210526	p1320,p1321,p1340,p1355,p162,p163,p164,p165,p166,p167,p168,p1685,p169,p170,p171,p172,p173,p2005,p2068,p2069,p254,p299,p442,p458,p593,p594,p595,p597,p598,p599,p771,p901,p976	ATR,BRCA2,BRIP1,BUB1,BUB1B,CDC14B,CDK5RAP2,E2F6,INO80,ITGB1,KDM5A,KRAS,MCM9,SKIL,TP63,UBC
Mouse Phenotype	MP:0000747	muscle weakness	52	1.83926e-07	0.00173497	3.33649e-05	2.20799	24.0037	53	0.0111231	0.0245598	559	0.0222093	1	0.374777	1.54614	14.229	22	93	0.00775194	0.236559	p1019,p1330,p1516,p1517,p1518,p1519,p1520,p1521,p1522,p1523,p1524,p1537,p1538,p1539,p1540,p1606,p162,p163,p1630,p1631,p1632,p1633,p164,p165,p166,p167,p168,p169,p1693,p1694,p170,p171,p1714,p1715,p1716,p172,p173,p1966,p1967,p1968,p2099,p352,p416,p508,p718,p770,p781,p782,p810,p811,p947,p948,p953	C3,CFL2,DST,DYSF,GNE,GNPTAB,ITGB1,LAMA2,MBNL1,MOCS2,NEB,NFATC3,PPARD,PTRH2,SCN8A,SMN1,SMN2,SMS,USP14,UTRN,VCP,VPS54
Mouse Phenotype	MP:0011097	embryonic lethality between somite formation and embryo turning, complete penetrance	53	3.03764e-07	0.00286541	5.40644e-05	2.32096	19.8194	46	0.00918415	0.021316	18	1.2005e-08	0.000113243	6.2913e-06	2.61438	13.77	36	90	0.012685	0.4	p1003,p1072,p1079,p1115,p1169,p1187,p1194,p1317,p1338,p1362,p1374,p1382,p1491,p1492,p1541,p156,p1629,p1863,p1864,p1898,p1899,p1941,p1958,p1959,p20,p214,p215,p219,p337,p409,p428,p452,p458,p464,p569,p570,p571,p572,p580,p596,p668,p669,p763,p991,p997,p998	ADNP,ASH2L,ATP2A2,BRCA2,CENPJ,COPS3,CYFIP1,DIDO1,DYNC1H1,EIF2S2,ENSG00000264545,EPB41L5,ERCC3,EZH2,FBXL5,GCM1,HSD17B12,HTT,MAP1B,METAP2,NCKAP1,PDCD10,PIK3CB,PIKFYVE,POLG,PRICKLE1,PTK2,RAD51,RBPJ,SF1,SLC40A1,TMEM163,TPT1,TRIM33,ZEB1,ZFR
Mouse Phenotype	MP:0011419	erythrocyturia	54	3.70738e-07	0.00349717	6.47625e-05	10.2936	0.874327	9	0.000405156	0.00417053	3576	0.392373	1	1	2.17865	0.459	1	3	0.000352361	0.333333	p1516,p1517,p1518,p1519,p1520,p1521,p1522,p1523,p1524	MOCS2
Mouse Phenotype	MP:0002926	aganglionic megacolon	55	3.73318e-07	0.0035215	6.40274e-05	4.88954	3.27229	16	0.00151635	0.00741427	1636	0.147283	1	0.84922	2.17865	1.377	3	9	0.00105708	0.333333	p162,p163,p164,p165,p166,p167,p168,p169,p170,p171,p172,p173,p286,p287,p288,p718	AEBP2,ITGB1,NFATC3
Mouse Phenotype	MP:0008410	increased cellular sensitivity to ultraviolet irradiation	56	4.0341e-07	0.00380537	6.79531e-05	4.57699	3.71423	17	0.00172115	0.00787767	696	0.0310687	1	0.421079	1.96078	4.59	9	30	0.00317125	0.3	p1320,p1321,p1527,p1543,p1908,p2008,p2009,p491,p597,p598,p599,p675,p676,p677,p678,p997,p998	ATR,CHD2,ERCC3,ERCC8,ING1,INO80,POLK,PRKDC,XPA
Mouse Phenotype	MP:0008058	abnormal DNA repair	57	4.13127e-07	0.00389702	6.83688e-05	2.49694	15.6191	39	0.00723776	0.0180723	377	0.00906783	1	0.226888	1.55363	18.666	29	122	0.0102185	0.237705	p1019,p1155,p1527,p1543,p1778,p1867,p1908,p1915,p2005,p2008,p2009,p2034,p2035,p2036,p2091,p2092,p215,p234,p299,p399,p400,p441,p452,p458,p547,p585,p597,p598,p599,p605,p67,p675,p676,p677,p678,p766,p771,p785,p934	ALKBH3,BAZ1B,BRCA2,BRIP1,CDC14B,CENPJ,CEP290,CHD2,ERCC8,FAN1,INO80,KRAS,LIG3,MCM8,MRE11A,MSH6,MYBL1,PARP1,PAXIP1,POLK,PRKDC,RAD23B,RIF1,SETD8,SETX,TDP1,TP53BP1,TXNDC2,XPA
Mouse Phenotype	MP:0006207	embryonic lethality during organogenesis	58	5.69315e-07	0.00537035	9.25922e-05	1.3055	245.883	321	0.11394	0.148749	9	3.9596e-10	3.73509e-06	4.15011e-07	1.48112	147.186	218	962	0.0768147	0.226611	p10,p1003,p101,p1019,p102,p103,p1034,p1035,p104,p105,p1057,p1058,p1070,p1072,p1074,p1075,p1076,p1077,p1078,p1099,p1100,p1101,p1103,p1110,p1116,p1117,p1118,p1124,p1125,p1135,p1149,p1156,p1159,p1160,p117,p1176,p1177,p1179,p118,p1180,p1181,p1184,p119,p120,p1203,p1204,p121,p1214,p1217,p122,p1229,p1230,p1236,p1237,p1253,p1264,p1265,p1272,p1274,p1284,p1309,p1311,p1312,p1313,p1314,p1317,p1338,p1345,p135…	ABI1,ABL1,ABL2,AKIRIN2,AMN,ANKRD17,ARF4,ARID2,ATP2A2,AXIN2,B2M,B4GALT5,BARD1,BARX1,BBS4,BCAR1,BCL2L11,BMPR2,BRAF,BRCA2,BUB1,C1QBP,CACNB2,CAPN2,CASP8,CCNC,CCNE2,CDH2,CENPJ,CEP120,CFLAR,CHD7,CHM,COL4A3BP,COL5A2,COMMD1,COQ7,CREBBP,CTGF,CUL4B,CYR61,DDX11,DDX58,DIAPH3,DLC1,DNM1L,E2F3,E2F7,EDNRA,EGFR,EHMT1,ENPP2,ENSG00000091436,EP400,EPAS1,EPB41L5,ERN1,ESRRB,ETS1,ETV6,EXOC4,EXT1,F3,FADD,FAM105B,FANCD2,…
Mouse Phenotype	MP:0004754	abnormal kidney collecting duct morphology	59	5.86026e-07	0.00552799	9.36947e-05	2.26491	20.3099	46	0.00941142	0.021316	2094	0.177707	1	0.800529	1.28999	11.628	15	76	0.00528541	0.197368	p1230,p1311,p1312,p1313,p1314,p1359,p1516,p1517,p1518,p1519,p1520,p1521,p1522,p1523,p1524,p162,p163,p164,p165,p166,p167,p1671,p168,p169,p1699,p170,p171,p172,p173,p1758,p2020,p2021,p2022,p2023,p2024,p337,p399,p400,p444,p615,p763,p992,p993,p994,p995,p996	CEP290,DLG1,EGFR,FGF7,FLCN,INVS,ITGB1,MMP17,MOCS2,PRICKLE1,SEC63,STAG1,TCF21,TFCP2L1,WNT7B
Mouse Phenotype	MP:0002708	nephrolithiasis	60	5.86675e-07	0.00553411	9.22351e-05	9.73335	0.924656	9	0.000428478	0.00417053	4749	0.564113	1	1	1.30719	0.765001	1	5	0.000352361	0.2	p1516,p1517,p1518,p1519,p1520,p1521,p1522,p1523,p1524	MOCS2
Mouse Phenotype	MP:0009703	decreased birth body size	61	5.9076e-07	0.00557264	9.13547e-05	1.62921	69.3586	113	0.0321402	0.0523633	46	1.71128e-05	0.161425	0.00350924	1.67384	37.638	63	246	0.0221987	0.256098	p1016,p1017,p1018,p1059,p1060,p1115,p1124,p1125,p1131,p1159,p1160,p1213,p1253,p1255,p1300,p1317,p1330,p1387,p1401,p1402,p1431,p1501,p1502,p1503,p1504,p1505,p1537,p1538,p1539,p1540,p1590,p1617,p1621,p1622,p1651,p1652,p1680,p1704,p1729,p1778,p1793,p184,p1856,p1861,p1862,p1904,p1910,p1954,p1955,p1956,p1999,p203,p2034,p2035,p2036,p2037,p2055,p2056,p2057,p2058,p2059,p2060,p2061,p2062,p2063,p2064,p2065…	ABHD5,ANK1,ATG3,ATP2B1,BAZ1B,BBS4,BICC1,BNC2,BRAF,BRCA2,BUB1,C5orf42,CHD2,CITED1,CYLD,DMTF1,DSE,EHMT1,EPAS1,ESRRG,FAM101B,GLG1,HIPK2,HMGA2,IGF1R,IGF2R,IKBKAP,IRS1,KDM6A,LRP6,MBNL1,MMP2,MYCBP2,NIPBL,OCRL,OLA1,PAPPA,PAX3,PDS5A,PEX7,PIK3CB,PIKFYVE,PKNOX1,RAD23B,RND3,ROR2,RUNX2,SEC23B,SH3GL2,SMARCAD1,SMN1,SMN2,SOX17,SOX4,SP3,SRF,TBX18,TCF7L2,TINF2,UBA6,UBE2A,USF2,WDR48
Mouse Phenotype	MP:0009701	abnormal birth body size	62	6.13925e-07	0.00579116	9.34058e-05	1.6239	70.2012	114	0.0325307	0.0528267	39	1.13402e-05	0.106972	0.00274287	1.68669	37.944	64	248	0.0225511	0.258064	p1016,p1017,p1018,p1059,p1060,p1115,p1124,p1125,p1131,p1159,p1160,p1213,p1253,p1255,p1300,p1317,p1330,p1387,p1401,p1402,p1431,p1501,p1502,p1503,p1504,p1505,p1537,p1538,p1539,p1540,p1590,p1617,p1621,p1622,p1651,p1652,p1680,p1704,p1729,p1757,p1778,p1793,p184,p1856,p1861,p1862,p1904,p1910,p1954,p1955,p1956,p1999,p203,p2034,p2035,p2036,p2037,p2055,p2056,p2057,p2058,p2059,p2060,p2061,p2062,p2063,p2064…	ABHD5,ANK1,ATG3,ATP2B1,BAZ1B,BBS4,BICC1,BNC2,BRAF,BRCA2,BUB1,C5orf42,CHD2,CITED1,CYLD,DMTF1,DSE,EHMT1,EPAS1,ESRRG,FAM101B,GLG1,GRB10,HIPK2,HMGA2,IGF1R,IGF2R,IKBKAP,IRS1,KDM6A,LRP6,MBNL1,MMP2,MYCBP2,NIPBL,OCRL,OLA1,PAPPA,PAX3,PDS5A,PEX7,PIK3CB,PIKFYVE,PKNOX1,RAD23B,RND3,ROR2,RUNX2,SEC23B,SH3GL2,SMARCAD1,SMN1,SMN2,SOX17,SOX4,SP3,SRF,TBX18,TCF7L2,TINF2,UBA6,UBE2A,USF2,WDR48
Mouse Phenotype	MP:0002086	abnormal extraembryonic tissue morphology	63	6.334e-07	0.00597486	9.4839e-05	1.36787	177.648	243	0.0823207	0.112604	17	1.11235e-08	0.000104928	6.17225e-06	1.51977	107.253	163	701	0.0574348	0.232525	p10,p1059,p1060,p1070,p1072,p1101,p1103,p1110,p1113,p1114,p1115,p1117,p1118,p1128,p1129,p1130,p1135,p1176,p1177,p121,p1213,p1214,p1217,p122,p1230,p1235,p1264,p1272,p1283,p1284,p1309,p1320,p1321,p1338,p1345,p1352,p1355,p136,p1362,p137,p1374,p1381,p1382,p1405,p1454,p1455,p1456,p1459,p1508,p1509,p1510,p1514,p1515,p1544,p1553,p1557,p1592,p1606,p1616,p162,p1629,p163,p164,p165,p166,p1662,p1669,p167,p16…	ABCA1,ABI1,ADAM17,AGO2,AMN,ANKRD17,ATR,BIRC6,BMPR2,BRAF,BRCA2,C3,CACNB2,CAPN2,CASP8,CCNC,CCNE2,CDH2,CHD1,CHM,CHST11,CITED1,COL4A3BP,COMMD1,COPS3,CORO1C,CREB1,CREBBP,CUL3,CUL4B,CYR61,DDX11,DDX3X,DLC1,DLK1,DNM1L,E2F7,EGFR,ENPP2,EPAS1,EPB41L5,ERN1,ESRRB,ETV6,EXOC4,EXT1,EZH2,F3,FBN1,FBXL5,FBXO5,FBXW7,FLI1,FLT1,FN1,FRS2,FZD5,GAB1,GATA2,GATAD2A,GCM1,GMNN,GRB10,GTF2I,GTF2IRD1,HCFC1,HIRA,HSD17B12,HTT,IGF…
Mouse Phenotype	MP:0013001	abnormal enteric neural crest cell morphology	64	6.57989e-07	0.00620681	9.69814e-05	6.42938	1.86643	12	0.00086489	0.0055607	5186	0.630821	1	1	1.08932	0.918001	1	6	0.000352361	0.166667	p162,p163,p164,p165,p166,p167,p168,p169,p170,p171,p172,p173	ITGB1
Mouse Phenotype	MP:0004860	dilated kidney collecting duct	65	6.72775e-07	0.00634629	9.76352e-05	3.53392	6.22538	22	0.00288479	0.0101946	3423	0.360831	1	0.994367	1.20399	5.81401	7	38	0.00246653	0.18421	p1230,p1359,p162,p163,p164,p165,p166,p167,p1671,p168,p169,p170,p171,p172,p173,p1758,p2020,p2021,p2022,p2023,p2024,p763	DLG1,EGFR,FLCN,INVS,ITGB1,SEC63,WNT7B
Mouse Phenotype	MP:0001666	abnormal intestinal absorption	66	7.30093e-07	0.00688697	0.000104348	2.62891	12.9331	34	0.00599309	0.0157553	518	0.0186921	1	0.340392	1.657	10.863	18	71	0.0063425	0.253521	p1123,p1145,p1381,p1382,p1399,p162,p163,p164,p165,p1650,p166,p167,p168,p169,p170,p171,p172,p173,p1758,p1803,p2029,p2030,p2031,p2032,p2099,p245,p344,p401,p402,p489,p538,p633,p810,p811	ABCA1,ALPP,ATP2B1,C3,CCKAR,CLOCK,CYP27A1,EGFR,GCNT3,ITGB1,MRAP2,NUMB,PEX1,PHEX,SLC15A1,SLC34A2,TREH,VDR
Mouse Phenotype	MP:0001219	thick epidermis	67	7.75347e-07	0.00731385	0.000109162	2.12033	24.5245	52	0.0113645	0.0240964	684	0.0294144	1	0.405652	1.45243	17.901	26	117	0.00916138	0.222222	p101,p102,p103,p104,p105,p1101,p1151,p1185,p1257,p1258,p1259,p1260,p1261,p1262,p1279,p1382,p1411,p1412,p1523,p1524,p1606,p162,p163,p164,p165,p166,p167,p1677,p1678,p168,p169,p170,p1705,p171,p172,p173,p1758,p1782,p184,p188,p1895,p1940,p1941,p299,p412,p413,p536,p537,p879,p900,p933,p934	AGO2,ASB1,CASP8,CDCP1,CEBPB,EGFR,FBXO11,FST,GATA3,GRHL1,GTF2IRD1,ITGB1,KRAS,LRIG1,PAQR3,PBK,PPARD,PSEN1,RBPJ,RELB,SUPV3L1,TFAM,TMPO,TNFAIP3,TRAF3IP2,TTC7A
Mouse Phenotype	MP:0011160	dermal-epidermal separation	68	8.25909e-07	0.0077908	0.000114571	5.72248	2.27174	13	0.00105271	0.0060241	3863	0.410904	1	1	1.45243	1.377	2	9	0.000704722	0.222222	p1355,p162,p163,p164,p165,p166,p167,p168,p169,p170,p171,p172,p173	ITGB1,TP63
Mouse Phenotype	MP:0001716	abnormal placenta labyrinth morphology	69	8.34251e-07	0.00786949	0.000114051	1.78038	46.0576	82	0.0213427	0.0379982	196	0.00194961	1	0.0938299	1.53787	28.611	44	187	0.0155039	0.235294	p1059,p1060,p1114,p1135,p1264,p1272,p1284,p1381,p1382,p1456,p1508,p1509,p1510,p1606,p162,p1629,p163,p164,p165,p166,p1662,p1669,p167,p1670,p168,p169,p170,p171,p172,p173,p1758,p1861,p1862,p1867,p1875,p1876,p1877,p1878,p1940,p1941,p2017,p2029,p2030,p2031,p2032,p2108,p2109,p2127,p2128,p2135,p2136,p2145,p299,p322,p323,p388,p389,p4,p468,p469,p470,p471,p538,p544,p562,p563,p564,p565,p566,p567,p568,p583,p…	ABCA1,AGO2,BIRC6,BRAF,C3,CAPN2,CCNC,CHM,CITED1,CUL4B,CYR61,DDX11,DDX3X,DLC1,DLK1,E2F7,EGFR,ERN1,ESRRB,FZD5,GAB1,GCM1,ITGB1,KRAS,MMP15,NFATC3,NUMB,PAXIP1,PDZRN3,PPARD,PRDM1,PTK2,RB1,RBPJ,RICTOR,RTL1,SETD2,SLC34A2,SP3,TGFBR1,TJP1,TRIP12,VPS53,WNT5A
Mouse Phenotype	MP:0001191	abnormal skin condition	70	8.51592e-07	0.00803307	0.000114758	1.6636	61.313	102	0.0284119	0.047266	424	0.0123677	1	0.275151	1.3471	40.086	54	262	0.0190275	0.206107	p101,p102,p103,p104,p105,p1059,p1060,p1101,p1110,p1156,p1203,p1204,p1257,p1258,p1259,p1260,p1261,p1262,p1279,p1295,p1311,p1312,p1313,p1314,p1317,p1320,p1321,p1332,p1333,p1334,p1335,p1345,p1355,p1362,p1382,p1427,p1428,p1435,p1527,p1581,p1606,p1619,p162,p1620,p163,p164,p165,p166,p167,p168,p169,p170,p171,p172,p173,p1755,p1758,p1888,p1889,p1904,p1940,p1941,p2008,p2009,p203,p2034,p2035,p2036,p236,p251…	ABCG2,ADAM17,AGO2,ATR,B2M,CASP8,CD47,CD8A,CDCP1,DCN,DNM1L,EGFR,ERCC8,ESRP2,FBN1,GATA3,GCNT2,GLI3,GNPTAB,GNRH1,HTT,ITGB1,JMJD6,KAT6A,KCNJ1,KIFAP3,LRIG1,LRP6,MME,NFKB1,NRP2,PIK3CA,PIK3CB,POLH,PPARD,PSEN1,RAD23B,RB1,RBPJ,RELB,RUNX1,SNAP25,SP3,STAG1,TBK1,TCF7L2,THBS1,TP63,TPH2,TTC7A,TWF1,VDR,XPA,YAP1
Mouse Phenotype	MP:0011159	abnormal epidermal-dermal junction morphology	71	8.88879e-07	0.00838479	0.000118096	5.6841	2.28708	13	0.00105981	0.0060241	4134	0.466728	1	1	1.30719	1.53	2	10	0.000704722	0.2	p1355,p162,p163,p164,p165,p166,p167,p168,p169,p170,p171,p172,p173	ITGB1,TP63
Mouse Phenotype	MP:0014040	increased cellular sensitivity to DNA damaging agents	72	9.32439e-07	0.0087957	0.000122162	4.08425	4.40717	18	0.00204225	0.00834106	131	0.000758912	1	0.0546475	2.97088	3.366	10	22	0.00352361	0.454545	p1236,p1237,p1320,p1321,p1908,p2004,p260,p388,p389,p597,p598,p599,p605,p675,p676,p677,p678,p771	ATR,BRIP1,C12orf5,CHD2,E2F7,FANCC,FANCD2,INO80,PRKDC,TP53BP1
Mouse Phenotype	MP:0003111	abnormal cell nucleus morphology	73	1.43515e-06	0.0135378	0.000185449	1.85988	37.0991	69	0.0171914	0.031974	73	0.000115664	1	0.0149461	1.70661	27.54	47	180	0.016561	0.261111	p1155,p1191,p1192,p1194,p1311,p1312,p1313,p1314,p1355,p1362,p1404,p1447,p1514,p1515,p1567,p1592,p1647,p1685,p1782,p1837,p1846,p1847,p1895,p1904,p2004,p2010,p2011,p2025,p2026,p2027,p206,p2068,p2069,p289,p290,p291,p292,p293,p322,p323,p326,p370,p399,p400,p450,p458,p468,p469,p470,p471,p48,p497,p585,p593,p594,p595,p597,p598,p599,p605,p67,p725,p771,p801,p865,p950,p972,p976,p991	ANP32B,AURKA,BRCA2,BRIP1,BUB1,BUB1B,BUB3,CDK5RAP2,CEP290,DDX11,DIDO1,EPB41L5,ESCO2,FAN1,FANCC,GMCL1,GMNN,GTF2IRD1,H3F3C,HTT,INO80,KAT6A,KLF14,LATS2,LEMD3,LIN9,MAD2L1,MBD1,MCM8,MCM9,MOB1B,PARP1,PELO,POT1,PTTG1,RANBP2,RB1,RECQL,SIRT2,SMC2,STAG1,TERF2IP,TINF2,TOR1AIP1,TP53BP1,TP63,TTK
Mouse Phenotype	MP:0011424	decreased urine uric acid level	74	1.48236e-06	0.0139831	0.000188961	8.68457	1.03632	9	0.000480223	0.00417053	5978	0.775716	1	1	0.726216	1.377	1	9	0.000352361	0.111111	p1516,p1517,p1518,p1519,p1520,p1521,p1522,p1523,p1524	MOCS2
Mouse Phenotype	MP:0010684	abnormal hair follicle outer root sheath morphology	75	1.68881e-06	0.0159306	0.000212408	3.23045	7.11976	23	0.00329924	0.010658	1621	0.143769	1	0.836628	1.57764	4.43701	7	29	0.00246653	0.241379	p101,p102,p103,p104,p105,p1185,p162,p163,p164,p165,p166,p167,p168,p169,p170,p171,p1712,p172,p173,p1857,p1863,p1864,p299	CEBPB,EZH2,GATA3,ITGB1,KDM7A,KRAS,PEX3
Mouse Phenotype	MP:0011341	abnormal loop of Henle descending limb morphology	76	1.9572e-06	0.0184622	0.000242924	25.7278	0.194343	5	9.00568e-05	0.00231696	1722	0.153	1	0.838125	6.53594	0.153	1	1	0.000352361	1	p2020,p2021,p2022,p2023,p2024	INVS
Mouse Phenotype	MP:0002791	steatorrhea	77	1.97499e-06	0.0186301	0.00024195	4.29171	3.72812	16	0.00172758	0.00741427	2689	0.274512	1	0.962988	1.63399	1.836	3	12	0.00105708	0.25	p1603,p162,p163,p164,p165,p166,p167,p168,p169,p170,p171,p172,p173,p301,p302,p303	ITGB1,ITPR2,ITPR3
Mouse Phenotype	MP:0003448	abnormal tumor morphology	78	2.03485e-06	0.0191948	0.000246087	1.76633	44.1595	78	0.0204631	0.0361446	822	0.0429491	1	0.492869	1.30719	30.6	40	200	0.0140944	0.2	p1000,p1001,p1003,p1179,p1180,p1181,p1185,p1203,p1204,p1257,p1258,p1259,p1260,p1261,p1262,p1311,p1312,p1313,p1314,p1316,p1317,p1340,p1382,p1411,p1412,p1493,p1494,p162,p163,p164,p165,p166,p167,p168,p169,p170,p171,p172,p173,p174,p1758,p1887,p1896,p1903,p1941,p1947,p1948,p1980,p1981,p1982,p2098,p219,p260,p299,p30,p381,p458,p459,p460,p461,p468,p469,p470,p471,p530,p549,p592,p593,p594,p595,p672,p673,p6…	A4GNT,ADAM9,ADAMTS12,ANXA1,ARHGEF4,BRCA2,BUB1B,C12orf5,CD160,CDCP1,CDH13,CEBPB,DNAJC27,EGFR,ELP3,GPR68,IQGAP1,ITGB1,KRAS,LGR5,LOXL2,MGAT5,MMP2,NCOA3,NRP1,PAQR3,PDCD1LG2,PIK3CB,POSTN,PTK2,RB1,RBPJ,RHOJ,RPS6KA3,RUNX1,SF1,SKIL,STAG1,STARD13,THBS1
Mouse Phenotype	MP:0013659	abnormal erythroid lineage cell morphology	79	2.42717e-06	0.0228955	0.000289816	1.34258	180.995	243	0.0838718	0.112604	502	0.0173234	1	0.325521	1.16951	135.099	158	883	0.055673	0.178935	p10,p1000,p1001,p1009,p101,p102,p1025,p1026,p103,p104,p105,p1059,p1060,p1070,p1072,p1079,p1082,p1087,p1099,p1100,p1101,p1124,p1125,p1128,p1129,p1130,p1148,p1149,p1154,p1166,p1167,p1176,p1177,p1191,p1192,p1193,p1194,p1203,p1204,p1213,p1214,p1223,p1228,p1233,p1236,p1237,p1264,p1289,p1295,p1309,p1310,p1317,p1336,p1374,p1386,p1388,p1389,p1399,p1404,p1421,p1422,p1425,p1435,p1436,p1437,p1456,p1459,p147…	ADAM17,AGAP1,AGO2,AHRR,ANK1,AP2A2,AP4E1,APBB2,APPL2,ARHGEF4,ARID4B,ARL6IP1,ARPC1B,ASAH1,ASXL1,ATF4,ATP6V1B2,ATP6V1C1,AURKA,B2M,BCL2L11,BDKRB2,BNIP3L,BRAF,BUB1B,C9orf72,CAB39L,CASP8,CCND2,CD47,CDK5RAP2,CFLAR,CHD2,CHSY1,COL10A1,COPG1,COPS4,CYB561,CYB561A3,DCBLD2,DCK,DIAPH3,DIDO1,DOCK10,DPY19L3,EIF2AK2,EP400,EPAS1,EPB41L5,EPC1,ETV6,EZH2,F3,FADD,FANCC,FANCD2,FBXL5,FBXO9,FBXW7,FLI1,FLT1,FRZB,GATA2,GAT…
Mouse Phenotype	MP:0002447	abnormal erythrocyte morphology	80	2.43719e-06	0.02299	0.000287375	1.35653	168.813	229	0.0782266	0.106117	651	0.0278813	1	0.404001	1.15947	125.919	146	823	0.0514447	0.1774	p1000,p1001,p1009,p101,p102,p1025,p1026,p103,p104,p105,p1059,p1060,p1072,p1079,p1082,p1087,p1099,p1100,p1101,p1124,p1125,p1128,p1129,p1130,p1148,p1149,p1154,p1166,p1167,p1191,p1192,p1193,p1194,p1203,p1204,p1213,p1223,p1228,p1233,p1236,p1237,p1264,p1289,p1295,p1309,p1310,p1317,p1336,p1374,p1386,p1388,p1389,p1399,p1421,p1422,p1425,p1435,p1436,p1437,p1456,p1459,p1477,p1478,p1480,p1508,p1509,p1510,p1…	ADAM17,AGAP1,AGO2,AHRR,ANK1,AP2A2,AP4E1,APBB2,APPL2,ARHGEF4,ARID4B,ARL6IP1,ARPC1B,ASAH1,ASXL1,ATF4,ATP6V1B2,ATP6V1C1,AURKA,B2M,BCL2L11,BDKRB2,BNIP3L,BRAF,BUB1B,C9orf72,CAB39L,CASP8,CCND2,CD47,CDK5RAP2,CFLAR,CHD2,CHSY1,COPG1,COPS4,CYB561,CYB561A3,DCBLD2,DIAPH3,DIDO1,DOCK10,DPY19L3,EP400,EPAS1,EPB41L5,EPC1,ETV6,EZH2,FADD,FANCC,FANCD2,FBXL5,FBXO9,FBXW7,FLI1,FRZB,GATA2,GATA3,GLG1,GMNN,GPI,HAMP,HFE2,H…
Mouse Phenotype	MP:0008030	abnormal Cajal-Retzius cell morphology	81	2.44367e-06	0.0230512	0.000284582	3.99802	4.2521	17	0.00197039	0.00787767	2329	0.220618	1	0.893553	1.63399	2.448	4	16	0.00140944	0.25	p1442,p1443,p162,p163,p164,p165,p166,p167,p168,p169,p170,p171,p172,p173,p1823,p536,p537	ITGB1,NEUROG2,PSEN1,RELN
Mouse Phenotype	MP:0004969	pale kidney	82	2.75722e-06	0.0260089	0.000317181	2.59897	11.9278	31	0.00552726	0.0143652	204	0.0020407	1	0.0943625	2.17865	6.88501	15	45	0.00528541	0.333333	p1325,p1336,p162,p163,p164,p165,p166,p167,p168,p169,p1699,p170,p171,p172,p173,p185,p1968,p1995,p210,p583,p584,p601,p632,p675,p676,p677,p678,p914,p929,p930,p933	ARID5B,CHD2,EHD4,GNE,GOLM1,ITGB1,MYO1E,PIK3C2A,TCF21,TIPARP,TJP1,TTC7A,WWTR1,XDH,ZFP36L2
Mouse Phenotype	MP:0006206	embryonic lethality between somite formation and embryo turning	83	2.76379e-06	0.0260708	0.000314107	2.02645	25.6606	52	0.0118909	0.0240964	21	4.32772e-08	0.000408234	1.94397e-05	2.32635	18.054	42	118	0.0147992	0.355932	p1003,p1072,p1079,p1115,p1169,p1187,p1194,p1317,p1338,p1362,p1374,p1381,p1382,p1491,p1492,p1541,p156,p1579,p1580,p1629,p1863,p1864,p188,p1898,p1899,p1941,p1958,p1959,p1968,p20,p214,p215,p219,p337,p409,p428,p452,p458,p464,p569,p570,p571,p572,p580,p596,p668,p669,p763,p766,p991,p997,p998	ADNP,ASH2L,ATP2A2,BRCA2,CENPJ,COPS3,CYFIP1,DIDO1,DYNC1H1,EEF1E1,EEF1E1-BLOC1S5,EIF2S2,ENSG00000264545,EPB41L5,ERCC3,EZH2,FBXL5,GCM1,GNE,HSD17B12,HTT,LIG3,MAP1B,METAP2,NCKAP1,PDCD10,PIK3CB,PIKFYVE,POLG,PRICKLE1,PTK2,RAD51,RBPJ,SF1,SLC34A2,SLC40A1,TMEM163,TPT1,TRIM33,VPS26A,ZEB1,ZFR
Mouse Phenotype	MP:0012194	decreased keratinocyte migration	84	2.81449e-06	0.0265491	0.00031606	5.1087	2.54468	13	0.00117918	0.0060241	4911	0.568216	1	1	1.08932	1.836	2	12	0.000704722	0.166667	p162,p163,p164,p165,p166,p167,p168,p169,p170,p171,p172,p173,p1941	ITGB1,PTK2
Mouse Phenotype	MP:0003606	kidney failure	85	2.83516e-06	0.0267441	0.000314636	2.42973	14.4049	35	0.00667512	0.0162187	3431	0.363048	1	0.998145	1.13668	10.557	12	69	0.00422833	0.173913	p1230,p1325,p1513,p1516,p1517,p1518,p1519,p1520,p1521,p1522,p1523,p1524,p162,p163,p164,p165,p166,p167,p168,p169,p170,p171,p172,p173,p1789,p184,p1968,p2020,p2021,p2022,p2023,p2024,p210,p763,p914	BICC1,FLCN,GNE,INVS,ITGA1,ITGB1,MAGI2,MOCS2,PIK3C2A,WNT7B,WWTR1,XDH
Mouse Phenotype	MP:0008822	decreased blood uric acid level	86	3.33328e-06	0.0314428	0.000365614	6.81539	1.46727	10	0.000679921	0.00463392	1970	0.170324	1	0.815565	2.61438	0.765001	2	5	0.000704722	0.4	p1516,p1517,p1518,p1519,p1520,p1521,p1522,p1523,p1524,p914	MOCS2,XDH
Mouse Phenotype	MP:0000162	lordosis	87	4.05361e-06	0.0382377	0.000439514	2.89653	8.63102	25	0.00399955	0.0115848	529	0.0193252	1	0.344602	1.94312	5.66101	11	37	0.00387597	0.297297	p1074,p1075,p1076,p1077,p1078,p1193,p1257,p1258,p1259,p1260,p1261,p1262,p1480,p1679,p206,p2099,p592,p593,p594,p595,p665,p675,p676,p677,p678	ACAN,BUB1B,BUB3,CHD2,CLEC3B,COL10A1,COL5A2,NSUN2,RBM38,SMS,THBS1
Mouse Phenotype	MP:0005623	abnormal meninges morphology	88	4.56446e-06	0.0430565	0.000489279	3.13095	7.02663	22	0.00325609	0.0101946	1012	0.0624509	1	0.582114	1.90632	3.672	7	24	0.00246653	0.291667	p1304,p1388,p1389,p162,p163,p164,p165,p166,p167,p168,p169,p170,p171,p172,p173,p251,p331,p332,p333,p536,p537,p737	APBB2,CD80,DNM1L,FLI1,HIC1,ITGB1,PSEN1
Mouse Phenotype	MP:0003566	abnormal cell adhesion	89	5.28672e-06	0.0498696	0.000560333	2.18743	18.7435	41	0.00868559	0.0189991	2598	0.250767	1	0.910503	1.22004	11.475	14	75	0.00493305	0.186667	p1344,p1377,p1514,p1515,p1516,p1517,p1518,p1519,p1520,p1521,p1522,p1592,p162,p163,p164,p165,p166,p167,p168,p169,p170,p171,p172,p173,p1875,p1876,p1877,p1878,p1969,p1970,p2090,p331,p332,p333,p409,p460,p461,p583,p584,p750,p935	DLC1,DNM1L,FNDC3B,GMNN,ITGA2,ITGB1,NTN1,PAX5,POSTN,RAPGEF1,SLIT2,STON1-GTF2A1L,TJP1,VEZT
Mouse Phenotype	MP:0002060	abnormal skin morphology	90	5.61636e-06	0.0529791	0.000588656	1.29527	217.715	282	0.100887	0.130677	227	0.00252588	1	0.104963	1.21647	145.503	177	951	0.0623679	0.18612	p10,p101,p102,p103,p104,p1045,p1046,p1047,p1048,p1049,p105,p1050,p1059,p1060,p1074,p1075,p1076,p1077,p1078,p1079,p1101,p1110,p1117,p1118,p1124,p1125,p1151,p1156,p1185,p1193,p1196,p1197,p1198,p1203,p1204,p1213,p1255,p1257,p1258,p1259,p1260,p1261,p1262,p1279,p1295,p1311,p1312,p1313,p1314,p1317,p1320,p1321,p1332,p1333,p1334,p1335,p1338,p1345,p1355,p1362,p1382,p1387,p1404,p1411,p1412,p1427,p1428,p143…	ABCG2,ABHD5,ADAM17,AEBP2,AGO2,ALK,ANK1,AP3B1,APP,ASB1,ATP2A2,ATR,B2M,BIRC6,BRAF,BRCA2,BUB1B,BUB3,CASP8,CD47,CD8A,CDCP1,CEBPB,CHD2,COL1A2,COL3A1,COL5A2,COX5B,CREBBP,CRIM1,CUL4B,CYLD,DBI,DCN,DIAPH3,DMTF1,DNM1L,DSE,DST,EGFR,ERCC3,ERCC8,ERN1,ERP44,ESRP2,EZH2,F3,FBN1,FBXO11,FBXW7,FIGN,FMNL3,FN1,FST,GAB1,GALNT3,GATA3,GCNT2,GLI3,GNPTAB,GNRH1,GPR89B,GPR89C,GRHL1,GSKIP,GTF2IRD1,HPGDS,HTT,IFIH1,IGF1R,IKBKA…
Mouse Phenotype	MP:0004938	dilated vasculature	91	5.65159e-06	0.0533115	0.00058584	2.5052	12.3742	31	0.00573413	0.0143652	438	0.0128519	1	0.276786	1.86741	7.49701	14	49	0.00493305	0.285714	p1203,p1204,p1338,p1413,p1414,p1415,p1416,p162,p163,p164,p165,p166,p167,p168,p169,p170,p171,p172,p173,p1799,p188,p1941,p2089,p209,p249,p250,p251,p716,p920,p957,p958	ANTXR2,CRIM1,ETS1,FLI1,ITGB1,KRIT1,MMP15,PARVA,PDCD10,PRRC2B,PTK2,RUNX1,SUPV3L1,TCF7L1
Mouse Phenotype	MP:0001243	abnormal dermal layer morphology	92	6.07703e-06	0.0573246	0.000623094	1.86658	32.1444	60	0.0148954	0.0278035	1007	0.0619696	1	0.580496	1.3471	20.043	27	131	0.00951374	0.206107	p101,p102,p103,p104,p1045,p1046,p1047,p1048,p105,p1074,p1075,p1076,p1077,p1078,p1185,p1431,p1590,p162,p1621,p1622,p163,p164,p165,p166,p167,p168,p169,p170,p1705,p171,p172,p173,p1772,p1773,p1811,p1812,p1813,p1814,p1815,p1861,p1862,p188,p1941,p206,p299,p344,p365,p366,p367,p368,p403,p404,p592,p593,p594,p595,p614,p879,p899,p933	ADAM17,BRAF,BUB1B,BUB3,CEBPB,COL1A2,COL3A1,COL5A2,DCN,FBN1,FIGN,GATA3,HPGDS,IFIH1,ITGB1,KCTD7,KRAS,PTK2,RELB,RUNX2,SOX4,SUPV3L1,TBK1,THBS1,TNFAIP3,TTC7A,VDR
Mouse Phenotype	MP:0010296	increased hemolymphoid system tumor incidence	93	6.36311e-06	0.0600232	0.00064541	1.59793	61.9552	99	0.0287095	0.0458758	203	0.00203994	1	0.0947918	1.41797	45.135	64	295	0.0225511	0.216949	p1009,p1109,p112,p113,p1166,p1167,p1179,p1180,p1181,p1191,p1192,p1193,p1203,p1204,p1213,p1236,p1237,p1285,p1311,p1312,p1313,p1314,p1340,p1355,p1459,p1500,p156,p1662,p1669,p1670,p1675,p1676,p1677,p1678,p1793,p1825,p1846,p1847,p1861,p1862,p1863,p1864,p1882,p1885,p1908,p1923,p1946,p1962,p1963,p1964,p1969,p1970,p2008,p2009,p2106,p234,p251,p279,p299,p403,p404,p458,p468,p469,p470,p471,p491,p592,p593,p5…	ARID4B,ASXL1,AURKA,B2M,BCL2L11,BIN3,BRAF,BRCA2,BRIP1,BUB1,BUB1B,CCNC,CD79A,CHD2,CREBBP,DCN,DDX58,DMTF1,ETV6,EZH2,FANCD2,FBXW7,FLCN,FLI1,HIC1,ICOS,IL7R,ING1,INO80,JAK2,KLF14,KRAS,LZTS1,MCM6,MRE11A,MSH6,NBN,NCOA3,PAX5,PKNOX1,POLG,PRDM1,PRKDC,RB1,RBBP8,RBM38,REV3L,RINT1,ROBO1,RUNX1,SIRT2,SKIL,SMG1,SPTBN1,SRPX,STAG1,SUV39H2,THBS1,TP53BP1,TP53BP2,TP63,XPA,ZEB1,ZFP36L2
Mouse Phenotype	MP:0010334	pleural effusion	94	6.38433e-06	0.0602234	0.000640674	3.40183	5.58524	19	0.00258815	0.00880445	1885	0.15355	1	0.7684	1.71998	2.907	5	19	0.0017618	0.263158	p1295,p1588,p1589,p162,p163,p164,p165,p166,p167,p168,p169,p170,p171,p172,p173,p331,p332,p333,p411	CD47,DNM1L,E2F3,ELK3,ITGB1
Mouse Phenotype	MP:0003626	kidney medulla hypoplasia	95	7.23412e-06	0.0682394	0.00071831	4.67248	2.78225	13	0.00128927	0.0060241	3863	0.410904	1	1	1.45243	1.377	2	9	0.000704722	0.222222	p1061,p162,p163,p164,p165,p166,p167,p168,p169,p170,p171,p172,p173	HOXD11,ITGB1
Mouse Phenotype	MP:0004965	inner cell mass degeneration	96	7.50151e-06	0.0707618	0.000737102	3.03113	7.25802	22	0.00336331	0.0101946	556	0.0220473	1	0.37405	1.98059	5.04901	10	33	0.00352361	0.30303	p1116,p1191,p1192,p1447,p162,p163,p164,p165,p166,p167,p168,p169,p170,p171,p172,p173,p1923,p206,p494,p528,p67,p749	AURKA,BARD1,BUB3,CHD8,ITGB1,LIN9,MAD2L1,MNAT1,NBN,NDEL1
Mouse Phenotype	MP:0013701	abnormal mature B cell number	97	8.71291e-06	0.0821889	0.000847308	1.49761	83.4664	125	0.0386777	0.057924	99	0.000362346	1	0.0345253	1.43135	57.9871	83	379	0.0292459	0.218997	p1000,p1001,p1035,p1036,p1045,p1046,p1047,p1101,p1109,p112,p1128,p1129,p113,p1130,p1166,p1167,p1203,p1204,p1243,p1244,p1254,p1266,p1282,p1304,p1306,p1307,p1382,p1383,p1410,p1426,p1435,p1500,p156,p1617,p1649,p1669,p1670,p1675,p1676,p1677,p1678,p1691,p1692,p1700,p1705,p1798,p1821,p1841,p1863,p1864,p188,p1888,p1889,p1908,p1923,p1925,p1947,p1948,p1969,p1970,p1986,p1987,p1988,p2052,p2072,p2073,p2087,p…	ABL1,ADPGK,AFF1,AKAP9,ANO10,ARHGEF4,ASXL1,B2M,BCL2L11,CASP8,CD274,CD79A,CXCL13,CYLD,DCLRE1C,DLK1,DOCK10,DTX1,ETS1,EZH2,FAM92A1,FBN1,FLI1,FOXP1,GALNT1,GDI2,GIT2,GNRH1,ICOS,IFIH1,IL7R,IRF5,KIAA1432,MALT1,MCL1,MYB,NBN,NEK9,NFKB1,NFKBIB,ORAI2,PARP14,PAX5,PGM3,PLCL2,POLG,POU2F2,PPP2R3C,PRDM1,PRKDC,RASGRP1,RASGRP3,RBPJ,RC3H2,REV3L,RUNX1,SAP130,SH2D1A,SMARCC1,SPPL2A,SRF,STIM2,SUPV3L1,TAB3,TANK,TBK1,TCHP…
Mouse Phenotype	MP:0003415	priapism	98	9.51335e-06	0.0897394	0.000915708	4.24459	3.29832	14	0.00152841	0.00648749	4061	0.452326	1	1	1.22549	2.448	3	16	0.00105708	0.1875	p117,p118,p119,p120,p371,p372,p373,p374,p375,p376,p377,p378,p781,p782	HMGA2,STAM,USP14
Mouse Phenotype	MP:0003717	pallor	99	9.63439e-06	0.0908812	0.000917992	1.6217	55.4972	90	0.0257169	0.0417053	305	0.00560854	1	0.17346	1.43253	33.507	48	219	0.0169133	0.219178	p10,p1059,p1060,p1074,p1075,p1076,p1077,p1078,p1079,p1196,p1197,p1198,p1203,p1204,p1213,p1338,p1459,p1523,p1524,p1557,p162,p163,p164,p165,p166,p167,p168,p169,p1699,p170,p1700,p171,p172,p173,p1782,p1799,p1867,p1874,p189,p190,p1904,p1908,p1909,p1940,p1941,p1946,p2008,p2009,p2037,p2145,p259,p299,p365,p366,p367,p368,p468,p469,p470,p471,p480,p481,p556,p557,p558,p559,p569,p570,p6,p622,p675,p676,p677,p6…	AGO2,ANK1,APP,BIRC6,CHD2,COL5A2,COX5B,CREBBP,CUL4B,DIAPH3,ERN1,F3,FBXW7,FST,GSKIP,GTF2IRD1,IKBKAP,ITGB1,JAK2,JMJD6,KAT6A,KLF6,KRAS,KRIT1,LMO4,MED31,MYB,NCOR1,PAXIP1,PDCD10,PKNOX1,PPP2R5C,PRDM6,PRKDC,RB1,RB1CC1,RUNX1,SLC40A1,SP3,TBK1,TCF21,TMOD3,TNKS,TTC7A,TULP3,XPA,ZFP36L2,ZMIZ1
Mouse Phenotype	MP:0020391	radial glial endfoot detachment	100	9.67424e-06	0.0912571	0.000912571	4.92188	2.43809	12	0.00112979	0.0055607	5507	0.687324	1	1	0.933706	1.071	1	7	0.000352361	0.142857	p162,p163,p164,p165,p166,p167,p168,p169,p170,p171,p172,p173	ITGB1
Mouse Phenotype	MP:0005023	abnormal wound healing	101	1.00127e-05	0.0944503	0.000935151	1.67466	47.7709	80	0.0221366	0.0370714	3313	0.342988	1	0.976579	1.07875	31.518	34	206	0.0119803	0.165048	p10,p1117,p1118,p1120,p1131,p1272,p1353,p1354,p1355,p1456,p1501,p1502,p1503,p1504,p1505,p156,p1606,p162,p163,p1630,p1631,p1632,p1633,p164,p165,p166,p167,p168,p169,p170,p171,p172,p173,p1779,p1783,p1840,p1875,p1876,p1877,p1878,p1883,p1884,p1903,p1911,p1980,p1981,p1982,p2017,p2036,p2055,p2056,p2057,p2058,p2059,p2060,p2061,p2062,p2063,p2064,p2065,p2066,p246,p388,p389,p530,p59,p592,p593,p594,p595,p645…	ABHD2,ADAM9,ANXA1,BUB1B,C5orf42,CSRP1,CSRP2,DLC1,DST,ELN,F3,FN1,GAB1,IGF1R,IRS1,ITGB1,KLF4,LEP,LPP,NCF1,PAPPA,PARP1,PENK,PPARD,RHOJ,SMAD3,SORBS3,SORL1,TGFBR1,THBS1,TP63,VIL1,WNT5A,ZEB1
Mouse Phenotype	MP:0002879	increased cellular sensitivity to X-ray irradiation	102	1.06655e-05	0.100608	0.000986352	9.70586	0.721213	7	0.000334205	0.00324374	881	0.0498341	1	0.533581	3.26797	0.918001	3	6	0.00105708	0.5	p1908,p2008,p2009,p675,p676,p677,p678	CHD2,PRKDC,XPA
Mouse Phenotype	MP:0012702	increased embryonic neuroepithelium thickness	103	1.06858e-05	0.100799	0.000978631	4.8721	2.463	12	0.00114134	0.0055607	5507	0.687324	1	1	0.933706	1.071	1	7	0.000352361	0.142857	p162,p163,p164,p165,p166,p167,p168,p169,p170,p171,p172,p173	ITGB1
Mouse Phenotype	MP:0001730	embryonic growth arrest	104	1.14067e-05	0.1076	0.00103461	1.53028	72.5357	111	0.0336125	0.0514365	42	1.35832e-05	0.12813	0.00305072	1.6072	46.6651	75	305	0.0264271	0.245902	p1072,p1101,p1103,p1115,p1158,p1176,p1177,p1191,p1192,p1194,p1217,p1273,p1338,p1340,p1345,p1362,p1381,p1514,p1515,p1537,p1538,p1539,p1540,p1557,p156,p1590,p1592,p1616,p1617,p162,p163,p164,p165,p166,p167,p1675,p1676,p1677,p1678,p168,p1685,p169,p170,p171,p172,p173,p1731,p1786,p1799,p18,p1830,p1863,p1864,p1867,p188,p1912,p1913,p1916,p1917,p1940,p1941,p1974,p2029,p2030,p2031,p2032,p2037,p2041,p2089,p…	ABCA1,ACTR3,AGO2,AMN,AURKA,AXIN2,BMPR2,CASP8,CENPJ,CEP120,CHD7,CHD8,CREBBP,CTTN,CUL1,CUL4B,DDX11,DDX20,DIDO1,DLD,DSTN,EP400,EPB41L5,EZH2,FAM208A,FLT1,GATAD2A,GMNN,HIRA,HTT,IKBKAP,ITGB1,KAT7,KRAS,KRIT1,LIMS1,MCL1,MCM9,METAP2,MLLT4,MRE11A,MYCN,NCKAP1,OTX2,PARP1,PAXIP1,PDCD10,PELO,PIK3C3,PIK3CA,PIKFYVE,PLCG1,POMT1,POMZP3,PRICKLE1,PSMC4,RAD51,RBBP8,RDH10,REV3L,SETD8,SKIL,SLC34A2,SMG1,SMN1,SMN2,SOX4,S…
Mouse Phenotype	MP:0004963	abnormal blastocoele morphology	105	1.25149e-05	0.118053	0.00112431	2.9302	7.50802	22	0.00347915	0.0101946	1506	0.120525	1	0.754921	1.58447	5.04901	8	33	0.00281889	0.242424	p1113,p1115,p1537,p1538,p1539,p1540,p162,p163,p164,p165,p166,p167,p168,p169,p170,p171,p172,p1720,p1721,p173,p2088,p259	CREB1,FBXO5,ITGB1,NUP214,PIKFYVE,SMN1,SMN2,TEAD4
Mouse Phenotype	MP:0004197	abnormal fetal growth/weight/body size	106	1.26707e-05	0.119523	0.00112758	1.51063	76.7891	116	0.0355835	0.0537535	97	0.000349834	1	0.0340205	1.48838	46.3591	69	303	0.0243129	0.227723	p1059,p1060,p1113,p1131,p1213,p1228,p1235,p1236,p1237,p1311,p1312,p1313,p1314,p1345,p1355,p1359,p1387,p1431,p1432,p1456,p1501,p1502,p1503,p1504,p1523,p1524,p1544,p156,p1588,p1589,p1606,p162,p163,p164,p165,p166,p167,p168,p169,p170,p171,p172,p1729,p173,p1753,p1754,p1757,p1758,p1778,p1845,p1866,p1873,p1904,p1924,p1985,p1986,p2008,p2009,p2034,p2035,p2036,p2037,p2093,p2126,p2127,p2128,p2145,p228,p273,…	ADAM17,ANK1,ATF4,BAZ1B,BIRC6,BMPER,BMPR1B,BRCA2,BUB1,C3,CENPJ,CHD2,CITED1,COL4A3BP,CREB1,CUL4B,DLG1,DLK1,E2F3,E2F7,EGFR,EHMT1,ERI1,ESRP2,FANCD2,FRS2,FST,GAB1,GLG1,GRB10,HIC1,IGF2R,IKBKAP,IRS1,ITGB1,JMJD6,KAT6A,KRAS,LRP6,MED31,MEST,MYCN,NEDD4,NIPBL,OGT,OLA1,OTUD6B,PDS5A,PICALM,PIK3CA,PKNOX1,PPARD,PSAT1,PSEN1,RAD23B,RB1,RHEB,RTL1,SETD5,SMAD3,SMARCAD1,SMC6,SP3,STAG1,SUCLA2,TP63,XPA,YBX3,ZEB1
Mouse Phenotype	MP:0004964	absent inner cell mass	107	1.28594e-05	0.121303	0.00113367	3.51186	4.84075	17	0.00224316	0.00787767	2278	0.208979	1	0.865364	1.55618	3.213	5	21	0.0017618	0.238095	p1113,p1592,p162,p163,p164,p165,p166,p167,p168,p169,p170,p171,p172,p173,p1837,p781,p782	CREB1,GMNN,ITGB1,POT1,THOC1
Mouse Phenotype	MP:0000160	kyphosis	108	1.33678e-05	0.126099	0.00116758	1.54502	67.9605	105	0.0314923	0.0486562	70	0.000109851	1	0.0148032	1.61313	35.955	58	235	0.0204369	0.246808	p1019,p1074,p1075,p1076,p1077,p1078,p1193,p1257,p1258,p1259,p1260,p1261,p1262,p1311,p1312,p1313,p1314,p1320,p1321,p1330,p1355,p1460,p1465,p1480,p1483,p1484,p1488,p1537,p1538,p1539,p1540,p1582,p1583,p1584,p1617,p1628,p1641,p1679,p1693,p1694,p1714,p1715,p1716,p1782,p1811,p1812,p1813,p1814,p1815,p183,p1861,p1862,p188,p1966,p1967,p2005,p2008,p2009,p2010,p2011,p2017,p2037,p206,p2068,p2069,p301,p302,p3…	ACAN,ANKH,ANP32B,ATR,ATXN1,BDKRB2,BRAF,BUB1B,BUB3,CDC14B,CDK5RAP2,CHD2,CLCN3,CLEC3B,COL10A1,COL12A1,COL1A2,COL5A2,COX10,EPG5,ERCC3,FAM101B,FBN1,GNPTAB,GTF2IRD1,IKBKAP,LAMA2,MBNL1,MEMO1,NEB,NSUN2,PDGFC,PMM2,POLG,PSMC4,PTHLH,RB1,RBM38,ROPN1L,SAMD4A,SMAD3,SMN1,SMN2,SRF,SSPN,STAG1,SUPV3L1,TGFBR1,THBS1,TIMM23B,TNFRSF11A,TNFSF11,TP63,TRAM2,UTRN,VCP,WDR37,XPA
Mouse Phenotype	MP:0004259	small placenta	109	1.35263e-05	0.127594	0.00117059	2.19677	16.8429	37	0.00780489	0.0171455	421	0.0120761	1	0.270579	1.70114	11.169	19	73	0.00669486	0.260274	p1059,p1060,p1456,p1508,p1509,p1510,p1729,p1757,p1758,p1845,p1861,p1862,p1940,p1941,p2037,p2108,p2109,p2135,p2136,p2145,p388,p389,p562,p563,p564,p565,p566,p567,p568,p679,p680,p681,p682,p774,p810,p811,p916	AGO2,BIRC6,BRAF,C3,CHM,CUL4B,DDX3X,E2F7,EGFR,ERN1,GAB1,GRB10,IGF1R,IGF2R,IKBKAP,MEST,RICTOR,RTL1,SP3
Mouse Phenotype	MP:0005229	abnormal intervertebral disk development	110	1.38125e-05	0.130293	0.00118448	3.49186	4.86846	17	0.00225601	0.00787767	763	0.0368427	1	0.455487	2.51382	1.989	5	13	0.0017618	0.384615	p1257,p1258,p1259,p1260,p1261,p1262,p128,p129,p130,p1301,p131,p132,p133,p134,p733,p734,p783	BOC,CLEC3B,FAM101B,KIAA1217,TWSG1
Mouse Phenotype	MP:0004760	increased mitotic index	111	1.39504e-05	0.131594	0.00118553	4.09857	3.41583	14	0.00158287	0.00648749	508	0.0180583	1	0.335323	2.40798	2.907	7	19	0.00246653	0.368421	p1124,p1125,p1191,p1192,p1895,p1977,p1978,p2108,p2109,p234,p468,p469,p470,p471	AURKA,DDX3X,ESCO2,MRE11A,PAX3,RB1,SMC5
Mouse Phenotype	MP:0005327	abnormal mesangial cell morphology	112	1.44137e-05	0.135964	0.00121397	2.62293	9.91258	26	0.00459341	0.0120482	2656	0.266286	1	0.945737	1.25691	7.95601	10	52	0.00352361	0.192308	p1185,p1506,p1507,p162,p1624,p1625,p163,p164,p165,p166,p1669,p167,p1670,p1677,p1678,p168,p169,p170,p171,p172,p173,p1894,p218,p601,p810,p811	CD2AP,CEBPB,CLU,EHD4,GDNF,ITGB1,MARK2,PRDM1,TNFSF14,TRAF3IP2
Mouse Phenotype	MP:0004074	abnormal Schwann cell precursor morphology	113	1.44294e-05	0.136112	0.00120454	4.3719	2.97354	13	0.00137791	0.0060241	3004	0.291805	1	0.916312	1.86741	1.071	2	7	0.000704722	0.285714	p162,p163,p164,p165,p166,p167,p168,p169,p170,p171,p172,p173,p528	ITGB1,MNAT1
Mouse Phenotype	MP:0000381	enlarged hair follicles	114	1.44702e-05	0.136497	0.00119734	4.72275	2.54089	12	0.00117743	0.0055607	5507	0.687324	1	1	0.933706	1.071	1	7	0.000352361	0.142857	p162,p163,p164,p165,p166,p167,p168,p169,p170,p171,p172,p173	ITGB1
Mouse Phenotype	MP:0004947	skin inflammation	115	1.44882e-05	0.136668	0.00118841	1.90485	27.2987	52	0.01265	0.0240964	3310	0.340543	1	0.970497	1.09663	22.797	25	149	0.00880902	0.167785	p1045,p1046,p1047,p1074,p1075,p1076,p1077,p1101,p1176,p1177,p1332,p1333,p1334,p1335,p1383,p1564,p1606,p162,p163,p164,p165,p166,p167,p1677,p1678,p168,p169,p170,p1705,p171,p172,p173,p1749,p31,p32,p34,p344,p365,p366,p367,p368,p425,p426,p497,p536,p537,p611,p737,p79,p80,p879,p899	ADAM17,B2M,CASP8,COL3A1,GPR89B,GPR89C,HIC1,IFIH1,ITGB1,MCL1,MME,NDFIP1,NLRP3,PERP,PLCG1,PPARD,PSEN1,RELB,SELPLG,STIM2,TAX1BP1,TBK1,TINF2,TRAF3IP2,VDR
Mouse Phenotype	MP:0004075	decreased Schwann cell precursor number	116	1.46436e-05	0.138133	0.0011908	4.71695	2.54402	12	0.00117888	0.0055607	4749	0.564113	1	1	1.30719	0.765001	1	5	0.000352361	0.2	p162,p163,p164,p165,p166,p167,p168,p169,p170,p171,p172,p173	ITGB1
Mouse Phenotype	MP:0020390	abnormal radial glial cell endfoot morphology	117	1.54325e-05	0.145575	0.00124423	4.69149	2.55782	12	0.00118527	0.0055607	5800	0.735182	1	1	0.816993	1.224	1	8	0.000352361	0.125	p162,p163,p164,p165,p166,p167,p168,p169,p170,p171,p172,p173	ITGB1
Mouse Phenotype	MP:0012551	metabolic acidosis	118	1.55253e-05	0.14645	0.0012411	3.45933	4.91424	17	0.00227722	0.00787767	3085	0.29252	1	0.894438	1.45243	2.754	4	18	0.00140944	0.222222	p1128,p1129,p1130,p162,p1626,p163,p164,p165,p166,p167,p168,p169,p170,p171,p172,p173,p251	CUL3,ITGB1,KCNJ1,MUT
Mouse Phenotype	MP:0001577	anemia	119	1.58925e-05	0.149914	0.00125978	1.491	80.4831	120	0.0372952	0.055607	218	0.00238331	1	0.103127	1.36387	56.4571	77	369	0.0271318	0.208672	p1059,p1060,p1079,p1087,p1099,p1100,p1117,p1118,p1166,p1167,p1193,p1194,p1203,p1204,p1213,p1228,p1236,p1237,p1295,p1309,p1336,p1338,p1374,p1508,p1509,p1510,p1592,p162,p1621,p1622,p163,p164,p1649,p165,p1659,p166,p1660,p167,p168,p169,p1695,p170,p1700,p1705,p171,p172,p173,p1755,p1824,p1837,p1885,p1891,p1892,p1893,p1904,p1909,p1923,p1940,p1941,p1946,p2008,p2009,p2068,p2069,p2110,p2111,p2112,p2113,p21…	AGO2,ANK1,AP4E1,ASXL1,ATF4,B2M,BIN3,BNIP3L,BUB1,C1QBP,C3,CCND2,CD47,CD79A,CDK5RAP2,CFLAR,CREBBP,DIDO1,E2F6,EP400,EPAS1,ETV6,FANCD2,FBN1,FBXL5,FLI1,FN1,GATA2,GMNN,HFE2,INHBA,ITGB1,JAK2,KDM6A,KRAS,L3MBTL3,MCL1,MRE11A,MYB,MYCN,MYO1E,NBN,NCOR1,NFATC3,NLRP3,OSMR,PDCD10,PGM3,PICALM,PKNOX1,POLG,POT1,RB1,RB1CC1,RBM38,RELB,RUNX1,RUNX2,SF3B1,SH2B3,SLC40A1,SP3,SRPK2,STEAP3,THBS1,TIPARP,TMOD3,TNFAIP3,TNFRSF1…
Mouse Phenotype	MP:0010038	abnormal placenta physiology	120	1.64083e-05	0.15478	0.00128983	1.6686	46.1466	77	0.0213839	0.0356812	132	0.000774637	1	0.0553572	1.6152	26.622	43	174	0.0151515	0.247126	p1070,p1072,p1117,p1118,p1135,p1217,p1230,p1264,p1272,p136,p137,p1381,p1454,p1455,p1500,p1606,p162,p163,p164,p165,p166,p1669,p167,p1670,p168,p169,p170,p171,p172,p173,p1782,p1783,p1799,p1867,p188,p1935,p1936,p1941,p2029,p2030,p2031,p2032,p2037,p209,p2108,p2109,p2135,p2136,p2153,p2154,p258,p322,p323,p388,p389,p4,p464,p468,p469,p470,p471,p536,p537,p544,p562,p563,p564,p565,p566,p567,p568,p583,p584,p7…	ABCA1,ABI1,CHM,CYR61,DDX11,DDX3X,E2F7,ENPP2,EPB41L5,ERN1,ESRRB,FKBP4,FN1,GTF2I,GTF2IRD1,HIRA,IKBKAP,IL15,ITGA4,ITGB1,KAT7,KRIT1,NCKAP1,NCOA1,PAXIP1,PLAC1,PPARD,PRDM1,PRLR,PSEN1,PTK2,RB1,RTL1,SETD2,SLC34A2,TEAD1,TJP1,TPT1,TRIP12,USP9X,VPS26A,WNT5A,WNT7B
Mouse Phenotype	MP:0011110	preweaning lethality, incomplete penetrance	121	1.67458e-05	0.157963	0.00130548	1.39933	115.77	162	0.0536469	0.0750695	160	0.00116884	1	0.0689107	1.34646	71.2981	96	466	0.0338266	0.206009	p1004,p1005,p1014,p1015,p1019,p1024,p1089,p1090,p1091,p1140,p1148,p1149,p1177,p1179,p1180,p1181,p1196,p1197,p1198,p1201,p1202,p1231,p1232,p1241,p1247,p1301,p1302,p1325,p1367,p1388,p1389,p1426,p1435,p1448,p1499,p1506,p1507,p1529,p1530,p1531,p1532,p1544,p1550,p1608,p1616,p1619,p162,p1620,p163,p164,p165,p166,p167,p168,p169,p170,p171,p172,p1729,p173,p1735,p1758,p1856,p186,p189,p190,p1900,p1901,p1904,…	ABCA1,ACSL4,ADAD1,ADAM17,AFF1,AGAP1,ANK1,ANP32B,APBB2,APP,ATP2B1,BACH1,BBS4,BOC,CACNA1B,CAPN7,CCNT2,CDAN1,CHD2,CHD7,COL4A3BP,CPSF3,CREBBP,CRTC3,CTTN,CWC27,DNAJC21,EGFR,ERP44,ETV6,EVC2,EXOSC3,FAM49B,FANCI,FKBP5,FMNL3,FOXB1,FSCN1,GDNF,GLG1,GPD2,GTPBP2,HIPK2,HSP90AA1,IGF2R,INO80,ITGB1,ITM2C,JAM3,JMJD1C,KAT6A,KIAA2018,LRRK1,LSM1,LSM14A,LYPD6,M6PR,NCOA3,NCS1,NFKB1,NME7,OTUD6B,OTX2,PARP1,PAWR,PPP6R2,PT…
Mouse Phenotype	MP:0005265	abnormal blood urea nitrogen level	122	1.67747e-05	0.158236	0.00129702	1.58804	57.9332	92	0.0268458	0.0426321	868	0.0475315	1	0.516549	1.26938	37.026	47	242	0.016561	0.194215	p1049,p1050,p1103,p1184,p1196,p1197,p1198,p1325,p1336,p1357,p1427,p1428,p1433,p1434,p1534,p1535,p1536,p1581,p162,p1624,p1625,p163,p164,p165,p166,p167,p1671,p168,p169,p170,p171,p172,p173,p1758,p1789,p184,p1840,p185,p1904,p1906,p1907,p1937,p1968,p1985,p1986,p2020,p2021,p2022,p2023,p2024,p2093,p2099,p210,p2107,p223,p357,p358,p359,p360,p361,p362,p363,p364,p365,p366,p367,p368,p480,p481,p508,p555,p632,…	ABCG2,ANK1,APP,ARID5B,ATP6AP2,BAZ1A,BBS4,BCL2L11,BDKRB2,BICC1,C12orf66,CACNA1B,CD180,CD2AP,CHD2,COX5B,DIAPH3,DSCC1,EGFR,FAM117B,FLCN,GCNT2,GNE,HADHA,HGSNAT,INVS,ITGB1,LEP,LRRK1,LTBP1,MAGI2,MYO1E,PAK1,PIK3C2A,PMM2,PPP3CA,PSAT1,PTGIS,SEC63,SMAD3,SMS,TBK1,TIPARP,TTC21B,WWTR1,XDH,XXYLT1
Mouse Phenotype	MP:0001379	abnormal penile erection	123	1.79389e-05	0.169217	0.00137575	3.41939	4.97164	17	0.00230382	0.00787767	3495	0.366856	1	0.990143	1.30719	3.06	4	20	0.00140944	0.2	p117,p118,p119,p120,p1832,p1833,p1834,p371,p372,p373,p374,p375,p376,p377,p378,p781,p782	HMGA2,IMMP2L,STAM,USP14
Mouse Phenotype	MP:0002269	muscular atrophy	124	1.87204e-05	0.17659	0.00142411	1.94287	24.7058	48	0.0114485	0.0222428	1633	0.145229	1	0.838911	1.26132	17.442	22	114	0.00775194	0.192983	p1131,p1214,p1228,p1537,p1538,p1539,p1540,p162,p163,p1630,p1631,p1632,p1633,p164,p165,p166,p167,p1673,p168,p169,p170,p171,p172,p173,p1831,p188,p1968,p206,p262,p263,p264,p301,p302,p352,p436,p468,p469,p470,p471,p593,p594,p595,p741,p781,p782,p798,p947,p948	ADARB1,ATF4,BUB1B,BUB3,CHRNE,COX6A1,DST,EPG5,GNE,IRS1,ITGB1,NRCAM,NTF3,RB1,SCN8A,SMN1,SMN2,SSPN,SUPV3L1,USP14,VPS54,WASF1
Mouse Phenotype	MP:0000022	abnormal ear shape	125	1.89264e-05	0.178533	0.00142826	3.98482	3.51333	14	0.00162805	0.00648749	1636	0.147283	1	0.84922	2.17865	1.377	3	9	0.00105708	0.333333	p1362,p1457,p162,p163,p164,p165,p166,p167,p168,p169,p170,p171,p172,p173	EDNRA,HTT,ITGB1
Mouse Phenotype	MP:0012431	increased lymphoma incidence	126	1.89871e-05	0.179105	0.00142147	1.62131	51.81	84	0.0240084	0.0389249	202	0.00203372	1	0.0949705	1.46129	37.638	55	246	0.0193798	0.223577	p1009,p1109,p112,p113,p1179,p1180,p1181,p1191,p1192,p1193,p1203,p1204,p1213,p1236,p1237,p1285,p1311,p1312,p1313,p1314,p1340,p1355,p1459,p1500,p156,p1662,p1669,p1670,p1675,p1676,p1677,p1678,p1793,p1825,p1846,p1847,p1882,p1885,p1908,p1923,p2008,p2009,p2106,p234,p299,p403,p404,p458,p468,p469,p470,p471,p491,p592,p593,p594,p595,p597,p598,p599,p605,p611,p65,p668,p669,p675,p676,p677,p678,p689,p699,p737,…	AURKA,B2M,BCL2L11,BIN3,BRCA2,BRIP1,BUB1,BUB1B,CCNC,CD79A,CHD2,CREBBP,DCN,DMTF1,FANCD2,FBXW7,FLCN,HIC1,ICOS,IL7R,ING1,INO80,KLF14,KRAS,LZTS1,MCM6,MRE11A,MSH6,NBN,NCOA3,PKNOX1,POLG,PRDM1,PRKDC,RB1,RBBP8,RBM38,REV3L,RINT1,ROBO1,RUNX1,SIRT2,SKIL,SMG1,SPTBN1,SRPX,STAG1,SUV39H2,THBS1,TP53BP1,TP53BP2,TP63,XPA,ZEB1,ZFP36L2
Mouse Phenotype	MP:0000604	amyloidosis	127	1.95083e-05	0.184021	0.00144899	2.2759	14.4998	33	0.00671908	0.0152919	1271	0.0877186	1	0.651023	1.44175	10.404	15	68	0.00528541	0.220588	p1196,p1197,p1198,p1332,p1333,p1334,p1335,p1427,p1428,p1794,p1879,p1880,p1894,p196,p2029,p2030,p2031,p2032,p246,p536,p537,p579,p765,p810,p811,p879,p89,p90,p91,p92,p93,p94,p95	ABCA1,ABCB1,ABCG2,APP,C3,CLU,FLOT2,IDE,KLC1,MME,MSR1,PITRM1,PSEN1,RELB,SORL1
Mouse Phenotype	MP:0009552	urinary bladder obstruction	128	1.96999e-05	0.185829	0.00145179	6.26308	1.43699	9	0.000665891	0.00417053	5978	0.775716	1	1	0.726216	1.377	1	9	0.000352361	0.111111	p1516,p1517,p1518,p1519,p1520,p1521,p1522,p1523,p1524	MOCS2
Mouse Phenotype	MP:0001712	abnormal placenta development	129	1.98569e-05	0.18731	0.00145202	1.6987	41.7966	71	0.0193682	0.0329008	93	0.000301671	1	0.0305985	1.71998	23.256	40	152	0.0140944	0.263158	p1070,p1072,p1117,p1118,p1135,p1217,p1230,p1264,p136,p137,p1381,p1454,p1455,p1500,p1606,p162,p163,p164,p165,p166,p1669,p167,p1670,p168,p169,p170,p171,p172,p173,p1782,p1783,p1799,p1867,p188,p1935,p1936,p1941,p2029,p2030,p2031,p2032,p2037,p209,p2108,p2109,p2135,p2136,p2153,p2154,p258,p322,p323,p388,p389,p4,p464,p536,p537,p544,p562,p563,p564,p565,p566,p567,p568,p583,p584,p768,p907,p991	ABCA1,ABI1,CHM,CYR61,DDX11,DDX3X,E2F7,ENPP2,EPB41L5,ESRRB,FKBP4,FN1,GTF2I,GTF2IRD1,HIRA,IKBKAP,IL15,ITGA4,ITGB1,KAT7,KRIT1,NCKAP1,NCOA1,PAXIP1,PLAC1,PPARD,PRDM1,PRLR,PSEN1,PTK2,RTL1,SETD2,SLC34A2,TEAD1,TJP1,TPT1,TRIP12,USP9X,VPS26A,WNT7B
Mouse Phenotype	MP:0008495	decreased IgG1 level	130	1.998e-05	0.188472	0.00144978	1.8813	27.6404	52	0.0128083	0.0240964	1712	0.150227	1	0.827739	1.22004	22.95	28	150	0.0098661	0.186667	p1000,p1001,p1019,p1109,p1304,p1305,p1435,p156,p1669,p1670,p1675,p1676,p1677,p1678,p1863,p1864,p1915,p1923,p1947,p1969,p1970,p2148,p2149,p2150,p251,p258,p34,p365,p366,p367,p368,p618,p619,p623,p624,p625,p626,p633,p868,p869,p870,p871,p872,p873,p874,p878,p897,p919,p924,p925,p926,p927	ARHGEF4,CD274,CD79A,CD80,EZH2,FLI1,GCNT3,ICOS,ITFG2,MAP4K3,MCL1,MYBL1,NBN,NEDD4,NFKB1,PAX5,POLQ,POU2F2,PRDM1,PVR,RASGRP3,REV3L,RIF1,RSAD2,SH2D1A,SPPL2A,TBK1,ZEB1
Mouse Phenotype	MP:0011509	dilated glomerular capillary	131	2.21999e-05	0.209411	0.00159856	4.1918	3.10129	13	0.00143711	0.0060241	5110	0.613447	1	1	1.00553	1.989	2	13	0.000704722	0.153846	p162,p163,p164,p165,p166,p167,p168,p169,p170,p171,p172,p173,p920	CRIM1,ITGB1
Mouse Phenotype	MP:0002663	absent blastocoele	132	2.23459e-05	0.210789	0.00159689	2.9022	7.23588	21	0.00335305	0.00973123	1944	0.164226	1	0.796887	1.52505	4.59	7	30	0.00246653	0.233333	p1113,p1115,p1537,p1538,p1539,p1540,p162,p163,p164,p165,p166,p167,p168,p169,p170,p171,p172,p1720,p1721,p173,p259	CREB1,FBXO5,ITGB1,PIKFYVE,SMN1,SMN2,TEAD4
Mouse Phenotype	MP:0008306	abnormal organ of Corti supporting cell proliferation	133	2.28542e-05	0.215584	0.00162093	25.3103	0.158038	4	7.32336e-05	0.00185357	1722	0.153	1	0.838125	6.53594	0.153	1	1	0.000352361	1	p468,p469,p470,p471	RB1
Mouse Phenotype	MP:0009299	decreased mesenteric fat pad weight	134	2.3074e-05	0.217657	0.00162431	4.17593	3.11308	13	0.00144258	0.0060241	1317	0.0976892	1	0.699698	2.17865	1.836	4	12	0.00140944	0.333333	p1606,p1840,p371,p372,p373,p374,p375,p376,p377,p378,p593,p594,p595	BUB1B,HMGA2,LEP,PPARD
Mouse Phenotype	MP:0005161	hematuria	135	2.31033e-05	0.217933	0.00161432	3.35017	5.07437	17	0.00235142	0.00787767	2536	0.23881	1	0.888285	1.48544	3.366	5	22	0.0017618	0.227273	p1516,p1517,p1518,p1519,p1520,p1521,p1522,p1523,p1524,p1894,p468,p469,p470,p471,p536,p537,p632	CLU,MOCS2,MYO1E,PSEN1,RB1
Mouse Phenotype	MP:0008402	increased cellular sensitivity to alkylating agents	136	2.35117e-05	0.221786	0.00163078	3.68702	4.06833	15	0.00188523	0.00695088	331	0.00666291	1	0.189883	2.61438	3.06	8	20	0.00281889	0.4	p1320,p1321,p1908,p2004,p260,p388,p389,p597,p598,p599,p605,p675,p676,p677,p678	ATR,C12orf5,CHD2,E2F7,FANCC,INO80,PRKDC,TP53BP1
Mouse Phenotype	MP:0001586	abnormal erythrocyte cell number	137	2.39947e-05	0.226343	0.00165214	1.50267	73.8686	111	0.0342301	0.0514365	82	0.0001979	1	0.0227657	1.50666	47.124	71	308	0.0250176	0.230519	p1079,p1087,p1101,p1124,p1125,p1148,p1149,p1154,p1194,p1203,p1204,p1223,p1236,p1237,p1289,p1336,p1425,p1435,p1456,p1459,p1477,p1478,p1480,p1508,p1509,p1510,p1592,p1649,p1659,p1660,p1700,p1824,p1837,p1861,p1862,p1881,p1891,p1892,p1893,p1904,p1908,p1909,p1930,p1940,p1941,p1946,p1948,p2004,p210,p2110,p2111,p2112,p2113,p2114,p2115,p220,p228,p242,p251,p260,p29,p34,p390,p391,p392,p393,p394,p395,p396,p3…	ADAM17,AGAP1,AGO2,AHRR,ANK1,AP4E1,ARID4B,ASAH1,ATP6V1C1,BCL2L11,BNIP3L,BRAF,BUB1B,CASP8,CCND2,CHD2,CYB561,DCBLD2,DIDO1,DPY19L3,EP400,EPAS1,FADD,FANCC,FANCD2,FBXW7,FLI1,GLG1,GMNN,GPI,HFE2,JAK2,KDM6A,KIAA1432,KMT2E,MAPK10,MCL1,MYB,MYO1E,NCOR1,NFKB1,NLRP3,NSUN2,NXPE1,OSMR,PAX3,PGM3,PICALM,PIK3C2A,POLG,POT1,PRKDC,RANBP10,RASSF2,RB1,RB1CC1,RUNX1,SF3B1,SLC40A1,SMAD3,STEAP3,SYT1,TIPARP,TMOD3,TPPP,TTC28,…
Mouse Phenotype	MP:0002707	abnormal kidney weight	138	2.42081e-05	0.228355	0.00165475	1.74206	36.7381	64	0.0170242	0.0296571	118	0.000527737	1	0.0421876	1.71511	21.573	37	141	0.0130373	0.262411	p1049,p1050,p1080,p1119,p1123,p1152,p1153,p1246,p1271,p1301,p138,p1382,p1446,p1506,p1507,p1508,p1509,p1510,p1550,p162,p1626,p163,p164,p165,p166,p1669,p167,p1670,p1671,p168,p169,p170,p171,p172,p173,p1757,p1840,p1856,p1888,p1889,p1904,p1908,p1942,p2020,p2021,p2022,p2023,p2024,p379,p380,p555,p601,p615,p620,p632,p645,p646,p684,p685,p686,p687,p763,p812,p954	ALMS1,ANK1,ANKRD26,AP4E1,ATG5,BDKRB2,BOC,CCKAR,CYP11B2,CYP27A1,DDC,EHD4,FABP2,FGF7,FLCN,FRS2,GDF15,GDNF,GNRH1,HIPK2,IGFBP2,INVS,ITGB1,LEP,LRRK1,MSTN,MUT,MYO1E,PANK2,PRKDC,RHOBTB3,RICTOR,SEC63,SMAD3,TKT,TTC21B,UBE2E2
Mouse Phenotype	MP:0009004	progressive hair loss	139	2.45053e-05	0.231158	0.00166301	3.08052	6.16778	19	0.0028581	0.00880445	3495	0.366856	1	0.990143	1.30719	3.06	4	20	0.00140944	0.2	p101,p102,p103,p104,p105,p162,p163,p164,p165,p166,p167,p168,p169,p170,p171,p172,p173,p1755,p184	GATA3,GLI3,ITGB1,TFAM
Mouse Phenotype	MP:0011430	mesangiolysis	140	2.46453e-05	0.232479	0.00166057	3.48892	4.58595	16	0.00212509	0.00741427	905	0.0502802	1	0.524081	2.33426	2.142	5	14	0.0017618	0.357143	p1513,p162,p163,p164,p165,p166,p167,p168,p169,p170,p171,p172,p173,p1840,p601,p920	CRIM1,EHD4,ITGA1,ITGB1,LEP
Mouse Phenotype	MP:0011096	embryonic lethality between implantation and somite formation, complete penetrance	141	2.53734e-05	0.239347	0.0016975	1.56998	58.5993	92	0.0271545	0.0426321	136	0.000803926	1	0.0557605	1.47894	41.922	62	274	0.0218464	0.226277	p1103,p1116,p1124,p1125,p1128,p1129,p1130,p1182,p1183,p1210,p1213,p1214,p1223,p1229,p1266,p1281,p1283,p1320,p1321,p1447,p1514,p1515,p1525,p1537,p1538,p1539,p1540,p1592,p1608,p162,p163,p164,p1649,p165,p166,p167,p1675,p1676,p1677,p1678,p168,p169,p170,p171,p172,p173,p1825,p1830,p1837,p1842,p1861,p1862,p1863,p1864,p1867,p1923,p1934,p1940,p1941,p1974,p20,p2041,p206,p2090,p258,p266,p337,p379,p380,p407,…	AGO2,AHCTF1,ATR,BARD1,BMPR2,BRAF,BUB1,BUB1B,BUB3,CDAN1,CSE1L,CUL1,CUL3,DHX29,DLD,DYNC1H1,EXT1,EZH2,FBN1,FKBP4,FKBP5,FLCN,FRS2,GMNN,INTS6,ITGB1,LAMB1,LIMS1,MAD2L1,MNAT1,NBN,NDEL1,NRF1,PAX3,PAXIP1,PELO,PGM3,PITPNB,PKNOX1,POFUT2,POT1,PPHLN1,PSMG1,RAD51,RAPGEF1,RBX1,REV3L,RINT1,RYBP,SIN3A,SMARCC1,SMN1,SMN2,TINF2,TJP2,TPI1,TPT1,TRIM33,TRPM7,TXN,UBA3,UBE2N
Mouse Phenotype	MP:0000648	absent sebaceous gland	142	2.55621e-05	0.241127	0.00169808	3.87496	3.61294	14	0.00167421	0.00648749	2392	0.230307	1	0.908228	1.78253	1.683	3	11	0.00105708	0.272727	p1355,p162,p163,p164,p165,p166,p167,p168,p169,p170,p171,p172,p173,p184	ITGB1,TFAM,TP63
Mouse Phenotype	MP:0000208	decreased hematocrit	143	2.57056e-05	0.242481	0.00169567	1.67096	43.6875	73	0.0202444	0.0338276	214	0.00227979	1	0.100492	1.51082	30.447	46	199	0.0162086	0.231156	p1072,p1079,p1193,p1203,p1204,p1213,p1223,p1228,p1236,p1237,p1295,p1336,p1374,p1508,p1509,p1510,p162,p163,p164,p1649,p165,p1659,p166,p1660,p167,p168,p169,p170,p1700,p171,p172,p173,p1755,p1824,p1891,p1892,p1893,p1904,p1909,p1940,p1941,p1946,p1948,p1961,p210,p228,p251,p266,p29,p299,p34,p459,p555,p611,p632,p675,p676,p677,p678,p759,p760,p761,p779,p832,p835,p836,p899,p929,p930,p931,p932,p933,p990	ADAM17,AGO2,ANK1,ATF4,B2M,BDKRB2,BNIP3L,C9orf72,CD47,CHD2,DPY19L3,EPAS1,FANCD2,FBXL5,FLI1,FRZB,GPI,HFE2,INHBA,ITGB1,JAK2,JMJD6,KIAA1432,KMT2E,KRAS,MCL1,MYB,MYO1E,NCOR1,OSMR,PGM3,PICALM,PIK3C2A,PKNOX1,RB1CC1,RBM38,RUNX1,SLC40A1,STARD13,STEAP3,TIPARP,TPI1,TTC28,TTC7A,UFL1,ZFP36L2
Mouse Phenotype	MP:0012416	decreased gland tumor incidence	144	2.58542e-05	0.243883	0.00169363	3.06812	6.19272	19	0.00286966	0.00880445	1127	0.0727834	1	0.609198	1.96078	3.06	6	20	0.00211416	0.3	p1179,p1180,p1181,p1317,p162,p163,p164,p165,p166,p167,p168,p169,p170,p171,p172,p173,p2017,p299,p530	ITGB1,KRAS,NCOA3,PIK3CB,RHOJ,TGFBR1
Mouse Phenotype	MP:0001256	abnormal body length	145	2.77789e-05	0.262039	0.00180716	1.39519	111.813	156	0.0518132	0.0722892	30	3.36347e-06	0.0317276	0.00105759	1.57472	59.0581	93	386	0.0327696	0.240933	p1042,p1043,p1044,p1060,p1127,p1128,p1129,p1130,p1131,p1177,p1179,p1180,p1181,p1185,p1186,p1223,p1228,p1255,p1264,p1272,p1279,p1295,p1320,p1321,p1343,p1345,p1359,p1367,p1368,p1371,p1372,p138,p1401,p1402,p1478,p1480,p1488,p1508,p1509,p1510,p1550,p1554,p1565,p1569,p1577,p1613,p162,p163,p164,p165,p1650,p1651,p1652,p166,p1663,p1664,p1665,p1666,p1667,p1668,p167,p168,p1680,p169,p1693,p1694,p170,p171,p1…	ABHD5,ACSL3,ACSL4,ADAM17,ANKH,ANKRD26,ARHGAP18,ARID5B,ATF4,ATR,BAZ1A,BBX,BMPER,BNIP3L,BTBD9,CENPJ,CFL2,CHD2,CHD7,CLVS1,CUL3,DLG1,DSE,EIF4H,EVC,EVC2,FAHD2B,FAM101B,GCG,GLCE,GNPTAB,GUSB,HCFC1,HDAC8,IGF1R,IKBKAP,INO80,IQCE,IRS1,ITGB1,KRAS,LEP,LOXL1,LRIG1,LTBP1,MARK2,MRAP2,MYCN,NKX3-2,NOL8,NR3C1,NRN1,NSUN2,OLA1,PAPPA,PAPSS2,PHEX,PIAS2,PIK3CA,PJA2,PMM2,PNPLA8,POSTN,PRICKLE1,PSEN1,PTPN1,RHOBTB3,RICTOR,…
Mouse Phenotype	MP:0011344	abnormal loop of Henle ascending limb thick segment morphology	146	2.86233e-05	0.270004	0.00184934	10.56	0.56818	6	0.00026329	0.00278035	2419	0.230568	1	0.899112	2.17865	0.918001	2	6	0.000704722	0.333333	p1671,p2020,p2021,p2022,p2023,p2024	INVS,SEC63
Mouse Phenotype	MP:0020400	cystinuria	147	3.20337e-05	0.302174	0.0020556	5.87935	1.53078	9	0.000709352	0.00417053	4749	0.564113	1	1	1.30719	0.765001	1	5	0.000352361	0.2	p1516,p1517,p1518,p1519,p1520,p1521,p1522,p1523,p1524	MOCS2
Mouse Phenotype	MP:0000748	progressive muscle weakness	148	3.44956e-05	0.325397	0.00219863	2.27488	13.6271	31	0.00631467	0.0143652	237	0.00307476	1	0.122381	2.23598	5.81401	13	38	0.00458069	0.342105	p1019,p1330,p1537,p1538,p1539,p1540,p162,p163,p164,p165,p166,p167,p168,p169,p1693,p1694,p170,p171,p1714,p1715,p1716,p172,p173,p1966,p1967,p352,p416,p770,p947,p948,p953	DYSF,GNPTAB,ITGB1,LAMA2,MBNL1,NEB,PTRH2,SCN8A,SMN1,SMN2,UTRN,VCP,VPS54
[truncated: 356 more rows]

## Sheet: H3K36me3_UP_MousePhKO
# GREAT version 4.0.4	Species assembly: hg19	Association rule: Basal+extension: 5000 bp upstream, 1000 bp downstream, 1000000 bp max extension, curated regulatory domains included
[truncated: 507 more rows]
