# Supplementary material for: Aberrant paracrine signalling for bone remodelling underlies the mutant histone-driven giant cell tumour of bone
Source: Cell Death Differ. 2022 Aug 3;29(12):2459–71. doi: 10.1038/s41418-022-01031-x (PMC9750984; doi:10.1038/s41418-022-01031-x)
Supplement: Supplementary file 7 — Supplementary Data 6 [file 41418_2022_1031_MOESM7_ESM.xlsx]

## Sheet: MatrixHmap_diffK36me3_GOBP
	GW/EV,down	GW/EV,up	GW/WT,down	GW/WT,up	GW/EV,both	GW/WT,both	EV/WT,up	EV/WT,down	EV/WT,both
protein localization to vacuole	0.826889	0.152977	0	0.964478	1.26947	0.94494	0	0	0
cellular response to DNA damage stimulus	0	3.70277	0	1.61861	3.69126	1.0542	0.998981	0.128341	1.54345
DNA repair	0	1.74186	0	1.32307	1.82127	0.628948	0.454973	0	0.515249
protein modification by small protein removal	0.0738358	2.56368	0	0.460324	2.92236	0.64586	1.53046	0	1.21008
protein deubiquitination	0.0530865	2.05313	0	0.363202	2.44601	0.602097	1.61181	0	1.54285
cytoskeleton-dependent intracellular transport	0	1.59349	0	0.953452	1.14526	0.944339	0	0	0
DNA damage checkpoint	0	1.06934	0	0.0847891	0.45436	0.0577985	0	0.316139	0.481699
Golgi organization	0.0415184	2.6404	0	0	3.76947	0	1.15591	0	1.17793
endosome to lysosome transport	0	2.63886	0	0	1.90205	0	0	0	0
endosomal transport	0	1.26349	0	0.627749	1.2895	1.5423	0	0	0
lysosomal transport	0	2.1482	0	0.624352	1.55943	0.723666	0	0	0
vacuolar transport	0.0159581	1.55995	0	0	1.89771	0.433953	0	0	0
regulation of cell shape	0	2.27803	0	0.965208	2.39422	0	0	1.2167	2.80002
actin polymerization or depolymerization	0	1.58234	0	0	1.26947	0	0	0	0
regulation of adherens junction organization	0	1.51684	0	0.929268	1.85454	1.22036	0	0	0
regulation of focal adhesion assembly	0	1.42131	0	0.631262	1.51907	0.931981	0	0	0
regulation of cell junction assembly	0	1.65174	0	0	1.93974	0	0	0	0
G2/M transition of mitotic cell cycle	0	1.27973	0	0.568983	1.43696	0.625468	1.00499	0	1.07635
coronary vasculature development	0	1.1827	0	0	1.5038	0	0	0	0
histone monoubiquitination	0	1.22749	0	0	1.0988	0	0	0	0
centrosome localization	0	1.12839	0	0	0	0	0	0	0
chromosome organization	0	0.126225	0	1.50131	0.168382	1.12455	0	0	0
DNA duplex unwinding	0	0	0	2.39644	0.0490012	1.60066	0.0741971	0.16008	0.35454
DNA geometric change	0	0	0	2.61319	0	1.66873	0	0.0618216	0.179816
mitotic cell cycle phase transition	0	1.29116	0	1.35293	1.38451	1.61117	1.53049	0	2.3689
cell cycle phase transition	0	1.379	0	1.17449	1.42684	1.38379	1.57837	0	2.20123
transport along microtubule	0	1.03207	0	1.16759	0.617158	1.12743	0	0	0.180867
chromosome segregation	0	0.0491296	0	1.29344	0.222992	1.46868	0.206903	0.0296034	0.547364
sister chromatid segregation	0	0.342193	0	1.32364	0.658273	1.69911	0	0	0.31125
regulation of cell aging	0	1.07847	0	1.6396	1.79723	1.50287	0	0	0
peptidyl-lysine modification	0	1.02369	0	2.45509	1.50454	2.53193	0	0	0
regulation of cellular senescence	0	0	0	1.62709	1.85592	1.56858	0	0	0
G1/S transition of mitotic cell cycle	0	0	0	1.04666	0	1.2895	0	0	0
negative regulation of DNA metabolic process	0	0	0	1.60718	0	1.4704	0.0503429	0	0
DNA replication	0	0.496316	0	1.47717	0.430436	0.94355	0.268246	0	0.393916
sister chromatid cohesion	0	0	0	1.26272	0	1.53613	0	0	0
positive regulation of cellular senescence	0	0.603331	0	1.44672	0	1.18962	0	0	0
positive regulation of cell aging	0	0.496673	0	1.25823	0	0.98034	0	0	0
nuclear export	0	0	0	1.04651	0.0106146	0.797726	0.127991	0	0.0664533
tRNA export from nucleus	0	0.291102	0	1.69401	0.592456	1.23207	0.0649814	0	0.180849
autophagy	0.107458	0.57509	0	0.32055	1.27274	0.399341	0	0.0465557	0.135849
peptidyl-proline modification	0	0.485368	0	0	1.07835	0	0	0	0
positive regulation of adherens junction organization	0	0.623266	0	0	1.22229	0.62462	0	0	0
barbed-end actin filament capping	0	0.999085	0	0	1.14405	0	0	0	0
regulation of monooxygenase activity	0	0.855816	0	0	1.20965	0	0	0	0
protein monoubiquitination	0.0374543	1.12487	0	0	2.00395	0	0	0	0
skin morphogenesis	0	0	0	0.773986	0	1.78038	0	0	0
mitotic nuclear division	0	0	0	0.951411	0.188516	1.34576	0	0	0
cell cycle G1/S phase transition	0	0	0	1.00996	0	1.23158	0	0	0
histone H4 acetylation	0	0	0	0.786061	0	1.68448	0	0	0
vesicle transport along microtubule	0	0.533403	0	0.828446	0.40128	1.50287	0	0	0
protein acetylation	0	0	0	0.848597	0	1.56921	0	0	0
vesicle cytoskeletal trafficking	0	0.91373	0	0.432288	0.897221	1.1279	0	0	0
viral process	0	0.623571	0	1.35316	1.33946	0.812441	1.55924	0.200282	1.78222
posttranscriptional regulation of gene expression	0	0.488306	0	1.39879	0.818093	1.85124	1.70415	0.226113	2.76258
regulation of RNA stability	0	0.189491	0	0.211521	0.245198	0.645046	1.94679	0	2.8486
regulation of mRNA stability	0	0.318039	0	0.184925	0.385594	0.577214	1.89944	0	2.82283
regulation of protein ubiquitination	0	0.228261	0	0.325972	0.552227	0.143118	0.921613	0	0.4176
regulation of protein modification by small protein conjugation or removal	0	0.214901	0	0	0.535493	0	0.939173	0	0.627683
positive regulation of protein modification by small protein conjugation or removal	0	0	0	0	0	0	1.15767	0	0.690367
cell cycle G2/M phase transition	0	1.20708	0	0.507074	1.36812	0.58103	0.932666	0	1.05325
cellular response to decreased oxygen levels	0	0	0	0	0	0	0.917012	0	0.454608
regulation of osteoclast development	0	0	0	0	0	0	0.914237	0	0.657152
cellular response to reactive oxygen species	0.124043	0	0	0	0	0	1.0875	0	1.09893
tissue remodeling	0	0	0	0	0	0	1.37118	0	0
regulation of bone development	0	0	0	0	0	0	1.07787	0	1.06928
response to prolactin	0	0	0	0	0	0	1.23772	0	1.07057
positive regulation of dendritic spine development	0	0	0	0	0	0	1.07842	0	0
positive regulation of interleukin-2 production	0	0	0	0	0	0	0	0	0
covalent chromatin modification	0	2.14347	0	2.00655	2.46915	2.64854	0.655725	2.562	2.83803
histone modification	0	0.921999	0	1.40137	0.955381	2.50366	0	1.32376	1.55232
regulation of histone modification	0	0	0	0	0	0	0	0.860418	1.52133
transcription initiation from RNA polymerase II promoter	0	0	0	0	0	0	0	0.831994	0
regulation of protein kinase B signaling	0	0	0	0	0	0	0	1.00528	0
nuclear-transcribed mRNA catabolic process, deadenylation-dependent decay	0	0	0	0	0	0	0.398865	0.0476876	1.09058
retrograde transport, endosome to Golgi	0	0.0682261	0	0.330368	0.0704763	0.674473	0.591956	0	1.07005
regulation of response to drug	0	0	0	0	0	0.117789	0	0	0

## Sheet: Matrix_diffK36me3_MousePh
	GW/EV,down	GW/EV,up	GW/WT,down	GW/WT,up	GW/EV,both	GW/WT,both	EV/WT,up	EV/WT,down	EV/WT,both
embryonic lethality prior to tooth bud stage	1.35298	5.04934	0.454172	10.0257	9.70033	9.61265	2.0087	2.36089	5.35168
embryonic lethality prior to organogenesis	1.26315	3.84156	0.309143	10.2197	7.66507	9.73366	1.87856	1.88419	4.44528
abnormal interventricular septum muscular part morphology	1.32459	1.36598	0	0	4.77354	0	0	0.34936	0
extramedullary hematopoiesis	0	1.28555	0.263855	0.210672	1.43948	0.541709	0.852626	0	1.11483
abnormal coronary vessel morphology	0	3.90623	0	0	4.1046	0	0	0	0
muscular ventricular septal defect	1.36407	1.31479	0	0	4.85286	0	0	0.408919	0
abnormal liver sinusoid morphology	0	1.90052	0.194544	0	2.84372	0	0.635446	0	0
abnormal fibroblast migration	0	2.85338	0	0.222933	1.91976	0.534571	0	1.54616	2.45377
increased mammary adenocarcinoma incidence	0	2.19005	0.629873	0	1.94746	0	0	0	0
abnormal liver vasculature morphology	0	2.23195	0.133783	0	3.54504	0.259702	0	0	0
pale kidney	0	2.54422	0	1.0252	2.0695	0.797582	0	0	0
decreased fibroblast cell migration	0	2.88194	0	0.157598	2.00904	0	0	1.07419	0
abnormal coronary artery morphology	0	1.24035	0	0	1.6238	0	0	0	0
overriding aortic valve	0	1.59897	0	0	1.66753	0	0	0	0
myeloid hyperplasia	0	1.20188	0	0	0.923864	0	0	0	0
abnormal fourth pharyngeal arch artery morphology	0	1.91584	0	0	2.29617	0	0	0	0
heart hemorrhage	0	1.86929	0	0	2.12285	0	0.760452	0	2.11926
abnormal fourth pharyngeal arch morphology	0	1.89638	0	0	2.14686	0	0	0	0
hemopericardium	0	2.00301	0	0	2.49727	0	0	0	0
abnormal T-helper cell morphology	0.398676	0.306388	1.20463	0	0.751415	0.358489	0	0.491164	0.306001
increased granulocyte number	0.0563307	0.237335	1.16593	0	0.845734	0.181969	0.34604	0	0.517401
abnormal liver lobule morphology	0.297431	0.650332	1.2259	0	1.4408	1.52357	0.388383	0.530072	0.95854
increased trabecular bone thickness	0	0	3.66273	0	0	2.06656	0	0	0
abnormal trabecular bone thickness	0	0	3.40091	0	0	0	0	0	0
pale liver	0	0.271438	1.12861	0	0.35235	1.41679	0	1.05469	0.985967
abnormal immature B cell number	0	0	1.22379	0	0.743031	0	1.91012	0	2.91282
embryonic lethality before implantation	0	0.11241	0	1.95125	0.171407	1.13484	1.10488	0.101927	1.36443
embryonic lethality before implantation, complete penetrance	0	0.0348614	0	1.86811	0.0433586	1.22746	0.99488	0.0282919	1.11483
abnormal cell cycle	0.131192	0.955295	0	4.30401	1.09597	3.99719	0.505845	2.11759	2.51822
abnormal mitosis	0	0	0	3.41966	0.619653	3.54186	0.228601	1.25299	1.14181
chromosome breakage	0	0.834676	0	1.73664	0.511249	1.22103	0	0	0
abnormal chromosome number	0	0	0	1.82915	0	1.65752	0	0	0
aneuploidy	0	0	0	1.45338	0	1.60475	0	0	0
abnormal chromosome stability	0	0.865281	0	1.18511	0.90021	1.2199	0	0.646184	0
embryonic lethality between somite formation and embryo turning, complete penetrance	0	1.01632	0	5.20126	1.28969	3.36577	0	0.0684293	0
increased cellular sensitivity to DNA damaging agents	0	0	0	1.26243	0	0.946623	0	0	0
embryonic lethality between somite formation and embryo turning	0.189745	0.96694	0	4.71131	1.37691	3.36828	0	0.0203413	0
thick tail	0	0	0	1.46485	0	1.28216	0	0.484904	0
abnormal vertebral artery topology	0.736022	0.650795	0	0	2.92055	0	0	0.649883	0
absent amnion	0.648427	0	0	0	2.29617	0	0	0	0
abnormal vertebral artery morphology	0.322867	0.608163	0	0	1.95951	0	0	0	0
absent chorion	0.636608	0	0	0	2.34513	0	0	0	0
embryonic lethality between implantation and placentation, complete penetrance	0	0.621002	0	0.391179	1.25146	0.386768	0	0	0
increased skin tumor incidence	0	0.709424	0.303012	0.290463	0.92037	1.62999	0.116907	0.681112	0.497889
abnormal osteocyte morphology	0	0	0.865353	0	0	1.36331	0	0.925046	0
increased synaptic depression	0	0	0.983431	0	0	1.22053	0	0	0
increased nucleated erythrocyte cell number	0	0	0	0.969177	0	1.60841	0	0.583452	1.36843
abnormal mitotic spindle assembly checkpoint	0	0	0	0.596862	0	1.52326	0	0	0
absent frontal bone	0.398132	0	0.63107	0	0	1.41863	0	0	0
abnormal placenta labyrinth morphology	0	0	0	1.02766	0	1.03346	1.75491	0.475002	2.15899
abnormal spleen B cell follicle morphology	0	0	0	0.0930009	0	0.28149	1.2673	0	0.976803
upturned snout	0	0	0	0.272799	0	0.25054	1.74904	0	1.66237
lymph node hyperplasia	0	0	0.642389	0	0	0	1.38864	0	1.45731
abnormal hippocampus pyramidal cell layer	0	0	0	0	0	0	2.05316	0	1.97354
abnormal CD8-positive, alpha-beta T cell differentiation	0	0	0	0	0	0	2.68039	0	0
abnormal involution of the mammary gland	0	0	0.486419	0	0	0	1.88434	0	0
abnormal thyroid follicle morphology	0.072608	0	0	0	0	0	1.30789	0	0
thymus atrophy	0	0.693334	0	0	0	0	1.29437	0	1.33936
increased bone mineralization	0	0	0	0	0	0	1.60478	0	0
decreased fibroblast proliferation	0	0.351912	0	0.133138	0.463828	0.406145	0.914769	2.50231	3.4303
abnormal fibroblast physiology	0	2.54132	0	0.694244	2.58383	1.22587	1.58165	2.59022	4.66848
abnormal fibroblast proliferation	0.0176185	0.320577	0	0.289796	0.528667	0.495055	0.891454	2.1208	2.91282
embryonic lethality between implantation and placentation	1.0649	4.23026	0.450051	5.62168	7.64096	6.38028	0.873235	1.9769	3.15057
increased integument system tumor incidence	0	1.66265	0.746988	0	1.78868	2.07803	0	1.5483	1.63404
embryonic lethality between implantation and somite formation	0.552296	2.27068	0.668428	1.25676	4.84944	2.61584	0	1.52881	1.4938
abnormal myelination	0	0	0	0	0	0	0	1.22626	0
pallor	0.172905	1.48036	0	0.7608	1.96097	1.25604	0	2.27652	0
thymus hypoplasia	0	0.703538	0	0	0.716992	2.01649	0	1.41758	0
eye hemorrhage	0	0	0	0	0	0	0	1.96058	0
increased hemolymphoid system tumor incidence	0.0356417	2.10164	0	1.02323	2.56207	1.44635	0.541646	1.86633	2.16595
increased lymphoma incidence	0	2.27266	0	1.02241	2.56748	1.65123	0.616369	1.97976	2.51259
decreased granulocyte number	0	0	0	0	0	0.172743	0	1.33262	0.372623
abnormal compact bone thickness	0	0	1.32844	0	0	0	0	1.85299	2.24072
decreased compact bone thickness	0	0	1.48922	0	0	0	0	1.72034	2.74999
absent somites	0.00144931	0	0	0	1.25845	0	0.855652	0.294442	1.73301
increased T cell derived lymphoma incidence	0	1.80185	0	0.86513	1.42503	1.65035	0.968074	1.54505	2.68982
increased thymus tumor incidence	0	1.73288	0	0.817267	1.37865	1.60561	0.936736	1.53456	2.61362
increased fibroblast apoptosis	0	0	0.139638	0	0	0	0.698395	0.542885	1.21251
abnormal frontal lobe morphology	0	0	0	0.240208	0	0.38159	0.811616	0.678652	1.49382
abnormal nucleated erythrocyte cell number	0	0.662389	0	1.09979	0	1.72189	0	0.867906	1.91314
abnormal blastocoele morphology	0	0.156039	0	0.122098	0.142454	0.258035	0.89484	0.407387	1.88941
abnormal fibroblast apoptosis	0	0	0	0	0	0	0	0.861556	1.49278
abnormal forehead morphology	0	0	0	0	0	0	1.35347	0	1.53152
absent intervertebral disk	0	0	0	0.213369	0	0	1.28106	0	1.70614
absent blastocoele	0	0	0	0.0986032	0	0.232988	0	0.475893	1.37058

## Sheet: Matrix_diffK36me3_MousePhSKO
	GW/EV,down	GW/EV,up	GW/WT,down	GW/WT,up	GW/EV,both	GW/WT,both	EV/WT,up	EV/WT,down	EV/WT,both
abnormal coronary vessel morphology	0	5.2223	0	0.206631	5.33772	0	0	0	0
abnormal coronary artery morphology	0	2.31522	0	0	2.665	0	0	0	0
abnormal fibroblast migration	0	2.23821	0	0.518933	1.42351	0.577187	0	1.02294	1.45583
abnormal parietal yolk sac morphology	0	1.44274	0	0.120015	2.4438	0	0	0.0778694	0
overriding aortic valve	0	1.46383	0	0	1.6921	0	0	0.158051	0
decreased susceptibility to diet-induced obesity	0	1.47577	0	0.0866489	0.678485	0.540726	0	0	0
pale kidney	0	2.02917	0	0	1.79328	0	1.42342	0	0
heart hemorrhage	0	2.0474	0	0	2.28749	0	0	0	0
decreased fibroblast cell migration	0	2.01236	0	0.382512	1.29814	0.474347	0	0.872353	0
thin myocardium	0	2.30709	0	0	2.06038	0	0	0	0
abnormal fourth pharyngeal arch artery morphology	0	2.0294	0	0.393684	1.53916	1.30025	0	0	0
abnormal fourth pharyngeal arch morphology	0	1.72689	0	0.599894	1.19309	1.43836	0	0	0
hemopericardium	0	2.2362	0	0	2.6432	0	0	0.507907	0
disorganized yolk sac vascular plexus	0	1.33335	0	1.08197	1.89357	1.59792	0	0	0
abnormal trabecular bone thickness	0	0	1.11254	0	0	0	0	0	0
abnormal bone trabecula morphology	0	0	1.01811	0	0	1.45755	0	0.971187	1.88759
embryonic lethality prior to organogenesis	0	4.22177	0.316567	9.67911	6.9327	9.53664	1.38478	1.7685	3.42568
abnormal cell cycle	0	0	0	4.92704	0.512456	4.38183	0.289727	1.43516	1.84425
embryonic lethality before implantation, complete penetrance	0	0	0	1.21862	0	0.736058	0.472397	0.0188214	0.605556
embryonic lethality before implantation	0	0.0731197	0	1.30671	0.0488495	0.696184	0.598829	0.0908451	0.819439
abnormal chromosome number	0	0	0	2.06719	0	1.93141	0	0	0
aneuploidy	0	0	0	1.60725	0	1.88554	0	0	0
abnormal mitosis	0	0	0	3.88033	0	3.97859	0	0.527924	0
embryonic lethality between somite formation and embryo turning	0	0.741344	0	5.65038	0.726915	4.09788	0	0	0
embryonic lethality between somite formation and embryo turning, complete penetrance	0	0.782608	0	5.43702	0.708506	3.73888	0	0	0
abnormal cell nucleus morphology	0	0.445895	0	1.46105	0	1.9646	0	0.50098	0
increased cellular sensitivity to DNA damaging agents	0	0.504935	0.0170953	1.27079	0.353856	0.995412	0	0	0
failure of chorioallantoic fusion	0	1.12262	0	2.61866	1.92147	2.15026	0	0	0
abnormal chorioallantoic fusion	0	0	0	2.53349	0.906625	2.23003	0	0	0
cleft upper lip	0	0.587757	0	2.73605	0.522376	2.4972	0	0	0
muscular ventricular septal defect	0	1.16508	0	0	4.87018	0	0	0.328647	1.65357
abnormal interventricular septum muscular part morphology	0	1.10905	0	0	4.69322	0	0	0.3069	1.58586
abnormal trophectoderm morphology	0	1.27657	0	0	2.48993	0	0	0	0
abnormal vertebral artery topology	0	0.587757	0	0	2.89046	0	0	0.51062	0
abnormal placental labyrinth vasculature morphology	0	1.11088	0	0.0914111	1.54742	0.0832898	0	0	0
abnormal megakaryocyte morphology	0	0.64877	0	0	1.46433	0	0	0	0
abnormal vertebral artery morphology	0	0.483053	0	0	1.88757	0	0	0	0
lordosis	0	0	0	0.516345	0	1.35176	0.469976	0.126401	0.871159
absent frontal bone	0	0	0.669402	0	0.100275	1.76741	0	0	0
abnormal placenta labyrinth size	0	0	0	0.716274	0	1.63325	0.258503	0	0.425235
abnormal nasal bridge morphology	0	0	0	0.877338	0	1.34738	0	0.161964	0
decreased placental labyrinth size	0	0	0	0.518933	0	1.44732	0.228219	0	0.273739
decreased cell proliferation	0	1.10958	0	1.80453	2.48586	1.60215	1.70171	0.354864	2.78839
abnormal placenta labyrinth morphology	0	0.938457	0	0.834413	0.998203	0.601466	1.6401	0.289738	1.93589
abnormal spleen white pulp morphology	0	0	0	0.319492	0.247366	0	1.29802	0	0.655488
abnormal osteoclast morphology	0	0	0.745197	0	0	0	1.5024	0	1.97631
abnormal bone volume	0	0.51936	0.553132	0	0	1.60434	1.64009	0	2.25631
abnormal CD8-positive, alpha-beta T cell differentiation	0	0	0	0	0	0	2.36379	0	2.6203
decreased bone volume	0	0	0.373907	0.895301	0	1.58401	1.47901	0	1.69379
upturned snout	0	0	0	0.368795	0	0.312991	1.21887	0	1.07866
abnormal involution of the mammary gland	0	0	0.192777	0	0	0	1.72231	0	1.36957
decreased trabecular bone thickness	0	0	0.240919	0	0	0	1.49097	0	2.31021
increased small intestinal crypt cell apoptosis	0	0	0	0	0	0.0841117	1.57053	0	1.49516
abnormal hyoid bone body morphology	0	0	0	0.368795	0	0	1.21887	0	0
persistence of notochord tissue	0	0	0	0	0	0	1.57053	0	1.49516
lymph node hyperplasia	0	0	0.33604	0	0	0	1.57411	0	0
abnormal hippocampus pyramidal cell layer	0	0	0	0	0	0	1.65062	0	1.5018
embryonic lethality prior to tooth bud stage	0	5.66513	0.464951	9.29248	8.9073	9.30341	1.38886	2.43154	4.17642
embryonic lethality between implantation and placentation	0	4.85818	0.436542	5.94592	7.50938	6.73873	0.757489	1.75858	2.64399
decreased fibroblast proliferation	0	0.15528	0	0.246679	0.223559	0.421632	0	1.46406	2.22005
abnormal fibroblast physiology	0	1.94074	0	1.07763	1.92209	1.2	0	2.31255	3.49174
abnormal compact bone thickness	0	0	0	0	0	0	0.972799	2.46339	2.9892
decreased compact bone thickness	0	0	0	0	0	0	0.896762	2.35899	3.84098
pallor	0	1.42984	0	1.03916	2.03425	1.48308	0	2.2247	0
anemia	0	0.794427	0.188363	0.397123	0.583933	1.22274	0.875644	1.70639	2.6149
short snout	0	0	0	0	0	0	0	1.42115	0
embryonic lethality between implantation and somite formation	0	3.18253	0.612988	1.38462	5.17274	2.86681	0	1.5662	1.55088
fragile skeleton	0	0	0	0	0	0	0	1.55731	1.12916
abnormal compact bone morphology	0	0	0	0	0	0	0.897757	1.97773	2.34148
increased hemolymphoid system tumor incidence	0	1.14333	0	0.832569	1.25542	0.873077	0	1.74778	1.10528
lethality throughout fetal growth and development, complete penetrance	0	3.4101	0	0	5.16252	0	0	3.52257	4.87412
decreased granulocyte number	0	0	0	0	0	0	0	1.22481	0.434832
increased lymphoma incidence	0	1.03772	0	0.762665	1.12338	0.989945	0	1.74572	1.45826
lethality throughout fetal growth and development, incomplete penetrance	0	4.03091	0	0.359458	4.29519	0	0	2.43191	1.59284
abnormal liver lobule morphology	0	0.355052	0.383216	0	0.87178	0.846819	0.752819	0.486609	1.42776
abnormal blastocoele morphology	0	0.14264	0	0.0764352	0.133488	0.170397	1.06322	0.355345	2.15274
impaired wound healing	0	0.810037	0	0.00706118	0.916738	0	0.806936	0.0835573	1.28323
semilunar valve regurgitation	0	0.0694113	0	0.315178	0	0	0.994516	0.67386	2.49372
abnormal forehead morphology	0	0	0	0	0	0	1.47239	0	1.58537
absent blastocoele	0	0	0	0.0297718	0	0.13119	0	0.424769	1.60774
abnormal osteoid thickness	0	0.0347191	0.0758085	0	0.0279037	0	0	0.622599	1.24666
impaired humoral immune response	0	0.179775	0	0.462184	0.192798	0.27376	0	0	1.24934
abnormal epidermis stratum basale morphology	0	0	0	0	0	0	1.06666	0	1.54668
