# Supplementary material for: Aberrant paracrine signalling for bone remodelling underlies the mutant histone-driven giant cell tumour of bone
Source: Cell Death Differ. 2022 Aug 3;29(12):2459–71. doi: 10.1038/s41418-022-01031-x (PMC9750984; doi:10.1038/s41418-022-01031-x)
Supplement: Supplementary file 8 — Supplementary Data 7 [file 41418_2022_1031_MOESM8_ESM.xlsx]

## Sheet: intersectH3K4me1_UP_GOBP
# GREAT version 4.0.4	Species assembly: hg19	Association rule: Basal+extension: 5000 bp upstream, 1000 bp downstream, 1000000 bp max extension, curated regulatory domains included
# Ontology summary statistics are provided in the footer.
#
# Ontology	ID	Desc	BinomRank	BinomP	BinomBonfP	BinomFdrQ	RegionFoldEnrich	ExpRegions	ObsRegions	GenomeFrac	SetCov	HyperRank	HyperP	HyperBonfP	HyperFdrQ	GeneFoldEnrich	ExpGenes	ObsGenes	TotalGenes	GeneSetCov	TermCov	Regions	Genes
GO Biological Process	GO:2000145	regulation of cell motility	1	4.14305e-30	5.34578e-26	5.34578e-26	1.68662	291.115	491	0.0990859	0.167121	4	2.02836e-16	2.61719e-12	6.54298e-13	1.74424	114.663	200	767	0.072124	0.260756	v_1054,v_1055,v_1056,v_1057,v_1058,v_1059,v_1060,v_1061,v_107,v_1070,v_1071,v_1072,v_1073,v_1074,v_1075,v_1076,v_1077,v_1078,v_1079,v_1080,v_1081,v_1082,v_1100,v_1101,v_1102,v_1103,v_1104,v_1105,v_111,v_1115,v_1116,v_1117,v_112,v_113,v_1132,v_1133,v_1134,v_1135,v_1136,v_114,v_115,v_1156,v_116,v_1161,v_1162,v_117,v_1178,v_1179,v_1180,v_1181,v_1182,v_1183,v_1184,v_1185,v_1186,v_1187,v_1188,v_1189,v…	ABHD2,ABL1,ABR,ACKR3,ACTN4,ADA,ANO6,ANXA1,AP1AR,APEX1,ARHGAP18,ARHGEF7,ARID2,BCAR1,BDKRB1,BMP10,BMP5,BMPER,BMPR2,BRAF,C15orf38,CCBE1,CDH13,CDK6,CITED2,CLASP1,CLASP2,COL18A1,COL3A1,CORO1C,CSNK2B,CXCL12,CXCL2,CYR61,DAB2,DAG1,DDX58,DLC1,DOCK10,DUSP10,EDN1,EDN2,EGF,EGFR,ENG,ERBB4,ETS1,F2R,FADD,FAM60A,FBXO31,FGF10,FGF2,FGF7,FGFR1,FLRT2,FN1,FOXP1,FRMD5,GNA12,GPSM3,GREM1,HAS2,HDAC4,HDAC9,HGF,HIF1A,ICAM1…
GO Biological Process	GO:0030334	regulation of cell migration	2	7.53558e-30	9.72316e-26	4.86158e-26	1.70189	278.513	474	0.0947969	0.161334	2	1.84437e-18	2.37978e-14	1.18989e-14	1.832	106.441	195	712	0.0703209	0.273876	v_1054,v_1055,v_1056,v_1057,v_1058,v_1059,v_1060,v_1061,v_107,v_1070,v_1071,v_1072,v_1073,v_1074,v_1075,v_1076,v_1077,v_1078,v_1079,v_1080,v_1081,v_1082,v_1100,v_1101,v_1102,v_1103,v_1104,v_1105,v_111,v_1115,v_1116,v_1117,v_112,v_113,v_1132,v_1133,v_1134,v_1135,v_1136,v_114,v_115,v_1156,v_116,v_1161,v_1162,v_117,v_1178,v_1179,v_1180,v_1181,v_1182,v_1183,v_1184,v_1185,v_1186,v_1187,v_1188,v_1189,v…	ABHD2,ABL1,ABR,ACKR3,ACTN4,ADA,ANO6,ANXA1,APEX1,ARHGEF7,ARID2,BCAR1,BDKRB1,BMP10,BMP5,BMPER,BMPR2,BRAF,C15orf38,CCBE1,CDH13,CITED2,CLASP1,CLASP2,COL18A1,COL3A1,CORO1C,CSNK2B,CXCL12,CXCL2,CYR61,DAB2,DAG1,DDX58,DLC1,DOCK10,DUSP10,EDN1,EDN2,EGF,EGFR,ENG,ERBB4,ETS1,F2R,FADD,FAM60A,FBXO31,FGF10,FGF2,FGF7,FGFR1,FLRT2,FN1,FOXP1,FRMD5,GNA12,GPSM3,GREM1,HAS2,HDAC4,HDAC9,HGF,HIF1A,ICAM1,IFNG,IGFBP3,IL1A,IL…
GO Biological Process	GO:0030155	regulation of cell adhesion	3	2.08342e-29	2.68824e-25	8.96081e-26	1.78073	230.242	410	0.078367	0.139551	26	7.3489e-11	9.48229e-07	3.64703e-08	1.63375	97.3218	159	651	0.0573386	0.24424	v_1024,v_1025,v_1026,v_1027,v_1028,v_1029,v_1031,v_1036,v_1037,v_1038,v_1055,v_1056,v_1057,v_1058,v_1059,v_1060,v_1061,v_1063,v_1069,v_1083,v_1100,v_1101,v_1102,v_1103,v_1104,v_1105,v_111,v_1111,v_1112,v_112,v_113,v_114,v_1145,v_1146,v_1147,v_1148,v_1149,v_115,v_1159,v_116,v_1164,v_117,v_1183,v_1184,v_1185,v_1186,v_1187,v_1188,v_1189,v_1190,v_1191,v_1192,v_1193,v_1194,v_120,v_1212,v_1213,v_1214,v…	ABI3BP,ABL1,ACTN4,ADA,ADORA2A,ANXA1,AP1AR,APBB1IP,ARG1,ARHGEF7,ATXN3L,BCL10,BRAF,C1QTNF1,CAMK4,CAV1,CD164,CD28,CD36,CD44,CD47,CD83,CD9,CDH13,CDK6,CDKN2A,CEBPB,CITED2,CLASP1,CLASP2,COL8A1,CORO1C,CTLA4,CXCL12,CYP26B1,CYR61,CYTH3,DAG1,DDR1,DLC1,DPP4,DUSP10,EFNB1,EFNB2,EPHA3,ETS1,FADD,FAF1,FMN1,FN1,FRMD5,FYN,GBP1,GLI3,GREM1,GSK3B,HAS2,HLX,ICAM1,ICOS,ICOSLG,IFNG,IL15,IL1B,IL1RL2,IL6,IL7,IL7R,IL8,IQGAP…
GO Biological Process	GO:0001954	positive regulation of cell-matrix adhesion	4	1.76568e-28	2.27825e-24	5.69563e-25	4.66506	17.1488	80	0.00583688	0.0272294	181	3.17573e-06	0.0409764	0.000226389	2.90832	6.87681	20	46	0.0072124	0.434783	v_1111,v_1112,v_1261,v_1284,v_1285,v_1286,v_1287,v_1288,v_1289,v_1290,v_1291,v_1292,v_1293,v_1294,v_1295,v_1296,v_1297,v_1298,v_1421,v_154,v_155,v_156,v_1560,v_1561,v_1677,v_1678,v_1679,v_1823,v_1824,v_1825,v_1826,v_1827,v_1828,v_1829,v_1830,v_210,v_211,v_212,v_213,v_2360,v_2361,v_2362,v_2363,v_2364,v_2419,v_2420,v_2421,v_2422,v_2423,v_2424,v_2425,v_2426,v_2464,v_2465,v_2466,v_2529,v_2530,v_2531,…	ABL1,CD36,CDH13,CDK6,DAG1,FMN1,GSK3B,IQGAP1,ITGB1BP1,LIMS1,NINJ1,NRP1,PLEKHA2,ROCK1,S100A10,SDC4,SMAD3,UTRN,VEGFA,VEGFC
GO Biological Process	GO:0040012	regulation of locomotion	5	2.77331e-28	3.57841e-24	7.15681e-25	1.63607	311.112	509	0.105892	0.173247	7	4.78554e-16	6.17478e-12	8.82111e-13	1.70036	124.68	212	834	0.0764515	0.254197	v_1,v_1054,v_1055,v_1056,v_1057,v_1058,v_1059,v_1060,v_1061,v_107,v_1070,v_1071,v_1072,v_1073,v_1074,v_1075,v_1076,v_1077,v_1078,v_1079,v_1080,v_1081,v_1082,v_1100,v_1101,v_1102,v_1103,v_1104,v_1105,v_111,v_1115,v_1116,v_1117,v_112,v_113,v_1132,v_1133,v_1134,v_1135,v_1136,v_114,v_115,v_1156,v_116,v_1161,v_1162,v_117,v_1178,v_1179,v_1180,v_1181,v_1182,v_1183,v_1184,v_1185,v_1186,v_1187,v_1188,v_11…	ABHD2,ABL1,ABR,ACKR3,ACTN4,ADA,ADORA2A,ANO6,ANXA1,AP1AR,APEX1,ARHGAP18,ARHGEF7,ARID2,BCAR1,BDKRB1,BMP10,BMP5,BMPER,BMPR2,BRAF,C15orf38,CAV2,CCBE1,CDH13,CDK6,CHMP4B,CITED2,CLASP1,CLASP2,COL18A1,COL3A1,CORO1C,CSNK2B,CXCL12,CXCL2,CYR61,DAB2,DAG1,DDX58,DLC1,DOCK10,DUSP10,EDN1,EDN2,EFNB2,EGF,EGFR,ENG,ERBB4,ETS1,F2R,FADD,FAM60A,FBXO31,FBXO7,FGF10,FGF2,FGF7,FGFR1,FLRT2,FN1,FOXP1,FRMD5,GNA12,GPSM3,GREM1,…
GO Biological Process	GO:0051270	regulation of cellular component movement	6	6.08498e-28	7.85145e-24	1.30857e-24	1.62537	316.236	514	0.107636	0.174949	8	1.67071e-15	2.15572e-11	2.69464e-12	1.68426	125.278	211	838	0.0760909	0.25179	v_1054,v_1055,v_1056,v_1057,v_1058,v_1059,v_1060,v_1061,v_107,v_1070,v_1071,v_1072,v_1073,v_1074,v_1075,v_1076,v_1077,v_1078,v_1079,v_1080,v_1081,v_1082,v_1100,v_1101,v_1102,v_1103,v_1104,v_1105,v_111,v_1115,v_1116,v_1117,v_112,v_113,v_1132,v_1133,v_1134,v_1135,v_1136,v_114,v_115,v_1156,v_116,v_1161,v_1162,v_117,v_1178,v_1179,v_1180,v_1181,v_1182,v_1183,v_1184,v_1185,v_1186,v_1187,v_1188,v_1189,v…	ABHD2,ABL1,ABR,ACKR3,ACTN4,ADA,ANO6,ANXA1,AP1AR,APEX1,ARHGAP18,ARHGEF7,ARID2,ARMC4,BCAR1,BDKRB1,BMP10,BMP5,BMPER,BMPR2,BRAF,C15orf38,CACNA1C,CAV1,CCBE1,CDH13,CDK6,CDKN1B,CITED2,CLASP1,CLASP2,COL18A1,COL3A1,CORO1C,CSNK2B,CXCL12,CXCL2,CYR61,DAB2,DAG1,DDX58,DLC1,DOCK10,DUSP10,EDN1,EDN2,EGF,EGFR,ENG,ERBB4,ETS1,F2R,FADD,FAM60A,FBXO31,FGF10,FGF2,FGF7,FGFR1,FLRT2,FN1,FOXP1,FRMD5,GATA4,GJA5,GNA12,GPSM3,G…
GO Biological Process	GO:0045765	regulation of angiogenesis	7	7.47817e-25	9.64909e-21	1.37844e-21	2.31153	80.8988	187	0.0275353	0.0636487	144	6.24222e-07	0.00805434	5.59329e-05	1.82951	34.9821	64	234	0.0230797	0.273504	v_107,v_1093,v_1094,v_1095,v_1096,v_1097,v_1098,v_1115,v_1116,v_1117,v_1145,v_1146,v_1147,v_1148,v_1149,v_1150,v_1151,v_1152,v_1153,v_1178,v_1179,v_1180,v_1181,v_1182,v_1183,v_1184,v_1185,v_1186,v_1187,v_1188,v_1189,v_1190,v_1191,v_1192,v_1193,v_1194,v_12,v_1256,v_1265,v_1266,v_1267,v_1268,v_1269,v_1270,v_1271,v_1272,v_1273,v_1274,v_1275,v_1276,v_1277,v_1278,v_1279,v_1283,v_1355,v_1356,v_1357,v_1…	ABL1,CCBE1,COL4A2,DDAH1,EGLN1,ENG,ERAP1,ETS1,FAM129B,FGF2,FOXC1,GATA4,GREM1,GTF2I,HDAC9,HGF,HIF1A,HIPK2,HMGA2,ID1,IL1A,IL1B,IL6,IL8,ITGB1BP1,KIAA1462,KLF4,KRIT1,NF1,NRP1,PDCL3,PLCG1,PML,PRKCA,PRKD1,PTGS2,PTN,PTPRM,RGCC,RHOB,ROCK1,RRAS,RUNX1,SASH1,SEMA3E,SEMA4A,SEMA5A,SP100,SPARC,SPRED1,STARD13,STAT1,STAT3,SULF1,TGFBR2,THBS1,THBS2,TNFAIP3,TWIST1,VEGFA,VEGFC,WARS,WNT5A,ZC3H12A
GO Biological Process	GO:0010811	positive regulation of cell-substrate adhesion	8	3.09872e-24	3.99828e-20	4.99785e-21	2.89027	42.5566	123	0.0144849	0.0418652	175	2.40648e-06	0.0310509	0.000177433	2.20868	15.8466	35	106	0.0126217	0.330189	v_1111,v_1112,v_1145,v_1146,v_1147,v_1148,v_1149,v_1261,v_1284,v_1285,v_1286,v_1287,v_1288,v_1289,v_1290,v_1291,v_1292,v_1293,v_1294,v_1295,v_1296,v_1297,v_1298,v_1355,v_1356,v_1357,v_1367,v_1421,v_146,v_1466,v_1467,v_1468,v_1469,v_147,v_1491,v_154,v_155,v_156,v_1560,v_1561,v_1677,v_1678,v_1679,v_173,v_1736,v_1758,v_1759,v_1760,v_1761,v_1762,v_1763,v_1764,v_1765,v_1766,v_1767,v_1768,v_1769,v_1823…	ABI3BP,ABL1,ARHGEF7,BRAF,CD36,CDH13,CDK6,COL8A1,CYR61,DAG1,FMN1,FN1,GSK3B,HAS2,IQGAP1,ITGA6,ITGB1BP1,JAK2,LIMS1,NET1,NID1,NINJ1,NRP1,PLEKHA2,PRKCE,PTN,ROCK1,RSU1,S100A10,SDC4,SMAD3,SMOC2,UTRN,VEGFA,VEGFC
GO Biological Process	GO:1901701	cellular response to oxygen-containing compound	9	7.77342e-24	1.003e-19	1.11445e-20	1.60821	284.788	458	0.0969326	0.155888	64	3.82525e-09	4.93572e-05	7.71207e-07	1.47731	133.35	197	892	0.0710422	0.220852	v_1032,v_1036,v_1037,v_1038,v_1045,v_1054,v_1055,v_1056,v_1057,v_1063,v_1064,v_107,v_1083,v_1088,v_1089,v_1090,v_1091,v_1092,v_1093,v_1094,v_1095,v_1096,v_1097,v_1098,v_110,v_1126,v_1130,v_1131,v_1132,v_1133,v_1134,v_1135,v_1136,v_1144,v_1178,v_1179,v_1180,v_1181,v_1182,v_1183,v_1184,v_1185,v_1186,v_1187,v_1188,v_1189,v_1190,v_1191,v_1192,v_1193,v_1194,v_12,v_1209,v_1210,v_1211,v_1212,v_1213,v_12…	ABCA1,ABL1,ADCY1,AKAP6,AKR1B1,ANXA1,APEX1,ARG1,ARID1B,ATP2B1,ATP6V1B2,ATP6V1G3,AXL,BAIAP2,BCAR1,BCL2L1,BGLAP,BRINP1,C2CD5,CACNA2D1,CACTIN,CALCRL,CAMK2A,CAV1,CAV2,CD36,CDC5L,CDK19,CDK6,CEBPB,CFLAR,CHRM3,CLDN1,COL1A2,COL3A1,COL5A2,COL6A1,CPEB2,CREB1,CSF2,CYP26B1,DAG1,DDIT4,DDX18,DNM1L,ECT2,EDN1,EGFR,ENPP1,EPHA3,EPHA4,ERN1,ETS1,EZR,FBN1,FBXO32,FOS,FOXO1,FXN,FYN,GATA4,GCG,GFI1,GNA15,GNG10,GNG7,GRM5,G…
GO Biological Process	GO:0045321	leukocyte activation	10	2.26814e-23	2.92658e-19	2.92658e-20	1.72372	208.851	360	0.0710861	0.122532	669	0.00211187	1	0.0407315	1.23587	129.464	160	866	0.0576992	0.184757	v_1002,v_1003,v_1004,v_1029,v_1036,v_1037,v_1038,v_1054,v_1063,v_1069,v_111,v_112,v_1129,v_113,v_1138,v_114,v_115,v_1155,v_116,v_1178,v_1179,v_118,v_1180,v_1181,v_1182,v_1183,v_1184,v_1185,v_1186,v_1187,v_1188,v_1189,v_1190,v_1191,v_1192,v_1193,v_1194,v_1208,v_1212,v_1213,v_1214,v_1215,v_1222,v_1223,v_1237,v_1258,v_1261,v_1284,v_1285,v_1286,v_1287,v_1288,v_1289,v_1290,v_1291,v_1292,v_1293,v_1294,…	ABL1,ADA,AGA,ANO6,ANPEP,ANXA1,ANXA2,APBB1IP,ARG1,ASAH1,ATG5,ATG7,ATP11B,ATP8B4,AXL,AZI2,BPI,BRAF,CAB39,CALML5,CAMK4,CAND1,CAP1,CCT2,CCT8,CD28,CD36,CD44,CD47,CDH17,CDK13,CDK6,CHD7,COMMD3,CPPED1,CRTC3,CSF2,CSNK2B,CTSB,CTSC,CXADR,CYP26B1,DOCK10,DPP4,DSN1,DYNC1H1,DYNLT1,EDN1,EDN2,EEF1A1,EOMES,ERP44,FADD,FGL2,FOXP1,FUCA1,FYN,FZD8,GLI3,GNS,GYG1,HDAC4,HDAC9,ICAM1,ICOSLG,IFNAR1,IFNE,IFNG,IGF2R,IKZF1,IL15…
GO Biological Process	GO:0010810	regulation of cell-substrate adhesion	11	2.66079e-23	3.43321e-19	3.1211e-20	2.32399	74.4411	173	0.0253373	0.0588836	98	2.57531e-08	0.000332293	3.39074e-06	2.07218	27.5072	57	184	0.0205554	0.309783	v_1111,v_1112,v_1145,v_1146,v_1147,v_1148,v_1149,v_1261,v_1278,v_1279,v_1284,v_1285,v_1286,v_1287,v_1288,v_1289,v_1290,v_1291,v_1292,v_1293,v_1294,v_1295,v_1296,v_1297,v_1298,v_1355,v_1356,v_1357,v_1367,v_1386,v_1387,v_1421,v_146,v_1466,v_1467,v_1468,v_1469,v_147,v_1482,v_1483,v_1491,v_1512,v_1513,v_1514,v_1515,v_1516,v_1517,v_154,v_155,v_156,v_1560,v_1561,v_1677,v_1678,v_1679,v_173,v_1736,v_1758…	ABI3BP,ABL1,ACTN4,AP1AR,ARHGEF7,ATXN3L,BRAF,CD36,CDH13,CDK6,CDKN2A,CLASP1,CLASP2,COL8A1,CORO1C,CYR61,DAG1,DDR1,DLC1,EPHA3,FMN1,FN1,GBP1,GREM1,GSK3B,HAS2,IQGAP1,ITGA6,ITGB1BP1,JAK2,LIMS1,MMP14,NET1,NF1,NF2,NID1,NINJ1,NRP1,PHLDB2,PIK3R1,PLEKHA2,POSTN,PRKCE,PTK2,PTN,PTPRO,ROCK1,RSU1,S100A10,SDC4,SEMA3E,SMAD3,SMOC2,THBS1,UTRN,VEGFA,VEGFC
GO Biological Process	GO:0060548	negative regulation of cell death	12	5.31437e-23	6.85713e-19	5.71428e-20	1.59829	282.802	452	0.0962567	0.153846	14	6.5875e-13	8.49986e-09	6.07133e-10	1.57858	138.732	219	928	0.0789758	0.235991	v_102,v_1029,v_1036,v_1037,v_1038,v_1045,v_1051,v_1052,v_1064,v_1065,v_1066,v_1067,v_1069,v_107,v_1083,v_1093,v_1094,v_1095,v_1096,v_1097,v_1098,v_1100,v_1101,v_1102,v_1103,v_1104,v_1105,v_1129,v_1132,v_1133,v_1134,v_1135,v_1136,v_1144,v_1169,v_117,v_1170,v_1178,v_1179,v_1180,v_1181,v_1182,v_1183,v_1184,v_1185,v_1186,v_1187,v_1188,v_1189,v_1190,v_1191,v_1192,v_1193,v_1194,v_1196,v_12,v_121,v_1212…	ABL1,ACKR3,ACTC1,ADA,ADORA2A,AGR3,AHI1,AKR1B1,ANXA1,ANXA5,APIP,ATG5,ATG7,AXL,BCL10,BCL2L1,BCL2L10,BDKRB2,BDNF,BID,BIRC2,BIRC3,BMP5,BRAF,BRE,CACYBP,CAPN3,CAST,CAV1,CCND2,CD38,CD44,CDKN1B,CEBPB,CFDP1,CFLAR,CHMP4B,CIDEA,CITED2,CREB1,CRYAA,CSF2,CTGF,CTH,CTTN,CXCL12,CYR61,DAB2,DAD1,DKK1,DNAJB6,DUSP1,DYNLT1,EDN1,EGFR,ERBB4,ERC1,ERCC5,EYA2,EYA3,F2R,FADD,FAM129B,FANK1,FBXO7,FGF10,FGF2,FGF20,FHL2,FIGNL1,F…
GO Biological Process	GO:0050727	regulation of inflammatory response	13	6.81577e-23	8.79439e-19	6.76492e-20	2.25807	79.7142	180	0.0271321	0.0612662	392	0.000220217	1	0.00724861	1.50294	47.2407	71	316	0.025604	0.224684	v_1017,v_1018,v_1019,v_1032,v_107,v_1093,v_1094,v_1095,v_1096,v_1097,v_1098,v_1183,v_1184,v_1185,v_1186,v_1187,v_1188,v_1189,v_1190,v_1191,v_1192,v_1193,v_1194,v_12,v_1239,v_124,v_1240,v_1241,v_1242,v_1243,v_1265,v_1266,v_1267,v_1268,v_1269,v_1270,v_1271,v_1272,v_1273,v_1274,v_1275,v_1276,v_1277,v_1326,v_1327,v_134,v_135,v_136,v_1369,v_137,v_1491,v_1494,v_1544,v_1545,v_1577,v_1578,v_1579,v_1580,v…	ABR,ADA,ADAMTS12,ADORA2A,ANXA1,BIRC2,BIRC3,C9,CALCRL,CD28,CD47,CDK19,CLOCK,CNR2,DUSP10,EGFR,ETS1,FAM105B,FOXP1,GPSM3,HGF,IL15,IL1B,IL1R1,IL1R2,IL1RL1,IL1RL2,IL20,IL33,IL6,ITGA2,JAK2,KLF4,LDLR,METRNL,MGLL,NFKB1,NFKBIA,NLRP10,NR1D2,NT5E,OSMR,OTUD7A,PDE2A,PER1,PIK3CG,PPARA,PPARD,PROC,PSMA6,PTGER3,PTGER4,PTGS2,PYDC2,RHBDD3,RICTOR,SBNO2,SMAD3,SNCA,SOCS3,STK39,SUSD4,TGM2,TLR4,TNFAIP3,TNFRSF11A,TNFRSF1A…
GO Biological Process	GO:0001952	regulation of cell-matrix adhesion	14	3.30089e-22	4.25914e-18	3.04224e-19	2.78391	42.7456	119	0.0145492	0.0405037	105	4.65127e-08	0.000600153	5.71575e-06	2.47498	14.9496	37	100	0.0133429	0.37	v_1111,v_1112,v_1261,v_1278,v_1279,v_1284,v_1285,v_1286,v_1287,v_1288,v_1289,v_1290,v_1291,v_1292,v_1293,v_1294,v_1295,v_1296,v_1297,v_1298,v_1386,v_1387,v_1421,v_1482,v_1483,v_1512,v_1513,v_1514,v_1515,v_1516,v_1517,v_154,v_155,v_156,v_1560,v_1561,v_1677,v_1678,v_1679,v_1823,v_1824,v_1825,v_1826,v_1827,v_1828,v_1829,v_1830,v_210,v_211,v_212,v_213,v_2168,v_2169,v_2170,v_2171,v_2172,v_2173,v_2213,…	ABL1,CD36,CDH13,CDK6,CDKN2A,CLASP1,CLASP2,CORO1C,DAG1,DDR1,DLC1,EPHA3,FMN1,GREM1,GSK3B,IQGAP1,ITGB1BP1,LIMS1,MMP14,NF1,NF2,NINJ1,NRP1,PHLDB2,PIK3R1,PLEKHA2,POSTN,PTK2,ROCK1,S100A10,SDC4,SEMA3E,SMAD3,THBS1,UTRN,VEGFA,VEGFC
GO Biological Process	GO:1901342	regulation of vasculature development	15	4.89088e-22	6.31071e-18	4.20714e-19	2.12029	93.3833	198	0.0317847	0.0673928	115	1.19708e-07	0.00154459	1.34312e-05	1.84081	38.5699	71	258	0.025604	0.275194	v_107,v_1093,v_1094,v_1095,v_1096,v_1097,v_1098,v_1115,v_1116,v_1117,v_1145,v_1146,v_1147,v_1148,v_1149,v_1150,v_1151,v_1152,v_1153,v_1178,v_1179,v_1180,v_1181,v_1182,v_1183,v_1184,v_1185,v_1186,v_1187,v_1188,v_1189,v_1190,v_1191,v_1192,v_1193,v_1194,v_12,v_1256,v_1265,v_1266,v_1267,v_1268,v_1269,v_1270,v_1271,v_1272,v_1273,v_1274,v_1275,v_1276,v_1277,v_1278,v_1279,v_1283,v_1355,v_1356,v_1357,v_1…	ABL1,CCBE1,CFLAR,COL4A2,CTH,DDAH1,EFNB2,EGLN1,ENG,ERAP1,ETS1,FAM129B,FGF2,FOXC1,GATA4,GREM1,GTF2I,HDAC9,HGF,HIF1A,HIPK2,HMGA2,ID1,IFNG,IL1A,IL1B,IL6,IL8,ITGB1BP1,KIAA1462,KLF4,KRIT1,MYOCD,NF1,NRP1,PDCL3,PLCG1,PML,PRKCA,PRKD1,PTGS2,PTN,PTPRM,RAPGEF2,RGCC,RHOB,ROCK1,RRAS,RUNX1,SASH1,SEMA3E,SEMA4A,SEMA5A,SERPINB7,SP100,SPARC,SPRED1,STARD13,STAT1,STAT3,SULF1,TGFBR2,THBS1,THBS2,TNFAIP3,TWIST1,VEGFA,VE…
GO Biological Process	GO:0045785	positive regulation of cell adhesion	16	5.79038e-22	7.47133e-18	4.66958e-19	1.90062	135.219	257	0.0460241	0.0874745	137	4.0762e-07	0.00525952	3.83906e-05	1.65011	56.36	93	377	0.0335377	0.246684	v_1036,v_1037,v_1038,v_1069,v_1083,v_1100,v_1101,v_1102,v_1103,v_1104,v_1105,v_111,v_1111,v_1112,v_112,v_113,v_114,v_1145,v_1146,v_1147,v_1148,v_1149,v_115,v_116,v_1164,v_1183,v_1184,v_1185,v_1186,v_1187,v_1188,v_1189,v_1190,v_1191,v_1192,v_1193,v_1194,v_1212,v_1213,v_1214,v_1215,v_1261,v_1284,v_1285,v_1286,v_1287,v_1288,v_1289,v_1290,v_1291,v_1292,v_1293,v_1294,v_1295,v_1296,v_1297,v_1298,v_1335…	ABI3BP,ABL1,ADA,ANXA1,APBB1IP,ARHGEF7,BCL10,BRAF,CAV1,CD28,CD36,CD44,CD47,CD83,CDH13,CDK6,CITED2,COL8A1,CTLA4,CXCL12,CYR61,CYTH3,DAG1,DPP4,DUSP10,EFNB1,EFNB2,ETS1,FADD,FMN1,FN1,FRMD5,FYN,GLI3,GSK3B,HAS2,HLX,ICAM1,ICOS,ICOSLG,IFNG,IL15,IL1B,IL1RL2,IL6,IL7,IL7R,IQGAP1,ITGA2,ITGA6,ITGB1BP1,JAK2,LIMS1,MYB,MYO10,NET1,NID1,NINJ1,NRP1,PDCD1LG2,PIK3R1,PLEKHA2,PPAP2B,PRKCA,PRKCE,PRKCQ,PTN,PTPRC,RARA,RASGR…
GO Biological Process	GO:1902533	positive regulation of intracellular signal transduction	17	1.0797e-21	1.39314e-17	8.19495e-19	1.56215	296.386	463	0.10088	0.15759	39	4.43559e-10	5.72324e-06	1.4675e-07	1.4896	142.32	212	952	0.0764515	0.222689	v_1036,v_1037,v_1038,v_1045,v_1064,v_1065,v_1066,v_1067,v_107,v_1088,v_1089,v_1090,v_1091,v_1092,v_1113,v_1115,v_1116,v_1117,v_1118,v_1121,v_1122,v_1129,v_1141,v_1144,v_1156,v_1165,v_1183,v_1184,v_1185,v_1186,v_1187,v_1188,v_1189,v_1190,v_1191,v_1192,v_1193,v_1194,v_1199,v_12,v_1200,v_1201,v_1202,v_1203,v_1224,v_1228,v_1229,v_123,v_1239,v_124,v_1240,v_1241,v_1242,v_1243,v_1257,v_1261,v_1265,v_126…	ABL1,ACKR3,ACTN4,ADA,AKAP12,AKAP13,AKAP6,AKR1B1,ALK,ARL2BP,AXL,BCL10,BCL2L1,BID,BIRC2,BIRC3,BMPER,BRAF,C1QTNF1,CAMK2B,CASP10,CAV1,CAV2,CD28,CD36,CD44,CDH13,CDH2,CFLAR,CLEC16A,COL3A1,COPS8,CSF2,CSPG4,CTGF,CTH,DGKI,DKK1,DNM1L,DUSP5,DUSP6,DYNLT1,ECT2,EDN1,EGF,EGFR,ENSG00000091436,EPGN,EPHA4,ERBB4,ERN1,F2R,F2RL2,FADD,FAM150A,FGD2,FGF10,FGF2,FGF20,FGF5,FGF7,FGFR1,FRS2,FYN,FZD8,GADD45B,GADD45G,GCG,GOLP…
GO Biological Process	GO:0035729	cellular response to hepatocyte growth factor stimulus	18	1.24092e-21	1.60116e-17	8.89536e-19	7.36805	5.42885	40	0.0018478	0.0136147	1738	0.0460865	1	0.342148	2.38898	2.09294	5	14	0.0018031	0.357143	v_1183,v_1184,v_1185,v_1186,v_1187,v_1188,v_1189,v_1190,v_1191,v_1192,v_1193,v_1194,v_1265,v_1266,v_1267,v_1268,v_1269,v_1270,v_1271,v_1272,v_1273,v_1274,v_1275,v_1276,v_1277,v_1823,v_1824,v_1825,v_1826,v_1827,v_1828,v_1829,v_1830,v_2526,v_2527,v_2528,v_358,v_359,v_360,v_361	BCAR1,CREB1,HGF,IL6,NRP1
GO Biological Process	GO:0008283	cell proliferation	19	2.8164e-21	3.634e-17	1.91263e-18	1.62991	240.504	392	0.0818597	0.133424	76	7.01979e-09	9.05764e-05	1.19179e-06	1.54441	101.657	157	680	0.0566174	0.230882	v_1020,v_1023,v_1024,v_1025,v_1026,v_1027,v_1028,v_1029,v_1032,v_1036,v_1037,v_1038,v_105,v_106,v_1064,v_1065,v_1066,v_1067,v_1100,v_1101,v_1102,v_1103,v_1104,v_1105,v_111,v_112,v_113,v_114,v_115,v_116,v_117,v_1178,v_1179,v_1180,v_1181,v_1182,v_1183,v_1184,v_1185,v_1186,v_1187,v_1188,v_1189,v_1190,v_1191,v_1192,v_1193,v_1194,v_1199,v_1200,v_1201,v_1202,v_1203,v_121,v_1212,v_1213,v_1214,v_1215,v_1…	ABL1,ADRA1D,ALK,APPL2,ARID2,ARIH2,ASCC3,AXIN2,AZI2,BCAR1,BCAT1,BCL2L1,BHLHE41,BIN1,BMP10,BMPER,BMPR2,CCND1,CDC16,CDH13,CDK19,CEBPB,CENPF,CHRM3,CITED2,COL8A1,COPS2,CRIP1,CSGALNACT1,CSPG4,CTGF,CUL5,CYR61,DAB2,DAGLA,DCT,DDIT4,DIXDC1,EDNRA,EGFR,EHF,ELN,EML1,ENSG00000091436,EPS8,ERBB4,ERN1,ETV6,EVI5,FAM83A,FAP,FAT4,FGF10,FGF2,FGF5,FGF7,FGFR1,FIGNL1,FOXC1,FRS2,FYN,GCG,GINS1,GLI3,GOLPH3,GRHL2,HDGF,HGF,H…
GO Biological Process	GO:0050730	regulation of peptidyl-tyrosine phosphorylation	20	9.3118e-21	1.2015e-16	6.00751e-18	2.19725	78.2796	172	0.0266439	0.0585432	168	1.85064e-06	0.0238788	0.000142136	1.79536	34.5336	62	231	0.0223585	0.268398	v_1012,v_1013,v_1036,v_1037,v_1038,v_1045,v_1156,v_1183,v_1184,v_1185,v_1186,v_1187,v_1188,v_1189,v_1190,v_1191,v_1192,v_1193,v_1194,v_1239,v_124,v_1240,v_1241,v_1242,v_1243,v_1261,v_1265,v_1266,v_1267,v_1268,v_1269,v_1270,v_1271,v_1272,v_1273,v_1274,v_1275,v_1276,v_1277,v_1335,v_1418,v_1434,v_1447,v_1448,v_1449,v_1491,v_1554,v_1555,v_1556,v_1677,v_1678,v_1679,v_173,v_1799,v_1800,v_1801,v_1823,v_…	ABI1,ABL1,ARL2BP,CAV1,CBLB,CCK,CD36,CD44,CHMP6,CSF2,CSPG4,EGF,EGFR,EPGN,EPHA4,ERBB4,FAM150A,FGF10,FGF7,FYN,GPRC5A,GREM1,GRM5,HDAC2,HGF,HTR2A,IBTK,ICAM1,IFNAR1,IFNG,IL15,IL20,IL5,IL6,IQGAP1,JAK2,KITLG,LIF,LRRK1,NF2,NRG1,NRP1,NTF3,PDCL3,PDGFA,PDGFC,PRKCE,PRNP,PTPN1,RICTOR,RIPK2,SAMSN1,SHC1,SOCS1,SOCS3,STAT3,SYK,TEC,TGFB1,TNFRSF1A,VEGFA,VEGFC
GO Biological Process	GO:0002520	immune system development	21	1.60191e-20	2.06694e-16	9.84258e-18	1.70816	190.263	325	0.0647594	0.110619	222	1.12713e-05	0.145434	0.000655108	1.43583	87.7541	126	587	0.0454381	0.214651	v_1015,v_1029,v_1031,v_1054,v_1093,v_1094,v_1095,v_1096,v_1097,v_1098,v_1100,v_1101,v_1102,v_1103,v_1104,v_1105,v_111,v_112,v_113,v_114,v_115,v_1156,v_1159,v_116,v_1178,v_1179,v_1180,v_1181,v_1182,v_1183,v_1184,v_1185,v_1186,v_1187,v_1188,v_1189,v_1190,v_1191,v_1192,v_1193,v_1194,v_1205,v_1208,v_1209,v_1210,v_1211,v_1212,v_1213,v_1214,v_1215,v_1222,v_1223,v_1237,v_1284,v_1285,v_1286,v_1287,v_1288…	ABI1,ABL1,ACIN1,ADA,ANLN,ANXA1,ANXA2,ARHGEF7,ARIH2,ASXL1,ATG5,AXL,AZI2,BRAF,CACNA1C,CAMK4,CCNB2,CD164,CD28,CDH17,CDK13,CDK6,CDKN2B,CEBPD,CHD2,CHD7,CITED2,COL24A1,CSF2,DOCK10,EML1,EOMES,EPAS1,ETV6,FADD,FAM20C,FARP2,FGF10,FOXE1,FOXL1,FOXP1,FST,FZD8,GFI1,GLI3,GLRX5,HDAC4,HDAC9,HERC6,HIF1A,HIPK2,ICOS,IFNE,IFNG,IKZF1,IL15,IL6,IL7,IL7R,INHBA,IRF1,ITGB1,JAG1,JAK2,JARID2,JUN,KIRREL3,KITLG,KLF4,KLF6,KMT2E…
GO Biological Process	GO:0035728	response to hepatocyte growth factor	22	1.63231e-20	2.10617e-16	9.57349e-18	6.83906	5.84876	40	0.00199073	0.0136147	2235	0.0780348	1	0.450507	2.09036	2.39194	5	16	0.0018031	0.3125	v_1183,v_1184,v_1185,v_1186,v_1187,v_1188,v_1189,v_1190,v_1191,v_1192,v_1193,v_1194,v_1265,v_1266,v_1267,v_1268,v_1269,v_1270,v_1271,v_1272,v_1273,v_1274,v_1275,v_1276,v_1277,v_1823,v_1824,v_1825,v_1826,v_1827,v_1828,v_1829,v_1830,v_2526,v_2527,v_2528,v_358,v_359,v_360,v_361	BCAR1,CREB1,HGF,IL6,NRP1
GO Biological Process	GO:0006915	apoptotic process	23	1.71627e-20	2.21451e-16	9.6283e-18	1.59368	256.011	408	0.0871378	0.13887	43	7.16436e-10	9.24417e-06	2.14981e-07	1.49462	136.49	204	913	0.0735665	0.223439	v_1029,v_1032,v_1070,v_1071,v_1072,v_1073,v_1074,v_1075,v_1076,v_1077,v_1078,v_1079,v_1080,v_1081,v_1082,v_1088,v_1089,v_1090,v_1091,v_1092,v_1093,v_1094,v_1095,v_1096,v_1097,v_1098,v_1132,v_1133,v_1134,v_1135,v_1136,v_1169,v_1170,v_1171,v_1172,v_1173,v_1174,v_1175,v_1176,v_1177,v_1183,v_1184,v_1185,v_1186,v_1187,v_1188,v_1189,v_1190,v_1191,v_1192,v_1193,v_1194,v_1195,v_1196,v_12,v_1209,v_1210,v_…	ABL1,ACIN1,ACTC1,ADAMTSL4,ADORA2A,AEN,AHR,ANXA6,APIP,ASAH2,ATG5,ATN1,BCL10,BCL2L1,BCL2L10,BCL2L14,BID,BIRC2,BIRC3,BLCAP,BLID,BMPR2,BRE,BRMS1,C1D,C3orf38,CAMK2A,CAPN3,CARD18,CASP10,CAV1,CCK,CD28,CD38,CDK19,CEBPB,CFLAR,CIDEA,CRIP1,CSRNP1,CTSC,CUL3,CUL5,CYCS,CYR61,DAB2,DAD1,DAP,DAPL1,DDIT4,DDX47,DIO3,DLC1,DNAJC10,DNM1L,DPF1,DYRK2,EMC4,ENSG00000168824,ERBB4,ERN1,ETV6,EYA2,FADD,FAF1,FAP,FEM1B,FOXO1,G2…
GO Biological Process	GO:1902105	regulation of leukocyte differentiation	24	1.75037e-20	2.25851e-16	9.41045e-18	2.13814	84.1852	180	0.0286539	0.0612662	111	9.86317e-08	0.00127264	1.14653e-05	1.8581	37.673	70	252	0.0252434	0.277778	v_1024,v_1025,v_1026,v_1027,v_1028,v_1029,v_1069,v_1083,v_1183,v_1184,v_1185,v_1186,v_1187,v_1188,v_1189,v_1190,v_1191,v_1192,v_1193,v_1194,v_120,v_1209,v_1210,v_1211,v_1212,v_1213,v_1214,v_1215,v_124,v_1284,v_1285,v_1286,v_1287,v_1288,v_1289,v_1290,v_1291,v_1292,v_1293,v_1294,v_1295,v_1296,v_1297,v_1298,v_1315,v_1316,v_1317,v_1318,v_134,v_135,v_136,v_1367,v_1375,v_1445,v_1446,v_1447,v_1448,v_144…	ABL1,ACIN1,ADA,ANXA1,AXL,BGLAP,BRAF,CAMK4,CD28,CD83,CDK6,CEBPB,CREB1,CTLA4,CYP26B1,DUSP10,FADD,FBN1,FBXO7,FOS,FOXP1,GLI3,GPR68,HLX,IFNG,IL15,IL1RL2,IL20,IL5,IL6,IL7,IL7R,INHBA,IRF1,JUN,KITLG,KLF10,LIF,LRRC17,MAFB,MMP14,MYB,NF1,NFATC2,PIK3R1,POU4F2,PPP2R3C,PRDM1,PRKCA,RARA,RASGRP1,RIPK2,RUNX1,SHB,SHH,SMAD7,SOCS1,SOX13,SYK,TFE3,TGFB1,TGFBR2,TJP2,TLR4,UBASH3B,VNN1,ZEB1,ZFP36L1,ZFP36L2,ZMIZ1
GO Biological Process	GO:0033993	response to lipid	25	1.76077e-20	2.27193e-16	9.08771e-18	1.58468	262.514	416	0.0893511	0.141593	69	4.87071e-09	6.28468e-05	9.10823e-07	1.49182	124.68	186	834	0.0670754	0.223022	v_1005,v_1020,v_1032,v_1045,v_1063,v_1064,v_1065,v_1066,v_1067,v_107,v_1083,v_1093,v_1094,v_1095,v_1096,v_1097,v_1098,v_11,v_1138,v_114,v_115,v_116,v_1183,v_1184,v_1185,v_1186,v_1187,v_1188,v_1189,v_1190,v_1191,v_1192,v_1193,v_1194,v_12,v_1209,v_1210,v_1211,v_1212,v_1213,v_1214,v_1227,v_1239,v_1240,v_1241,v_1242,v_1243,v_1251,v_1261,v_1284,v_1285,v_1286,v_1287,v_1288,v_1289,v_1290,v_1291,v_1292,v…	ABCA1,ABHD2,ABL1,ABR,ADCY1,AKIRIN2,ANXA1,ARG1,ASXL1,ATP2B1,AXL,BCHE,BDKRB1,BGLAP,BID,BRINP1,CACTIN,CAV1,CCND1,CCRN4L,CD36,CD38,CDK19,CDK6,CDKN1B,CEBPB,CFLAR,CLDN1,CLDN4,CNGA3,CNR2,CREB1,CSF2,CSNK2B,CTGF,CXCL2,CYP26B1,DAG1,DDIT4,DDX18,DKK1,DNM1L,DUSP1,DUSP10,EDN1,EGFR,ENG,EPHA3,ESR2,ESRRB,ETS1,F2R,FBXO32,FGF10,FHL2,FKBP4,FMO1,FOS,FOSB,FOSL1,FOXO1,FOXP1,FOXP2,GATA4,GCH1,GFI1,GLDC,HDAC2,HMGCS1,HNF4G…
GO Biological Process	GO:0008284	positive regulation of cell proliferation	26	1.81026e-20	2.33578e-16	8.98377e-18	1.5494	291.081	451	0.0990745	0.153506	49	1.08503e-09	1.40001e-05	2.85717e-07	1.50642	128.118	193	857	0.0695997	0.225204	v_1005,v_1020,v_1045,v_1063,v_1064,v_1065,v_1066,v_1067,v_107,v_1083,v_1088,v_1089,v_1090,v_1091,v_1092,v_1093,v_1094,v_1095,v_1096,v_1097,v_1098,v_111,v_112,v_113,v_114,v_115,v_1156,v_116,v_117,v_1178,v_1179,v_1180,v_1181,v_1182,v_1183,v_1184,v_1185,v_1186,v_1187,v_1188,v_1189,v_1190,v_1191,v_1192,v_1193,v_1194,v_1208,v_1212,v_1213,v_1214,v_1215,v_1230,v_1231,v_1232,v_1233,v_1234,v_1239,v_1240,v…	ABL1,ADA,ADRA1D,AKIRIN2,AKR1B1,ANXA1,ANXA2,ARG1,ATF3,BAMBI,BCL2L1,BMP10,BMP5,BMPR2,BNC1,CALCRL,CAV2,CCK,CCND1,CCND2,CD28,CD38,CD47,CDC7,CDH13,CDK13,CDK6,CDKN1B,CFLAR,COL18A1,CSF2,CTGF,CUL3,CXCL12,CYR61,DCT,DERL2,DLX6,DMRTA2,DPP4,EDN1,EDN2,EFNB1,EFNB2,EGF,EGFR,EPGN,ERBB4,ERN1,ETS1,F2R,FADD,FAM60A,FAM98B,FGF10,FGF2,FGF20,FGF5,FGF7,FGFBP1,FGFR1,FN1,FOSL1,FOSL2,FOXG1,FOXP1,FOXP2,FTMT,FXN,GADD45GIP1,G…
GO Biological Process	GO:0042327	positive regulation of phosphorylation	27	2.17004e-20	2.8e-16	1.03704e-17	1.52996	307.851	471	0.104783	0.160313	93	1.87742e-08	0.000242244	2.60477e-06	1.4329	145.161	208	971	0.075009	0.214212	v_1036,v_1037,v_1038,v_1045,v_1064,v_1065,v_1066,v_1067,v_107,v_1088,v_1089,v_1090,v_1091,v_1092,v_111,v_1113,v_1115,v_1116,v_1117,v_1118,v_112,v_113,v_114,v_1141,v_115,v_1156,v_116,v_117,v_1183,v_1184,v_1185,v_1186,v_1187,v_1188,v_1189,v_1190,v_1191,v_1192,v_1193,v_1194,v_1199,v_12,v_1200,v_1201,v_1202,v_1203,v_1209,v_1210,v_1211,v_1212,v_1213,v_1214,v_1224,v_1227,v_1228,v_1229,v_1239,v_124,v_12…	ABI1,ABL1,ACKR3,ADCY1,AKAP13,ALK,ANXA2,ARL2BP,AXIN2,BCL10,BMP10,BMP3,BMP5,BMPER,BMPR2,BRAF,C1QTNF1,CAB39,CAMK2B,CAV1,CAV2,CCK,CCND1,CCND2,CCNL1,CCNY,CD36,CD44,CDH2,CDK20,CDKN1B,CENPE,CFLAR,CKS1B,COPS8,CSF2,CSNK2B,CSPG4,CTGF,CYR61,DAB2,DAG1,DKK1,DUSP5,DUSP6,ECT2,EDN1,EGF,EGFR,ENG,ENSG00000091436,EPGN,EPHA4,ERBB4,ERN1,ESRRB,ETAA1,F2R,FAM150A,FGD2,FGF10,FGF2,FGF20,FGF7,FGFR1,FRS2,FYN,FZD8,GADD45B,GA…
GO Biological Process	GO:0033674	positive regulation of kinase activity	28	2.59555e-20	3.34904e-16	1.19609e-17	1.71973	183.169	315	0.0623447	0.107216	38	4.03153e-10	5.20188e-06	1.36892e-07	1.67229	80.7278	135	540	0.0486837	0.25	v_1088,v_1089,v_1090,v_1091,v_1092,v_111,v_1113,v_1115,v_1116,v_1117,v_1118,v_112,v_113,v_114,v_1141,v_115,v_1156,v_116,v_117,v_1224,v_1227,v_1239,v_1240,v_1241,v_1242,v_1243,v_1265,v_1266,v_1267,v_1268,v_1269,v_1270,v_1271,v_1272,v_1273,v_1274,v_1275,v_1276,v_1277,v_1283,v_1303,v_1326,v_1327,v_1330,v_1331,v_1367,v_1410,v_1411,v_1418,v_1419,v_1420,v_1434,v_1447,v_1448,v_1449,v_1482,v_1483,v_1491,…	ABI1,ABL1,ADCY1,AKAP13,ALK,BRAF,CAB39,CAMK2B,CCND1,CCND2,CCNL1,CCNY,CDK20,CDKN1B,CENPE,CKS1B,COPS8,CSPG4,CYR61,DAG1,DKK1,DUSP5,DUSP6,ECT2,EDN1,EGF,EGFR,ENSG00000091436,EPGN,EPHA4,ERN1,ETAA1,F2R,FAM150A,FGD2,FGF10,FGF2,FGFR1,FRS2,FZD8,GADD45B,GADD45G,GCG,GREM1,GRM1,GRM5,HGF,HTR2A,IFNG,IL1B,IQGAP1,IRAK2,IRS1,ITGB1BP1,JAK2,KIAA1199,KIF14,KITLG,KRAS,KRIT1,LAT,LPAR1,MAP2K3,MAP2K4,MAP2K6,MAP3K2,MAP3K4,…
GO Biological Process	GO:0009611	response to wounding	29	2.60283e-20	3.35843e-16	1.15808e-17	1.76764	164.061	290	0.0558411	0.0987066	190	4.30726e-06	0.0555766	0.000292508	1.47306	82.8208	122	554	0.0439957	0.220217	v_1036,v_1037,v_1038,v_1045,v_1063,v_1064,v_1065,v_1066,v_1067,v_1088,v_1089,v_1090,v_1091,v_1092,v_1156,v_1161,v_1162,v_1168,v_1183,v_1184,v_1185,v_1186,v_1187,v_1188,v_1189,v_1190,v_1191,v_1192,v_1193,v_1194,v_1212,v_1213,v_1214,v_1215,v_1227,v_1239,v_1240,v_1241,v_1242,v_1243,v_1261,v_1299,v_130,v_1300,v_1301,v_1302,v_131,v_1312,v_1313,v_132,v_1326,v_1327,v_1354,v_1355,v_1356,v_1357,v_1358,v_1…	ABHD2,ACTG1,ADIPOR2,ADORA2A,ANO6,ANXA1,ANXA5,ARG1,AXL,CAPZA1,CBX5,CD36,CD44,CD9,CFLAR,COL1A2,COL3A1,CPQ,CTGF,CYR61,DAG1,DCBLD2,DDR1,DGKB,DGKD,DGKH,DGKI,DHFR,DOCK9,DST,EGFR,EHD1,ELK3,ERBB4,ETS1,F2R,F2RL2,FGF10,FGF2,FGF7,FGFR1OP2,FN1,FYN,GAP43,GATA4,GLI3,GNA12,GNA15,HDAC2,HIF1A,IGFBP1,IL1A,IL6,IRF1,IRF2,ITGA2,ITPR2,ITPR3,JAK2,JUN,KCNK2,LAT,MAP2K4,MAP3K5,MATN2,MTPN,MYF6,MYL12A,NF1,NINJ1,NOL3,NRG1,NR…
GO Biological Process	GO:0051707	response to other organism	30	3.06934e-20	3.96037e-16	1.32013e-17	1.76137	165.78	292	0.0564263	0.0993873	1197	0.0156724	1	0.16894	1.1886	115.261	137	771	0.049405	0.177691	v_1020,v_1029,v_1032,v_1045,v_1063,v_107,v_1093,v_1094,v_1095,v_1096,v_1097,v_1098,v_111,v_112,v_113,v_114,v_115,v_116,v_1183,v_1184,v_1185,v_1186,v_1187,v_1188,v_1189,v_1190,v_1191,v_1192,v_1193,v_1194,v_1198,v_12,v_123,v_1261,v_1284,v_1285,v_1286,v_1287,v_1288,v_1289,v_1290,v_1291,v_1292,v_1293,v_1294,v_1295,v_1296,v_1297,v_1298,v_1335,v_134,v_1342,v_135,v_136,v_137,v_1385,v_1392,v_1393,v_1447,…	ABCA1,ABCC9,ABL1,ABR,ADAMTS5,AKIRIN2,ARG1,ATG5,ATG7,AXL,BAIAP2,BCL10,BCL2L1,BDKRB1,BPI,CACTIN,CAV1,CCRN4L,CD36,CD47,CDK19,CDK6,CEBPB,CLDN1,CNR2,CSF2,CXCL12,CXCL2,DDIT4,DDX58,DEFB136,DUSP10,EDN1,EEF1G,ERAP1,EXOSC5,F2R,FADD,FGF10,FMO1,FOS,FOSL1,FOXP1,GAPDH,GBP1,GCH1,GFI1,HDAC2,HIST1H2BJ,HMGA2,HNRNPUL1,ICAM1,IFIH1,IFNAR1,IFNAR2,IFNE,IFNG,IFNGR2,IKBKE,IL1B,IL33,IL6,IL8,IRAK2,IRF1,IRF2,IRF5,IRF9,ISG20…
GO Biological Process	GO:0030335	positive regulation of cell migration	31	3.90908e-20	5.04388e-16	1.62706e-17	1.78135	157.746	281	0.0536916	0.0956433	85	1.04028e-08	0.000134228	1.57915e-06	1.70009	62.9378	107	421	0.0385864	0.254157	v_107,v_111,v_1115,v_1116,v_1117,v_112,v_113,v_1132,v_1133,v_1134,v_1135,v_1136,v_114,v_115,v_1156,v_116,v_1178,v_1179,v_1180,v_1181,v_1182,v_1183,v_1184,v_1185,v_1186,v_1187,v_1188,v_1189,v_1190,v_1191,v_1192,v_1193,v_1194,v_12,v_1239,v_1240,v_1241,v_1242,v_1243,v_1262,v_1263,v_1264,v_1265,v_1266,v_1267,v_1268,v_1269,v_1270,v_1271,v_1272,v_1273,v_1274,v_1275,v_1276,v_1277,v_1278,v_1279,v_1280,v_…	ABL1,ACKR3,ACTN4,ANO6,ARHGEF7,BCAR1,BDKRB1,BMPR2,CCBE1,CDH13,CLASP1,CLASP2,COL18A1,CXCL12,CXCL2,CYR61,DAB2,EDN1,EDN2,EGF,EGFR,ETS1,F2R,FADD,FBXO31,FGF10,FGF2,FGF7,FGFR1,FN1,FOXP1,GPSM3,HAS2,HDAC4,HDAC9,HGF,HIF1A,ICAM1,IFNG,IL1A,IL1B,IL1R1,IL6,IL8,IQGAP1,IRS2,ITGA2,ITGA6,ITGB1BP1,JAK2,JUN,KIAA1199,KIAA1462,KITLG,LPAR1,MDM2,MET,MMP14,MOSPD2,NRP1,NRP2,NTF3,NTRK3,PDGFA,PDGFC,PIK3R1,PLAA,PLCG1,POSTN,P…
GO Biological Process	GO:0045860	positive regulation of protein kinase activity	32	4.56634e-20	5.89195e-16	1.84124e-17	1.7385	173.138	301	0.0589306	0.102451	25	7.15193e-11	9.22814e-07	3.69126e-08	1.72836	75.7944	131	507	0.0472412	0.258383	v_1088,v_1089,v_1090,v_1091,v_1092,v_111,v_1113,v_1115,v_1116,v_1117,v_1118,v_112,v_113,v_114,v_1141,v_115,v_1156,v_116,v_117,v_1224,v_1227,v_1239,v_1240,v_1241,v_1242,v_1243,v_1265,v_1266,v_1267,v_1268,v_1269,v_1270,v_1271,v_1272,v_1273,v_1274,v_1275,v_1276,v_1277,v_1283,v_1303,v_1326,v_1327,v_1330,v_1331,v_1367,v_1410,v_1411,v_1418,v_1419,v_1420,v_1434,v_1447,v_1448,v_1449,v_1482,v_1483,v_1491,…	ABI1,ABL1,ADCY1,AKAP13,ALK,BRAF,CAB39,CAMK2B,CCND1,CCND2,CCNL1,CCNY,CDK20,CDKN1B,CENPE,CKS1B,COPS8,CSPG4,CYR61,DAG1,DKK1,DUSP5,DUSP6,ECT2,EDN1,EGF,EGFR,ENSG00000091436,EPGN,EPHA4,ERN1,ETAA1,F2R,FAM150A,FGD2,FGF10,FGF2,FGFR1,FRS2,FZD8,GADD45B,GADD45G,GCG,GREM1,GRM1,GRM5,HGF,HTR2A,IFNG,IL1B,IQGAP1,IRAK2,ITGB1BP1,JAK2,KIAA1199,KIF14,KITLG,KRAS,KRIT1,LAT,LPAR1,MAP2K3,MAP2K4,MAP2K6,MAP3K2,MAP3K4,MAP3K…
GO Biological Process	GO:0043066	negative regulation of apoptotic process	33	4.9633e-20	6.40414e-16	1.94065e-17	1.58911	253.601	403	0.0863174	0.137168	27	7.75946e-11	1.0012e-06	3.70816e-08	1.55041	125.128	194	837	0.0699603	0.23178	v_1029,v_1036,v_1037,v_1038,v_1045,v_1069,v_107,v_1083,v_1093,v_1094,v_1095,v_1096,v_1097,v_1098,v_1100,v_1101,v_1102,v_1103,v_1104,v_1105,v_1132,v_1133,v_1134,v_1135,v_1136,v_1144,v_117,v_1178,v_1179,v_1180,v_1181,v_1182,v_1183,v_1184,v_1185,v_1186,v_1187,v_1188,v_1189,v_1190,v_1191,v_1192,v_1193,v_1194,v_1196,v_12,v_121,v_1212,v_1213,v_1214,v_1215,v_122,v_1237,v_1239,v_124,v_1240,v_1241,v_1242,…	ABL1,ACKR3,ACTC1,ADA,ADORA2A,AHI1,AKR1B1,ANXA1,ANXA5,APIP,ATG5,AXL,BCL10,BCL2L1,BCL2L10,BDKRB2,BDNF,BID,BIRC2,BIRC3,BMP5,BRAF,BRE,CAPN3,CAST,CAV1,CCND2,CD38,CD44,CDKN1B,CEBPB,CFDP1,CFLAR,CIDEA,CITED2,CRYAA,CSF2,CTH,CTTN,CXCL12,CYR61,DAB2,DAD1,DKK1,DNAJB6,DUSP1,EDN1,EGFR,ERBB4,ERC1,ERCC5,EYA2,EYA3,F2R,FADD,FAM129B,FANK1,FGF10,FGF20,FHL2,FIGNL1,FOXC1,FOXO1,FOXP1,FXN,FYN,GCG,GLI3,GOLPH3,GREM1,GSK3B,…
GO Biological Process	GO:0043207	response to external biotic stimulus	34	8.88614e-20	1.14658e-15	3.37229e-17	1.74748	167.098	292	0.0568746	0.0993873	1239	0.0176611	1	0.183923	1.184	115.71	137	774	0.049405	0.177003	v_1020,v_1029,v_1032,v_1045,v_1063,v_107,v_1093,v_1094,v_1095,v_1096,v_1097,v_1098,v_111,v_112,v_113,v_114,v_115,v_116,v_1183,v_1184,v_1185,v_1186,v_1187,v_1188,v_1189,v_1190,v_1191,v_1192,v_1193,v_1194,v_1198,v_12,v_123,v_1261,v_1284,v_1285,v_1286,v_1287,v_1288,v_1289,v_1290,v_1291,v_1292,v_1293,v_1294,v_1295,v_1296,v_1297,v_1298,v_1335,v_134,v_1342,v_135,v_136,v_137,v_1385,v_1392,v_1393,v_1447,…	ABCA1,ABCC9,ABL1,ABR,ADAMTS5,AKIRIN2,ARG1,ATG5,ATG7,AXL,BAIAP2,BCL10,BCL2L1,BDKRB1,BPI,CACTIN,CAV1,CCRN4L,CD36,CD47,CDK19,CDK6,CEBPB,CLDN1,CNR2,CSF2,CXCL12,CXCL2,DDIT4,DDX58,DEFB136,DUSP10,EDN1,EEF1G,ERAP1,EXOSC5,F2R,FADD,FGF10,FMO1,FOS,FOSL1,FOXP1,GAPDH,GBP1,GCH1,GFI1,HDAC2,HIST1H2BJ,HMGA2,HNRNPUL1,ICAM1,IFIH1,IFNAR1,IFNAR2,IFNE,IFNG,IFNGR2,IKBKE,IL1B,IL33,IL6,IL8,IRAK2,IRF1,IRF2,IRF5,IRF9,ISG20…
GO Biological Process	GO:0071363	cellular response to growth factor stimulus	35	1.2624e-19	1.62888e-15	4.65393e-17	1.71639	178.281	306	0.060681	0.104152	18	3.97883e-12	5.13389e-08	2.85216e-09	1.81522	69.9641	127	468	0.0457988	0.271367	v_1002,v_1003,v_1036,v_1037,v_1038,v_1045,v_1054,v_1055,v_1056,v_1057,v_1063,v_1064,v_1065,v_1066,v_1067,v_1178,v_1179,v_1180,v_1181,v_1182,v_1183,v_1184,v_1185,v_1186,v_1187,v_1188,v_1189,v_1190,v_1191,v_1192,v_1193,v_1194,v_1239,v_1240,v_1241,v_1242,v_1243,v_1259,v_1260,v_1265,v_1266,v_1267,v_1268,v_1269,v_1270,v_1271,v_1272,v_1273,v_1274,v_1275,v_1276,v_1277,v_1299,v_1300,v_1301,v_1302,v_1305,…	ADAMTS12,ARG1,BAIAP2,BAMBI,BCAR1,BGLAP,BMP10,BMP3,BMP5,BMPR1B,BMPR2,BRAF,CAV1,CD44,CDC5L,CFLAR,CLDN1,CLEC3B,COL1A2,COL3A1,COL4A2,CREB1,CTGF,DDIT4,EDN1,EEF1A1,EGFR,EHD1,ENG,ERBB4,ERN1,FAT4,FBN1,FGF10,FGF12,FGF2,FGF20,FGF5,FGF7,FGFBP1,FGFR1,FLRT2,FOS,FOXC1,FRS2,FSTL1,FYN,GDF10,HAS2,HDAC2,HGF,HIPK2,HNRNPH1,ID1,IL6,IL8,IQGAP1,ITGB1BP1,JUN,KLF10,KLF4,LIMS1,MAGI2,MCM7,MDM2,MEF2C,NDST1,NGF,NR3C1,NRP1,NR…
GO Biological Process	GO:0060759	regulation of response to cytokine stimulus	36	1.5886e-19	2.04977e-15	5.69381e-17	2.63081	43.3327	114	0.014749	0.0388019	223	1.1412e-05	0.147249	0.000660309	1.8603	25.2648	47	169	0.0169491	0.278106	v_1063,v_1093,v_1094,v_1095,v_1096,v_1097,v_1098,v_111,v_112,v_113,v_114,v_1144,v_115,v_116,v_1183,v_1184,v_1185,v_1186,v_1187,v_1188,v_1189,v_1190,v_1191,v_1192,v_1193,v_1194,v_1196,v_1335,v_1447,v_1448,v_1449,v_1491,v_151,v_1522,v_1523,v_1554,v_1555,v_1556,v_1577,v_1578,v_1579,v_1580,v_1581,v_1659,v_1900,v_1920,v_1963,v_1964,v_202,v_203,v_204,v_2097,v_2198,v_2199,v_2308,v_2400,v_2401,v_2489,v_2…	ARG1,AXL,BIRC2,BIRC3,CACTIN,CAV1,DDX58,EDN1,FADD,FAM105B,GFI1,HIF1A,HIST1H2BJ,IFIH1,IFNAR1,IFNAR2,IFNG,IFNGR2,IL1R1,IL1R2,IL6,IRAK2,JAK2,KLF4,LIFR,LSM14A,NOL3,PARK2,PTPN1,PTPRC,PXDN,PYDC2,RFFL,RIPK2,RUNX1,SLIT2,SOCS1,SOCS3,SPPL2A,STAT1,SYK,TAX1BP1,TNFAIP3,TNFRSF1A,TRAF1,UBC,WNT5A
GO Biological Process	GO:0032101	regulation of response to external stimulus	37	1.65125e-19	2.1306e-15	5.75839e-17	1.64447	212.226	349	0.0722348	0.118788	300	4.934e-05	0.636634	0.00212211	1.3543	109.281	148	731	0.0533718	0.202462	v_1010,v_1011,v_1012,v_1013,v_1017,v_1018,v_1019,v_1024,v_1025,v_1026,v_1027,v_1028,v_1029,v_1032,v_1036,v_1037,v_1038,v_1063,v_107,v_1093,v_1094,v_1095,v_1096,v_1097,v_1098,v_1115,v_1116,v_1117,v_1156,v_1183,v_1184,v_1185,v_1186,v_1187,v_1188,v_1189,v_1190,v_1191,v_1192,v_1193,v_1194,v_12,v_1239,v_124,v_1240,v_1241,v_1242,v_1243,v_1261,v_1265,v_1266,v_1267,v_1268,v_1269,v_1270,v_1271,v_1272,v_12…	ABR,ADA,ADAMTS12,ADORA2A,ANO6,ANXA1,ANXA2,AP1S3,ARG1,BIRC2,BIRC3,BMPR2,BRAF,C1QTNF1,C9,CACTIN,CALCRL,CAPN3,CAV1,CCK,CD28,CD36,CD47,CD9,CDH13,CDK19,CLASP1,CLASP2,CLOCK,CNR2,CXCL12,CXCL2,DDX58,DUSP10,EDN1,EDN2,EFNB2,EGFR,EPHA4,ETS1,F2R,FAM105B,FAM46A,FAP,FGF10,FGF2,FGFR1,FOXP1,FYN,GPSM3,GREM1,HGF,IFNG,IL15,IL1B,IL1R1,IL1R2,IL1RL1,IL1RL2,IL20,IL33,IL6,IL8,ITGA2,JAK2,KLF4,KRIT1,LDLR,LPAR1,MET,METRNL,…
GO Biological Process	GO:0042060	wound healing	38	1.65911e-19	2.14075e-15	5.63356e-17	1.83758	135.504	249	0.0461212	0.0847515	229	1.30856e-05	0.168843	0.000737305	1.48966	69.8146	104	467	0.0375045	0.222698	v_1036,v_1037,v_1038,v_1045,v_1088,v_1089,v_1090,v_1091,v_1092,v_1156,v_1161,v_1162,v_1168,v_1183,v_1184,v_1185,v_1186,v_1187,v_1188,v_1189,v_1190,v_1191,v_1192,v_1193,v_1194,v_1212,v_1213,v_1214,v_1215,v_1227,v_1239,v_1240,v_1241,v_1242,v_1243,v_1261,v_1299,v_1300,v_1301,v_1302,v_1312,v_1313,v_1326,v_1327,v_1354,v_1355,v_1356,v_1357,v_1358,v_1359,v_1360,v_1361,v_1375,v_1381,v_1382,v_1383,v_1418,…	ACTG1,ADIPOR2,ADORA2A,ANO6,ANXA1,ANXA5,AXL,CAPZA1,CBX5,CD36,CD44,CD9,CFLAR,COL1A2,COL3A1,CPQ,CYR61,DAG1,DCBLD2,DDR1,DGKB,DGKD,DGKH,DGKI,DOCK9,EGFR,EHD1,ELK3,ERBB4,ETS1,F2R,F2RL2,FGF10,FGF2,FGFR1OP2,FN1,FYN,GAP43,GATA4,GLI3,GNA12,GNA15,HDAC2,HIF1A,IGFBP1,IL1A,IL6,IRF1,IRF2,ITGA2,ITPR2,ITPR3,JAK2,LAT,MAP3K5,MTPN,MYF6,MYL12A,NF1,NINJ1,NRG1,PDGFA,PDGFC,PIK3CG,PIK3R1,PKM,PLSCR1,POSTN,PPARA,PPARD,PRCP,…
GO Biological Process	GO:0051347	positive regulation of transferase activity	39	1.92233e-19	2.48038e-15	6.35995e-17	1.63176	218.783	357	0.0744665	0.121511	41	5.27894e-10	6.81142e-06	1.66132e-07	1.58842	101.358	161	678	0.0580599	0.237463	v_1088,v_1089,v_1090,v_1091,v_1092,v_110,v_111,v_1113,v_1115,v_1116,v_1117,v_1118,v_112,v_113,v_114,v_1141,v_115,v_1155,v_1156,v_116,v_117,v_1224,v_1227,v_1239,v_1240,v_1241,v_1242,v_1243,v_1265,v_1266,v_1267,v_1268,v_1269,v_1270,v_1271,v_1272,v_1273,v_1274,v_1275,v_1276,v_1277,v_1283,v_1303,v_1326,v_1327,v_1330,v_1331,v_1367,v_1410,v_1411,v_1418,v_1419,v_1420,v_1434,v_1447,v_1448,v_1449,v_1461,v…	ABI1,ABL1,ADCY1,AKAP13,ALK,ANAPC15,BRAF,CAB39,CAMK2B,CCND1,CCND2,CCNL1,CCNY,CCT2,CDC14B,CDC16,CDK20,CDKN1B,CENPE,CKS1B,COPS8,CSPG4,CYR61,DAG1,DCUN1D1,DCUN1D3,DKK1,DUSP5,DUSP6,ECT2,EDN1,EGF,EGFR,ENSG00000091436,EPGN,EPHA4,EPM2AIP1,ERN1,ETAA1,F2R,FAM150A,FGD2,FGF10,FGF2,FGFR1,FRS2,FZD8,GADD45B,GADD45G,GCG,GREM1,GRHL2,GRM1,GRM5,HGF,HTR2A,IFNG,IL1B,IQGAP1,IRAK2,IRS1,ITGB1BP1,JAK2,KIAA1199,KIF14,KITLG…
GO Biological Process	GO:0045766	positive regulation of angiogenesis	40	2.86311e-19	3.69427e-15	9.23567e-17	2.58367	44.8974	116	0.0152816	0.0394826	337	0.000109801	1	0.00420405	1.847	20.0325	37	134	0.0133429	0.276119	v_107,v_1115,v_1116,v_1117,v_1178,v_1179,v_1180,v_1181,v_1182,v_12,v_1265,v_1266,v_1267,v_1268,v_1269,v_1270,v_1271,v_1272,v_1273,v_1274,v_1275,v_1276,v_1277,v_1362,v_1363,v_1364,v_1381,v_1382,v_1383,v_158,v_1671,v_1672,v_1677,v_1678,v_1679,v_1815,v_1823,v_1824,v_1825,v_1826,v_1827,v_1828,v_1829,v_1830,v_1944,v_200,v_2087,v_2088,v_2089,v_2090,v_2091,v_2092,v_2093,v_2094,v_2095,v_215,v_216,v_217,v…	ABL1,CCBE1,DDAH1,ENG,ERAP1,ETS1,FGF2,GATA4,GREM1,HDAC9,HGF,HIF1A,HIPK2,HMGA2,IL1A,IL1B,IL8,KIAA1462,NRP1,PDCL3,PLCG1,PRKCA,PRKD1,PTGS2,RHOB,RRAS,RUNX1,SASH1,SEMA5A,STAT3,TGFBR2,THBS1,TWIST1,VEGFA,VEGFC,WNT5A,ZC3H12A
GO Biological Process	GO:0001934	positive regulation of protein phosphorylation	41	3.04629e-19	3.93063e-15	9.5869e-17	1.52397	296.594	452	0.100951	0.153846	95	2.19497e-08	0.000283217	2.98123e-06	1.44163	138.732	200	928	0.072124	0.215517	v_1036,v_1037,v_1038,v_1045,v_1064,v_1065,v_1066,v_1067,v_107,v_1088,v_1089,v_1090,v_1091,v_1092,v_111,v_1113,v_1115,v_1116,v_1117,v_1118,v_112,v_113,v_114,v_1141,v_115,v_1156,v_116,v_117,v_1183,v_1184,v_1185,v_1186,v_1187,v_1188,v_1189,v_1190,v_1191,v_1192,v_1193,v_1194,v_1199,v_12,v_1200,v_1201,v_1202,v_1203,v_1209,v_1210,v_1211,v_1212,v_1213,v_1214,v_1224,v_1227,v_1228,v_1229,v_1239,v_124,v_12…	ABI1,ABL1,ACKR3,ADCY1,AKAP13,ALK,ANXA2,ARL2BP,AXIN2,BMP10,BMP3,BMP5,BMPER,BMPR2,BRAF,C1QTNF1,CAB39,CAMK2B,CAV1,CAV2,CCK,CCND1,CCND2,CCNL1,CCNY,CD36,CD44,CDH2,CDK20,CDKN1B,CENPE,CFLAR,CKS1B,COPS8,CSF2,CSNK2B,CSPG4,CTGF,CYR61,DAB2,DAG1,DKK1,DUSP5,DUSP6,ECT2,EDN1,EGF,EGFR,ENG,ENSG00000091436,EPGN,EPHA4,ERBB4,ERN1,ETAA1,F2R,FAM150A,FGD2,FGF10,FGF2,FGF20,FGF7,FGFR1,FRS2,FYN,FZD8,GADD45B,GADD45G,GCG,GD…
GO Biological Process	GO:0032147	activation of protein kinase activity	42	3.12724e-19	4.03507e-15	9.60732e-17	1.94486	108.491	211	0.0369268	0.0718176	101	4.09685e-08	0.000528616	5.23383e-06	1.78377	47.0912	84	315	0.0302921	0.266667	v_1088,v_1089,v_1090,v_1091,v_1092,v_1113,v_1118,v_1141,v_117,v_1227,v_1239,v_1240,v_1241,v_1242,v_1243,v_1265,v_1266,v_1267,v_1268,v_1269,v_1270,v_1271,v_1272,v_1273,v_1274,v_1275,v_1276,v_1277,v_1330,v_1331,v_1367,v_1410,v_1411,v_1418,v_1447,v_1448,v_1449,v_1491,v_154,v_155,v_1553,v_1554,v_1555,v_1556,v_156,v_1564,v_1585,v_1586,v_1587,v_1588,v_1589,v_1590,v_1591,v_1592,v_1593,v_1594,v_1595,v_15…	ABL1,ADCY1,ALK,BRAF,CAB39,COPS8,CSPG4,DUSP5,DUSP6,ECT2,EGF,EGFR,ENSG00000091436,EPGN,ERN1,F2R,FGF10,FGF2,FRS2,GADD45B,GADD45G,GREM1,GRM1,HGF,IL1B,IRAK2,ITGB1BP1,JAK2,KIF14,LPAR1,MAP2K3,MAP2K4,MAP2K6,MAP3K2,MAP3K4,MAP3K5,MAP3K7CL,MAP4K4,MAP4K5,MAPK10,MAPK8IP3,MAPKAP1,MDFIC,NEK1,NGF,NKX3-1,NRG1,NRK,NTF3,NTRK3,PDGFC,PLCG1,PPP2R3C,PRLR,PRNP,PRR5,PTPN1,RAPGEF1,RGCC,RICTOR,RIPK2,RPTOR,SHC1,STK10,STK39,…
GO Biological Process	GO:2000773	negative regulation of cellular senescence	43	3.69347e-19	4.76568e-15	1.1083e-16	7.68188	4.426	34	0.00150647	0.0115725	1412	0.023559	1	0.215285	2.78714	1.79395	5	12	0.0018031	0.416667	v_1178,v_1179,v_1180,v_1181,v_1182,v_1284,v_1285,v_1286,v_1287,v_1288,v_1289,v_1290,v_1291,v_1292,v_1293,v_1294,v_1295,v_1296,v_1297,v_1298,v_1427,v_1428,v_1677,v_1678,v_1679,v_2087,v_2088,v_2089,v_2090,v_2091,v_2092,v_2093,v_2094,v_2095	ABL1,CDK6,HMGA2,PRKDC,TWIST1
GO Biological Process	GO:0043069	negative regulation of programmed cell death	44	4.91306e-19	6.33932e-15	1.44075e-16	1.56696	257.187	403	0.087538	0.137168	30	1.57126e-10	2.0274e-06	6.75801e-08	1.53638	126.922	195	849	0.0703209	0.229682	v_1029,v_1036,v_1037,v_1038,v_1045,v_1069,v_107,v_1083,v_1093,v_1094,v_1095,v_1096,v_1097,v_1098,v_1100,v_1101,v_1102,v_1103,v_1104,v_1105,v_1132,v_1133,v_1134,v_1135,v_1136,v_1144,v_117,v_1178,v_1179,v_1180,v_1181,v_1182,v_1183,v_1184,v_1185,v_1186,v_1187,v_1188,v_1189,v_1190,v_1191,v_1192,v_1193,v_1194,v_1196,v_12,v_121,v_1212,v_1213,v_1214,v_1215,v_122,v_1237,v_1239,v_124,v_1240,v_1241,v_1242,…	ABL1,ACKR3,ACTC1,ADA,ADORA2A,AHI1,AKR1B1,ANXA1,ANXA5,APIP,ATG5,AXL,BCL10,BCL2L1,BCL2L10,BDKRB2,BDNF,BID,BIRC2,BIRC3,BMP5,BRAF,BRE,CAPN3,CAST,CAV1,CCND2,CD38,CD44,CDKN1B,CEBPB,CFDP1,CFLAR,CIDEA,CITED2,CRYAA,CSF2,CTH,CTTN,CXCL12,CYR61,DAB2,DAD1,DKK1,DNAJB6,DUSP1,EDN1,EGFR,ERBB4,ERC1,ERCC5,EYA2,EYA3,F2R,FADD,FAM129B,FANK1,FGF10,FGF20,FHL2,FIGNL1,FOXC1,FOXO1,FOXP1,FXN,FYN,GCG,GLI3,GOLPH3,GREM1,GSK3B,…
GO Biological Process	GO:0046649	lymphocyte activation	45	9.82792e-19	1.2681e-14	2.81799e-16	1.93847	106.785	207	0.0363461	0.0704561	1315	0.0216331	1	0.212267	1.27229	51.8751	66	347	0.0238009	0.190202	v_1029,v_1036,v_1037,v_1038,v_1054,v_111,v_112,v_113,v_114,v_115,v_116,v_1178,v_1179,v_1180,v_1181,v_1182,v_1183,v_1184,v_1185,v_1186,v_1187,v_1188,v_1189,v_1190,v_1191,v_1192,v_1193,v_1194,v_1212,v_1213,v_1214,v_1215,v_1222,v_1223,v_1237,v_1284,v_1285,v_1286,v_1287,v_1288,v_1289,v_1290,v_1291,v_1292,v_1293,v_1294,v_1295,v_1296,v_1297,v_1298,v_1326,v_1327,v_1367,v_1375,v_1427,v_1428,v_1436,v_1445…	ABL1,ADA,ANXA1,APBB1IP,ATG5,AXL,AZI2,BRAF,CD28,CDH17,CDK6,CHD7,CXADR,CYP26B1,DOCK10,DPP4,EOMES,FADD,FOXP1,FYN,FZD8,GLI3,HDAC4,HDAC9,ICAM1,ICOSLG,IFNAR1,IFNE,IFNG,IKZF1,IL15,IL6,IL7,IL7R,IRF1,ITGB1,KLF6,LAT,MAFB,MEF2C,MLH1,NEDD4,PIK3CG,PIK3R1,POLM,PRDX1,PRKDC,PRLR,PTGER4,PTPRC,RBPJ,RIPK2,RUNX2,SEMA4A,SHB,SHH,SMAD3,STAT3,SWAP70,SYK,TGFB1,THEMIS,TLR4,TNFSF8,ZFP36L1,ZFP36L2
GO Biological Process	GO:0030098	lymphocyte differentiation	46	1.08694e-18	1.40248e-14	3.04887e-16	2.14615	75.4839	162	0.0256923	0.0551396	1206	0.0163028	1	0.174424	1.36823	32.8891	45	220	0.0162279	0.204545	v_1029,v_1054,v_111,v_112,v_113,v_114,v_115,v_116,v_1178,v_1179,v_1180,v_1181,v_1182,v_1183,v_1184,v_1185,v_1186,v_1187,v_1188,v_1189,v_1190,v_1191,v_1192,v_1193,v_1194,v_1212,v_1213,v_1214,v_1215,v_1222,v_1223,v_1237,v_1284,v_1285,v_1286,v_1287,v_1288,v_1289,v_1290,v_1291,v_1292,v_1293,v_1294,v_1295,v_1296,v_1297,v_1298,v_1367,v_1375,v_1427,v_1428,v_1436,v_1445,v_1446,v_1451,v_1510,v_1511,v_1544…	ABL1,ADA,ANXA1,ATG5,AXL,BRAF,CD28,CDH17,CDK6,CHD7,DOCK10,EOMES,FADD,FOXP1,FZD8,GLI3,HDAC4,HDAC9,IFNE,IFNG,IKZF1,IL15,IL6,IL7,IL7R,IRF1,ITGB1,KLF6,MAFB,PIK3R1,POLM,PRKDC,PTGER4,PTPRC,RBPJ,RUNX2,SEMA4A,SHH,STAT3,SYK,TGFB1,THEMIS,TNFSF8,ZFP36L1,ZFP36L2
GO Biological Process	GO:2000147	positive regulation of cell motility	47	1.2637e-18	1.63055e-14	3.46926e-16	1.7341	162.043	281	0.0551543	0.0956433	107	5.64076e-08	0.000727827	6.80213e-06	1.64562	65.6287	108	439	0.038947	0.246014	v_107,v_111,v_1115,v_1116,v_1117,v_112,v_113,v_1132,v_1133,v_1134,v_1135,v_1136,v_114,v_115,v_1156,v_116,v_1178,v_1179,v_1180,v_1181,v_1182,v_1183,v_1184,v_1185,v_1186,v_1187,v_1188,v_1189,v_1190,v_1191,v_1192,v_1193,v_1194,v_12,v_1239,v_1240,v_1241,v_1242,v_1243,v_1262,v_1263,v_1264,v_1265,v_1266,v_1267,v_1268,v_1269,v_1270,v_1271,v_1272,v_1273,v_1274,v_1275,v_1276,v_1277,v_1278,v_1279,v_1280,v_…	ABL1,ACKR3,ACTN4,ANO6,ARHGEF7,BCAR1,BDKRB1,BMPR2,CCBE1,CDH13,CLASP1,CLASP2,COL18A1,CXCL12,CXCL2,CYR61,DAB2,EDN1,EDN2,EGF,EGFR,ETS1,F2R,FADD,FBXO31,FGF10,FGF2,FGF7,FGFR1,FN1,FOXP1,GPSM3,HAS2,HDAC4,HDAC9,HGF,HIF1A,ICAM1,IFNG,IL1A,IL1B,IL1R1,IL6,IL8,IQGAP1,IRS2,ITGA2,ITGA6,ITGB1BP1,JAK2,JUN,KIAA1199,KIAA1462,KITLG,LPAR1,MDM2,MET,MMP14,MOSPD2,NRP1,NRP2,NTF3,NTRK3,PDGFA,PDGFC,PIK3R1,PLAA,PLCG1,POSTN,P…
GO Biological Process	GO:1904018	positive regulation of vasculature development	48	1.69561e-18	2.18784e-14	4.558e-16	2.4115	52.2497	126	0.0177841	0.0428863	235	1.40113e-05	0.180788	0.000769312	1.90486	22.5739	43	151	0.0155067	0.284768	v_107,v_1115,v_1116,v_1117,v_1178,v_1179,v_1180,v_1181,v_1182,v_12,v_1265,v_1266,v_1267,v_1268,v_1269,v_1270,v_1271,v_1272,v_1273,v_1274,v_1275,v_1276,v_1277,v_1362,v_1363,v_1364,v_1381,v_1382,v_1383,v_158,v_1671,v_1672,v_1677,v_1678,v_1679,v_1815,v_1823,v_1824,v_1825,v_1826,v_1827,v_1828,v_1829,v_1830,v_1944,v_200,v_2087,v_2088,v_2089,v_2090,v_2091,v_2092,v_2093,v_2094,v_2095,v_215,v_216,v_217,v…	ABL1,CCBE1,CFLAR,CTH,DDAH1,EFNB2,ENG,ERAP1,ETS1,FGF2,GATA4,GREM1,HDAC9,HGF,HIF1A,HIPK2,HMGA2,IL1A,IL1B,IL8,KIAA1462,MYOCD,NRP1,PDCL3,PLCG1,PRKCA,PRKD1,PTGS2,RAPGEF2,RHOB,RRAS,RUNX1,SASH1,SEMA5A,SERPINB7,STAT3,TGFBR2,THBS1,TWIST1,VEGFA,VEGFC,WNT5A,ZC3H12A
GO Biological Process	GO:0032103	positive regulation of response to external stimulus	49	2.67677e-18	3.45384e-14	7.04865e-16	2.05962	84.4817	174	0.0287548	0.059224	403	0.000250186	1	0.0080103	1.53801	40.9619	63	274	0.0227191	0.229927	v_1032,v_1063,v_107,v_1115,v_1116,v_1117,v_1183,v_1184,v_1185,v_1186,v_1187,v_1188,v_1189,v_1190,v_1191,v_1192,v_1193,v_1194,v_1239,v_1240,v_1241,v_1242,v_1243,v_1326,v_1327,v_1335,v_1367,v_14,v_1419,v_1420,v_1447,v_1448,v_1449,v_1491,v_1494,v_1600,v_1601,v_1655,v_1656,v_1657,v_1823,v_1824,v_1825,v_1826,v_1827,v_1828,v_1829,v_1830,v_1843,v_1863,v_1864,v_1904,v_1905,v_1944,v_1959,v_1963,v_1964,v_2…	ANO6,ARG1,BMPR2,BRAF,CD28,CD47,CDH13,CDK19,CLOCK,CXCL12,CXCL2,EDN1,EDN2,EGFR,ETS1,FGF10,FGF2,FGFR1,GPSM3,IL15,IL1B,IL1RL1,IL33,IL6,IL8,ITGA2,JAK2,LDLR,LPAR1,MET,MOSPD2,NFKBIA,NLRP10,NRP1,NTF3,NTRK3,OSMR,PDE2A,PIK3CG,PRKCA,PRKD1,PTGER3,PTGER4,PTGS2,RIPK2,S1PR1,SASH1,SEMA5A,SLIT2,SMAD3,SNCA,SWAP70,TGFB1,TGM2,THBS1,TLR4,TNFRSF11A,TNFRSF1A,TNIP1,TUBB2B,VEGFA,VEGFC,WNT5A
GO Biological Process	GO:0051338	regulation of transferase activity	50	2.90194e-18	3.74437e-14	7.48874e-16	1.49117	313.847	468	0.106823	0.159292	35	3.00625e-10	3.87897e-06	1.10828e-07	1.48348	148.3	220	992	0.0793365	0.221774	v_1012,v_1013,v_1088,v_1089,v_109,v_1090,v_1091,v_1092,v_1093,v_1094,v_1095,v_1096,v_1097,v_1098,v_110,v_111,v_1113,v_1115,v_1116,v_1117,v_1118,v_112,v_113,v_114,v_1141,v_1144,v_115,v_1155,v_1156,v_116,v_117,v_1183,v_1184,v_1185,v_1186,v_1187,v_1188,v_1189,v_1190,v_1191,v_1192,v_1193,v_1194,v_1224,v_1227,v_1239,v_1240,v_1241,v_1242,v_1243,v_1254,v_1255,v_1265,v_1266,v_1267,v_1268,v_1269,v_1270,v_…	ABI1,ABL1,ADCY1,ADORA2A,AKAP13,ALK,ANAPC15,BRAF,CAB39,CAMK2B,CAV1,CBLB,CCND1,CCND2,CCNL1,CCNY,CCT2,CDC14B,CDC16,CDK20,CDKN1B,CDKN2A,CDKN2B,CDKN2C,CENPE,CHMP6,CKS1B,COPS8,CORO1C,CSNK2B,CSPG4,CYR61,DAG1,DCUN1D1,DCUN1D3,DKK1,DUSP1,DUSP10,DUSP16,DUSP2,DUSP4,DUSP5,DUSP6,ECT2,EDN1,EGF,EGFR,EIF4A2,ENSG00000091436,EPGN,EPHA4,EPM2AIP1,ERN1,ETAA1,F2R,FAF1,FAM150A,FBXO7,FEM1B,FGD2,FGF10,FGF2,FGFR1,FLRT2,FRS…
GO Biological Process	GO:0007565	female pregnancy	51	3.36603e-18	4.34319e-14	8.51606e-16	2.3897	52.7263	126	0.0179463	0.0428863	341	0.000117082	1	0.00443022	1.719	26.7598	46	179	0.0165885	0.256983	v_1024,v_1025,v_1026,v_1027,v_1028,v_1029,v_1063,v_107,v_1251,v_1323,v_1324,v_1325,v_1352,v_1384,v_1385,v_1412,v_1413,v_1414,v_1415,v_1416,v_1492,v_1630,v_1631,v_1632,v_1633,v_1634,v_1635,v_1636,v_1637,v_1638,v_1639,v_1640,v_1641,v_1642,v_1643,v_1644,v_1645,v_1646,v_1647,v_1648,v_1649,v_1650,v_1651,v_1652,v_1653,v_1654,v_1893,v_1944,v_1951,v_1953,v_1954,v_2014,v_2032,v_2033,v_2034,v_2035,v_2036,v…	ACSL4,ADIPOR2,AKR1B1,ARG1,BMPR2,CD38,CLDN4,CLIC5,CORIN,CTSB,DDR1,ETS1,FKBP4,FOS,FOSB,FOSL1,IL1B,ITGA2,KRAS,LIF,NAMPT,NR2F2,OXTR,PAPPA,PPARD,PRDM1,PRL,PRLR,PSG1,PSG11,PSG2,PSG3,PSG5,PSG6,PTGS2,PTHLH,RARA,RLN1,SLC38A2,STC1,STC2,TFCP2L1,TGFB1,TGFB3,TGFBR2,VMP1
GO Biological Process	GO:0006468	protein phosphorylation	52	4.20745e-18	5.42887e-14	1.04401e-15	1.50009	301.982	453	0.102785	0.154187	19	1.19658e-11	1.54395e-07	8.12605e-09	1.5366	141.872	218	949	0.0786152	0.229715	v_103,v_1032,v_1036,v_1037,v_1038,v_1070,v_1071,v_1072,v_1073,v_1074,v_1075,v_1076,v_1077,v_1078,v_1079,v_1080,v_1081,v_1082,v_1088,v_1089,v_1090,v_1091,v_1092,v_110,v_1118,v_1141,v_1155,v_1156,v_1208,v_1216,v_122,v_1224,v_1228,v_1229,v_123,v_1239,v_1240,v_1241,v_1242,v_1243,v_1254,v_1255,v_1265,v_1266,v_1267,v_1268,v_1269,v_127,v_1270,v_1271,v_1272,v_1273,v_1274,v_1275,v_1276,v_1277,v_1283,v_128…	AATK,ABI1,ABI2,ABL1,AKAP13,ALK,ALPK2,AXL,BLK,BMP10,BMPR1B,BMPR2,BRAF,CAB39,CAMK2A,CAMK2B,CAMK4,CCND1,CDC42BPG,CDC7,CDK13,CDK16,CDK17,CDK19,CDK20,CDK6,CDKL1,CNTRL,CREB1,CRY1,CSF2,CSNK2B,CUL3,CUX1,DCLK2,DCLK3,DDR1,DUSP5,DUSP6,DYRK2,EGF,EGFR,ENSG00000091436,EPGN,EPHA3,EPHA4,EPHA5,ERBB4,ERC1,ERN1,FAM20C,FBXW11,FGF10,FGF2,FGF20,FGF5,FGF7,FGFR1,FGFR1OP2,FRS2,FYB,FYN,GRIN2B,GSK3B,GTF2H3,HGF,HIPK2,HMGA2,…
GO Biological Process	GO:0043549	regulation of kinase activity	53	4.34733e-18	5.60935e-14	1.05837e-15	1.52713	276.335	422	0.0940554	0.143635	46	9.09152e-10	1.17308e-05	2.55017e-07	1.51879	123.783	188	828	0.0677966	0.227053	v_1012,v_1013,v_1088,v_1089,v_109,v_1090,v_1091,v_1092,v_1093,v_1094,v_1095,v_1096,v_1097,v_1098,v_111,v_1113,v_1115,v_1116,v_1117,v_1118,v_112,v_113,v_114,v_1141,v_1144,v_115,v_1156,v_116,v_117,v_1183,v_1184,v_1185,v_1186,v_1187,v_1188,v_1189,v_1190,v_1191,v_1192,v_1193,v_1194,v_1224,v_1227,v_1239,v_1240,v_1241,v_1242,v_1243,v_1265,v_1266,v_1267,v_1268,v_1269,v_1270,v_1271,v_1272,v_1273,v_1274,v…	ABI1,ABL1,ADCY1,ADORA2A,AKAP13,ALK,BRAF,CAB39,CAMK2B,CAV1,CBLB,CCND1,CCND2,CCNL1,CCNY,CDK20,CDKN1B,CDKN2A,CDKN2B,CDKN2C,CENPE,CHMP6,CKS1B,COPS8,CORO1C,CSNK2B,CSPG4,CYR61,DAG1,DKK1,DUSP1,DUSP10,DUSP16,DUSP2,DUSP4,DUSP5,DUSP6,ECT2,EDN1,EGF,EGFR,ENSG00000091436,EPGN,EPHA4,ERN1,ETAA1,F2R,FAF1,FAM150A,FBXO7,FGD2,FGF10,FGF2,FGFR1,FLRT2,FRS2,FZD8,GADD45B,GADD45G,GCG,GPRC5A,GREM1,GRM1,GRM5,HGF,HTR2A,IBTK…
GO Biological Process	GO:0040017	positive regulation of locomotion	54	4.95483e-18	6.39321e-14	1.18393e-15	1.69836	170.753	290	0.0581188	0.0987066	120	1.70009e-07	0.00219363	1.82802e-05	1.59741	70.1136	112	469	0.0403895	0.238806	v_107,v_111,v_1115,v_1116,v_1117,v_112,v_113,v_1132,v_1133,v_1134,v_1135,v_1136,v_114,v_115,v_1156,v_116,v_1178,v_1179,v_1180,v_1181,v_1182,v_1183,v_1184,v_1185,v_1186,v_1187,v_1188,v_1189,v_1190,v_1191,v_1192,v_1193,v_1194,v_12,v_1239,v_1240,v_1241,v_1242,v_1243,v_1262,v_1263,v_1264,v_1265,v_1266,v_1267,v_1268,v_1269,v_1270,v_1271,v_1272,v_1273,v_1274,v_1275,v_1276,v_1277,v_1278,v_1279,v_1280,v_…	ABL1,ACKR3,ACTN4,ANO6,ARHGEF7,BCAR1,BDKRB1,BMPR2,CAV2,CCBE1,CDH13,CHMP4B,CLASP1,CLASP2,COL18A1,CXCL12,CXCL2,CYR61,DAB2,EDN1,EDN2,EGF,EGFR,ETS1,F2R,FADD,FBXO31,FGF10,FGF2,FGF7,FGFR1,FN1,FOXP1,GPSM3,HAS2,HDAC4,HDAC9,HGF,HIF1A,ICAM1,IFNG,IL1A,IL1B,IL1R1,IL6,IL8,IQGAP1,IRS2,ITGA2,ITGA6,ITGB1BP1,JAK2,JUN,KIAA1199,KIAA1462,KITLG,LPAR1,MDM2,MET,MMP14,MOSPD2,NRP1,NRP2,NTF3,NTRK3,PDGFA,PDGFC,PIK3R1,PLAA,P…
GO Biological Process	GO:0022603	regulation of anatomical structure morphogenesis	55	5.07375e-18	6.54666e-14	1.1903e-15	1.44931	358.791	520	0.122121	0.176991	6	4.73783e-16	6.11323e-12	1.01887e-12	1.64785	143.217	236	958	0.0851064	0.246347	v_101,v_1016,v_1017,v_1018,v_1036,v_1037,v_1038,v_1053,v_1058,v_1059,v_1060,v_1061,v_107,v_1083,v_1093,v_1094,v_1095,v_1096,v_1097,v_1098,v_1100,v_1101,v_1102,v_1103,v_1104,v_1105,v_1115,v_1116,v_1117,v_1118,v_1130,v_1131,v_1144,v_1145,v_1146,v_1147,v_1148,v_1149,v_1150,v_1151,v_1152,v_1153,v_1155,v_1156,v_1161,v_1162,v_1178,v_1179,v_1180,v_1181,v_1182,v_1183,v_1184,v_1185,v_1186,v_1187,v_1188,v_…	ABL1,ABR,ACTN4,ADA,ADAMTS12,AHI1,AKAP13,ANXA1,AP1AR,ARC,ARHGAP15,ARHGAP18,ARHGEF7,ATP10A,BAIAP2,BAMBI,BARHL2,BASP1,BDNF,BMP10,BMPR2,BRAF,C15orf38,C21orf2,CAMK2B,CCBE1,CD36,CD44,CDC42EP3,CDC42EP4,CDC7,CDH4,CFDP1,CFLAR,CITED2,CLASP1,CLASP2,COL4A2,COL5A2,CORO1C,CTTN,CUX1,CXCL12,DAB2,DAG1,DDAH1,DKK1,DLC1,DNM1L,DNM3,DUSP6,EDN1,EFNB2,EGLN1,EHD1,ENG,EPHA4,EPS8,ERAP1,ETS1,EZR,FAM129B,FBXO31,FGD2,FGF10,FG…
GO Biological Process	GO:0031400	negative regulation of protein modification process	56	6.1209e-18	7.8978e-14	1.41032e-15	1.65625	188.981	313	0.0643231	0.106535	74	6.40152e-09	8.25987e-05	1.1162e-06	1.57712	91.94	145	615	0.0522899	0.235772	v_1012,v_1013,v_1029,v_1036,v_1037,v_1038,v_1045,v_1051,v_1052,v_1064,v_109,v_1093,v_1094,v_1095,v_1096,v_1097,v_1098,v_111,v_112,v_1123,v_113,v_1130,v_1131,v_114,v_1144,v_115,v_1155,v_116,v_1178,v_1179,v_1180,v_1181,v_1182,v_1183,v_1184,v_1185,v_1186,v_1187,v_1188,v_1189,v_1190,v_1191,v_1192,v_1193,v_1194,v_12,v_1224,v_1228,v_1229,v_1254,v_1255,v_1265,v_1266,v_1267,v_1268,v_1269,v_1270,v_1271,v_…	ABL1,ADORA2A,ANAPC15,ARPP19,ATF3,ATG5,BDKRB1,BDKRB2,CACTIN,CAMK2B,CAPN3,CAV1,CBLB,CDC16,CDKN1B,CDKN2A,CDKN2B,CDKN2C,CHMP6,CNKSR3,CORO1C,CRY1,CTDSP2,DAG1,DDIT4,DKK1,DNAJC10,DUSP1,DUSP10,DUSP16,DUSP2,DUSP4,DUSP5,DUSP6,ENG,ENPP1,EZR,FBXO7,FLRT2,FOXO1,FRY,FYN,GADD45B,GBP1,GPRC5A,GREM1,HDAC2,HGF,IBTK,IGFBP3,IL1B,IL6,ITGB1BP1,JARID2,JUN,KLF4,KRIT1,LDLRAD4,LIF,LIMK1,LRP6,LRRC19,LRRK1,LRTM1,LRTM2,MAD2L1,…
GO Biological Process	GO:0051272	positive regulation of cellular component movement	57	6.17998e-18	7.97403e-14	1.39895e-15	1.71048	164.866	282	0.056115	0.0959837	112	1.02239e-07	0.00131919	1.17784e-05	1.62387	67.1237	109	449	0.0393076	0.242762	v_107,v_111,v_1115,v_1116,v_1117,v_112,v_113,v_1132,v_1133,v_1134,v_1135,v_1136,v_114,v_115,v_1156,v_116,v_1178,v_1179,v_1180,v_1181,v_1182,v_1183,v_1184,v_1185,v_1186,v_1187,v_1188,v_1189,v_1190,v_1191,v_1192,v_1193,v_1194,v_12,v_1239,v_1240,v_1241,v_1242,v_1243,v_1262,v_1263,v_1264,v_1265,v_1266,v_1267,v_1268,v_1269,v_1270,v_1271,v_1272,v_1273,v_1274,v_1275,v_1276,v_1277,v_1278,v_1279,v_1280,v_…	ABL1,ACKR3,ACTN4,ANO6,ARHGEF7,BCAR1,BDKRB1,BMPR2,CCBE1,CDH13,CLASP1,CLASP2,COL18A1,CXCL12,CXCL2,CYR61,DAB2,EDN1,EDN2,EGF,EGFR,ETS1,F2R,FADD,FBXO31,FGF10,FGF2,FGF7,FGFR1,FN1,FOXP1,GPSM3,HAS2,HDAC4,HDAC9,HGF,HIF1A,ICAM1,IFNG,IL1A,IL1B,IL1R1,IL6,IL8,IQGAP1,IRS2,ITGA2,ITGA6,ITGB1BP1,JAK2,JUN,KIAA1199,KIAA1462,KITLG,LPAR1,MDM2,MET,MMP14,MOSPD2,NRP1,NRP2,NTF3,NTRK3,PDGFA,PDGFC,PIK3R1,PLAA,PLCG1,POSTN,P…
GO Biological Process	GO:0048534	hematopoietic or lymphoid organ development	58	6.65475e-18	8.58662e-14	1.48045e-15	1.66824	182.827	305	0.0622286	0.103812	249	1.96398e-05	0.253412	0.00101772	1.43339	83.7177	120	560	0.0432744	0.214286	v_1015,v_1029,v_1031,v_1054,v_1100,v_1101,v_1102,v_1103,v_1104,v_1105,v_111,v_112,v_113,v_114,v_115,v_1156,v_1159,v_116,v_1178,v_1179,v_1180,v_1181,v_1182,v_1183,v_1184,v_1185,v_1186,v_1187,v_1188,v_1189,v_1190,v_1191,v_1192,v_1193,v_1194,v_1205,v_1208,v_1209,v_1210,v_1211,v_1212,v_1213,v_1214,v_1215,v_1222,v_1223,v_1237,v_1284,v_1285,v_1286,v_1287,v_1288,v_1289,v_1290,v_1291,v_1292,v_1293,v_1294…	ABI1,ABL1,ACIN1,ADA,ANLN,ANXA1,ANXA2,ARHGEF7,ARIH2,ASXL1,ATG5,AXL,AZI2,BRAF,CAMK4,CCNB2,CD164,CD28,CDH17,CDK13,CDK6,CDKN2B,CEBPD,CHD2,CHD7,CITED2,COL24A1,CSF2,DOCK10,EML1,EOMES,EPAS1,ETV6,FADD,FAM20C,FARP2,FGF10,FOXE1,FOXL1,FOXP1,FST,FZD8,GFI1,GLI3,GLRX5,HDAC4,HDAC9,HERC6,HIF1A,HIPK2,IFNE,IFNG,IKZF1,IL15,IL6,IL7,IL7R,INHBA,IRF1,ITGB1,JAG1,JAK2,JARID2,JUN,KIRREL3,KITLG,KLF4,KLF6,KMT2E,LRRC17,LRRK1…
GO Biological Process	GO:0072359	circulatory system development	59	6.68091e-18	8.62038e-14	1.46108e-15	1.47491	325.443	480	0.11077	0.163376	1	4.61776e-22	5.95829e-18	5.95829e-18	1.87127	118.102	221	790	0.0796971	0.279747	v_102,v_1024,v_1025,v_1026,v_1027,v_1028,v_1029,v_1050,v_1053,v_1064,v_1065,v_1066,v_1067,v_107,v_1083,v_1100,v_1101,v_1102,v_1103,v_1104,v_1105,v_1107,v_1108,v_1109,v_1110,v_1118,v_1144,v_1156,v_1169,v_1170,v_1171,v_1172,v_1173,v_1174,v_1175,v_1176,v_1177,v_1178,v_1179,v_1180,v_1181,v_1182,v_1199,v_12,v_1200,v_1201,v_1202,v_1203,v_1212,v_1213,v_1214,v_1215,v_1262,v_1263,v_1264,v_1265,v_1266,v_12…	ABL1,ACKR3,ACTC1,ADAMTS1,ADIPOR2,AHI1,AHR,AKAP13,ANPEP,ANTXR1,ANXA2,APOLD1,ARHGAP24,ARID2,ARMC4,ASXL1,ATG5,AXIN2,BMP10,BMP5,BMPER,BMPR2,CACNA1C,CACYBP,CALCRL,CAV1,CCBE1,CDH13,CDH2,CDKL1,CHD7,CITED2,COL15A1,COL18A1,COL1A2,COL3A1,COL4A2,COL8A1,CRIP1,CSPG4,CTGF,CXADR,CYR61,DAG1,DHCR7,DLC1,DNAH5,DYNC2H1,E2F7,EDN1,EDNRA,EFNB2,EGF,EGLN1,ELK3,ENG,EOMES,EPAS1,EPGN,ERAP1,ERBB4,ETS1,FAM105B,FAP,FAT4,FBN1,F…
GO Biological Process	GO:0045859	regulation of protein kinase activity	60	7.26813e-18	9.37807e-14	1.56301e-15	1.55095	253.393	393	0.0862468	0.133765	57	2.08987e-09	2.69656e-05	4.7308e-07	1.52696	115.261	176	771	0.0634692	0.228275	v_1012,v_1013,v_1088,v_1089,v_109,v_1090,v_1091,v_1092,v_1093,v_1094,v_1095,v_1096,v_1097,v_1098,v_111,v_1113,v_1115,v_1116,v_1117,v_1118,v_112,v_113,v_114,v_1141,v_115,v_1156,v_116,v_117,v_1183,v_1184,v_1185,v_1186,v_1187,v_1188,v_1189,v_1190,v_1191,v_1192,v_1193,v_1194,v_1224,v_1227,v_1239,v_1240,v_1241,v_1242,v_1243,v_1265,v_1266,v_1267,v_1268,v_1269,v_1270,v_1271,v_1272,v_1273,v_1274,v_1275,v…	ABI1,ABL1,ADCY1,ADORA2A,AKAP13,ALK,BRAF,CAB39,CAMK2B,CAV1,CBLB,CCND1,CCND2,CCNL1,CCNY,CDK20,CDKN1B,CDKN2A,CDKN2B,CDKN2C,CENPE,CHMP6,CKS1B,COPS8,CORO1C,CSNK2B,CSPG4,CYR61,DAG1,DKK1,DUSP1,DUSP10,DUSP16,DUSP2,DUSP4,DUSP5,DUSP6,ECT2,EDN1,EGF,EGFR,ENSG00000091436,EPGN,EPHA4,ERN1,ETAA1,F2R,FAF1,FAM150A,FBXO7,FGD2,FGF10,FGF2,FGFR1,FLRT2,FRS2,FZD8,GADD45B,GADD45G,GCG,GPRC5A,GREM1,GRM1,GRM5,HGF,HTR2A,IBTK…
GO Biological Process	GO:0000165	MAPK cascade	61	7.58723e-18	9.7898e-14	1.60489e-15	1.86762	116.191	217	0.0395476	0.0738598	44	7.16542e-10	9.24554e-06	2.10126e-07	1.8177	55.0145	100	368	0.036062	0.271739	v_103,v_1036,v_1037,v_1038,v_1088,v_1089,v_1090,v_1091,v_1092,v_1118,v_1141,v_1155,v_1156,v_1224,v_1239,v_1240,v_1241,v_1242,v_1243,v_1265,v_1266,v_1267,v_1268,v_1269,v_1270,v_1271,v_1272,v_1273,v_1274,v_1275,v_1276,v_1277,v_1283,v_1330,v_1331,v_1335,v_1367,v_1388,v_1418,v_1419,v_1420,v_1447,v_1448,v_1449,v_1482,v_1483,v_1491,v_1554,v_1555,v_1556,v_1661,v_1662,v_1686,v_172,v_176,v_1858,v_1992,v_2…	BRAF,CAMK2A,CAMK2B,CSF2,CUL3,DUSP5,DUSP6,EGF,EGFR,ENSG00000091436,EPGN,ERBB4,ERN1,FBXW11,FGF10,FGF2,FGF20,FGF5,FGF7,FGFR1,FRS2,FYN,GRIN2B,HGF,IL1B,IL5,IRAK2,IRS1,IRS2,JAK2,KITLG,KRAS,KRIT1,LAT,MAP2K3,MAP2K4,MAP2K6,MAP3K2,MAP3K4,MAP3K5,MAP3K7CL,MAP4K4,MAP4K5,MAPK10,MAPK6,MAPK8IP3,MBP,MDFIC,MEF2C,MET,NF1,NFKB1,NRG1,NRK,OXTR,PDGFA,PEBP1,POU4F2,PPP5C,PSMA6,PSMB1,PSMB5,PSMB7,PSMD1,PSMD12,PSMD2,PSMD6,P…
GO Biological Process	GO:0071347	cellular response to interleukin-1	62	8.90516e-18	1.14903e-13	1.85328e-15	3.28906	22.1948	73	0.00755438	0.0248468	1392	0.0229284	1	0.212532	1.5608	13.4546	21	90	0.00757303	0.233333	v_1183,v_1184,v_1185,v_1186,v_1187,v_1188,v_1189,v_1190,v_1191,v_1192,v_1193,v_1194,v_12,v_1410,v_1411,v_1466,v_1467,v_1468,v_1469,v_204,v_205,v_206,v_215,v_216,v_217,v_218,v_2308,v_2513,v_2591,v_2592,v_2593,v_2594,v_2656,v_2658,v_2778,v_2779,v_2780,v_2781,v_2782,v_2783,v_2784,v_285,v_286,v_315,v_316,v_429,v_430,v_431,v_432,v_433,v_434,v_435,v_436,v_437,v_438,v_439,v_620,v_654,v_655,v_656,v_657,v…	ADAMTS12,CACTIN,CEBPB,EDN1,HAS2,HIF1A,ICAM1,IL1A,IL1R1,IL1RL2,IL6,IL8,IRAK2,MYLK3,NFKB1,NKX3-1,SOX9,TANK,TFPI,TNIP2,ZC3H12A
GO Biological Process	GO:0008285	negative regulation of cell proliferation	63	9.13673e-18	1.17891e-13	1.87129e-15	1.56491	241.548	378	0.082215	0.128659	159	1.50684e-06	0.0194428	0.000122282	1.45461	97.6208	142	653	0.0512081	0.217458	v_1024,v_1025,v_1026,v_1027,v_1028,v_1029,v_1031,v_1054,v_1055,v_1056,v_1057,v_1063,v_107,v_1093,v_1094,v_1095,v_1096,v_1097,v_1098,v_1132,v_1133,v_1134,v_1135,v_1136,v_1159,v_1183,v_1184,v_1185,v_1186,v_1187,v_1188,v_1189,v_1190,v_1191,v_1192,v_1193,v_1194,v_1209,v_121,v_1210,v_1211,v_1212,v_1213,v_1214,v_1215,v_1228,v_1229,v_1259,v_1260,v_1283,v_1284,v_1285,v_1286,v_1287,v_1288,v_1289,v_1290,v_…	ABI1,ADAMTS1,ADORA2A,ARG1,ARID2,AXIN2,BCHE,BMP5,BMPR1B,BMPR2,BTG3,BTG4,CAV1,CAV2,CD164,CD9,CDH13,CDK6,CDKN1B,CDKN2A,CDKN2B,CDKN2C,CEBPB,COL18A1,COPS8,CSNK2B,CTLA4,CUL5,DDAH1,DDR1,DEC1,DIS3L2,DLC1,DUSP10,E2F7,EFNB2,ERBB4,ETS1,F2R,FAM129B,FAP,FGF10,FGFBP1,FOSL1,FRZB,GLI3,GREM1,HDAC4,IFNG,IFT57,IGFBP3,IL15,IL1A,IL1B,IL6,IL8,INHBA,IRF1,ITGB1BP1,JAK2,JARID2,JUN,KCNK2,KLF10,KLF13,KLF4,KLF9,KRIT1,LEPREL…
GO Biological Process	GO:0071902	positive regulation of protein serine/threonine kinase activity	64	1.16877e-17	1.50807e-13	2.35635e-15	1.87929	112.276	211	0.0382152	0.0718176	31	1.62706e-10	2.09939e-06	6.77224e-08	1.9263	47.2407	91	316	0.0328164	0.287975	v_1088,v_1089,v_1090,v_1091,v_1092,v_1113,v_1115,v_1116,v_1117,v_1118,v_1141,v_1156,v_1224,v_1239,v_1240,v_1241,v_1242,v_1243,v_1265,v_1266,v_1267,v_1268,v_1269,v_1270,v_1271,v_1272,v_1273,v_1274,v_1275,v_1276,v_1277,v_1283,v_1326,v_1327,v_1330,v_1331,v_1418,v_1419,v_1420,v_1447,v_1448,v_1449,v_1553,v_1554,v_1555,v_1556,v_1600,v_1601,v_1623,v_1624,v_1625,v_1626,v_1655,v_1656,v_1657,v_167,v_182,v_…	AKAP13,ALK,CAB39,CAMK2B,CCND1,CCND2,CCNL1,CCNY,CDKN1B,CKS1B,COPS8,CSPG4,DKK1,DUSP5,DUSP6,EDN1,EGF,EGFR,ENSG00000091436,EPGN,EPHA4,ERN1,ETAA1,FGD2,FGF10,FGF2,FGFR1,FRS2,FZD8,GADD45B,GADD45G,GRM1,HGF,HTR2A,IFNG,IL1B,IQGAP1,IRAK2,KIAA1199,KITLG,KRAS,KRIT1,LPAR1,MAP2K3,MAP2K4,MAP2K6,MAP3K2,MAP3K4,MAP3K5,MAP4K4,MAP4K5,MAPK10,MAPK8IP3,MDFIC,NRG1,NRK,NTF3,NTRK3,PDGFA,PDGFC,PIK3CG,PKD1,PTPN1,RAPGEF2,RASG…
GO Biological Process	GO:0090344	negative regulation of cell aging	65	1.21567e-17	1.56858e-13	2.4132e-15	6.82388	4.9825	34	0.00169588	0.0115725	2738	0.119141	1	0.561459	1.8581	2.69093	5	18	0.0018031	0.277778	v_1178,v_1179,v_1180,v_1181,v_1182,v_1284,v_1285,v_1286,v_1287,v_1288,v_1289,v_1290,v_1291,v_1292,v_1293,v_1294,v_1295,v_1296,v_1297,v_1298,v_1427,v_1428,v_1677,v_1678,v_1679,v_2087,v_2088,v_2089,v_2090,v_2091,v_2092,v_2093,v_2094,v_2095	ABL1,CDK6,HMGA2,PRKDC,TWIST1
GO Biological Process	GO:0006953	acute-phase response	66	1.25704e-17	1.62197e-13	2.45752e-15	5.46666	7.5	41	0.00255276	0.0139551	2333	0.0867836	1	0.47997	1.59265	6.27883	10	42	0.0036062	0.238095	v_1183,v_1184,v_1185,v_1186,v_1187,v_1188,v_1189,v_1190,v_1191,v_1192,v_1193,v_1194,v_1619,v_1620,v_1621,v_1846,v_215,v_216,v_217,v_218,v_219,v_220,v_221,v_2329,v_2330,v_2331,v_2332,v_2333,v_2334,v_2335,v_2336,v_2573,v_2778,v_2779,v_2780,v_2781,v_2782,v_2783,v_2784,v_373,v_554	CEBPB,FN1,IL1A,IL1B,IL6,MBL2,ORM1,PLSCR1,SERPINA1,STAT3
GO Biological Process	GO:0007159	leukocyte cell-cell adhesion	67	1.29795e-17	1.67474e-13	2.49961e-15	2.07589	79.0022	164	0.0268898	0.0558203	434	0.000361999	1	0.0107624	1.54164	38.271	59	256	0.0212766	0.230469	v_1017,v_1018,v_1019,v_1029,v_1036,v_1037,v_1038,v_1054,v_111,v_112,v_113,v_1130,v_1131,v_114,v_115,v_116,v_1183,v_1184,v_1185,v_1186,v_1187,v_1188,v_1189,v_1190,v_1191,v_1192,v_1193,v_1194,v_1212,v_1213,v_1214,v_1215,v_1284,v_1285,v_1286,v_1287,v_1288,v_1289,v_1290,v_1291,v_1292,v_1293,v_1294,v_1295,v_1296,v_1297,v_1298,v_1326,v_1327,v_1367,v_1375,v_1427,v_1428,v_1436,v_1445,v_1446,v_1447,v_1448…	ABL1,ADA,ANXA1,APBB1IP,ATG5,AZI2,BRAF,CD28,CD44,CDK6,CHD7,CXADR,CYP26B1,DPP4,EOMES,EZR,FADD,FOXP1,FYN,FZD8,GLI3,GOLPH3,ICAM1,ICOSLG,IFNAR1,IFNE,IFNG,IL15,IL1B,IL6,IL7,IL7R,IRF1,ITGB1,LAT,MAFB,NEDD4,NT5E,PIK3CG,PRKDC,PRLR,PTGER4,PTPRC,RIPK2,ROCK1,RUNX2,SELPLG,SEMA4A,SHH,SMAD3,STAT3,STK10,SYK,TGFB1,THEMIS,TNFSF8,TNIP1,ZFP36L1,ZFP36L2
GO Biological Process	GO:0070848	response to growth factor	68	1.41339e-17	1.8237e-13	2.68192e-15	1.63517	195.698	320	0.0666093	0.108918	20	1.42559e-11	1.83943e-07	9.19717e-09	1.76669	74.15	131	496	0.0472412	0.264113	v_1002,v_1003,v_1036,v_1037,v_1038,v_1045,v_1054,v_1055,v_1056,v_1057,v_1063,v_1064,v_1065,v_1066,v_1067,v_1178,v_1179,v_1180,v_1181,v_1182,v_1183,v_1184,v_1185,v_1186,v_1187,v_1188,v_1189,v_1190,v_1191,v_1192,v_1193,v_1194,v_1239,v_1240,v_1241,v_1242,v_1243,v_1259,v_1260,v_1265,v_1266,v_1267,v_1268,v_1269,v_1270,v_1271,v_1272,v_1273,v_1274,v_1275,v_1276,v_1277,v_1299,v_1300,v_1301,v_1302,v_1305,…	ADAMTS12,ARG1,BAIAP2,BAMBI,BCAR1,BGLAP,BMP10,BMP3,BMP5,BMPR1B,BMPR2,BRAF,CAV1,CD44,CDC5L,CFLAR,CLDN1,CLEC3B,COL1A2,COL3A1,COL4A2,CREB1,CTGF,DDIT4,DUSP6,EDN1,EEF1A1,EGFR,EHD1,ENG,ERBB4,ERN1,FAT4,FBN1,FGF10,FGF12,FGF2,FGF20,FGF5,FGF7,FGFBP1,FGFR1,FLRT2,FOS,FOXC1,FRS2,FSTL1,FYN,GDF10,HAS2,HDAC2,HGF,HIPK2,HNRNPH1,ID1,IL6,IL8,IQGAP1,ITGB1BP1,JUN,KLF10,KLF4,LIMS1,MAGI2,MCM7,MDM2,MEF2C,MEIS2,NDST1,NGF,N…
GO Biological Process	GO:0001959	regulation of cytokine-mediated signaling pathway	69	1.43299e-17	1.84899e-13	2.67969e-15	2.5697	41.2499	106	0.0140401	0.036079	275	3.4116e-05	0.440199	0.00160072	1.82809	24.0688	44	161	0.0158673	0.273292	v_1063,v_1093,v_1094,v_1095,v_1096,v_1097,v_1098,v_111,v_112,v_113,v_114,v_1144,v_115,v_116,v_1183,v_1184,v_1185,v_1186,v_1187,v_1188,v_1189,v_1190,v_1191,v_1192,v_1193,v_1194,v_1196,v_1335,v_1447,v_1448,v_1449,v_1491,v_151,v_1554,v_1555,v_1556,v_1659,v_1900,v_1920,v_1963,v_1964,v_202,v_203,v_204,v_2097,v_2198,v_2199,v_2308,v_2400,v_2401,v_2489,v_2490,v_2521,v_2570,v_2598,v_2656,v_2673,v_2689,v_2…	ARG1,AXL,BIRC2,BIRC3,CACTIN,CAV1,EDN1,FADD,FAM105B,GFI1,HIF1A,HIST1H2BJ,IFNAR1,IFNAR2,IFNG,IFNGR2,IL1R1,IL1R2,IL6,IRAK2,JAK2,LIFR,LSM14A,NOL3,PARK2,PTPN1,PTPRC,PXDN,PYDC2,RFFL,RIPK2,RUNX1,SLIT2,SOCS1,SOCS3,SPPL2A,STAT1,SYK,TAX1BP1,TNFAIP3,TNFRSF1A,TRAF1,UBC,WNT5A
GO Biological Process	GO:0050731	positive regulation of peptidyl-tyrosine phosphorylation	70	1.49117e-17	1.92406e-13	2.74866e-15	2.27247	58.9667	134	0.0200704	0.0456093	247	1.88361e-05	0.243043	0.000983979	1.82785	25.7133	47	172	0.0169491	0.273256	v_1036,v_1037,v_1038,v_1045,v_1183,v_1184,v_1185,v_1186,v_1187,v_1188,v_1189,v_1190,v_1191,v_1192,v_1193,v_1194,v_124,v_1261,v_1265,v_1266,v_1267,v_1268,v_1269,v_1270,v_1271,v_1272,v_1273,v_1274,v_1275,v_1276,v_1277,v_1418,v_1434,v_1447,v_1448,v_1449,v_1491,v_1554,v_1555,v_1556,v_1677,v_1678,v_1679,v_1799,v_1800,v_1801,v_1823,v_1824,v_1825,v_1826,v_1827,v_1828,v_1829,v_1830,v_1880,v_1881,v_1914,v…	ABI1,ABL1,ARL2BP,CCK,CD36,CD44,CSF2,CSPG4,EGF,EPGN,EPHA4,ERBB4,FAM150A,FGF10,FGF7,FYN,GREM1,GRM5,HDAC2,HGF,HTR2A,ICAM1,IFNG,IL15,IL20,IL5,IL6,IQGAP1,JAK2,KITLG,LIF,LRRK1,NRG1,NRP1,NTF3,PRNP,PTPN1,RICTOR,RIPK2,SOCS3,STAT3,SYK,TEC,TGFB1,TNFRSF1A,VEGFA,VEGFC
GO Biological Process	GO:0045429	positive regulation of nitric oxide biosynthetic process	71	1.50441e-17	1.94113e-13	2.73399e-15	4.36535	11.6829	51	0.00397648	0.0173587	355	0.000146597	1	0.00532828	2.6104	6.12933	16	41	0.00576992	0.390244	v_107,v_1183,v_1184,v_1185,v_1186,v_1187,v_1188,v_1189,v_1190,v_1191,v_1192,v_1193,v_1194,v_1239,v_1240,v_1241,v_1242,v_1243,v_1261,v_137,v_1491,v_1577,v_1578,v_1579,v_1580,v_1581,v_1655,v_1656,v_1657,v_2097,v_215,v_216,v_217,v_218,v_219,v_220,v_221,v_2419,v_2420,v_2421,v_2422,v_2423,v_2424,v_2425,v_2426,v_2658,v_39,v_563,v_564,v_788,v_916	AGXT2,CD36,DDAH1,EDN1,EGFR,ICAM1,IFNG,IL1B,IL6,JAK2,KLF4,PTGS2,PTX3,SMAD3,TLR4,TLR5
GO Biological Process	GO:0009607	response to biotic stimulus	72	1.67726e-17	2.16417e-13	3.00579e-15	1.67161	177.075	296	0.0602707	0.100749	1538	0.0302356	1	0.253661	1.16045	120.643	140	807	0.0504868	0.173482	v_1020,v_1029,v_1032,v_1045,v_1063,v_107,v_1093,v_1094,v_1095,v_1096,v_1097,v_1098,v_111,v_112,v_113,v_114,v_115,v_116,v_1183,v_1184,v_1185,v_1186,v_1187,v_1188,v_1189,v_1190,v_1191,v_1192,v_1193,v_1194,v_1198,v_12,v_123,v_1261,v_1284,v_1285,v_1286,v_1287,v_1288,v_1289,v_1290,v_1291,v_1292,v_1293,v_1294,v_1295,v_1296,v_1297,v_1298,v_1335,v_134,v_1342,v_135,v_136,v_137,v_1385,v_1392,v_1393,v_1447,…	ABCA1,ABCC9,ABL1,ABR,ADAMTS5,AKIRIN2,ARG1,ATG5,ATG7,AXL,BAIAP2,BCL10,BCL2L1,BDKRB1,BPI,CACTIN,CAV1,CCRN4L,CD36,CD47,CDK19,CDK6,CEBPB,CLDN1,CNR2,CSF2,CXCL12,CXCL2,DDIT4,DDX58,DEFB136,DUSP10,EDN1,EEF1G,ERAP1,EXOSC5,F2R,FADD,FGF10,FMO1,FOS,FOSL1,FOXP1,GAPDH,GBP1,GCH1,GFI1,GSK3B,HDAC2,HIST1H2BJ,HMGA2,HNMT,HNRNPUL1,ICAM1,IFIH1,IFNAR1,IFNAR2,IFNE,IFNG,IFNGR2,IKBKE,IL1B,IL33,IL6,IL8,IRAK2,IRF1,IRF2,IRF5…
GO Biological Process	GO:0010942	positive regulation of cell death	73	2.00384e-17	2.58556e-13	3.54186e-15	1.62945	197	321	0.0670523	0.109258	34	1.88987e-10	2.4385e-06	7.17207e-08	1.62287	96.1259	156	643	0.0562568	0.242613	v_1032,v_1036,v_1037,v_1038,v_1064,v_1065,v_1066,v_1067,v_107,v_1083,v_1088,v_1089,v_1090,v_1091,v_1092,v_1138,v_1183,v_1184,v_1185,v_1186,v_1187,v_1188,v_1189,v_1190,v_1191,v_1192,v_1193,v_1194,v_1195,v_12,v_1209,v_1210,v_1211,v_1212,v_1213,v_1214,v_1216,v_1228,v_1229,v_124,v_1257,v_1261,v_128,v_129,v_130,v_131,v_132,v_1322,v_1335,v_1342,v_1355,v_1356,v_1357,v_138,v_1386,v_1387,v_139,v_1395,v_13…	ABL1,ABR,ADAMTSL4,ADORA2A,AKAP13,ALDH1A3,ANO6,ANXA1,ARHGEF12,ARHGEF4,ARHGEF7,ARHGEF9,ATF3,ATG7,AXIN2,BCL10,BCL2L1,BCL2L10,BID,BIN1,BLID,BMPR1B,BRMS1,C3orf38,CAMK2A,CAV1,CCK,CD36,CDK19,CDKN1B,CDKN2A,COL18A1,CREB1,CTGF,CTLA4,CTSC,CYCS,CYR61,DAP,DCUN1D3,DDIT4,DKK1,DLC1,DNM1L,DUSP1,DUSP6,ECT2,EFNB2,ENSG00000091436,ERBB4,F2R,FADD,FAF1,FANK1,FAP,FGD2,FOS,FOSL1,FOXO1,FRZB,FYN,GADD45B,GADD45G,GAPDH,GSK3B…
GO Biological Process	GO:0032675	regulation of interleukin-6 production	74	2.2491e-17	2.90201e-13	3.92164e-15	2.98254	27.4933	82	0.00935783	0.0279101	1387	0.0224703	1	0.209037	1.51452	15.8466	24	106	0.00865489	0.226415	v_1020,v_1093,v_1094,v_1095,v_1096,v_1097,v_1098,v_1178,v_1179,v_1180,v_1181,v_1182,v_1183,v_1184,v_1185,v_1186,v_1187,v_1188,v_1189,v_1190,v_1191,v_1192,v_1193,v_1194,v_12,v_1261,v_1265,v_1266,v_1267,v_1268,v_1269,v_1270,v_1271,v_1272,v_1273,v_1274,v_1275,v_1276,v_1277,v_1447,v_1448,v_1449,v_1494,v_1522,v_1523,v_1619,v_1620,v_1621,v_1655,v_1656,v_1657,v_1863,v_205,v_206,v_2097,v_215,v_216,v_217,…	AKIRIN2,BPI,CD36,CEBPB,DDX58,F2R,HGF,IFIH1,IFNG,IL1A,IL1B,IL1RL2,IL33,IL6,MBP,NLRP10,ORM1,RIPK2,TLR4,TNFAIP3,TWIST1,WNT5A,ZBTB20,ZC3H12A
GO Biological Process	GO:0030097	hemopoiesis	75	2.50809e-17	3.23619e-13	4.31492e-15	1.697	164.408	279	0.0559591	0.0949626	283	3.83238e-05	0.494493	0.00174732	1.43712	76.5419	110	512	0.0396682	0.214844	v_1015,v_1029,v_1031,v_1054,v_111,v_112,v_113,v_114,v_115,v_1156,v_116,v_1178,v_1179,v_1180,v_1181,v_1182,v_1183,v_1184,v_1185,v_1186,v_1187,v_1188,v_1189,v_1190,v_1191,v_1192,v_1193,v_1194,v_1205,v_1208,v_1209,v_1210,v_1211,v_1212,v_1213,v_1214,v_1215,v_1222,v_1223,v_1237,v_1284,v_1285,v_1286,v_1287,v_1288,v_1289,v_1290,v_1291,v_1292,v_1293,v_1294,v_1295,v_1296,v_1297,v_1298,v_1319,v_1320,v_1321…	ABI1,ABL1,ACIN1,ADA,ANLN,ANXA1,ANXA2,ARHGEF7,ARIH2,ASXL1,ATG5,AXL,AZI2,BRAF,CAMK4,CD164,CD28,CDH17,CDK13,CDK6,CDKN2B,CEBPD,CHD2,CHD7,COL24A1,CSF2,DOCK10,EML1,EOMES,EPAS1,ETV6,FADD,FAM20C,FARP2,FOXP1,FST,FZD8,GFI1,GLI3,GLRX5,HDAC4,HDAC9,HERC6,HIF1A,HIPK2,IFNE,IFNG,IKZF1,IL15,IL6,IL7,IL7R,INHBA,IRF1,ITGB1,JAG1,JAK2,JUN,KIRREL3,KITLG,KLF4,KLF6,KMT2E,LRRK1,MAFB,MEF2C,MEIS1,PGM3,PICALM,PIK3R1,PIP4K2A,…
GO Biological Process	GO:0034097	response to cytokine	76	2.8796e-17	3.71554e-13	4.88887e-15	1.57468	227.983	359	0.0775981	0.122192	311	6.88531e-05	0.888411	0.00285663	1.30956	134.397	176	899	0.0634692	0.195773	v_102,v_1036,v_1037,v_1038,v_1063,v_107,v_1088,v_1089,v_1090,v_1091,v_1092,v_1132,v_1133,v_1134,v_1135,v_1136,v_114,v_115,v_1155,v_116,v_1183,v_1184,v_1185,v_1186,v_1187,v_1188,v_1189,v_1190,v_1191,v_1192,v_1193,v_1194,v_12,v_1207,v_1208,v_1224,v_123,v_1342,v_14,v_1410,v_1411,v_1445,v_1446,v_1447,v_1448,v_1449,v_1465,v_1466,v_1467,v_1468,v_1469,v_1491,v_1495,v_1496,v_1510,v_1511,v_1521,v_1533,v_1…	ACKR3,ACKR4,ACSL4,ADAMTS12,ADIPOR2,AFF3,AKAP6,ANXA1,ANXA2,ARG1,AXL,B3GNT2,BCL2L1,BIRC2,BIRC3,CACTIN,CACYBP,CAMK2A,CAMK2B,CAPZA1,CD38,CD44,CDC5L,CEBPB,CLDN1,COL3A1,CREB1,CSF2,CSNK2B,CTH,CXCL12,CXCL2,EDN1,EDN2,EIF4A2,EPS8,ETS1,FLRT2,FOS,FOSL1,FOXC1,FYN,GAPDH,GBP1,GCH1,GLDC,GSK3B,HAS2,HDAC4,HIF1A,HNMT,ICAM1,IFNAR1,IFNAR2,IFNE,IFNG,IFNGR2,IKBKE,IL15,IL1A,IL1B,IL1R1,IL1R2,IL1RL1,IL1RL2,IL36G,IL37,IL5,…
GO Biological Process	GO:0006679	glucosylceramide biosynthetic process	77	2.93336e-17	3.78491e-13	4.91547e-15	28.5284	0.525792	15	0.000178962	0.00510551	2953	0.149496	1	0.653216	6.68914	0.149496	1	1	0.00036062	1	v_1602,v_1603,v_1604,v_1605,v_1606,v_1607,v_1608,v_1609,v_1610,v_1611,v_1612,v_1613,v_1614,v_1615,v_1616	UGCG
GO Biological Process	GO:1903706	regulation of hemopoiesis	78	4.7938e-17	6.18544e-13	7.93005e-15	1.81183	124.184	225	0.0422681	0.0765827	201	5.50545e-06	0.0710368	0.000353417	1.52852	66.0772	101	442	0.0364227	0.228507	v_1024,v_1025,v_1026,v_1027,v_1028,v_1029,v_1069,v_1083,v_1155,v_1183,v_1184,v_1185,v_1186,v_1187,v_1188,v_1189,v_1190,v_1191,v_1192,v_1193,v_1194,v_120,v_1209,v_1210,v_1211,v_1212,v_1213,v_1214,v_1215,v_124,v_1284,v_1285,v_1286,v_1287,v_1288,v_1289,v_1290,v_1291,v_1292,v_1293,v_1294,v_1295,v_1296,v_1297,v_1298,v_1315,v_1316,v_1317,v_1318,v_1319,v_1320,v_1321,v_1322,v_134,v_135,v_136,v_1367,v_137…	ABL1,ACIN1,ADA,ANXA1,AXL,BGLAP,BRAF,CAMK4,CD28,CD83,CDK6,CEBPB,CREB1,CSF2,CTLA4,CYP26B1,DUSP10,ETS1,FADD,FBN1,FBXO7,FOS,FOXC1,FOXP1,GLI3,GPR68,HIF1A,HIST1H4A,HLX,IFNG,IL15,IL1RL2,IL20,IL5,IL6,IL7,IL7R,INHBA,IRF1,JAG1,JUN,KITLG,KLF10,KLF13,KMT2C,KMT2E,LEO1,LIF,LRRC17,MAFB,MEF2C,MEIS1,MEIS2,MMP14,MYB,NF1,NFATC2,NFKBIA,PIK3R1,POU4F2,PPP2R3C,PRDM1,PRKCA,PRKCQ,PSMA6,PSMB1,PSMB5,PSMB7,PSMD1,PSMD12,PSMD…
GO Biological Process	GO:0071222	cellular response to lipopolysaccharide	79	4.92074e-17	6.34923e-13	8.03701e-15	2.54875	40.8044	104	0.0138885	0.0353982	545	0.000904289	1	0.0214093	1.67229	22.1254	37	148	0.0133429	0.25	v_1032,v_1063,v_1093,v_1094,v_1095,v_1096,v_1097,v_1098,v_1183,v_1184,v_1185,v_1186,v_1187,v_1188,v_1189,v_1190,v_1191,v_1192,v_1193,v_1194,v_12,v_1261,v_137,v_1447,v_1448,v_1449,v_1521,v_1573,v_1574,v_1575,v_1655,v_1656,v_1657,v_1677,v_1678,v_1679,v_173,v_2097,v_215,v_216,v_217,v_218,v_219,v_220,v_221,v_2291,v_2292,v_2293,v_2294,v_2571,v_2653,v_2656,v_2658,v_2686,v_2689,v_2690,v_2692,v_2693,v_27…	ABCA1,ABL1,ARG1,AXL,CACTIN,CD36,CDK19,CEBPB,CSF2,GFI1,ICAM1,IFNG,IL1B,IL6,IL8,IRAK2,MEF2C,NFKB1,NFKBIA,PDE4B,PLAA,PPARD,PPARGC1A,PRKCE,RARA,RIPK2,SBNO2,TFPI,TGFB1,TLR4,TLR5,TNFAIP3,TNIP1,TNIP2,WNT5A,ZC3H12A,ZFP36
GO Biological Process	GO:0002684	positive regulation of immune system process	80	5.16828e-17	6.66863e-13	8.33579e-15	1.57424	224.87	354	0.0765384	0.12049	374	0.000185746	1	0.00640825	1.28984	133.35	172	892	0.0620267	0.192825	v_1024,v_1025,v_1026,v_1027,v_1028,v_1029,v_1036,v_1037,v_1038,v_1054,v_1063,v_1068,v_1069,v_1083,v_1093,v_1094,v_1095,v_1096,v_1097,v_1098,v_111,v_1118,v_112,v_113,v_114,v_115,v_1155,v_116,v_1183,v_1184,v_1185,v_1186,v_1187,v_1188,v_1189,v_1190,v_1191,v_1192,v_1193,v_1194,v_1209,v_1210,v_1211,v_1212,v_1213,v_1214,v_1215,v_1226,v_123,v_124,v_1254,v_1255,v_1261,v_1335,v_134,v_135,v_136,v_1367,v_13…	ABI1,ABL1,ACIN1,ACTG1,ADA,ANO6,ANXA1,ARG1,AXL,BAIAP2,BCAR1,BCL10,BDKRB1,BIRC2,BIRC3,BLK,BRAF,C9,CAV1,CD28,CD36,CD38,CD47,CD83,CREB1,CTLA4,CTSB,CXCL12,CXCL2,DDX58,DPP4,DUSP10,EDN1,EDN2,EFNB1,EFNB2,ETS1,FADD,FAM105B,FAM19A3,FBXW11,FGF10,FOS,FOXC1,FYB,FYN,GLI3,GPR68,GPSM3,HCAR2,HIF1A,HLX,ICAM1,ICOS,ICOSLG,IFIH1,IFNG,IKBKE,IL15,IL1A,IL1B,IL1R1,IL1RL1,IL1RL2,IL20,IL33,IL5,IL6,IL7,IL7R,IL8,INHBA,IRAK2,…
GO Biological Process	GO:0001933	negative regulation of protein phosphorylation	81	5.44186e-17	7.02164e-13	8.66868e-15	1.73284	147.734	256	0.050284	0.0871341	36	3.66896e-10	4.73405e-06	1.31501e-07	1.78161	61.7418	110	413	0.0396682	0.266344	v_1012,v_1013,v_1064,v_109,v_1093,v_1094,v_1095,v_1096,v_1097,v_1098,v_111,v_112,v_1123,v_113,v_1130,v_1131,v_114,v_1144,v_115,v_116,v_1178,v_1179,v_1180,v_1181,v_1182,v_1183,v_1184,v_1185,v_1186,v_1187,v_1188,v_1189,v_1190,v_1191,v_1192,v_1193,v_1194,v_12,v_1224,v_1228,v_1229,v_1265,v_1266,v_1267,v_1268,v_1269,v_1270,v_1271,v_1272,v_1273,v_1274,v_1275,v_1276,v_1277,v_128,v_1283,v_129,v_1335,v_13…	ABL1,ADORA2A,ATF3,BDKRB1,BDKRB2,CACTIN,CAMK2B,CAV1,CBLB,CDKN1B,CDKN2A,CDKN2B,CDKN2C,CHMP6,CNKSR3,CORO1C,CTDSP2,DAG1,DDIT4,DKK1,DNAJC10,DUSP1,DUSP10,DUSP16,DUSP2,DUSP4,DUSP5,DUSP6,ENG,ENPP1,EZR,FBXO7,FLRT2,FOXO1,GADD45B,GBP1,GPRC5A,GREM1,HGF,IBTK,IGFBP3,IL1B,IL6,ITGB1BP1,JUN,KLF4,KRIT1,LDLRAD4,LIF,LRP6,LRRC19,LRRK1,LRTM1,LRTM2,MBIP,MYOCD,NF1,NF2,NR2F2,NTF3,NTRK3,PARD3,PARK2,PER1,PID1,PKIG,PMEPA1,P…
GO Biological Process	GO:0043406	positive regulation of MAP kinase activity	82	7.94972e-17	1.02575e-12	1.25092e-14	2.02817	81.3541	165	0.0276903	0.0561606	87	1.22447e-08	0.000157993	1.81601e-06	2.00366	32.4406	65	217	0.0234403	0.299539	v_1088,v_1089,v_1090,v_1091,v_1092,v_1113,v_1115,v_1116,v_1117,v_1118,v_1141,v_1156,v_1239,v_1240,v_1241,v_1242,v_1243,v_1265,v_1266,v_1267,v_1268,v_1269,v_1270,v_1271,v_1272,v_1273,v_1274,v_1275,v_1276,v_1277,v_1326,v_1327,v_1330,v_1331,v_1418,v_1419,v_1420,v_1447,v_1448,v_1449,v_1554,v_1555,v_1556,v_1600,v_1601,v_1655,v_1656,v_1657,v_167,v_1838,v_1839,v_1840,v_1841,v_1842,v_1846,v_1858,v_1959,v…	AKAP13,ALK,CSPG4,DKK1,DUSP5,DUSP6,EDN1,EGF,EGFR,ENSG00000091436,EPGN,EPHA4,ERN1,FGD2,FGF10,FGF2,FGFR1,FRS2,FZD8,GRM1,HGF,HTR2A,IL1B,IQGAP1,IRAK2,KITLG,KRAS,LPAR1,MAP2K3,MAP2K4,MAP2K6,MAP3K2,MAP3K4,MAP3K5,MAP4K5,MAPK10,MAPK8IP3,MDFIC,NRG1,NTF3,NTRK3,PDGFA,PDGFC,PIK3CG,PTPN1,RASGRP1,RIPK2,SASH1,SHC1,SYK,TAB2,TAB3,TAOK3,TGFB1,TGFB3,THBS1,TLR4,TMEM189-UBE2V1,TNFRSF11A,UBC,UBE2N,VEGFA,WNT5A,WNT7B,ZEB2
GO Biological Process	GO:0023014	signal transduction by protein phosphorylation	83	1.00375e-16	1.29514e-12	1.56041e-14	1.77534	131.806	234	0.0448625	0.079646	32	1.6855e-10	2.1748e-06	6.79626e-08	1.80345	60.9943	110	408	0.0396682	0.269608	v_103,v_1036,v_1037,v_1038,v_1088,v_1089,v_1090,v_1091,v_1092,v_1118,v_1141,v_1155,v_1156,v_1224,v_1239,v_1240,v_1241,v_1242,v_1243,v_1265,v_1266,v_1267,v_1268,v_1269,v_127,v_1270,v_1271,v_1272,v_1273,v_1274,v_1275,v_1276,v_1277,v_1283,v_1330,v_1331,v_1335,v_1367,v_1388,v_1418,v_1419,v_1420,v_1447,v_1448,v_1449,v_1482,v_1483,v_1491,v_1554,v_1555,v_1556,v_1564,v_1661,v_1662,v_1686,v_172,v_176,v_18…	BMPR1B,BMPR2,BRAF,CAB39,CAMK2A,CAMK2B,CSF2,CUL3,DUSP5,DUSP6,EGF,EGFR,ENSG00000091436,EPGN,ERBB4,ERN1,FBXW11,FGF10,FGF2,FGF20,FGF5,FGF7,FGFR1,FRS2,FYN,GRIN2B,HGF,IL1B,IL5,IRAK2,IRS1,IRS2,JAK2,KCNH1,KCNH3,KITLG,KRAS,KRIT1,LAT,MAP2K3,MAP2K4,MAP2K6,MAP3K2,MAP3K4,MAP3K5,MAP3K7CL,MAP4K4,MAP4K5,MAPK10,MAPK6,MAPK8IP3,MBP,MDFIC,MEF2C,MET,NEK1,NF1,NFKB1,NRG1,NRK,OXTR,PDGFA,PEBP1,POU4F2,PPP5C,PSMA6,PSMB1,PS…
GO Biological Process	GO:0071219	cellular response to molecule of bacterial origin	84	1.25364e-16	1.61757e-12	1.92567e-14	2.51201	41.4011	104	0.0140916	0.0353982	695	0.00247146	1	0.0458839	1.58653	23.3214	37	156	0.0133429	0.237179	v_1032,v_1063,v_1093,v_1094,v_1095,v_1096,v_1097,v_1098,v_1183,v_1184,v_1185,v_1186,v_1187,v_1188,v_1189,v_1190,v_1191,v_1192,v_1193,v_1194,v_12,v_1261,v_137,v_1447,v_1448,v_1449,v_1521,v_1573,v_1574,v_1575,v_1655,v_1656,v_1657,v_1677,v_1678,v_1679,v_173,v_2097,v_215,v_216,v_217,v_218,v_219,v_220,v_221,v_2291,v_2292,v_2293,v_2294,v_2571,v_2653,v_2656,v_2658,v_2686,v_2689,v_2690,v_2692,v_2693,v_27…	ABCA1,ABL1,ARG1,AXL,CACTIN,CD36,CDK19,CEBPB,CSF2,GFI1,ICAM1,IFNG,IL1B,IL6,IL8,IRAK2,MEF2C,NFKB1,NFKBIA,PDE4B,PLAA,PPARD,PPARGC1A,PRKCE,RARA,RIPK2,SBNO2,TFPI,TGFB1,TLR4,TLR5,TNFAIP3,TNIP1,TNIP2,WNT5A,ZC3H12A,ZFP36
GO Biological Process	GO:0042326	negative regulation of phosphorylation	85	1.32544e-16	1.71021e-12	2.01201e-14	1.69088	159.68	270	0.0543501	0.0918993	33	1.77966e-10	2.29629e-06	6.95847e-08	1.76187	66.9742	118	448	0.0425532	0.263393	v_1012,v_1013,v_1064,v_109,v_1093,v_1094,v_1095,v_1096,v_1097,v_1098,v_111,v_112,v_1123,v_113,v_1130,v_1131,v_114,v_1144,v_115,v_116,v_1178,v_1179,v_1180,v_1181,v_1182,v_1183,v_1184,v_1185,v_1186,v_1187,v_1188,v_1189,v_1190,v_1191,v_1192,v_1193,v_1194,v_12,v_1209,v_1210,v_1211,v_1212,v_1213,v_1214,v_1224,v_1228,v_1229,v_1238,v_1265,v_1266,v_1267,v_1268,v_1269,v_1270,v_1271,v_1272,v_1273,v_1274,v_…	ABL1,ADORA2A,ATF3,BDKRB1,BDKRB2,CACTIN,CAMK2B,CAV1,CBLB,CDKN1B,CDKN2A,CDKN2B,CDKN2C,CHMP6,CNKSR3,CORO1C,CTDSP2,DAG1,DDIT4,DKK1,DNAJC10,DNAJC15,DUSP1,DUSP10,DUSP16,DUSP2,DUSP4,DUSP5,DUSP6,ENG,ENPP1,EZR,FBXO7,FLRT2,FOXO1,GADD45B,GBP1,GPRC5A,GRB10,GREM1,HDAC4,HGF,IBTK,IGFBP3,IL1B,IL6,INHBA,IRS2,ITGB1BP1,JUN,KLF4,KRIT1,LDLRAD4,LIF,LRP6,LRRC19,LRRK1,LRTM1,LRTM2,MBIP,MYOCD,NF1,NF2,NR2F2,NTF3,NTRK3,PARD…
GO Biological Process	GO:1901890	positive regulation of cell junction assembly	86	1.44361e-16	1.86268e-12	2.16591e-14	4.44082	10.5836	47	0.00360233	0.0159973	306	5.73993e-05	0.740624	0.00242034	3.0209	4.63437	14	31	0.00504868	0.451613	v_1335,v_154,v_155,v_156,v_1677,v_1678,v_1679,v_1823,v_1824,v_1825,v_1826,v_1827,v_1828,v_1829,v_1830,v_210,v_211,v_212,v_213,v_214,v_2360,v_2361,v_2362,v_2363,v_2364,v_2419,v_2420,v_2421,v_2422,v_2423,v_2424,v_2425,v_2426,v_2464,v_2465,v_2466,v_2623,v_2763,v_604,v_605,v_606,v_607,v_608,v_609,v_81,v_968,v_969	ABL1,CAV1,CLDN1,FMN1,IQGAP1,ITGB1BP1,LIMS1,NPHP1,NRP1,ROCK1,S100A10,SDC4,SMAD3,VEGFA
GO Biological Process	GO:2001233	regulation of apoptotic signaling pathway	87	1.69707e-16	2.18973e-12	2.51693e-14	1.90983	98.4381	188	0.0335051	0.0639891	244	1.6196e-05	0.208977	0.000856461	1.54365	56.36	87	377	0.031374	0.230769	v_1036,v_1037,v_1038,v_1069,v_107,v_1093,v_1094,v_1095,v_1096,v_1097,v_1098,v_1132,v_1133,v_1134,v_1135,v_1136,v_1144,v_1209,v_1210,v_1211,v_1212,v_1213,v_1214,v_1237,v_124,v_1265,v_1266,v_1267,v_1268,v_1269,v_1270,v_1271,v_1272,v_1273,v_1274,v_1275,v_1276,v_1277,v_128,v_129,v_1335,v_1344,v_138,v_139,v_1395,v_1396,v_1397,v_1398,v_1399,v_1400,v_1410,v_1411,v_1419,v_1420,v_1431,v_1432,v_1434,v_1445…	ACKR3,ADORA2A,ATF3,BCL10,BCL2L1,BCL2L10,BDKRB2,BID,BMP5,BMPR1B,CAV1,CD44,CFLAR,CSF2,CTH,CTSC,CTTN,CXCL12,DBH,DNM1L,EYA2,EYA3,FADD,FAF1,FEM1B,FGF10,FGFR1,FIGNL1,FXN,FYN,GSK3B,HGF,HIF1A,HRK,ICAM1,IL19,IL1A,IL1B,IL7,INHBA,ITGA6,ITM2C,JAK2,LMNA,MCL1,MDM2,NANOS3,NF1,NKX3-1,NOL3,NRP1,PARK2,PLAGL2,PMAIP1,PML,PPIF,PPP2R1B,PPP3CC,PTGS2,PTPN1,RB1CC1,RFFL,RPS7,SERINC3,SGMS1,SH3RF1,SKIL,SLC35F6,SMAD3,SNAI1,S…
GO Biological Process	GO:0050729	positive regulation of inflammatory response	88	1.99614e-16	2.57562e-12	2.92684e-14	2.84458	29.1782	83	0.00993133	0.0282505	469	0.000498544	1	0.0137158	1.84105	16.2951	30	109	0.0108186	0.275229	v_1032,v_107,v_1183,v_1184,v_1185,v_1186,v_1187,v_1188,v_1189,v_1190,v_1191,v_1192,v_1193,v_1194,v_1239,v_1240,v_1241,v_1242,v_1243,v_1326,v_1327,v_1491,v_1494,v_1655,v_1656,v_1657,v_1863,v_1904,v_1905,v_1944,v_1963,v_1964,v_205,v_206,v_215,v_216,v_217,v_218,v_219,v_220,v_221,v_2291,v_2292,v_2293,v_2294,v_2647,v_2659,v_2660,v_2749,v_32,v_350,v_479,v_480,v_481,v_482,v_483,v_521,v_522,v_523,v_524,v…	CD28,CD47,CDK19,CLOCK,EGFR,ETS1,GPSM3,IL15,IL1B,IL1RL1,IL33,IL6,ITGA2,JAK2,LDLR,NFKBIA,NLRP10,OSMR,PDE2A,PIK3CG,PTGER3,PTGER4,PTGS2,SNCA,TGM2,TLR4,TNFRSF11A,TNFRSF1A,TNIP1,WNT5A
GO Biological Process	GO:0071396	cellular response to lipid	89	2.06878e-16	2.66935e-12	2.99927e-14	1.66414	168.856	281	0.057473	0.0956433	113	1.18746e-07	0.00153219	1.35592e-05	1.59331	72.8045	116	487	0.0418319	0.238193	v_1032,v_1045,v_1063,v_1083,v_1093,v_1094,v_1095,v_1096,v_1097,v_1098,v_11,v_114,v_115,v_116,v_1183,v_1184,v_1185,v_1186,v_1187,v_1188,v_1189,v_1190,v_1191,v_1192,v_1193,v_1194,v_12,v_1209,v_1210,v_1211,v_1212,v_1213,v_1214,v_1227,v_1239,v_1240,v_1241,v_1242,v_1243,v_1261,v_1284,v_1285,v_1286,v_1287,v_1288,v_1289,v_1290,v_1291,v_1292,v_1293,v_1294,v_1295,v_1296,v_1297,v_1298,v_1336,v_1337,v_1355,…	ABCA1,ABHD2,ABL1,ADCY1,ANXA1,ARG1,ATP2B1,AXL,BGLAP,BRINP1,CACTIN,CD36,CDK19,CDK6,CEBPB,CFLAR,CLDN1,CREB1,CSF2,CYP26B1,DAG1,DDIT4,DDX18,DNM1L,EDN1,EGFR,EPHA3,ESR2,ESRRB,FBXO32,FHL2,FKBP4,FOXO1,GFI1,HDAC2,HMGCS1,HNF4G,ICAM1,IFNG,IL15,IL1B,IL6,IL8,INHBA,IRAK2,ITGA2,JAK2,KIF18A,KLF4,KLF9,LDLR,LPAR1,LRP6,MED14,MEF2C,MYB,NEDD4,NFKB1,NFKBIA,NKX3-1,NPC1,NR1D2,NR2F1,NR2F2,NR3C1,NR5A1,NR5A2,NR6A1,NRIP1,NTR…
GO Biological Process	GO:0043065	positive regulation of apoptotic process	90	2.58549e-16	3.33605e-12	3.70672e-14	1.6341	181.751	297	0.0618623	0.101089	82	8.53211e-09	0.00011009	1.34256e-06	1.58457	88.3521	140	591	0.0504868	0.236887	v_1032,v_1064,v_1065,v_1066,v_1067,v_107,v_1083,v_1088,v_1089,v_1090,v_1091,v_1092,v_1138,v_1183,v_1184,v_1185,v_1186,v_1187,v_1188,v_1189,v_1190,v_1191,v_1192,v_1193,v_1194,v_1195,v_12,v_1209,v_1210,v_1211,v_1212,v_1213,v_1214,v_1216,v_1228,v_1229,v_124,v_1257,v_128,v_129,v_1322,v_1335,v_1342,v_1355,v_1356,v_1357,v_138,v_1386,v_1387,v_139,v_1395,v_1396,v_1397,v_1398,v_1399,v_1400,v_1410,v_1411,v…	ABL1,ABR,ADAMTSL4,ADORA2A,AKAP13,ALDH1A3,ANO6,ANXA1,ARHGEF12,ARHGEF4,ARHGEF7,ARHGEF9,ATF3,ATG7,BCL10,BCL2L1,BCL2L10,BID,BIN1,BLID,BMPR1B,BRMS1,C3orf38,CAMK2A,CAV1,CCK,CDK19,CDKN2A,COL18A1,CREB1,CTGF,CTLA4,CTSC,CYCS,CYR61,DAP,DCUN1D3,DLC1,DNM1L,DUSP1,DUSP6,ECT2,ENSG00000091436,ERBB4,F2R,FADD,FAF1,FANK1,FAP,FGD2,FOSL1,FOXO1,FRZB,GADD45B,GADD45G,GAPDH,GSK3B,HCAR2,HDAC4,HIP1,HMGA2,HRK,IFNG,IFT57,IGF2…
GO Biological Process	GO:0031347	regulation of defense response	91	2.99999e-16	3.87089e-12	4.25373e-14	1.67166	163.909	274	0.0557894	0.0932607	1010	0.0105961	1	0.135368	1.20789	109.281	132	731	0.0476019	0.180575	v_1017,v_1018,v_1019,v_1032,v_1036,v_1037,v_1038,v_1063,v_107,v_1093,v_1094,v_1095,v_1096,v_1097,v_1098,v_1118,v_1155,v_1183,v_1184,v_1185,v_1186,v_1187,v_1188,v_1189,v_1190,v_1191,v_1192,v_1193,v_1194,v_12,v_123,v_1239,v_124,v_1240,v_1241,v_1242,v_1243,v_1261,v_1265,v_1266,v_1267,v_1268,v_1269,v_1270,v_1271,v_1272,v_1273,v_1274,v_1275,v_1276,v_1277,v_1326,v_1327,v_1335,v_134,v_135,v_136,v_1369,v…	ABR,ADA,ADAMTS12,ADORA2A,ANXA1,AP1S3,ARG1,BCL10,BIRC2,BIRC3,C9,CACTIN,CALCRL,CAV1,CD28,CD36,CD47,CDK19,CLOCK,CNR2,CTSB,DDX58,DUSP10,EGFR,ERAP1,ETS1,FADD,FAM105B,FBXW11,FOXP1,FYN,GFI1,GPSM3,HGF,IFIH1,IFNAR1,IFNAR2,IFNG,IFNGR2,IKBKE,IL15,IL1B,IL1R1,IL1R2,IL1RL1,IL1RL2,IL20,IL33,IL6,IRAK2,IRF1,ITGA2,JAK2,KLF4,KRAS,LDLR,LSM14A,MAP2K6,MEF2C,METRNL,MGLL,MUC13,NFKB1,NFKBIA,NLRP10,NR1D2,NT5E,OSMR,OTUD7A,…
GO Biological Process	GO:0007167	enzyme linked receptor protein signaling pathway	92	3.4477e-16	4.44857e-12	4.8354e-14	1.52271	250.869	382	0.0853876	0.13002	52	1.81229e-09	2.33839e-05	4.49691e-07	1.55606	105.395	164	705	0.0591417	0.232624	v_1036,v_1037,v_1038,v_1054,v_1055,v_1056,v_1057,v_1064,v_1065,v_1066,v_1067,v_1083,v_110,v_1100,v_1101,v_1102,v_1103,v_1104,v_1105,v_1138,v_1156,v_1209,v_1210,v_1211,v_1212,v_1213,v_1214,v_1227,v_1238,v_1239,v_1240,v_1241,v_1242,v_1243,v_1259,v_1260,v_1265,v_1266,v_1267,v_1268,v_1269,v_1270,v_1271,v_1272,v_1273,v_1274,v_1275,v_1276,v_1277,v_1299,v_1300,v_1301,v_1302,v_1305,v_1312,v_1313,v_1314,v…	ABI1,ABL1,ACTG1,AHI1,ALK,ARHGEF28,ARHGEF7,ATP6V1B2,ATP6V1G3,AXL,BAIAP2,BAMBI,BCAR1,BDKRB2,BDNF,BLK,BMP10,BMP3,BMP5,BMPR1B,BMPR2,C2CD5,CAV2,CBLB,CD3EAP,CITED2,COL1A2,COL3A1,COL4A2,CREB1,CRIM1,CSPG4,CSRNP1,CTGF,CUL5,DDIT4,DDR1,DGKD,EFNB1,EFNB2,EGF,EGFR,ENG,EPHA3,EPHA4,EPHA5,EPS8,ERBB4,FAM83A,FAT4,FGF10,FGF12,FGF2,FGF20,FGF5,FGF7,FGFBP1,FGFR1,FLRT2,FOS,FOXC1,FOXO1,FRS2,FSTL1,FYN,GDF10,GRB10,GREM1,GR…
GO Biological Process	GO:0043068	positive regulation of programmed cell death	93	4.28271e-16	5.52598e-12	5.94192e-14	1.62588	183.285	298	0.0623843	0.10143	84	9.23583e-09	0.00011917	1.41869e-06	1.57985	89.2491	141	597	0.0508475	0.236181	v_1032,v_1064,v_1065,v_1066,v_1067,v_107,v_1083,v_1088,v_1089,v_1090,v_1091,v_1092,v_1138,v_1183,v_1184,v_1185,v_1186,v_1187,v_1188,v_1189,v_1190,v_1191,v_1192,v_1193,v_1194,v_1195,v_12,v_1209,v_1210,v_1211,v_1212,v_1213,v_1214,v_1216,v_1228,v_1229,v_124,v_1257,v_128,v_129,v_1322,v_1335,v_1342,v_1355,v_1356,v_1357,v_138,v_1386,v_1387,v_139,v_1395,v_1396,v_1397,v_1398,v_1399,v_1400,v_1410,v_1411,v…	ABL1,ABR,ADAMTSL4,ADORA2A,AKAP13,ALDH1A3,ANO6,ANXA1,ARHGEF12,ARHGEF4,ARHGEF7,ARHGEF9,ATF3,ATG7,BCL10,BCL2L1,BCL2L10,BID,BIN1,BLID,BMPR1B,BRMS1,C3orf38,CAMK2A,CAV1,CCK,CDK19,CDKN2A,COL18A1,CREB1,CTGF,CTLA4,CTSC,CYCS,CYR61,DAP,DCUN1D3,DLC1,DNM1L,DUSP1,DUSP6,ECT2,ENSG00000091436,ERBB4,F2R,FADD,FAF1,FANK1,FAP,FGD2,FOSL1,FOXO1,FRZB,GADD45B,GADD45G,GAPDH,GSK3B,HCAR2,HDAC4,HIP1,HMGA2,HRK,IFNG,IFT57,IGF2…
GO Biological Process	GO:0090342	regulation of cell aging	94	1.03492e-15	1.33536e-11	1.4206e-13	4.2078	11.1697	47	0.00380182	0.0159973	1679	0.0408872	1	0.314215	1.80788	5.53135	10	37	0.0036062	0.27027	v_1178,v_1179,v_1180,v_1181,v_1182,v_1284,v_1285,v_1286,v_1287,v_1288,v_1289,v_1290,v_1291,v_1292,v_1293,v_1294,v_1295,v_1296,v_1297,v_1298,v_1427,v_1428,v_1512,v_1513,v_1514,v_1515,v_1516,v_1517,v_1661,v_1677,v_1678,v_1679,v_2014,v_2087,v_2088,v_2089,v_2090,v_2091,v_2092,v_2093,v_2094,v_2095,v_2117,v_2118,v_2119,v_88,v_89	ABL1,CDK6,CDKN2A,HMGA2,KRAS,LMNA,NEK6,PAWR,PRKDC,TWIST1
GO Biological Process	GO:0080135	regulation of cellular response to stress	95	1.12409e-15	1.45041e-11	1.52675e-13	1.58023	203.135	321	0.0691404	0.109258	104	4.40021e-08	0.000567759	5.45922e-06	1.53786	92.9865	143	622	0.0515687	0.229904	v_104,v_1051,v_1052,v_1064,v_1065,v_1066,v_1067,v_1069,v_107,v_1088,v_1089,v_1090,v_1091,v_1092,v_1115,v_1116,v_1117,v_1130,v_1131,v_1132,v_1133,v_1134,v_1135,v_1136,v_1141,v_1144,v_1165,v_1178,v_1179,v_1180,v_1181,v_1182,v_12,v_1224,v_1237,v_1239,v_1240,v_1241,v_1242,v_1243,v_1245,v_1257,v_1261,v_1265,v_1266,v_1267,v_1268,v_1269,v_1270,v_1271,v_1272,v_1273,v_1274,v_1275,v_1276,v_1277,v_1284,v_12…	ABL1,ACKR3,ATG7,AXIN2,BAG2,BCL2L1,BDKRB2,BID,BRAF,BRE,CAMK2A,CAMK2B,CAV1,CD36,CD44,CDK6,CDKN2A,CHCHD2,CRY1,CTGF,CXCL12,DDAH1,DERL2,DHFR,DKK1,DNAJB6,DUSP10,EDN1,EGFR,ENSG00000091436,EPHA4,ERN1,ETAA1,EYA2,EYA3,EZR,FBLN5,FBXO7,FEM1B,FGD2,FGF10,FIGN,FIGNL1,FKBP4,FOXO1,FZD8,GADD45B,GADD45G,GCH1,GSK3B,HGF,HIC1,HIF1A,HIPK2,HMGA2,HSBP1,IER3,IER5,IL1B,KCNK2,KLF4,KRAS,MAP2K4,MAP3K2,MAP3K4,MAP3K5,MAP4K4,MAP…
GO Biological Process	GO:0045428	regulation of nitric oxide biosynthetic process	96	1.14114e-15	1.47241e-11	1.53376e-13	3.78445	14.0047	53	0.00476673	0.0180395	487	0.000572969	1	0.0151807	2.22972	8.07278	18	54	0.00649117	0.333333	v_107,v_1183,v_1184,v_1185,v_1186,v_1187,v_1188,v_1189,v_1190,v_1191,v_1192,v_1193,v_1194,v_12,v_1239,v_1240,v_1241,v_1242,v_1243,v_1261,v_1335,v_137,v_1491,v_1577,v_1578,v_1579,v_1580,v_1581,v_1655,v_1656,v_1657,v_2097,v_215,v_216,v_217,v_218,v_219,v_220,v_221,v_2419,v_2420,v_2421,v_2422,v_2423,v_2424,v_2425,v_2426,v_2658,v_39,v_563,v_564,v_788,v_916	AGXT2,CAV1,CD36,DDAH1,EDN1,EGFR,ICAM1,IFNG,IL1B,IL6,JAK2,KLF4,PTGS2,PTX3,SMAD3,TLR4,TLR5,ZC3H12A
GO Biological Process	GO:1901888	regulation of cell junction assembly	97	1.74599e-15	2.25285e-11	2.32253e-13	2.69471	31.5433	85	0.0107363	0.0289312	130	3.20939e-07	0.00414108	3.18545e-05	2.52882	12.2587	31	82	0.0111792	0.378049	v_1335,v_1386,v_1387,v_1431,v_1432,v_1482,v_1483,v_154,v_155,v_156,v_1677,v_1678,v_1679,v_1680,v_1681,v_1682,v_1683,v_1684,v_1685,v_1823,v_1824,v_1825,v_1826,v_1827,v_1828,v_1829,v_1830,v_210,v_211,v_212,v_213,v_214,v_2168,v_2169,v_2170,v_2171,v_2172,v_2173,v_2271,v_229,v_230,v_2308,v_2357,v_2359,v_2360,v_2361,v_2362,v_2363,v_2364,v_2377,v_2378,v_2379,v_2419,v_2420,v_2421,v_2422,v_2423,v_2424,v_2…	ABL1,CAV1,CLASP1,CLASP2,CLDN1,CORO1C,DLC1,EPHA3,FMN1,GREM1,IQGAP1,ITGB1BP1,LIMS1,MMP14,NPHP1,NRP1,PHLDB2,PRKCH,PTK2,RAPGEF1,RAPGEF2,ROCK1,RUNX1,S100A10,SDC4,SMAD3,SNAI1,SNAI2,THBS1,TJP1,VEGFA
GO Biological Process	GO:0070482	response to oxygen levels	98	1.80505e-15	2.32906e-11	2.37659e-13	1.86886	99.5256	186	0.0338753	0.0633084	196	4.78776e-06	0.0617765	0.000315186	1.59004	54.7155	87	366	0.031374	0.237705	v_1045,v_1064,v_1065,v_1066,v_1067,v_107,v_1083,v_1100,v_1101,v_1102,v_1103,v_1104,v_1105,v_1155,v_1178,v_1179,v_1180,v_1181,v_1182,v_121,v_130,v_131,v_132,v_1335,v_1338,v_1339,v_1355,v_1356,v_1357,v_1362,v_1363,v_1364,v_1401,v_1402,v_1403,v_1404,v_1405,v_1406,v_1407,v_1408,v_1409,v_141,v_1410,v_1411,v_1412,v_1413,v_1414,v_1415,v_1416,v_142,v_1600,v_1601,v_1661,v_1662,v_171,v_173,v_1757,v_1843,v_…	ACTN4,ADA,APOLD1,ATG7,BACH1,BIRC2,CAV1,CD38,CDKN1B,CFLAR,CITED2,COX4I2,CPEB2,CREB1,CTGF,CXCL12,DDIT4,DNM1L,DPP4,EDN1,EDNRA,EGLN1,EPAS1,ETS1,FOXO1,HDAC2,HIF1A,HIPK2,ICAM1,ITGA2,ITPR2,KCNA5,KCND2,KCNK2,LIMD1,LMNA,LOXL2,LPAR1,MDM2,MDM4,MMP14,MYB,MYOCD,NF1,NKX3-1,NOL3,OXTR,PDK1,PKM,PLOD2,PMAIP1,PML,POSTN,PPARA,PPARD,PPARGC1A,PRKCE,PSMA6,PSMB1,PSMB5,PSMB7,PSMD1,PSMD12,PSMD2,PSMD6,PSMD7,PTGS2,PTN,RBPJ,…
GO Biological Process	GO:0002521	leukocyte differentiation	99	1.95516e-15	2.52274e-11	2.54822e-13	1.87461	98.1538	184	0.0334084	0.0626276	1235	0.0173038	1	0.180786	1.30682	45.1478	59	302	0.0212766	0.195364	v_1029,v_1054,v_111,v_112,v_113,v_114,v_115,v_1156,v_116,v_1178,v_1179,v_1180,v_1181,v_1182,v_1183,v_1184,v_1185,v_1186,v_1187,v_1188,v_1189,v_1190,v_1191,v_1192,v_1193,v_1194,v_1212,v_1213,v_1214,v_1215,v_1222,v_1223,v_1237,v_1284,v_1285,v_1286,v_1287,v_1288,v_1289,v_1290,v_1291,v_1292,v_1293,v_1294,v_1295,v_1296,v_1297,v_1298,v_1367,v_1375,v_1427,v_1428,v_1436,v_1445,v_1446,v_1451,v_1510,v_1511…	ABL1,ADA,ANXA1,ANXA2,ATG5,AXL,AZI2,BRAF,CAMK4,CD28,CDH17,CDK6,CHD7,CSF2,DOCK10,EOMES,FADD,FAM20C,FARP2,FOXP1,FZD8,GLI3,HDAC4,HDAC9,IFNE,IFNG,IKZF1,IL15,IL6,IL7,IL7R,IRF1,ITGB1,JUN,KLF6,LRRK1,MAFB,MEF2C,PIK3R1,POLM,PRKDC,PTGER4,PTPRC,RBPJ,RRAS,RUNX2,SBNO2,SEMA4A,SHH,STAT3,SYK,TGFB1,TGFBR2,THEMIS,TNFRSF11A,TNFSF8,VEGFA,ZFP36L1,ZFP36L2
GO Biological Process	GO:0051050	positive regulation of transport	100	2.00798e-15	2.5909e-11	2.5909e-13	1.47521	280.639	414	0.0955203	0.140912	221	1.09909e-05	0.141816	0.000641701	1.33364	143.217	191	958	0.0688785	0.199374	v_1004,v_1029,v_1036,v_1037,v_1038,v_107,v_1070,v_1071,v_1072,v_1073,v_1074,v_1075,v_1076,v_1077,v_1078,v_1079,v_1080,v_1081,v_1082,v_1083,v_1123,v_1130,v_1131,v_1144,v_1178,v_1179,v_1180,v_1181,v_1182,v_1183,v_1184,v_1185,v_1186,v_1187,v_1188,v_1189,v_1190,v_1191,v_1192,v_1193,v_1194,v_1199,v_12,v_1200,v_1201,v_1202,v_1203,v_1209,v_1210,v_1211,v_1212,v_1213,v_1214,v_1215,v_1224,v_1239,v_1240,v_1…	ABCA1,ABCA12,ABL1,ABLIM3,ABR,ACTN4,ADIPOR2,ADORA2A,AHI1,AKAP6,ANO6,ANXA1,ANXA2,ARC,ARHGEF7,ARIH2,ARPP19,ATG5,AXL,AZIN1,BAMBI,BDKRB1,BID,BLK,C1QTNF1,C2CD5,CACNA2D1,CACNB2,CAMK2A,CAMK2B,CAPN3,CAV1,CCK,CD36,CD38,CD47,CDH2,CLASP1,CLASP2,CLTCL1,CNKSR3,CREB1,CXCL12,DAB2,DDX58,DMAP1,DNM1L,DPH6,DYNC1H1,ECT2,EDN1,EFCAB7,EGF,EGFR,EHD1,ERBB4,EZR,F2R,FGF12,FGF14,FGFR1,FHL1,FYN,GAPDH,GCG,GLI3,GLRX,GOLPH3,GPR6…
GO Biological Process	GO:0070091	glucagon secretion	101	2.09002e-15	2.69676e-11	2.67006e-13	36.9427	0.324828	12	0.000110561	0.00408441	2953	0.149496	1	0.653216	6.68914	0.149496	1	1	0.00036062	1	v_1183,v_1184,v_1185,v_1186,v_1187,v_1188,v_1189,v_1190,v_1191,v_1192,v_1193,v_1194	IL6
GO Biological Process	GO:0071900	regulation of protein serine/threonine kinase activity	102	2.37947e-15	3.07023e-11	3.01003e-13	1.65476	161.353	267	0.0549192	0.0908782	50	1.25294e-09	1.61666e-05	3.23332e-07	1.68946	72.8045	123	487	0.0443563	0.252567	v_1088,v_1089,v_109,v_1090,v_1091,v_1092,v_1093,v_1094,v_1095,v_1096,v_1097,v_1098,v_1113,v_1115,v_1116,v_1117,v_1118,v_1141,v_1156,v_1224,v_1239,v_1240,v_1241,v_1242,v_1243,v_1265,v_1266,v_1267,v_1268,v_1269,v_1270,v_1271,v_1272,v_1273,v_1274,v_1275,v_1276,v_1277,v_1283,v_1326,v_1327,v_1330,v_1331,v_1335,v_134,v_135,v_136,v_1367,v_1417,v_1418,v_1419,v_1420,v_1447,v_1448,v_1449,v_1491,v_1512,v_15…	ABL1,AKAP13,ALK,BRAF,CAB39,CAMK2B,CAV1,CCND1,CCND2,CCNL1,CCNY,CDKN1B,CDKN2A,CDKN2B,CDKN2C,CKS1B,COPS8,CSPG4,DKK1,DUSP1,DUSP10,DUSP16,DUSP2,DUSP4,DUSP5,DUSP6,EDN1,EGF,EGFR,ENSG00000091436,EPGN,EPHA4,ERN1,ETAA1,F2R,FBXO7,FGD2,FGF10,FGF2,FGFR1,FRS2,FZD8,GADD45B,GADD45G,GRM1,HGF,HTR2A,IFNG,IL1B,IQGAP1,IRAK2,JAK2,KIAA1199,KITLG,KRAS,KRIT1,LPAR1,LRP6,MAP2K3,MAP2K4,MAP2K6,MAP3K2,MAP3K4,MAP3K5,MAP3K7CL,M…
GO Biological Process	GO:0044706	multi-multicellular organism process	103	2.49553e-15	3.21998e-11	3.1262e-13	2.1373	61.7603	132	0.0210212	0.0449285	386	0.000209633	1	0.00700749	1.63228	31.2447	51	209	0.0183916	0.244019	v_1024,v_1025,v_1026,v_1027,v_1028,v_1029,v_1063,v_107,v_1251,v_1323,v_1324,v_1325,v_1352,v_1384,v_1385,v_1412,v_1413,v_1414,v_1415,v_1416,v_1492,v_1630,v_1631,v_1632,v_1633,v_1634,v_1635,v_1636,v_1637,v_1638,v_1639,v_1640,v_1641,v_1642,v_1643,v_1644,v_1645,v_1646,v_1647,v_1648,v_1649,v_1650,v_1651,v_1652,v_1653,v_1654,v_1893,v_1944,v_1951,v_1953,v_1954,v_2014,v_2032,v_2033,v_2034,v_2035,v_2036,v…	ACSL4,ADIPOR2,AKR1B1,ARG1,BMPR2,CD38,CLDN4,CLIC5,CORIN,CTSB,DDR1,EDN1,ETS1,FKBP4,FOS,FOSB,FOSL1,IL1B,ITGA2,KRAS,LIF,NAMPT,NR2F2,NRK,OXTR,PAPPA,PPARD,PRDM1,PRL,PRLR,PSG1,PSG11,PSG2,PSG3,PSG5,PSG6,PTGFR,PTGS2,PTHLH,RARA,RLN1,SERPINE2,SH3PXD2B,SLC38A2,STC1,STC2,TFCP2L1,TGFB1,TGFB3,TGFBR2,VMP1
GO Biological Process	GO:2000772	regulation of cellular senescence	104	2.58606e-15	3.33679e-11	3.20845e-13	4.26538	10.5501	45	0.0035909	0.0153165	1503	0.0271283	1	0.232892	2.00674	4.48488	9	30	0.00324558	0.3	v_1178,v_1179,v_1180,v_1181,v_1182,v_1284,v_1285,v_1286,v_1287,v_1288,v_1289,v_1290,v_1291,v_1292,v_1293,v_1294,v_1295,v_1296,v_1297,v_1298,v_1427,v_1428,v_1512,v_1513,v_1514,v_1515,v_1516,v_1517,v_1661,v_1677,v_1678,v_1679,v_2014,v_2087,v_2088,v_2089,v_2090,v_2091,v_2092,v_2093,v_2094,v_2095,v_2117,v_2118,v_2119	ABL1,CDK6,CDKN2A,HMGA2,KRAS,NEK6,PAWR,PRKDC,TWIST1
GO Biological Process	GO:0001889	liver development	105	2.61933e-15	3.37972e-11	3.21878e-13	2.3484	45.9887	108	0.0156531	0.0367597	176	2.57789e-06	0.0332625	0.000188991	2.10384	18.5375	39	124	0.0140642	0.314516	v_1063,v_1100,v_1101,v_1102,v_1103,v_1104,v_1105,v_1138,v_1212,v_1213,v_1214,v_1215,v_1238,v_1239,v_1240,v_1241,v_1242,v_1243,v_1265,v_1266,v_1267,v_1268,v_1269,v_1270,v_1271,v_1272,v_1273,v_1274,v_1275,v_1276,v_1277,v_134,v_1355,v_1356,v_1357,v_1434,v_1544,v_1545,v_1671,v_1672,v_1899,v_1925,v_2014,v_2112,v_2113,v_2291,v_2292,v_2293,v_2294,v_233,v_2419,v_2420,v_2421,v_2422,v_2423,v_2424,v_2425,v_…	ACAT1,ADA,ANXA1,ARG1,CCND1,CEBPB,CITED2,CLDN1,COBL,CSNK2B,CUL3,E2F7,EGFR,FPGS,GLI3,HGF,HLX,HMGCS1,IGF2R,ITGA2,JARID2,JUN,KRAS,NF1,NFKBIA,PKD1,PKM,PROC,PTCD2,PTN,QDPR,RARA,RB1CC1,RHBDD3,RPL32,SMAD3,SOX9,TGFB1,TGFBR3
GO Biological Process	GO:0050921	positive regulation of chemotaxis	106	2.66372e-15	3.437e-11	3.24245e-13	2.37008	44.7242	106	0.0152227	0.036079	747	0.00325562	1	0.0562347	1.62161	19.7335	32	132	0.0115399	0.242424	v_1183,v_1184,v_1185,v_1186,v_1187,v_1188,v_1189,v_1190,v_1191,v_1192,v_1193,v_1194,v_1335,v_14,v_1419,v_1420,v_1600,v_1601,v_1823,v_1824,v_1825,v_1826,v_1827,v_1828,v_1829,v_1830,v_1843,v_1864,v_1959,v_2051,v_2052,v_2053,v_2054,v_2279,v_2280,v_2281,v_2377,v_2378,v_2379,v_2419,v_2420,v_2421,v_2422,v_2423,v_2424,v_2425,v_2426,v_2453,v_2454,v_2529,v_2530,v_2531,v_2532,v_2533,v_2534,v_2692,v_2693,v_…	ANO6,BMPR2,CDH13,CXCL12,CXCL2,EDN1,EDN2,FGF10,FGF2,FGFR1,GPSM3,IL6,IL8,ITGA2,LPAR1,MET,MOSPD2,NRP1,NTF3,NTRK3,PRKD1,S1PR1,SEMA5A,SLIT2,SMAD3,SWAP70,TGFB1,THBS1,TUBB2B,VEGFA,VEGFC,WNT5A
GO Biological Process	GO:0036293	response to decreased oxygen levels	107	2.89226e-15	3.73188e-11	3.48774e-13	1.88539	94.9404	179	0.0323146	0.0609258	183	3.34842e-06	0.0432047	0.000236091	1.62339	51.1276	83	342	0.0299315	0.24269	v_1064,v_1065,v_1066,v_1067,v_107,v_1083,v_1100,v_1101,v_1102,v_1103,v_1104,v_1105,v_1155,v_1178,v_1179,v_1180,v_1181,v_1182,v_121,v_130,v_131,v_132,v_1335,v_1338,v_1339,v_1355,v_1356,v_1357,v_1362,v_1363,v_1364,v_1401,v_1402,v_1403,v_1404,v_1405,v_1406,v_1407,v_1408,v_1409,v_141,v_1410,v_1411,v_1412,v_1413,v_1414,v_1415,v_1416,v_142,v_1661,v_1662,v_171,v_173,v_1757,v_1843,v_1853,v_1920,v_1944,v_…	ACTN4,ADA,APOLD1,BACH1,BIRC2,CAV1,CD38,CDKN1B,CFLAR,CITED2,COX4I2,CPEB2,CREB1,CTGF,CXCL12,DDIT4,DNM1L,DPP4,EDN1,EDNRA,EGLN1,EPAS1,ETS1,HIF1A,HIPK2,ICAM1,ITGA2,ITPR2,KCNA5,KCND2,KCNK2,LIMD1,LMNA,LOXL2,MDM2,MDM4,MMP14,MYB,MYOCD,NF1,NKX3-1,NOL3,OXTR,PDK1,PKM,PLOD2,PMAIP1,PML,POSTN,PPARA,PPARD,PPARGC1A,PRKCE,PSMA6,PSMB1,PSMB5,PSMB7,PSMD1,PSMD12,PSMD2,PSMD6,PSMD7,PTGS2,PTN,RBPJ,RGCC,SLC8A1,SMAD3,SMAD4…
GO Biological Process	GO:0071496	cellular response to external stimulus	108	2.92693e-15	3.77662e-11	3.49687e-13	1.97259	80.6049	159	0.0274353	0.0541184	182	3.2805e-06	0.0423283	0.000232573	1.69618	41.8589	71	280	0.025604	0.253571	v_1029,v_107,v_1088,v_1089,v_1090,v_1091,v_1092,v_1160,v_1165,v_1183,v_1184,v_1185,v_1186,v_1187,v_1188,v_1189,v_1190,v_1191,v_1192,v_1193,v_1194,v_12,v_122,v_1236,v_1239,v_1240,v_1241,v_1242,v_1243,v_128,v_129,v_1354,v_1355,v_1356,v_1357,v_137,v_1462,v_1463,v_1508,v_1518,v_1562,v_1627,v_1628,v_1629,v_1655,v_1656,v_1657,v_1671,v_1672,v_1881,v_1893,v_1900,v_1904,v_1905,v_1963,v_1964,v_1971,v_2048,…	ATF3,ATG5,ATG7,ATP2B1,AXL,BCL10,BGLAP,BMPR2,C12orf66,CDKN2B,CLEC16A,DAG1,DAP,DAPL1,DEPDC5,DNAJC15,DNM1L,EGFR,ENG,FADD,FOS,FOSL1,FOXO1,GABARAPL1,HABP4,HDAC4,ICAM1,IL15,IL1B,IL6,IRF1,ITGA2,ITGA6,JUN,KLF10,LAMP2,MAP1LC3B,MAP1LC3B2,MAP2K4,MAP3K2,MAP3K5,MDM2,MIOS,MTPN,MYOCD,NFKB1,NUAK2,NUDT1,PDE2A,PHEX,PIM1,PMAIP1,POSTN,PRKD1,PTGER4,PTGS2,PTN,RPTOR,RRAGA,SH3GLB1,SLC1A2,SLC38A2,SOX9,SREBF1,TGFB1,TLR4,T…
GO Biological Process	GO:0051897	positive regulation of protein kinase B signaling	109	2.93977e-15	3.79318e-11	3.47998e-13	2.21861	54.5387	121	0.0185632	0.0411845	457	0.000449822	1	0.0127003	1.73076	21.3779	37	143	0.0133429	0.258741	v_1036,v_1037,v_1038,v_1156,v_1183,v_1184,v_1185,v_1186,v_1187,v_1188,v_1189,v_1190,v_1191,v_1192,v_1193,v_1194,v_1239,v_1240,v_1241,v_1242,v_1243,v_1257,v_1265,v_1266,v_1267,v_1268,v_1269,v_1270,v_1271,v_1272,v_1273,v_1274,v_1275,v_1276,v_1277,v_1326,v_1327,v_1335,v_1388,v_1418,v_1419,v_1420,v_1454,v_1455,v_1482,v_1483,v_154,v_155,v_156,v_1564,v_1585,v_1586,v_1587,v_1588,v_1589,v_1590,v_1591,v_1…	AXL,C1QTNF1,CD28,EGF,EGFR,ERBB4,FGF10,FGF2,FGF20,FGF5,FGF7,FGFR1,FRS2,FYN,HGF,HIP1,ICOS,IL6,IRS1,IRS2,ITGB1BP1,KITLG,MET,NRG1,PDGFA,PIK3CG,PIK3R1,PTK2,RICTOR,RTN4,SEMA5A,SPRY2,TGFB1,TGFBR1,THBS1,TSPYL5,TXN
GO Biological Process	GO:0071216	cellular response to biotic stimulus	110	4.00644e-15	5.16951e-11	4.69955e-13	2.32209	46.9405	109	0.015977	0.0371001	909	0.00733869	1	0.104171	1.47388	26.4608	39	177	0.0140642	0.220339	v_1032,v_1063,v_1093,v_1094,v_1095,v_1096,v_1097,v_1098,v_1183,v_1184,v_1185,v_1186,v_1187,v_1188,v_1189,v_1190,v_1191,v_1192,v_1193,v_1194,v_12,v_1261,v_137,v_1447,v_1448,v_1449,v_1521,v_1554,v_1555,v_1556,v_1573,v_1574,v_1575,v_1655,v_1656,v_1657,v_1677,v_1678,v_1679,v_173,v_2097,v_215,v_216,v_217,v_218,v_219,v_220,v_221,v_2291,v_2292,v_2293,v_2294,v_2571,v_2653,v_2656,v_2658,v_2686,v_2689,v_26…	ABCA1,ABL1,ARG1,AXL,CACTIN,CD36,CDK19,CEBPB,CSF2,GFI1,GSK3B,ICAM1,IFNG,IL1B,IL6,IL8,IRAK2,MEF2C,NFKB1,NFKBIA,PDE4B,PLAA,PPARD,PPARGC1A,PRKCE,RARA,RIPK2,SBNO2,SYK,TFPI,TGFB1,TLR4,TLR5,TNFAIP3,TNIP1,TNIP2,WNT5A,ZC3H12A,ZFP36
GO Biological Process	GO:0032496	response to lipopolysaccharide	111	4.02563e-15	5.19428e-11	4.67953e-13	1.93674	85.1948	165	0.0289976	0.0561606	294	4.48604e-05	0.578833	0.00196882	1.57784	44.9983	71	301	0.025604	0.23588	v_1020,v_1032,v_1045,v_1063,v_107,v_1093,v_1094,v_1095,v_1096,v_1097,v_1098,v_1183,v_1184,v_1185,v_1186,v_1187,v_1188,v_1189,v_1190,v_1191,v_1192,v_1193,v_1194,v_12,v_1261,v_134,v_135,v_136,v_137,v_1447,v_1448,v_1449,v_1465,v_1491,v_1521,v_1573,v_1574,v_1575,v_1655,v_1656,v_1657,v_1676,v_1677,v_1678,v_1679,v_173,v_1963,v_1964,v_2,v_2009,v_2097,v_215,v_216,v_217,v_218,v_219,v_220,v_221,v_2291,v_22…	ABCA1,ABL1,ABR,AKIRIN2,ARG1,AXL,BDKRB1,CACTIN,CCRN4L,CD36,CDK19,CEBPB,CLDN1,CNR2,CSF2,CXCL2,DUSP10,EDN1,F2R,FGF10,FMO1,FOS,FOXP1,GCH1,GFI1,HDAC2,ICAM1,IFNAR1,IFNG,IL1B,IL6,IL8,IRAK2,JAK2,JUN,JUND,KCNJ8,LOXL1,MEF2C,NFKB1,NFKBIA,OTUD5,PDE4B,PLAA,PPARD,PPARGC1A,PRKCE,PTGER4,PTGES,PTGFR,PTGS2,RARA,RIPK2,SBNO2,SNCA,SPARC,SRR,TFPI,TGFB1,TLR4,TLR5,TNFAIP3,TNFRSF11A,TNFRSF11B,TNFRSF1A,TNFRSF6B,TNIP1,TNIP…
GO Biological Process	GO:1903428	positive regulation of reactive oxygen species biosynthetic process	112	4.61502e-15	5.95476e-11	5.31675e-13	3.70854	14.0217	52	0.00477253	0.0176991	502	0.00062424	1	0.016045	2.27431	7.4748	17	50	0.00613055	0.34	v_107,v_1183,v_1184,v_1185,v_1186,v_1187,v_1188,v_1189,v_1190,v_1191,v_1192,v_1193,v_1194,v_1239,v_1240,v_1241,v_1242,v_1243,v_1261,v_137,v_1491,v_1577,v_1578,v_1579,v_1580,v_1581,v_1655,v_1656,v_1657,v_2097,v_215,v_216,v_217,v_218,v_219,v_220,v_221,v_2419,v_2420,v_2421,v_2422,v_2423,v_2424,v_2425,v_2426,v_2658,v_39,v_417,v_563,v_564,v_788,v_916	AGXT2,CD36,DDAH1,EDN1,EGFR,HDAC4,ICAM1,IFNG,IL1B,IL6,JAK2,KLF4,PTGS2,PTX3,SMAD3,TLR4,TLR5
GO Biological Process	GO:0006678	glucosylceramide metabolic process	113	5.55987e-15	7.1739e-11	6.34859e-13	19.8249	0.756624	15	0.00025753	0.00510551	6603	0.55502	1	1	1.33783	0.74748	1	5	0.00036062	0.2	v_1602,v_1603,v_1604,v_1605,v_1606,v_1607,v_1608,v_1609,v_1610,v_1611,v_1612,v_1613,v_1614,v_1615,v_1616	UGCG
GO Biological Process	GO:0002685	regulation of leukocyte migration	114	6.94783e-15	8.96478e-11	7.86385e-13	2.40416	41.5945	100	0.0141574	0.0340368	1943	0.058021	1	0.385304	1.31394	25.1153	33	168	0.0119005	0.196429	v_1183,v_1184,v_1185,v_1186,v_1187,v_1188,v_1189,v_1190,v_1191,v_1192,v_1193,v_1194,v_14,v_1494,v_1544,v_1545,v_1843,v_1864,v_1900,v_204,v_2051,v_2052,v_2053,v_2054,v_2130,v_2131,v_2132,v_2133,v_2134,v_215,v_216,v_217,v_2177,v_2178,v_2179,v_218,v_2271,v_2339,v_2359,v_2360,v_2361,v_2377,v_2378,v_2379,v_2543,v_2544,v_2545,v_2658,v_2692,v_2693,v_2761,v_2762,v_2892,v_2893,v_479,v_480,v_481,v_482,v_48…	ABR,ADA,ANO6,ANXA1,BDKRB1,BMP5,CXCL12,CXCL2,EDN1,EDN2,FADD,GPSM3,GREM1,ICAM1,IL1A,IL1R1,IL33,IL6,IL8,ITGA2,KITLG,MMP14,MOSPD2,PTGER4,SLC8B1,SLIT2,STK10,SWAP70,TGFB1,THBS1,VEGFA,VEGFC,WNT5A
GO Biological Process	GO:0031960	response to corticosteroid	115	1.03405e-14	1.33424e-10	1.16021e-12	2.19463	54.2233	119	0.0184558	0.0405037	437	0.000376695	1	0.0111224	1.69293	24.2183	41	162	0.0147854	0.253086	v_1005,v_1063,v_1064,v_1065,v_1066,v_1067,v_107,v_1183,v_1184,v_1185,v_1186,v_1187,v_1188,v_1189,v_1190,v_1191,v_1192,v_1193,v_1194,v_1239,v_1240,v_1241,v_1242,v_1243,v_1412,v_1413,v_1414,v_1415,v_1416,v_1471,v_1472,v_1535,v_1536,v_1537,v_1538,v_1539,v_1540,v_1544,v_1545,v_1630,v_1631,v_1632,v_1633,v_1634,v_1635,v_1636,v_1637,v_1638,v_1639,v_1640,v_1641,v_1642,v_1643,v_1644,v_1645,v_1646,v_1647,v…	ANXA1,ARG1,ATP2B1,BCHE,BGLAP,CCND1,CFLAR,CLDN1,CNGA3,CTGF,DDIT4,DUSP1,EDN1,EGFR,ENG,FBXO32,FOS,FOSB,FOSL1,FOXO1,HNMT,HTR1B,ICAM1,IL6,KLF9,KRAS,NR3C1,NTRK3,PAPPA,PTGS2,RPL32,SLIT2,SOX30,SPARC,SSTR5,STC1,TGFB1,WNT7B,ZFP36,ZFP36L1,ZFP36L2
GO Biological Process	GO:2001236	regulation of extrinsic apoptotic signaling pathway	116	1.04925e-14	1.35385e-10	1.16711e-12	2.26711	48.961	111	0.0166647	0.0377808	78	7.26026e-09	9.36792e-05	1.20102e-06	2.24438	22.7234	51	152	0.0183916	0.335526	v_1036,v_1037,v_1038,v_1093,v_1094,v_1095,v_1096,v_1097,v_1098,v_1209,v_1210,v_1211,v_1212,v_1213,v_1214,v_124,v_1265,v_1266,v_1267,v_1268,v_1269,v_1270,v_1271,v_1272,v_1273,v_1274,v_1275,v_1276,v_1277,v_128,v_129,v_1335,v_1344,v_1419,v_1420,v_1431,v_1432,v_1434,v_1445,v_1446,v_1564,v_1659,v_1687,v_1689,v_1823,v_1824,v_1825,v_1826,v_1827,v_1828,v_1829,v_1830,v_1900,v_1901,v_1929,v_1930,v_1931,v_2…	ATF3,BCL10,BCL2L1,BID,BMP5,BMPR1B,CAV1,CFLAR,CSF2,CTTN,DBH,EYA2,EYA3,FADD,FAF1,FEM1B,FGF10,FGFR1,FYN,HGF,ICAM1,IL19,IL1A,IL1B,IL7,INHBA,ITGA6,ITM2C,LMNA,MCL1,NF1,NOL3,NRP1,PMAIP1,PML,PPP2R1B,RB1CC1,RFFL,SH3RF1,SKIL,SNAI2,SP100,TGFBR1,THBS1,TIMP3,TMBIM1,TNFAIP3,TRAF1,ZC3HC1,ZMYND11,ZSWIM2
GO Biological Process	GO:0051701	interaction with host	117	1.18229e-14	1.5255e-10	1.30385e-12	2.50433	36.3371	91	0.012368	0.0309734	455	0.000443018	1	0.0125632	1.70508	22.8729	39	153	0.0140642	0.254902	v_1129,v_1144,v_12,v_1239,v_1240,v_1241,v_1242,v_1243,v_1332,v_1333,v_1334,v_1335,v_1362,v_1363,v_1364,v_1384,v_1385,v_1508,v_1823,v_1824,v_1825,v_1826,v_1827,v_1828,v_1965,v_2167,v_2168,v_2169,v_2198,v_2199,v_2227,v_2229,v_2258,v_2408,v_2409,v_2410,v_2419,v_2420,v_2421,v_2422,v_2423,v_2424,v_2425,v_2426,v_2453,v_2454,v_2461,v_2628,v_2629,v_2630,v_2658,v_2659,v_2660,v_2689,v_2690,v_2692,v_2693,v_…	ANPEP,ATG7,AXL,BCL2L1,C9,CAV1,CAV2,CLDN1,CTSB,CXADR,DAG1,DPP4,DYNLT1,EFNB2,EGFR,GAPDH,HIPK2,HTR2A,ICAM1,ITGA2,ITGB1,ITGB6,KPNA3,KPNA4,LDLR,MET,NEDD4,NPC1,NTRK3,PARK2,PTX3,RRAGA,SELPLG,SLC1A5,SMAD3,TGFB1,TNIP1,UBC,ZC3H12A
GO Biological Process	GO:0051271	negative regulation of cellular component movement	118	1.19349e-14	1.53996e-10	1.30505e-12	1.80011	108.327	195	0.0368709	0.0663717	29	1.19064e-10	1.53628e-06	5.29752e-08	2.05415	37.972	78	254	0.0281284	0.307087	v_1054,v_1055,v_1056,v_1057,v_1100,v_1101,v_1102,v_1103,v_1104,v_1105,v_1228,v_1229,v_123,v_1259,v_1260,v_1278,v_1279,v_1280,v_1281,v_1282,v_1283,v_134,v_135,v_1355,v_1356,v_1357,v_136,v_1367,v_1375,v_1386,v_1387,v_1412,v_1413,v_1414,v_1415,v_1416,v_1418,v_1439,v_1440,v_1441,v_1442,v_1443,v_1494,v_154,v_155,v_156,v_1577,v_1578,v_1579,v_158,v_1580,v_1581,v_1671,v_1672,v_1823,v_1824,v_1825,v_1826,v…	ABHD2,ABR,ACTN4,ADA,AP1AR,APEX1,ARID2,BMP10,BMP5,BRAF,C15orf38,CDKN1B,CITED2,CLASP1,CLASP2,COL3A1,CORO1C,CSNK2B,CXCL12,DAG1,DLC1,DUSP10,ENG,ERBB4,FAM60A,FGF2,FRMD5,GREM1,IGFBP3,IL33,ITGB1BP1,KLF4,KRIT1,LDLRAD4,LRP1,MAGI2,MYOCD,NAV3,NF1,NF2,NR2F2,NRG1,NRP1,PHLDB2,PPARD,PPARGC1A,PTGER4,PTN,PTPRG,PTPRK,PTPRM,PTPRO,PTPRR,RAP2A,RGCC,RHOB,RRAS,SEMA3A,SEMA5A,SHH,SLIT2,SMAD7,SP100,SPRED1,SRGAP1,SRGAP2,SR…
GO Biological Process	GO:0010632	regulation of epithelial cell migration	119	1.20495e-14	1.55475e-10	1.30651e-12	1.90258	87.7754	167	0.0298759	0.0568414	15	1.55232e-12	2.00296e-08	1.3353e-09	2.39937	27.5072	66	184	0.0238009	0.358696	v_107,v_1115,v_1116,v_1117,v_1178,v_1179,v_1180,v_1181,v_1182,v_1199,v_12,v_1200,v_1201,v_1202,v_1203,v_1278,v_1279,v_1280,v_1281,v_1282,v_1283,v_1335,v_134,v_135,v_136,v_1412,v_1413,v_1414,v_1415,v_1416,v_1419,v_1420,v_1466,v_1467,v_1468,v_1469,v_1482,v_1483,v_154,v_155,v_156,v_1577,v_1578,v_1579,v_158,v_1580,v_1581,v_1677,v_1678,v_1679,v_173,v_177,v_178,v_1815,v_1823,v_1824,v_1825,v_1826,v_1827…	ABL1,BCAR1,BMP10,BMPER,BMPR2,CCBE1,CLASP1,CLASP2,CORO1C,CSNK2B,DUSP10,EDN1,ETS1,FGF10,FGF2,FGF7,FGFR1,FOXP1,HAS2,HDAC9,HIF1A,IFNG,ITGA2,ITGB1BP1,JUN,KIAA1462,KLF4,KRIT1,MET,NF1,NR2F2,NRP1,NRP2,PLCG1,PPAP2B,PRCP,PRKCA,PRKCE,PRKD1,PTGS2,PTK2,PTPRG,PTPRM,PTPRR,RGCC,RHOB,RTN4,SASH1,SEMA3A,SEMA4A,SEMA5A,SLIT2,SOX9,SP100,SPARC,SPRED1,STARD13,STAT5A,STC1,TGFB1,TGFBR2,THBS1,VEGFA,VEGFC,WNT5A,ZC3H12A
GO Biological Process	GO:0061008	hepaticobiliary system development	120	1.30785e-14	1.68752e-10	1.40626e-12	2.28934	47.1752	108	0.0160569	0.0367597	197	4.93428e-06	0.063667	0.000323183	2.05415	18.986	39	127	0.0140642	0.307087	v_1063,v_1100,v_1101,v_1102,v_1103,v_1104,v_1105,v_1138,v_1212,v_1213,v_1214,v_1215,v_1238,v_1239,v_1240,v_1241,v_1242,v_1243,v_1265,v_1266,v_1267,v_1268,v_1269,v_1270,v_1271,v_1272,v_1273,v_1274,v_1275,v_1276,v_1277,v_134,v_1355,v_1356,v_1357,v_1434,v_1544,v_1545,v_1671,v_1672,v_1899,v_1925,v_2014,v_2112,v_2113,v_2291,v_2292,v_2293,v_2294,v_233,v_2419,v_2420,v_2421,v_2422,v_2423,v_2424,v_2425,v_…	ACAT1,ADA,ANXA1,ARG1,CCND1,CEBPB,CITED2,CLDN1,COBL,CSNK2B,CUL3,E2F7,EGFR,FPGS,GLI3,HGF,HLX,HMGCS1,IGF2R,ITGA2,JARID2,JUN,KRAS,NF1,NFKBIA,PKD1,PKM,PROC,PTCD2,PTN,QDPR,RARA,RB1CC1,RHBDD3,RPL32,SMAD3,SOX9,TGFB1,TGFBR3
GO Biological Process	GO:0002237	response to molecule of bacterial origin	121	1.37428e-14	1.77323e-10	1.46548e-12	1.89956	87.9152	167	0.0299235	0.0568414	321	8.05453e-05	1	0.00323762	1.5404	47.3902	73	317	0.0263253	0.230284	v_1020,v_1032,v_1045,v_1063,v_107,v_1093,v_1094,v_1095,v_1096,v_1097,v_1098,v_1183,v_1184,v_1185,v_1186,v_1187,v_1188,v_1189,v_1190,v_1191,v_1192,v_1193,v_1194,v_12,v_1261,v_134,v_1342,v_135,v_136,v_137,v_1447,v_1448,v_1449,v_1465,v_1491,v_1521,v_1573,v_1574,v_1575,v_1655,v_1656,v_1657,v_1676,v_1677,v_1678,v_1679,v_173,v_1963,v_1964,v_2,v_2009,v_2097,v_215,v_216,v_217,v_218,v_219,v_220,v_221,v_22…	ABCA1,ABL1,ABR,AKIRIN2,ARG1,AXL,BCL10,BDKRB1,CACTIN,CCRN4L,CD36,CDK19,CEBPB,CLDN1,CNR2,CSF2,CXCL2,DUSP10,EDN1,F2R,FGF10,FMO1,FOS,FOXP1,GCH1,GFI1,HDAC2,ICAM1,IFNAR1,IFNG,IL1B,IL6,IL8,IRAK2,IRF5,JAK2,JUN,JUND,KCNJ8,LOXL1,MEF2C,NFKB1,NFKBIA,OTUD5,PDE4B,PLAA,PPARD,PPARGC1A,PRKCE,PTGER4,PTGES,PTGFR,PTGS2,RARA,RIPK2,SBNO2,SNCA,SPARC,SRR,TFPI,TGFB1,TLR4,TLR5,TNFAIP3,TNFRSF11A,TNFRSF11B,TNFRSF1A,TNFRSF6B…
GO Biological Process	GO:0051894	positive regulation of focal adhesion assembly	122	1.40356e-14	1.81102e-10	1.48444e-12	4.63447	8.4152	39	0.00286426	0.0132743	422	0.000307544	1	0.0094034	3.06586	3.5879	11	24	0.00396682	0.458333	v_154,v_155,v_156,v_1677,v_1678,v_1679,v_1823,v_1824,v_1825,v_1826,v_1827,v_1828,v_1829,v_1830,v_210,v_211,v_212,v_213,v_2360,v_2361,v_2362,v_2363,v_2364,v_2419,v_2420,v_2421,v_2422,v_2423,v_2424,v_2425,v_2426,v_2464,v_2465,v_2466,v_2623,v_2763,v_81,v_968,v_969	ABL1,FMN1,IQGAP1,ITGB1BP1,LIMS1,NRP1,ROCK1,S100A10,SDC4,SMAD3,VEGFA
GO Biological Process	GO:0045079	negative regulation of chemokine biosynthetic process	123	1.50515e-14	1.9421e-10	1.57894e-12	31.1953	0.384674	12	0.000130931	0.00408441	5265	0.384799	1	0.943032	2.22972	0.448488	1	3	0.00036062	0.333333	v_1183,v_1184,v_1185,v_1186,v_1187,v_1188,v_1189,v_1190,v_1191,v_1192,v_1193,v_1194	IL6
GO Biological Process	GO:0070486	leukocyte aggregation	124	1.51248e-14	1.95156e-10	1.57384e-12	2.00436	72.3422	145	0.024623	0.0493533	544	0.000904212	1	0.0214468	1.53232	33.9356	52	227	0.0187523	0.229075	v_1029,v_1036,v_1037,v_1038,v_1054,v_111,v_112,v_113,v_114,v_115,v_116,v_1183,v_1184,v_1185,v_1186,v_1187,v_1188,v_1189,v_1190,v_1191,v_1192,v_1193,v_1194,v_1212,v_1213,v_1214,v_1215,v_1284,v_1285,v_1286,v_1287,v_1288,v_1289,v_1290,v_1291,v_1292,v_1293,v_1294,v_1295,v_1296,v_1297,v_1298,v_1326,v_1327,v_1367,v_1375,v_1427,v_1428,v_1436,v_1445,v_1446,v_1447,v_1448,v_1449,v_1510,v_1511,v_1544,v_1545…	ABL1,ADA,ANXA1,APBB1IP,ATG5,AZI2,BRAF,CD28,CD44,CDK6,CHD7,CXADR,CYP26B1,DPP4,EOMES,FADD,FOXP1,FYN,FZD8,GLI3,ICAM1,ICOSLG,IFNAR1,IFNE,IFNG,IL15,IL1B,IL6,IL7,IL7R,IRF1,LAT,MAFB,NEDD4,PIK3CG,PRKDC,PRLR,PTGER4,PTPRC,RIPK2,RUNX2,SEMA4A,SHH,SMAD3,STAT3,STK10,SYK,TGFB1,THEMIS,TNFSF8,ZFP36L1,ZFP36L2
GO Biological Process	GO:0001666	response to hypoxia	125	1.65499e-14	2.13544e-10	1.70835e-12	1.86691	93.2023	174	0.031723	0.059224	194	4.50245e-06	0.0580951	0.000299459	1.62222	49.9316	81	334	0.0292102	0.242515	v_107,v_1083,v_1100,v_1101,v_1102,v_1103,v_1104,v_1105,v_1155,v_1178,v_1179,v_1180,v_1181,v_1182,v_121,v_130,v_131,v_132,v_1335,v_1338,v_1339,v_1355,v_1356,v_1357,v_1362,v_1363,v_1364,v_1401,v_1402,v_1403,v_1404,v_1405,v_1406,v_1407,v_1408,v_1409,v_141,v_1410,v_1411,v_1412,v_1413,v_1414,v_1415,v_1416,v_142,v_1661,v_1662,v_171,v_173,v_1757,v_1843,v_1853,v_1920,v_1944,v_1959,v_1980,v_1981,v_1982,v_…	ACTN4,ADA,APOLD1,BACH1,BIRC2,CAV1,CD38,CDKN1B,CFLAR,CITED2,COX4I2,CPEB2,CREB1,CXCL12,DDIT4,DNM1L,DPP4,EDN1,EDNRA,EGLN1,EPAS1,ETS1,HIF1A,HIPK2,ICAM1,ITGA2,ITPR2,KCNA5,KCND2,KCNK2,LIMD1,LMNA,LOXL2,MDM2,MDM4,MMP14,MYB,MYOCD,NF1,NKX3-1,NOL3,PDK1,PKM,PLOD2,PMAIP1,PML,POSTN,PPARA,PPARD,PPARGC1A,PRKCE,PSMA6,PSMB1,PSMB5,PSMB7,PSMD1,PSMD12,PSMD2,PSMD6,PSMD7,PTGS2,PTN,RBPJ,RGCC,SLC8A1,SMAD3,SMAD4,STC1,STC2…
GO Biological Process	GO:0048863	stem cell differentiation	126	1.76467e-14	2.27695e-10	1.8071e-12	1.98928	73.8961	147	0.0251518	0.050034	139	4.37094e-07	0.00563982	4.05743e-05	2.14652	20.0325	43	134	0.0155067	0.320896	v_111,v_112,v_113,v_114,v_115,v_116,v_1178,v_1179,v_1180,v_1181,v_1182,v_1262,v_1263,v_1264,v_1265,v_1266,v_1267,v_1268,v_1269,v_1270,v_1271,v_1278,v_1279,v_1280,v_1281,v_1282,v_1284,v_1285,v_1286,v_1287,v_1288,v_1289,v_1290,v_1291,v_1292,v_1293,v_1294,v_1295,v_1296,v_1297,v_1298,v_1375,v_1418,v_1431,v_1432,v_1823,v_1824,v_1825,v_1826,v_1827,v_1828,v_1829,v_1830,v_1977,v_1978,v_2087,v_2088,v_2089…	ALX1,BCHE,CDK6,CHD2,CORO1C,EDN1,EDNRA,EFNB1,EOMES,ERBB4,FOXC1,FRZB,GPM6A,GREM1,HIF1A,HMGA2,JAG1,JARID2,KBTBD8,KITLG,LIF,LRP6,MEF2C,MYOCD,NRG1,NRP1,PTPRC,RBPJ,RUNX2,SEMA3A,SEMA3C,SETD2,SHC4,SHH,SMAD4,SNAI2,SOX8,SOX9,TAPT1,TP63,TWIST1,XRCC5,ZEB2
GO Biological Process	GO:0001817	regulation of cytokine production	127	1.78595e-14	2.30441e-10	1.81449e-12	1.65262	152.485	252	0.051901	0.0857726	964	0.00855378	1	0.114491	1.23832	90.445	112	605	0.0403895	0.185124	v_1020,v_1029,v_1045,v_1063,v_107,v_1083,v_1093,v_1094,v_1095,v_1096,v_1097,v_1098,v_1130,v_1131,v_1178,v_1179,v_1180,v_1181,v_1182,v_1183,v_1184,v_1185,v_1186,v_1187,v_1188,v_1189,v_1190,v_1191,v_1192,v_1193,v_1194,v_1196,v_12,v_1209,v_1210,v_1211,v_1212,v_1213,v_1214,v_123,v_1261,v_1265,v_1266,v_1267,v_1268,v_1269,v_1270,v_1271,v_1272,v_1273,v_1274,v_1275,v_1276,v_1277,v_1342,v_137,v_1381,v_138…	ABL1,AKIRIN2,ANXA1,ARG1,ASB1,ATG5,AXL,BCL10,BIRC2,BIRC3,BPI,CACTIN,CARD18,CCBE1,CD28,CD36,CD83,CEBPB,CIDEA,CREB1,CSF2,DDX58,EZR,F2R,FADD,FGFR1,FN1,FOXP1,GAPDH,GATA4,GBP1,GPSM3,HDAC2,HEG1,HGF,HIF1A,IFIH1,IFNAR1,IFNG,IKBKE,IL15,IL1A,IL1B,IL1R2,IL1RL1,IL1RL2,IL33,IL6,INHBA,IQGAP1,IRF1,IRF5,JAK2,KLF4,LSM14A,MAP2K3,MAST2,MBP,MYB,NAV3,NFKB1,NLRP10,ORM1,OTUD5,OTUD7B,PANX1,PDCD1LG2,PDE4B,PER1,PIK3R1,PML,…
GO Biological Process	GO:0071345	cellular response to cytokine stimulus	128	2.03165e-14	2.62144e-10	2.048e-12	1.55316	202.169	314	0.0688117	0.106875	774	0.00367216	1	0.061217	1.22981	120.344	148	805	0.0533718	0.183851	v_102,v_1036,v_1037,v_1038,v_1063,v_1088,v_1089,v_1090,v_1091,v_1092,v_1132,v_1133,v_1134,v_1135,v_1136,v_114,v_115,v_1155,v_116,v_1183,v_1184,v_1185,v_1186,v_1187,v_1188,v_1189,v_1190,v_1191,v_1192,v_1193,v_1194,v_12,v_1207,v_1208,v_1224,v_1342,v_14,v_1410,v_1411,v_1445,v_1446,v_1465,v_1466,v_1467,v_1468,v_1469,v_1491,v_1495,v_1496,v_1510,v_1511,v_1521,v_1533,v_1546,v_1577,v_1578,v_1579,v_1580,v…	ACKR3,ACKR4,ADAMTS12,ADIPOR2,AKAP6,ANXA2,ARG1,AXL,B3GNT2,BIRC2,BIRC3,CACTIN,CACYBP,CAMK2A,CAMK2B,CAPZA1,CD44,CDC5L,CEBPB,CLDN1,CREB1,CSF2,CSNK2B,CTH,CXCL12,CXCL2,EDN1,EDN2,EIF4A2,EPS8,FLRT2,FOXC1,FYN,GAPDH,GBP1,GLDC,GSK3B,HAS2,HDAC4,HIF1A,ICAM1,IFNAR1,IFNAR2,IFNE,IFNG,IFNGR2,IL15,IL1A,IL1B,IL1R1,IL1R2,IL1RL1,IL1RL2,IL36G,IL37,IL5,IL6,IL7,IL7R,IL8,IRAK2,IRF1,IRF2,IRF5,IRF9,IRS1,IRS2,ISG20,JAK2,JAR…
GO Biological Process	GO:0045073	regulation of chemokine biosynthetic process	129	2.09283e-14	2.70038e-10	2.09332e-12	7.61043	3.28497	25	0.0011181	0.00850919	2693	0.116806	1	0.559654	2.0582	1.94345	4	13	0.00144248	0.307692	v_1183,v_1184,v_1185,v_1186,v_1187,v_1188,v_1189,v_1190,v_1191,v_1192,v_1193,v_1194,v_2097,v_215,v_216,v_217,v_218,v_219,v_220,v_221,v_479,v_480,v_481,v_482,v_483	IFNG,IL1B,IL6,WNT5A
GO Biological Process	GO:0060485	mesenchyme development	130	2.14809e-14	2.77168e-10	2.13206e-12	1.8177	102.327	186	0.0348288	0.0633084	53	1.82226e-09	2.35126e-05	4.43634e-07	2.14757	28.4042	61	190	0.0219978	0.321053	v_1100,v_1101,v_1102,v_1103,v_1104,v_1105,v_1178,v_1179,v_1180,v_1181,v_1182,v_1262,v_1263,v_1264,v_1265,v_1266,v_1267,v_1268,v_1269,v_1270,v_1271,v_1272,v_1273,v_1274,v_1275,v_1276,v_1277,v_1278,v_1279,v_1280,v_1281,v_1282,v_1336,v_1337,v_1340,v_1341,v_1350,v_1351,v_1375,v_1381,v_1382,v_1383,v_1401,v_1402,v_1403,v_1404,v_1405,v_1406,v_1407,v_1408,v_1409,v_1418,v_1419,v_1420,v_1431,v_1432,v_1464,…	ACTC1,ALX1,BASP1,BMP5,BMPR2,BNC2,CITED2,CORO1C,DPPA4,EDN1,EDNRA,EFNB1,ENG,EOMES,ERBB4,EXOC4,FGF10,FGFR1,FOXC1,FRZB,GATA4,GSK3B,HAS2,HGF,HIF1A,HMGA2,JAG1,KBTBD8,KITLG,LOXL2,LRP6,MDM2,MEF2C,NEDD4,NRG1,NRP1,RBPJ,RTN4,SEMA3A,SEMA3C,SHH,SMAD3,SMAD4,SNAI1,SNAI2,SOX8,SOX9,SPRY1,STAT1,TAPT1,TGFB1,TGFBR1,TGFBR2,TGFBR3,TWIST1,WNT16,WNT2,WNT5A,ZEB2,ZFP36L1,ZFPM2
GO Biological Process	GO:0045597	positive regulation of cell differentiation	131	2.95028e-14	3.80675e-10	2.90592e-12	1.38798	363.839	505	0.123839	0.171886	3	8.94443e-17	1.1541e-12	3.847e-13	1.70311	129.762	221	868	0.0796971	0.254608	v_1004,v_1024,v_1025,v_1026,v_1027,v_1028,v_1029,v_1036,v_1037,v_1038,v_1045,v_1064,v_1065,v_1066,v_1067,v_1069,v_107,v_1083,v_1088,v_1089,v_1090,v_1091,v_1092,v_1129,v_1144,v_1156,v_1178,v_1179,v_1180,v_1181,v_1182,v_1183,v_1184,v_1185,v_1186,v_1187,v_1188,v_1189,v_1190,v_1191,v_1192,v_1193,v_1194,v_12,v_1209,v_1210,v_1211,v_1212,v_1213,v_1214,v_1215,v_1224,v_1228,v_1229,v_1238,v_124,v_1254,v_12…	ABL1,ACIN1,ADA,AHI1,AKAP6,ALX1,ANXA1,ARHGEF7,ATF1,AVIL,AXIN2,AXL,BAIAP2,BAMBI,BDNF,BEND6,BIN1,BMP10,BMP5,BMPR1B,BMPR2,BRAF,BRINP1,CAMK2B,CCDC71L,CCRN4L,CD36,CD83,CDH2,CDH4,CEBPB,CEBPD,CFLAR,COBL,CREB1,CSF2,CTGF,CTH,CUX1,CXCL12,CYP26B1,CYR61,DAB2,DAG1,DCT,DKK1,DLX2,DMRTA2,DNM1L,DUSP10,DYNLT1,ECT2,EDN1,EFNB2,EHD1,ENC1,ENG,EOMES,EPHA3,EPHA4,ETS1,FADD,FAM129B,FAM150A,FAM20C,FBXO31,FGF2,FGF20,FGFR1,FN…
GO Biological Process	GO:0070555	response to interleukin-1	132	3.01769e-14	3.89373e-10	2.9498e-12	2.53912	33.87	86	0.0115283	0.0292716	496	0.000598309	1	0.0155645	1.80316	17.192	31	115	0.0111792	0.269565	v_1183,v_1184,v_1185,v_1186,v_1187,v_1188,v_1189,v_1190,v_1191,v_1192,v_1193,v_1194,v_12,v_1410,v_1411,v_1447,v_1448,v_1449,v_1466,v_1467,v_1468,v_1469,v_1544,v_1545,v_1944,v_204,v_205,v_206,v_215,v_216,v_217,v_218,v_2308,v_238,v_2513,v_2584,v_2591,v_2592,v_2593,v_2594,v_2647,v_2656,v_2658,v_2778,v_2779,v_2780,v_2781,v_2782,v_2783,v_2784,v_285,v_286,v_315,v_316,v_417,v_429,v_430,v_431,v_432,v_433…	ADAMTS12,ANXA1,CACTIN,CD38,CEBPB,EDN1,ETS1,HAS2,HDAC4,HIF1A,HNMT,ICAM1,IL1A,IL1R1,IL1RL2,IL6,IL8,IRAK2,MYLK3,NFKB1,NKX3-1,PRKCA,PRKCI,RIPK2,SNCA,SOX9,TANK,TFPI,TNFRSF11A,TNIP2,ZC3H12A
GO Biological Process	GO:0007229	integrin-mediated signaling pathway	133	3.30943e-14	4.27016e-10	3.21065e-12	2.78801	26.1836	73	0.00891204	0.0248468	744	0.00320355	1	0.0555584	1.78896	12.8567	23	86	0.00829427	0.267442	v_1064,v_1065,v_1066,v_1067,v_1369,v_1451,v_1482,v_1483,v_154,v_155,v_1554,v_1555,v_1556,v_156,v_1677,v_1678,v_1679,v_1823,v_1824,v_1825,v_1826,v_1827,v_1828,v_1829,v_1830,v_2279,v_2280,v_2281,v_2427,v_2506,v_2507,v_2508,v_2526,v_2527,v_2528,v_279,v_280,v_281,v_282,v_2824,v_283,v_284,v_299,v_300,v_301,v_317,v_318,v_319,v_320,v_321,v_322,v_382,v_383,v_521,v_522,v_523,v_524,v_644,v_808,v_809,v_810,…	ABL1,ADAMTS1,BCAR1,CD47,CDH17,COL3A1,CTGF,CUL3,DST,ITGA11,ITGA2,ITGA6,ITGB1,ITGB1BP1,ITGB6,LAT,NEDD9,NRP1,PRKD1,PTK2,SYK,TEC,ZYX
GO Biological Process	GO:0070301	cellular response to hydrogen peroxide	134	3.48194e-14	4.49275e-10	3.3528e-12	3.32657	16.8341	56	0.0057298	0.0190606	238	1.49576e-05	0.192998	0.000810915	2.48146	9.26875	23	62	0.00829427	0.370968	v_1045,v_1063,v_1083,v_1088,v_1089,v_1090,v_1091,v_1092,v_1093,v_1094,v_1095,v_1096,v_1097,v_1098,v_1183,v_1184,v_1185,v_1186,v_1187,v_1188,v_1189,v_1190,v_1191,v_1192,v_1193,v_1194,v_1352,v_1533,v_1544,v_1545,v_1577,v_1578,v_1579,v_158,v_1580,v_1581,v_1677,v_1678,v_1679,v_1686,v_1736,v_1855,v_1944,v_2098,v_2099,v_2217,v_2218,v_2265,v_2552,v_2553,v_2554,v_2689,v_2690,v_2711,v_2712,v_583	ABL1,AKR1B1,ANXA1,APEX1,ARG1,AXL,ECT2,ETS1,FOXO1,FXN,HDAC2,IL6,KDM6B,KLF4,MAP3K5,MDM2,MYB,NET1,PPIF,PPP5C,RHOB,SETX,TNFAIP3
GO Biological Process	GO:1903393	positive regulation of adherens junction organization	135	4.26888e-14	5.50814e-10	4.0801e-12	4.47001	8.72482	39	0.00296965	0.0132743	516	0.00071334	1	0.0178377	2.83002	3.88689	11	26	0.00396682	0.423077	v_154,v_155,v_156,v_1677,v_1678,v_1679,v_1823,v_1824,v_1825,v_1826,v_1827,v_1828,v_1829,v_1830,v_210,v_211,v_212,v_213,v_2360,v_2361,v_2362,v_2363,v_2364,v_2419,v_2420,v_2421,v_2422,v_2423,v_2424,v_2425,v_2426,v_2464,v_2465,v_2466,v_2623,v_2763,v_81,v_968,v_969	ABL1,FMN1,IQGAP1,ITGB1BP1,LIMS1,NRP1,ROCK1,S100A10,SDC4,SMAD3,VEGFA
GO Biological Process	GO:0001819	positive regulation of cytokine production	136	5.60758e-14	7.23546e-10	5.32019e-12	1.81472	99.7399	181	0.0339482	0.0616065	1563	0.0317125	1	0.261796	1.2368	57.4064	71	384	0.025604	0.184896	v_1020,v_1045,v_107,v_1083,v_1178,v_1179,v_1180,v_1181,v_1182,v_1183,v_1184,v_1185,v_1186,v_1187,v_1188,v_1189,v_1190,v_1191,v_1192,v_1193,v_1194,v_1261,v_1265,v_1266,v_1267,v_1268,v_1269,v_1270,v_1271,v_1272,v_1273,v_1274,v_1275,v_1276,v_1277,v_1342,v_137,v_1381,v_1382,v_1383,v_1392,v_1393,v_1427,v_1428,v_1439,v_1440,v_1441,v_1442,v_1443,v_1447,v_1448,v_1449,v_1491,v_1494,v_1522,v_1523,v_1544,v_…	ABL1,AKIRIN2,ANXA1,BCL10,CCBE1,CD28,CD36,CD83,CEBPB,CREB1,CSF2,DDX58,F2R,FADD,GAPDH,GATA4,GPSM3,HDAC2,HEG1,HGF,HIF1A,IFIH1,IFNAR1,IFNG,IL15,IL1A,IL1B,IL1RL1,IL1RL2,IL33,IL6,IRF1,IRF5,JAK2,LSM14A,MBP,MYB,NFKB1,NLRP10,ORM1,PANX1,PDE4B,PIK3R1,POLR3D,POSTN,PQBP1,PRKCQ,PRKDC,PTGER4,PTGS2,RARA,RASGRP1,RGCC,RIOK3,RIPK2,RUNX1,SERPINB7,SETD2,SMAD3,SPTBN1,STAT1,SULF1,SYK,TGFB1,THBS1,TLR4,TLR5,TWIST1,WNT5A,…
GO Biological Process	GO:0051093	negative regulation of developmental process	137	8.10312e-14	1.04555e-09	7.63172e-12	1.40795	324.585	457	0.110478	0.155548	22	3.29903e-11	4.25674e-07	1.93488e-08	1.55507	127.969	199	856	0.0717634	0.232477	v_101,v_1016,v_1017,v_1018,v_1045,v_1064,v_1129,v_1144,v_1145,v_1146,v_1147,v_1148,v_1149,v_1150,v_1151,v_1152,v_1153,v_1178,v_1179,v_1180,v_1181,v_1182,v_1183,v_1184,v_1185,v_1186,v_1187,v_1188,v_1189,v_1190,v_1191,v_1192,v_1193,v_1194,v_1208,v_1209,v_1210,v_1211,v_1212,v_1213,v_1214,v_1215,v_123,v_1239,v_1240,v_1241,v_1242,v_1243,v_1256,v_1278,v_1279,v_1280,v_1281,v_1282,v_1283,v_1284,v_1285,v_…	ABCA1,ABL1,ABR,ACTN4,ADAMTS12,ANXA1,ANXA2,AP1AR,ASAP1,ASXL1,AXIN2,BDNF,BHLHE41,BMP5,BMPR2,BRINP1,C15orf38,CAPN3,CAV1,CCND1,CCRN4L,CDK13,CDK6,CDKN1B,CFLAR,CLASP1,CLASP2,COL3A1,COL4A2,COL5A2,CORO1C,CRMP1,CTLA4,DIXDC1,DKK1,DLX2,DNM1L,DNM3,DUSP10,DYNLT1,EFNB2,EGFR,ENPP1,EPHA4,ERBB4,ESRRB,FAM129B,FAM60A,FBN1,FBXO7,FGF10,FKBP4,FOXC1,FOXG1,FOXO1,FRS2,FRZB,FXN,GBP1,GDF10,GFI1,GLI3,GPR68,GREM1,GRHL2,GSK3B…
GO Biological Process	GO:0070201	regulation of establishment of protein localization	138	9.6106e-14	1.24006e-09	8.98591e-12	1.48586	240.264	357	0.0817782	0.121511	171	1.95862e-06	0.0252721	0.00014779	1.40122	119.896	168	802	0.0605842	0.209476	v_1004,v_1029,v_1036,v_1037,v_1038,v_1039,v_104,v_1040,v_1041,v_1042,v_1043,v_1044,v_1045,v_107,v_1130,v_1131,v_1144,v_1178,v_1179,v_1180,v_1181,v_1182,v_1183,v_1184,v_1185,v_1186,v_1187,v_1188,v_1189,v_1190,v_1191,v_1192,v_1193,v_1194,v_12,v_1212,v_1213,v_1214,v_1215,v_1239,v_1240,v_1241,v_1242,v_1243,v_1250,v_1261,v_127,v_1330,v_1331,v_137,v_1375,v_138,v_1381,v_1382,v_1383,v_139,v_1395,v_1396,v…	ABL1,ABLIM3,ADORA2A,ANXA1,ARIH2,ARL2BP,ATG5,AXIN2,BAMBI,BID,BLK,C2CD5,CACNA1C,CACNA1E,CARD18,CCT2,CCT8,CD36,CD38,CDK16,CIDEA,CLOCK,DAB2,DDX58,DERL2,DMAP1,DNAJC1,DNM1L,DPH6,DPP4,DYRK2,ECT2,EFCAB7,EGF,EGFR,EPHA5,ERBB4,EZR,F2R,FAF1,FAM3D,FBXW11,FN1,FOXP1,FYN,GAPDH,GAPVD1,GBP1,GCC2,GCG,GJA5,GLI3,GOLPH3,GPR68,GREM1,GSK3B,HCAR2,HHAT,HIF1A,HNMT,IFIH1,IFNAR1,IFNG,IL1A,IL1B,IL1R2,IL1RL1,IL33,IL5,IL6,IPO5,…
GO Biological Process	GO:0051384	response to glucocorticoid	139	1.24236e-13	1.60301e-09	1.15325e-11	2.18876	50.2567	110	0.0171058	0.0374404	624	0.00155854	1	0.0322274	1.63816	21.9759	36	147	0.0129823	0.244898	v_1063,v_107,v_1183,v_1184,v_1185,v_1186,v_1187,v_1188,v_1189,v_1190,v_1191,v_1192,v_1193,v_1194,v_1239,v_1240,v_1241,v_1242,v_1243,v_1412,v_1413,v_1414,v_1415,v_1416,v_1471,v_1472,v_1535,v_1536,v_1537,v_1538,v_1539,v_1540,v_1544,v_1545,v_1630,v_1631,v_1632,v_1633,v_1634,v_1635,v_1636,v_1637,v_1638,v_1639,v_1640,v_1641,v_1642,v_1643,v_1644,v_1645,v_1646,v_1647,v_1648,v_1649,v_1650,v_1651,v_1652,v…	ANXA1,ARG1,ATP2B1,BCHE,BGLAP,CCND1,CFLAR,CLDN1,DDIT4,DUSP1,EDN1,EGFR,FBXO32,FOS,FOSB,FOSL1,FOXO1,HNMT,ICAM1,IL6,KLF9,KRAS,NR3C1,NTRK3,PAPPA,PTGS2,RPL32,SLIT2,SPARC,SSTR5,STC1,TGFB1,WNT7B,ZFP36,ZFP36L1,ZFP36L2
GO Biological Process	GO:1902107	positive regulation of leukocyte differentiation	140	1.35136e-13	1.74366e-09	1.24547e-11	2.20427	48.9959	108	0.0166766	0.0367597	126	2.73617e-07	0.00353048	2.80197e-05	2.17904	19.7335	43	132	0.0155067	0.325758	v_1024,v_1025,v_1026,v_1027,v_1028,v_1029,v_1069,v_1083,v_1183,v_1184,v_1185,v_1186,v_1187,v_1188,v_1189,v_1190,v_1191,v_1192,v_1193,v_1194,v_1212,v_1213,v_1214,v_1215,v_124,v_134,v_135,v_136,v_1375,v_1445,v_1446,v_1447,v_1448,v_1449,v_1462,v_1463,v_1528,v_1529,v_1530,v_1531,v_1544,v_1545,v_1554,v_1555,v_1556,v_1855,v_1900,v_205,v_206,v_2097,v_2130,v_2131,v_2132,v_2133,v_2134,v_2271,v_2274,v_2287…	ACIN1,ADA,ANXA1,AXL,CD83,CREB1,DUSP10,FADD,FOS,GLI3,GPR68,HLX,IFNG,IL15,IL1RL2,IL20,IL5,IL6,IL7,IL7R,JUN,KITLG,KLF10,LIF,MMP14,MYB,POU4F2,PPP2R3C,PRDM1,PRKCA,RARA,RASGRP1,RIPK2,RUNX1,SHB,SHH,SOCS1,SYK,TGFB1,TGFBR2,VNN1,ZFP36L1,ZMIZ1
GO Biological Process	GO:0034614	cellular response to reactive oxygen species	141	1.40578e-13	1.81388e-09	1.28644e-11	2.54782	31.7919	81	0.0108209	0.0275698	515	0.000706037	1	0.0176893	1.76903	18.089	32	121	0.0115399	0.264463	v_1045,v_1054,v_1055,v_1056,v_1057,v_1063,v_1083,v_1088,v_1089,v_1090,v_1091,v_1092,v_1093,v_1094,v_1095,v_1096,v_1097,v_1098,v_1132,v_1133,v_1134,v_1135,v_1136,v_1183,v_1184,v_1185,v_1186,v_1187,v_1188,v_1189,v_1190,v_1191,v_1192,v_1193,v_1194,v_1239,v_1240,v_1241,v_1242,v_1243,v_1352,v_1533,v_1544,v_1545,v_1577,v_1578,v_1579,v_158,v_1580,v_1581,v_1677,v_1678,v_1679,v_1686,v_1736,v_1855,v_19,v_1…	ABL1,AKR1B1,ANXA1,APEX1,ARG1,AXL,CFLAR,ECT2,EGFR,ETS1,FOS,FOXO1,FXN,HDAC2,IL6,JUN,KDM6B,KLF4,MAP3K5,MDM2,MYB,NET1,PPIF,PPP5C,PRDX1,PTPRK,PXN,RHOB,SETX,SOD2,TNFAIP3,TPM1
GO Biological Process	GO:0051403	stress-activated MAPK cascade	142	1.56182e-13	2.01521e-09	1.41916e-11	2.57813	30.6424	79	0.0104297	0.026889	448	0.000407394	1	0.0117335	1.88335	15.3981	29	103	0.010458	0.281553	v_1088,v_1089,v_1090,v_1091,v_1092,v_1118,v_1330,v_1331,v_1447,v_1448,v_1449,v_1554,v_1555,v_1556,v_2145,v_2198,v_2199,v_2202,v_2203,v_2298,v_2311,v_2312,v_2313,v_2314,v_2315,v_233,v_2483,v_2484,v_2485,v_2556,v_2557,v_2558,v_2581,v_2686,v_2777,v_2779,v_2780,v_2781,v_2782,v_2783,v_2784,v_2785,v_2886,v_2897,v_2926,v_303,v_429,v_430,v_431,v_432,v_433,v_434,v_435,v_436,v_437,v_438,v_439,v_479,v_480,v…	ENSG00000091436,ERN1,FBXW11,IRAK2,MAP2K4,MAP3K2,MAP3K5,MAP4K5,MAPK10,MAPK8IP3,MDFIC,NFKB1,NRK,PTGER4,PTPN1,RIPK2,SYK,TAB2,TAB3,TMEM189-UBE2V1,TNFRSF19,TNIK,TNIP2,UBC,UBE2N,WNT5A,WNT7B,ZFP36,ZFP36L1
GO Biological Process	GO:0051896	regulation of protein kinase B signaling	143	2.1791e-13	2.81169e-09	1.96622e-11	1.97099	70.0156	138	0.0238311	0.0469707	670	0.00212623	1	0.0409475	1.53293	28.7032	44	192	0.0158673	0.229167	v_1036,v_1037,v_1038,v_1156,v_1183,v_1184,v_1185,v_1186,v_1187,v_1188,v_1189,v_1190,v_1191,v_1192,v_1193,v_1194,v_1239,v_1240,v_1241,v_1242,v_1243,v_1257,v_1259,v_1260,v_1265,v_1266,v_1267,v_1268,v_1269,v_1270,v_1271,v_1272,v_1273,v_1274,v_1275,v_1276,v_1277,v_1326,v_1327,v_1335,v_1388,v_1418,v_1419,v_1420,v_1454,v_1455,v_1482,v_1483,v_154,v_155,v_156,v_1564,v_1577,v_1578,v_1579,v_1580,v_1581,v_1…	AXL,C1QTNF1,CD28,DAG1,EGF,EGFR,ERBB4,FGF10,FGF2,FGF20,FGF5,FGF7,FGFR1,FRS2,FYN,HGF,HIP1,ICOS,IL6,IRS1,IRS2,ITGB1BP1,KITLG,KLF4,MAGI2,MET,NRG1,PDGFA,PIK3CG,PIK3R1,PPP2R5C,PTK2,RAPGEF1,RICTOR,RRAS,RTN4,SEMA5A,SPRY2,TGFB1,TGFBR1,THBS1,THEM4,TSPYL5,TXN
GO Biological Process	GO:1903426	regulation of reactive oxygen species biosynthetic process	144	2.26869e-13	2.92729e-09	2.03284e-11	3.06032	19.2791	59	0.00656197	0.0200817	519	0.000721977	1	0.0179493	2.01591	10.9132	22	73	0.00793365	0.30137	v_107,v_1183,v_1184,v_1185,v_1186,v_1187,v_1188,v_1189,v_1190,v_1191,v_1192,v_1193,v_1194,v_12,v_1239,v_1240,v_1241,v_1242,v_1243,v_1261,v_1335,v_137,v_1491,v_1577,v_1578,v_1579,v_1580,v_1581,v_1655,v_1656,v_1657,v_2097,v_215,v_216,v_217,v_218,v_219,v_220,v_221,v_2419,v_2420,v_2421,v_2422,v_2423,v_2424,v_2425,v_2426,v_2573,v_2658,v_345,v_346,v_347,v_39,v_417,v_563,v_564,v_674,v_788,v_916	AGXT2,CAV1,CD36,CFLAR,DDAH1,EDN1,EGFR,HDAC4,ICAM1,IFNG,IL1B,IL6,JAK2,KLF4,PTGS2,PTX3,SMAD3,SNCA,STAT3,TLR4,TLR5,ZC3H12A
GO Biological Process	GO:0009617	response to bacterium	145	2.33117e-13	3.00791e-09	2.07442e-11	1.71124	120.38	206	0.0409736	0.0701157	1609	0.0337296	1	0.270486	1.19961	76.6914	92	513	0.0331771	0.179337	v_1020,v_1032,v_1045,v_1063,v_107,v_1093,v_1094,v_1095,v_1096,v_1097,v_1098,v_1183,v_1184,v_1185,v_1186,v_1187,v_1188,v_1189,v_1190,v_1191,v_1192,v_1193,v_1194,v_12,v_1261,v_1335,v_134,v_1342,v_135,v_136,v_137,v_1385,v_1447,v_1448,v_1449,v_1456,v_146,v_1465,v_147,v_1491,v_1510,v_1511,v_1521,v_1554,v_1555,v_1556,v_1573,v_1574,v_1575,v_1624,v_1625,v_1626,v_1627,v_1628,v_1655,v_1656,v_1657,v_1676,v_…	ABCA1,ABL1,ABR,ADAMTS5,AKIRIN2,ARG1,AXL,BAIAP2,BCL10,BDKRB1,BPI,CACTIN,CAV1,CCRN4L,CD36,CD47,CDK19,CEBPB,CLDN1,CNR2,CSF2,CXCL2,DEFB136,DUSP10,EDN1,ERAP1,F2R,FGF10,FMO1,FOS,FOXP1,GCH1,GFI1,HDAC2,HIST1H2BJ,ICAM1,IFNAR1,IFNE,IFNG,IL1B,IL6,IL8,IRAK2,IRF5,JAK2,JUN,JUND,KCNJ8,LOXL1,LYST,LYZL1,LYZL2,MBL2,MEF2C,NFKB1,NFKBIA,NLRP10,OTUD5,PDE4B,PLAA,PPARD,PPARGC1A,PRKCE,PTGER4,PTGES,PTGFR,PTGS2,RARA,RBPJ,R…
GO Biological Process	GO:0030091	protein repair	146	2.36334e-13	3.04941e-09	2.08864e-11	8.07193	2.72549	22	0.00092767	0.00748809	2168	0.0731084	1	0.435109	2.86678	1.04647	3	7	0.00108186	0.428571	v_1119,v_1120,v_1585,v_1586,v_1587,v_1588,v_1589,v_1590,v_1591,v_1592,v_1593,v_1594,v_1595,v_1596,v_2087,v_2088,v_2089,v_2090,v_2091,v_2092,v_2093,v_2094	MSRB3,PCMT1,TXN
GO Biological Process	GO:0043405	regulation of MAP kinase activity	147	2.43385e-13	3.1404e-09	2.13633e-11	1.7053	121.972	208	0.0415155	0.0707965	42	6.07793e-10	7.84236e-06	1.86723e-07	1.86814	49.7821	93	333	0.0335377	0.279279	v_1088,v_1089,v_109,v_1090,v_1091,v_1092,v_1113,v_1115,v_1116,v_1117,v_1118,v_1141,v_1156,v_1239,v_1240,v_1241,v_1242,v_1243,v_1265,v_1266,v_1267,v_1268,v_1269,v_1270,v_1271,v_1272,v_1273,v_1274,v_1275,v_1276,v_1277,v_1326,v_1327,v_1330,v_1331,v_1335,v_134,v_135,v_136,v_1367,v_1417,v_1418,v_1419,v_1420,v_1447,v_1448,v_1449,v_1491,v_1553,v_1554,v_1555,v_1556,v_1564,v_1600,v_1601,v_1618,v_1655,v_16…	AKAP13,ALK,BRAF,CAV1,CSPG4,DKK1,DUSP1,DUSP10,DUSP16,DUSP2,DUSP4,DUSP5,DUSP6,EDN1,EGF,EGFR,ENSG00000091436,EPGN,EPHA4,ERN1,F2R,FGD2,FGF10,FGF2,FGFR1,FRS2,FZD8,GADD45B,GADD45G,GRM1,HGF,HTR2A,IL1B,IQGAP1,IRAK2,JAK2,KITLG,KRAS,LPAR1,MAP2K3,MAP2K4,MAP2K6,MAP3K2,MAP3K4,MAP3K5,MAP3K7CL,MAP4K4,MAP4K5,MAPK10,MAPK8IP3,MBIP,MDFIC,NF1,NGF,NRG1,NRK,NTF3,NTRK3,PDGFA,PDGFC,PIK3CG,PLCG1,PTPN1,RAPGEF1,RASGRP1,RGS…
GO Biological Process	GO:0014070	response to organic cyclic compound	148	2.51927e-13	3.25062e-09	2.19637e-11	1.4335	282.526	405	0.0961626	0.137849	125	2.68814e-07	0.00346851	2.77481e-05	1.41099	133.948	189	896	0.0681572	0.210938	v_1005,v_1045,v_1063,v_1064,v_1065,v_1066,v_1067,v_107,v_11,v_1130,v_1131,v_114,v_1144,v_115,v_116,v_1183,v_1184,v_1185,v_1186,v_1187,v_1188,v_1189,v_1190,v_1191,v_1192,v_1193,v_1194,v_12,v_1209,v_1210,v_1211,v_1212,v_1213,v_1214,v_1227,v_1239,v_1240,v_1241,v_1242,v_1243,v_1251,v_1261,v_1262,v_1263,v_1264,v_1323,v_1324,v_1325,v_1326,v_1327,v_1330,v_1335,v_1355,v_1356,v_1357,v_1367,v_1372,v_1373,v…	ABCA1,ABCD3,ABHD2,ABL1,ACAT1,ADA,ADCY1,ADORA2A,ADSS,AGO2,AKAP6,ANXA1,APEX1,ARG1,ATF1,ATG7,ATP2B1,BCHE,BCL2L1,BGLAP,BID,BIRC2,BRAF,CAV1,CCND1,CD36,CD38,CD83,CDC5L,CDKN1B,CEBPB,CFLAR,CIDEA,CLDN1,CLDN4,CNGA3,CREB1,CSNK2B,CTGF,DAG1,DDIT4,DDX18,DDX58,DHFR,DNM1L,DUSP1,DUSP6,EDN1,EGFR,ENG,ESR2,ESRRB,ETS1,EZR,FADD,FBXO32,FGF10,FHL2,FKBP4,FOS,FOSB,FOSL1,FOXO1,FOXP2,GLDC,GNAT3,HDAC2,HLCS,HMGCS1,HNF4G,HNMT,…
GO Biological Process	GO:0060445	branching involved in salivary gland morphogenesis	149	2.73225e-13	3.52543e-09	2.36606e-11	3.72118	12.0929	45	0.00411604	0.0153165	189	4.21341e-06	0.0543657	0.000287649	4.32827	2.54143	11	17	0.00396682	0.647059	v_1183,v_1184,v_1185,v_1186,v_1187,v_1188,v_1189,v_1190,v_1191,v_1192,v_1193,v_1194,v_1262,v_1263,v_1264,v_1265,v_1266,v_1267,v_1268,v_1269,v_1270,v_1271,v_1278,v_1279,v_1280,v_1281,v_1282,v_1375,v_1419,v_1420,v_1823,v_1824,v_1825,v_1826,v_1827,v_1828,v_1829,v_1830,v_2394,v_2395,v_2396,v_2749,v_477,v_541,v_807	DAG1,FGF10,FGF7,FGFR1,IL6,NRP1,PLXNA1,SEMA3A,SEMA3C,SHH,TGM2
GO Biological Process	GO:0007435	salivary gland morphogenesis	150	2.79883e-13	3.61133e-09	2.40755e-11	3.15502	17.7495	56	0.00604136	0.0190606	152	1.0645e-06	0.0137352	9.03633e-05	3.56754	4.48488	16	30	0.00576992	0.533333	v_1183,v_1184,v_1185,v_1186,v_1187,v_1188,v_1189,v_1190,v_1191,v_1192,v_1193,v_1194,v_1239,v_1240,v_1241,v_1242,v_1243,v_1262,v_1263,v_1264,v_1265,v_1266,v_1267,v_1268,v_1269,v_1270,v_1271,v_1278,v_1279,v_1280,v_1281,v_1282,v_1375,v_1410,v_1411,v_1419,v_1420,v_1500,v_1823,v_1824,v_1825,v_1826,v_1827,v_1828,v_1829,v_1830,v_2317,v_2394,v_2395,v_2396,v_2692,v_2693,v_2749,v_477,v_541,v_807	DAG1,EGFR,FGF10,FGF7,FGFR1,IL6,NFIB,NKX3-1,NRP1,PLXNA1,SEMA3A,SEMA3C,SHH,TGFB1,TGFB3,TGM2
GO Biological Process	GO:0002384	hepatic immune response	151	3.04388e-13	3.92751e-09	2.601e-11	24.0707	0.498531	12	0.000169684	0.00408441	4222	0.27665	1	0.845479	3.34457	0.298992	1	2	0.00036062	0.5	v_1183,v_1184,v_1185,v_1186,v_1187,v_1188,v_1189,v_1190,v_1191,v_1192,v_1193,v_1194	IL6
GO Biological Process	GO:0031349	positive regulation of defense response	152	3.23017e-13	4.16789e-09	2.74203e-11	1.80828	95.1178	172	0.032375	0.0585432	630	0.00161343	1	0.0330446	1.3717	59.0509	81	395	0.0292102	0.205063	v_1032,v_1036,v_1037,v_1038,v_1063,v_107,v_1093,v_1094,v_1095,v_1096,v_1097,v_1098,v_1118,v_1155,v_1183,v_1184,v_1185,v_1186,v_1187,v_1188,v_1189,v_1190,v_1191,v_1192,v_1193,v_1194,v_123,v_1239,v_1240,v_1241,v_1242,v_1243,v_1261,v_1326,v_1327,v_137,v_1384,v_1385,v_1392,v_1393,v_1427,v_1428,v_1447,v_1448,v_1449,v_1491,v_1494,v_1522,v_1523,v_1554,v_1555,v_1556,v_1655,v_1656,v_1657,v_1661,v_1662,v_1…	ARG1,BCL10,BIRC2,BIRC3,CD28,CD36,CD47,CDK19,CLOCK,CTSB,DDX58,EGFR,ETS1,FADD,FAM105B,FBXW11,FYN,GPSM3,IFIH1,IKBKE,IL15,IL1B,IL1RL1,IL33,IL6,IRAK2,ITGA2,JAK2,KRAS,LDLR,LSM14A,MAP2K6,MEF2C,MUC13,NFKB1,NFKBIA,NLRP10,OSMR,PDE2A,PIK3CG,PLSCR1,POLR3D,PQBP1,PRKCE,PRKDC,PSMA6,PSMB1,PSMB5,PSMB7,PSMD1,PSMD12,PSMD2,PSMD6,PSMD7,PTGER3,PTGER4,PTGS2,RASGRP1,RFTN1,RIOK3,RIPK2,SH2D1A,SNCA,SYK,TAB2,TAB3,TANK,TGFB1…
GO Biological Process	GO:0045936	negative regulation of phosphate metabolic process	153	3.68052e-13	4.74898e-09	3.10391e-11	1.52191	203.035	309	0.0691065	0.105174	37	3.95654e-10	5.10513e-06	1.37976e-07	1.64906	86.1097	142	576	0.0512081	0.246528	v_1005,v_1012,v_1013,v_1064,v_109,v_1093,v_1094,v_1095,v_1096,v_1097,v_1098,v_111,v_112,v_1123,v_113,v_1130,v_1131,v_114,v_1144,v_115,v_1156,v_1159,v_116,v_1178,v_1179,v_1180,v_1181,v_1182,v_1183,v_1184,v_1185,v_1186,v_1187,v_1188,v_1189,v_1190,v_1191,v_1192,v_1193,v_1194,v_12,v_1209,v_1210,v_1211,v_1212,v_1213,v_1214,v_1224,v_1228,v_1229,v_1238,v_1265,v_1266,v_1267,v_1268,v_1269,v_1270,v_1271,v_…	ABL1,ADORA2A,AKAP6,ARPP19,ATF3,BDKRB1,BDKRB2,CACTIN,CAMK2B,CAV1,CBLB,CCDC8,CDKN1B,CDKN2A,CDKN2B,CDKN2C,CHMP6,CNKSR3,CORO1C,CTDSP2,DAG1,DDIT4,DKK1,DNAJC10,DNAJC15,DUSP1,DUSP10,DUSP16,DUSP2,DUSP4,DUSP5,DUSP6,EDN1,EDNRA,EGLN1,ELFN1,ENG,ENPP1,EZR,FBXO7,FLRT2,FOXO1,GADD45B,GBP1,GPR176,GPRC5A,GRB10,GREM1,HDAC4,HGF,HTR1B,IBTK,IGFBP3,IL1B,IL6,INHBA,IQGAP1,IRS2,ITGB1BP1,JUN,KLF4,KRIT1,LDLRAD4,LIF,LPAR1,LR…
GO Biological Process	GO:0010563	negative regulation of phosphorus metabolic process	154	3.74346e-13	4.83019e-09	3.13648e-11	1.52168	203.065	309	0.0691166	0.105174	40	4.49097e-10	5.7947e-06	1.44867e-07	1.6462	86.2592	142	577	0.0512081	0.2461	v_1005,v_1012,v_1013,v_1064,v_109,v_1093,v_1094,v_1095,v_1096,v_1097,v_1098,v_111,v_112,v_1123,v_113,v_1130,v_1131,v_114,v_1144,v_115,v_1156,v_1159,v_116,v_1178,v_1179,v_1180,v_1181,v_1182,v_1183,v_1184,v_1185,v_1186,v_1187,v_1188,v_1189,v_1190,v_1191,v_1192,v_1193,v_1194,v_12,v_1209,v_1210,v_1211,v_1212,v_1213,v_1214,v_1224,v_1228,v_1229,v_1238,v_1265,v_1266,v_1267,v_1268,v_1269,v_1270,v_1271,v_…	ABL1,ADORA2A,AKAP6,ARPP19,ATF3,BDKRB1,BDKRB2,CACTIN,CAMK2B,CAV1,CBLB,CCDC8,CDKN1B,CDKN2A,CDKN2B,CDKN2C,CHMP6,CNKSR3,CORO1C,CTDSP2,DAG1,DDIT4,DKK1,DNAJC10,DNAJC15,DUSP1,DUSP10,DUSP16,DUSP2,DUSP4,DUSP5,DUSP6,EDN1,EDNRA,EGLN1,ELFN1,ENG,ENPP1,EZR,FBXO7,FLRT2,FOXO1,GADD45B,GBP1,GPR176,GPRC5A,GRB10,GREM1,HDAC4,HGF,HTR1B,IBTK,IGFBP3,IL1B,IL6,INHBA,IQGAP1,IRS2,ITGB1BP1,JUN,KLF4,KRIT1,LDLRAD4,LIF,LPAR1,LR…
GO Biological Process	GO:0001818	negative regulation of cytokine production	155	4.17213e-13	5.3833e-09	3.4731e-11	2.01842	62.9204	127	0.0214161	0.0432267	1229	0.0172626	1	0.181237	1.34907	35.58	48	238	0.0173098	0.201681	v_1063,v_1093,v_1094,v_1095,v_1096,v_1097,v_1098,v_1130,v_1131,v_1178,v_1179,v_1180,v_1181,v_1182,v_1183,v_1184,v_1185,v_1186,v_1187,v_1188,v_1189,v_1190,v_1191,v_1192,v_1193,v_1194,v_1196,v_12,v_1209,v_1210,v_1211,v_1212,v_1213,v_1214,v_123,v_1265,v_1266,v_1267,v_1268,v_1269,v_1270,v_1271,v_1272,v_1273,v_1274,v_1275,v_1276,v_1277,v_1419,v_1420,v_1493,v_1494,v_1522,v_1523,v_1544,v_1545,v_1577,v_1…	ANXA1,ARG1,ASB1,AXL,BPI,CACTIN,CARD18,CD83,CIDEA,DDX58,EZR,FGFR1,FN1,GBP1,HGF,IFIH1,IFNG,IKBKE,IL1R2,IL1RL1,IL33,IL6,INHBA,KLF4,NAV3,NFKB1,ORM1,OTUD5,OTUD7B,PDCD1LG2,PML,PRNP,PTGER4,PYDC2,RARA,RGCC,SMAD7,TAX1BP1,TGFB1,TGFB3,THBS1,TLR4,TNFAIP3,TWIST1,UBC,UFD1L,ZC3H12A,ZFP36
GO Biological Process	GO:0001568	blood vessel development	156	4.60176e-13	5.93765e-09	3.80618e-11	1.53665	191.977	295	0.0653427	0.100408	9	7.77102e-15	1.00269e-10	1.11411e-11	1.93633	68.1701	132	456	0.0476019	0.289474	v_1024,v_1025,v_1026,v_1027,v_1028,v_1029,v_1053,v_1064,v_1065,v_1066,v_1067,v_107,v_1144,v_1156,v_1169,v_1170,v_1171,v_1172,v_1173,v_1174,v_1175,v_1176,v_1177,v_1199,v_12,v_1200,v_1201,v_1202,v_1203,v_1212,v_1213,v_1214,v_1215,v_1262,v_1263,v_1264,v_1265,v_1266,v_1267,v_1268,v_1269,v_1270,v_1271,v_1278,v_1279,v_1283,v_1299,v_1300,v_1301,v_1302,v_1322,v_1326,v_1327,v_1335,v_1336,v_1337,v_1375,v_1…	ACKR3,ADIPOR2,AHR,ANPEP,ANTXR1,ANXA2,APOLD1,ARHGAP24,ARID2,BMPER,BMPR2,CALCRL,CAV1,CCBE1,CDH13,CDH2,CHD7,COL15A1,COL18A1,COL1A2,COL3A1,COL4A2,COL8A1,CSPG4,CTGF,CYR61,DAG1,DHCR7,DYNC2H1,E2F7,EDN1,EDNRA,EFNB2,EGF,ELK3,ENG,EPAS1,EPGN,ERAP1,ETS1,FAM105B,FAP,FGF10,FGF2,FGFR1,FMNL3,FN1,FOSL1,FOXC1,FOXO1,FZD8,GJA5,GLI3,GREM1,HAS2,HEG1,HIF1A,ID1,IL8,ITGB1,ITGB1BP1,JAG1,JUN,KRIT1,LOXL1,LOXL2,LRP1,MDM2,MEF…
GO Biological Process	GO:0002753	cytoplasmic pattern recognition receptor signaling pathway	157	5.43177e-13	7.00862e-09	4.46409e-11	4.10984	9.48942	39	0.00322989	0.0132743	409	0.000278693	1	0.00879212	2.67566	5.23236	14	35	0.00504868	0.4	v_1093,v_1094,v_1095,v_1096,v_1097,v_1098,v_1118,v_1447,v_1448,v_1449,v_1522,v_1523,v_2145,v_2198,v_2199,v_2291,v_2292,v_2293,v_2294,v_2590,v_2673,v_2777,v_2897,v_290,v_429,v_430,v_431,v_432,v_433,v_434,v_435,v_436,v_437,v_438,v_439,v_764,v_765,v_766,v_767	DDX58,FAM105B,IFIH1,IRAK2,LSM14A,MAP2K6,NFKBIA,RIPK2,TAB2,TAB3,TMEM189-UBE2V1,TNFAIP3,UBC,UBE2N
GO Biological Process	GO:0050678	regulation of epithelial cell proliferation	158	5.62977e-13	7.26409e-09	4.59753e-11	1.68227	125.426	211	0.0426909	0.0718176	162	1.59761e-06	0.020614	0.000127247	1.70688	43.3538	74	290	0.0266859	0.255172	v_1054,v_1055,v_1056,v_1057,v_1063,v_1093,v_1094,v_1095,v_1096,v_1097,v_1098,v_1178,v_1179,v_1180,v_1181,v_1182,v_1183,v_1184,v_1185,v_1186,v_1187,v_1188,v_1189,v_1190,v_1191,v_1192,v_1193,v_1194,v_1239,v_1240,v_1241,v_1242,v_1243,v_1283,v_1284,v_1285,v_1286,v_1287,v_1288,v_1289,v_1290,v_1291,v_1292,v_1293,v_1294,v_1295,v_1296,v_1297,v_1298,v_1304,v_1330,v_1332,v_1333,v_1334,v_1335,v_1336,v_1337,…	ARG1,BMP5,BMPR2,CAV1,CAV2,CCND1,CDH13,CDK6,CDKN1B,CDKN2B,CFLAR,CXCL12,DLX6,DUSP10,EFNB2,EGFR,EPGN,FGF10,FGF2,FGF7,FOXP2,FRS2,HAS2,HIF1A,ID1,IFNG,IFT57,IL6,JUN,KIAA1462,KLF9,KRIT1,MEF2C,NF1,NFIB,NKX3-1,NR2F2,NRP1,NRP2,PDCL3,PPARD,PRKCA,PRKD1,PTN,PTPRK,PTPRM,RGCC,RICTOR,RPTOR,RTN4,SEMA5A,SHH,SMAD3,SNAI2,SOX9,SPARC,STAT1,STAT3,STAT5A,SULF1,TGFB1,TGFBR1,TGFBR3,THBS1,TINF2,TNFAIP3,TP63,TWIST1,VEGFA,VE…
GO Biological Process	GO:0000187	activation of MAPK activity	159	6.28469e-13	8.10913e-09	5.10008e-11	2.14868	50.2635	108	0.0171081	0.0367597	215	9.21306e-06	0.118876	0.000552912	1.951	21.5274	42	144	0.015146	0.291667	v_1088,v_1089,v_1090,v_1091,v_1092,v_1113,v_1118,v_1265,v_1266,v_1267,v_1268,v_1269,v_1270,v_1271,v_1272,v_1273,v_1274,v_1275,v_1276,v_1277,v_1330,v_1331,v_1418,v_1447,v_1448,v_1449,v_1554,v_1555,v_1556,v_1600,v_1601,v_1655,v_1656,v_1657,v_167,v_1858,v_1959,v_2100,v_2101,v_2132,v_2133,v_2134,v_2135,v_2136,v_2137,v_2145,v_215,v_216,v_217,v_218,v_219,v_2198,v_2199,v_220,v_221,v_2298,v_2317,v_233,v_…	ALK,CSPG4,DUSP5,DUSP6,EGF,ENSG00000091436,EPGN,ERN1,FGF10,FGF2,FRS2,GRM1,HGF,IL1B,IRAK2,LPAR1,MAP2K3,MAP2K4,MAP2K6,MAP3K2,MAP3K5,MAP4K5,MAPK10,MAPK8IP3,MDFIC,NRG1,NTF3,NTRK3,PTPN1,RIPK2,SHC1,SYK,TAB2,TAB3,TGFB3,THBS1,TLR4,TMEM189-UBE2V1,UBC,UBE2N,WNT5A,WNT7B
GO Biological Process	GO:0045667	regulation of osteoblast differentiation	160	6.29229e-13	8.11895e-09	5.07434e-11	2.10634	53.6475	113	0.0182599	0.0384615	389	0.000215212	1	0.00713851	1.90242	16.2951	31	109	0.0111792	0.284404	v_1156,v_1178,v_1179,v_1180,v_1181,v_1182,v_1183,v_1184,v_1185,v_1186,v_1187,v_1188,v_1189,v_1190,v_1191,v_1192,v_1193,v_1194,v_1212,v_1213,v_1214,v_1215,v_1265,v_1266,v_1267,v_1268,v_1269,v_1270,v_1271,v_1272,v_1273,v_1274,v_1275,v_1276,v_1277,v_1284,v_1285,v_1286,v_1287,v_1288,v_1289,v_1290,v_1291,v_1292,v_1293,v_1294,v_1295,v_1296,v_1297,v_1298,v_1422,v_1423,v_1424,v_1425,v_1426,v_1427,v_1428,…	AXIN2,BMPR1B,BMPR2,CCRN4L,CDK6,CEBPB,CEBPD,CYR61,FAM20C,GDF10,GLI3,GREM1,HDAC4,HGF,ID1,IL6,JAG1,JUND,LIMD1,MEF2C,PRKD1,PTK2,RUNX2,SMAD3,SNAI2,TMEM119,TP63,TWIST1,TWIST2,WNT7B,ZHX3
GO Biological Process	GO:0070373	negative regulation of ERK1 and ERK2 cascade	161	7.44597e-13	9.60754e-09	5.96742e-11	2.79414	23.2629	65	0.00791795	0.0221239	252	2.0756e-05	0.267814	0.00106276	2.49426	8.82026	22	59	0.00793365	0.372881	v_1123,v_1130,v_1131,v_128,v_129,v_134,v_135,v_136,v_1417,v_1484,v_154,v_155,v_156,v_1577,v_1578,v_1579,v_1580,v_1581,v_1655,v_1656,v_1657,v_1677,v_1678,v_1679,v_1680,v_1681,v_1682,v_1683,v_1684,v_1685,v_2103,v_2104,v_2105,v_2106,v_2132,v_2133,v_2134,v_2135,v_2136,v_2137,v_2241,v_2242,v_2243,v_2244,v_2640,v_2779,v_2780,v_2781,v_2782,v_2783,v_2784,v_2785,v_2872,v_2873,v_2874,v_2875,v_2876,v_2880,v…	ABL1,ATF3,CNKSR3,DUSP1,DUSP10,DUSP4,DUSP6,EZR,GBP1,ITGB1BP1,KLF4,LIF,PSCA,PTPN1,PTPRR,RAPGEF1,SMAD4,SPRY1,SPRY2,TIMP3,TLR4,TNIP1
GO Biological Process	GO:0001944	vasculature development	162	8.20551e-13	1.05876e-08	6.53553e-11	1.52107	197.887	301	0.0673542	0.102451	10	8.60045e-14	1.10972e-09	1.10972e-10	1.87129	71.6085	134	479	0.0483231	0.279749	v_1024,v_1025,v_1026,v_1027,v_1028,v_1029,v_1053,v_1064,v_1065,v_1066,v_1067,v_107,v_1144,v_1156,v_1169,v_1170,v_1171,v_1172,v_1173,v_1174,v_1175,v_1176,v_1177,v_1199,v_12,v_1200,v_1201,v_1202,v_1203,v_1212,v_1213,v_1214,v_1215,v_1262,v_1263,v_1264,v_1265,v_1266,v_1267,v_1268,v_1269,v_1270,v_1271,v_1278,v_1279,v_1283,v_1299,v_1300,v_1301,v_1302,v_1322,v_1326,v_1327,v_1335,v_1336,v_1337,v_1375,v_1…	ACKR3,ADIPOR2,AHR,ANPEP,ANTXR1,ANXA2,APOLD1,ARHGAP24,ARID2,BMPER,BMPR2,CALCRL,CAV1,CCBE1,CDH13,CDH2,CHD7,COL15A1,COL18A1,COL1A2,COL3A1,COL4A2,COL8A1,CSPG4,CTGF,CYR61,DAG1,DHCR7,DYNC2H1,E2F7,EDN1,EDNRA,EFNB2,EGF,ELK3,ENG,EPAS1,EPGN,ERAP1,ETS1,FAM105B,FAP,FGF10,FGF2,FGFR1,FMNL3,FN1,FOSL1,FOXC1,FOXO1,FZD8,GJA5,GLI3,GREM1,HAS2,HEG1,HIF1A,ID1,IL8,ITGB1,ITGB1BP1,JAG1,JUN,KRIT1,LIF,LOXL1,LOXL2,LRP1,MDM2…
GO Biological Process	GO:0007431	salivary gland development	163	9.00571e-13	1.16201e-08	7.12887e-11	3.02493	18.8434	57	0.00641368	0.019401	163	1.60674e-06	0.0207318	0.000127189	3.34457	5.08286	17	34	0.00613055	0.5	v_1183,v_1184,v_1185,v_1186,v_1187,v_1188,v_1189,v_1190,v_1191,v_1192,v_1193,v_1194,v_1239,v_1240,v_1241,v_1242,v_1243,v_1262,v_1263,v_1264,v_1265,v_1266,v_1267,v_1268,v_1269,v_1270,v_1271,v_1278,v_1279,v_1280,v_1281,v_1282,v_1375,v_1410,v_1411,v_1419,v_1420,v_1500,v_1823,v_1824,v_1825,v_1826,v_1827,v_1828,v_1829,v_1830,v_229,v_2317,v_2394,v_2395,v_2396,v_2692,v_2693,v_2749,v_477,v_541,v_807	DAG1,EGFR,FGF10,FGF7,FGFR1,IL6,NFIB,NKX3-1,NRP1,PLXNA1,SEMA3A,SEMA3C,SHH,TFCP2L1,TGFB1,TGFB3,TGM2
GO Biological Process	GO:0002687	positive regulation of leukocyte migration	164	1.04369e-12	1.34668e-08	8.21145e-11	2.57017	28.7919	74	0.00979983	0.0251872	2946	0.148656	1	0.651089	1.25082	18.388	23	123	0.00829427	0.186992	v_1183,v_1184,v_1185,v_1186,v_1187,v_1188,v_1189,v_1190,v_1191,v_1192,v_1193,v_1194,v_14,v_1843,v_1864,v_1900,v_204,v_2051,v_2052,v_2053,v_2054,v_2130,v_2131,v_2132,v_2133,v_2134,v_215,v_216,v_217,v_218,v_2271,v_2339,v_2377,v_2378,v_2379,v_2658,v_2692,v_2693,v_2892,v_2893,v_479,v_480,v_481,v_482,v_483,v_654,v_655,v_656,v_657,v_658,v_659,v_660,v_661,v_724,v_725,v_726,v_727,v_728,v_729,v_730,v_731,…	ANO6,BDKRB1,CXCL12,CXCL2,EDN1,EDN2,FADD,GPSM3,ICAM1,IL1A,IL1R1,IL6,IL8,ITGA2,KITLG,MMP14,MOSPD2,SWAP70,TGFB1,THBS1,VEGFA,VEGFC,WNT5A
GO Biological Process	GO:0040013	negative regulation of locomotion	165	1.20352e-12	1.5529e-08	9.41151e-11	1.71398	112.603	193	0.0383265	0.0656909	55	1.91701e-09	2.47351e-05	4.4973e-07	1.94684	40.0649	78	268	0.0281284	0.291045	v_1054,v_1055,v_1056,v_1057,v_1100,v_1101,v_1102,v_1103,v_1104,v_1105,v_1228,v_1229,v_123,v_1259,v_1260,v_1278,v_1279,v_1280,v_1281,v_1282,v_1283,v_134,v_135,v_1355,v_1356,v_1357,v_136,v_1367,v_1375,v_1386,v_1387,v_1412,v_1413,v_1414,v_1415,v_1416,v_1418,v_1439,v_1440,v_1441,v_1442,v_1443,v_1494,v_154,v_155,v_156,v_1577,v_1578,v_1579,v_158,v_1580,v_1581,v_1671,v_1672,v_1823,v_1824,v_1825,v_1826,v…	ABHD2,ABR,ADA,ADORA2A,AP1AR,APEX1,ARID2,BMP10,BMP5,BRAF,C15orf38,CITED2,CLASP1,CLASP2,COL3A1,CORO1C,CSNK2B,CXCL12,DAG1,DLC1,DUSP10,ENG,ERBB4,FAM60A,FGF2,FRMD5,GREM1,IGFBP3,IL33,ITGB1BP1,KLF4,KRIT1,LDLRAD4,LRP1,MAGI2,MYOCD,NAV3,NF1,NF2,NR2F2,NRG1,NRP1,PHLDB2,PML,PPARD,PPARGC1A,PTGER4,PTN,PTPRG,PTPRK,PTPRM,PTPRO,PTPRR,RAP2A,RGCC,RHOB,RRAS,SEMA3A,SEMA5A,SHH,SLIT2,SMAD7,SP100,SPRED1,SRGAP1,SRGAP2,SRG…
GO Biological Process	GO:0051090	regulation of sequence-specific DNA binding transcription factor activity	166	1.29493e-12	1.67084e-08	1.00653e-10	1.68368	121.163	204	0.04124	0.069435	264	2.72999e-05	0.352251	0.00133428	1.52344	57.1075	87	382	0.031374	0.227749	v_1045,v_1070,v_1071,v_1072,v_1073,v_1074,v_1075,v_1076,v_1077,v_1078,v_1079,v_1080,v_1081,v_1082,v_1093,v_1094,v_1095,v_1096,v_1097,v_1098,v_1118,v_1178,v_1179,v_1180,v_1181,v_1182,v_1183,v_1184,v_1185,v_1186,v_1187,v_1188,v_1189,v_1190,v_1191,v_1192,v_1193,v_1194,v_1196,v_12,v_1261,v_1336,v_1337,v_1354,v_1362,v_1363,v_1364,v_1375,v_141,v_142,v_1447,v_1448,v_1449,v_1491,v_1512,v_1513,v_1514,v_15…	ALK,BCL10,BHLHE40,BRMS1,CACTIN,CAMK2A,CAPN3,CD36,CDKN2A,CFLAR,CLOCK,COMMD1,CRTC3,CTH,DAP,DDX58,EDN1,EGLN1,EPHA5,ERC1,ESR2,FAM105B,FANK1,FOS,FOSL1,GFI1,GREM1,HDAC2,HDAC4,HIPK2,ICAM1,ID1,IL1B,IL5,IL6,IRAK2,JAK2,JUN,KLF4,KRAS,LRP6,MAPK10,MTPN,MYOCD,NFKB1,NFKBIA,PIM1,POU4F2,PPAP2B,PPARGC1A,PRKCH,PRKCI,PRKCQ,PRKD1,PRNP,PSMA6,PYDC2,RGCC,RIPK2,RIPK4,RLIM,ROR1,SGK1,SHH,SIK1,SMAD7,SP100,SYK,TAB2,TAB3,TAX1…
GO Biological Process	GO:0010712	regulation of collagen metabolic process	167	1.51206e-12	1.95102e-08	1.16827e-10	3.80702	10.7696	41	0.00366562	0.0139551	486	0.000547054	1	0.014524	2.53103	5.53135	14	37	0.00504868	0.378378	v_1045,v_1064,v_1065,v_1066,v_1067,v_1083,v_1183,v_1184,v_1185,v_1186,v_1187,v_1188,v_1189,v_1190,v_1191,v_1192,v_1193,v_1194,v_1671,v_1672,v_1823,v_1824,v_1825,v_1826,v_1827,v_1828,v_2219,v_2317,v_2648,v_2692,v_2693,v_288,v_289,v_808,v_809,v_810,v_811,v_812,v_813,v_838,v_956	CTGF,ENG,F2R,FAP,HDAC2,IL6,ITGA2,ITGB1,MYB,PPARD,RGCC,SERPINB7,TGFB1,TGFB3
GO Biological Process	GO:0071593	lymphocyte aggregation	168	1.6629e-12	2.14564e-08	1.27717e-10	1.92483	70.6555	136	0.0240488	0.04629	620	0.00148993	1	0.0310073	1.51338	33.0386	50	221	0.018031	0.226244	v_1029,v_1036,v_1037,v_1038,v_1054,v_111,v_112,v_113,v_114,v_115,v_116,v_1183,v_1184,v_1185,v_1186,v_1187,v_1188,v_1189,v_1190,v_1191,v_1192,v_1193,v_1194,v_1212,v_1213,v_1214,v_1215,v_1284,v_1285,v_1286,v_1287,v_1288,v_1289,v_1290,v_1291,v_1292,v_1293,v_1294,v_1295,v_1296,v_1297,v_1298,v_1326,v_1327,v_1367,v_1375,v_1427,v_1428,v_1436,v_1445,v_1446,v_1447,v_1448,v_1449,v_1510,v_1511,v_1544,v_1545…	ABL1,ADA,ANXA1,APBB1IP,ATG5,AZI2,BRAF,CD28,CDK6,CHD7,CXADR,CYP26B1,DPP4,EOMES,FADD,FOXP1,FYN,FZD8,GLI3,ICAM1,ICOSLG,IFNAR1,IFNE,IFNG,IL15,IL6,IL7,IL7R,IRF1,LAT,MAFB,NEDD4,PIK3CG,PRKDC,PRLR,PTGER4,PTPRC,RIPK2,RUNX2,SEMA4A,SHH,SMAD3,STAT3,STK10,SYK,TGFB1,THEMIS,TNFSF8,ZFP36L1,ZFP36L2
GO Biological Process	GO:0048729	tissue morphogenesis	169	1.91476e-12	2.47062e-08	1.4619e-10	1.48338	218.419	324	0.0743429	0.110279	80	7.37362e-09	9.51419e-05	1.18927e-06	1.63629	76.3924	125	511	0.0450775	0.244618	v_1053,v_1083,v_1121,v_1122,v_1178,v_1179,v_1180,v_1181,v_1182,v_1183,v_1184,v_1185,v_1186,v_1187,v_1188,v_1189,v_1190,v_1191,v_1192,v_1193,v_1194,v_1207,v_1208,v_1209,v_1210,v_1211,v_1212,v_1213,v_1214,v_1215,v_1238,v_1239,v_1240,v_1241,v_1242,v_1243,v_1262,v_1263,v_1264,v_1265,v_1266,v_1267,v_1268,v_1269,v_1270,v_1271,v_1278,v_1279,v_1280,v_1281,v_1282,v_1335,v_1336,v_1337,v_1340,v_1341,v_1350,…	ABL1,ACTC1,AHI1,ALDH1A3,ALX1,ARHGAP12,BCL10,BMP10,BMP5,BMPR2,CD44,CHD7,COBL,COL3A1,CSNK2B,CYR61,DAG1,DDR1,DKK1,DLC1,EDN1,EDNRA,EFNB2,EGF,EGFR,EGLN1,ENG,EOMES,EPHA4,EXOC4,EYA2,FAT4,FEM1B,FGF10,FGF2,FGF7,FGFR1,FMN1,FOXC1,FOXE1,FOXL1,FRS2,FRZB,GATA4,GLI3,GREM1,GRHL2,HEG1,HIF1A,HMGA2,IFT57,IL6,INHBA,IRX3,ITGA2,ITGB1,JAG1,KDM6B,KLF4,KRAS,LRP6,MDM2,MEF2C,MET,MICAL2,MMP14,MTHFD1L,MYF6,NF2,NKX3-1,NRG1,NR…
GO Biological Process	GO:0050920	regulation of chemotaxis	170	1.93018e-12	2.49051e-08	1.46501e-10	1.98429	62.9949	125	0.0214414	0.0425459	942	0.00807507	1	0.110608	1.4656	26.6103	39	178	0.0140642	0.219101	v_1183,v_1184,v_1185,v_1186,v_1187,v_1188,v_1189,v_1190,v_1191,v_1192,v_1193,v_1194,v_1278,v_1279,v_1280,v_1281,v_1282,v_1335,v_14,v_1419,v_1420,v_1600,v_1601,v_1823,v_1824,v_1825,v_1826,v_1827,v_1828,v_1829,v_1830,v_1843,v_1864,v_1959,v_1994,v_1995,v_1996,v_1997,v_1998,v_2051,v_2052,v_2053,v_2054,v_2177,v_2178,v_2179,v_2258,v_2279,v_2280,v_2281,v_2359,v_2360,v_2361,v_2377,v_2378,v_2379,v_2419,v_…	ANO6,BMPR2,CDH13,CXCL12,CXCL2,EDN1,EDN2,EFNB2,FGF10,FGF2,FGFR1,GPSM3,GREM1,IL6,IL8,ITGA2,LPAR1,MET,MOSPD2,NRP1,NTF3,NTRK3,PLXNA1,POU4F2,PRKD1,PTPRO,S1PR1,SEMA3A,SEMA5A,SLC8B1,SLIT2,SMAD3,SWAP70,TGFB1,THBS1,TUBB2B,VEGFA,VEGFC,WNT5A
GO Biological Process	GO:0051893	regulation of focal adhesion assembly	171	1.98043e-12	2.55535e-08	1.49435e-10	2.86793	20.921	60	0.00712082	0.0204221	240	1.50404e-05	0.194066	0.000808607	2.60133	8.07278	21	54	0.00757303	0.388889	v_1386,v_1387,v_1482,v_1483,v_154,v_155,v_156,v_1677,v_1678,v_1679,v_1823,v_1824,v_1825,v_1826,v_1827,v_1828,v_1829,v_1830,v_210,v_211,v_212,v_213,v_2168,v_2169,v_2170,v_2171,v_2172,v_2173,v_2271,v_229,v_230,v_2359,v_2360,v_2361,v_2362,v_2363,v_2364,v_2377,v_2378,v_2379,v_2419,v_2420,v_2421,v_2422,v_2423,v_2424,v_2425,v_2426,v_2464,v_2465,v_2466,v_2623,v_2763,v_461,v_501,v_502,v_528,v_81,v_968,v_…	ABL1,CLASP1,CLASP2,CORO1C,DLC1,EPHA3,FMN1,GREM1,IQGAP1,ITGB1BP1,LIMS1,MMP14,NRP1,PHLDB2,PTK2,ROCK1,S100A10,SDC4,SMAD3,THBS1,VEGFA
GO Biological Process	GO:0002761	regulation of myeloid leukocyte differentiation	172	2.02985e-12	2.61912e-08	1.52274e-10	2.26583	40.6032	92	0.01382	0.0313138	360	0.000156316	1	0.00560262	1.91118	16.7435	32	112	0.0115399	0.285714	v_1209,v_1210,v_1211,v_1212,v_1213,v_1214,v_124,v_1284,v_1285,v_1286,v_1287,v_1288,v_1289,v_1290,v_1291,v_1292,v_1293,v_1294,v_1295,v_1296,v_1297,v_1298,v_1315,v_1316,v_1317,v_1318,v_1462,v_1463,v_1533,v_1655,v_1656,v_1657,v_1900,v_1939,v_1940,v_1941,v_1942,v_2097,v_2130,v_2131,v_2132,v_2133,v_2134,v_2274,v_2311,v_2312,v_2313,v_2314,v_2315,v_2316,v_2326,v_2389,v_2390,v_2391,v_25,v_2569,v_2571,v_2…	ACIN1,BGLAP,CAMK4,CDK6,CEBPB,CREB1,FADD,FBN1,FOS,FOXP1,GPR68,IFNG,IL20,IL5,INHBA,JUN,KITLG,KLF10,LIF,LRRC17,MAFB,NF1,PIK3R1,POU4F2,PRKCA,RARA,RUNX1,TFE3,TJP2,TLR4,UBASH3B,ZFP36L1
GO Biological Process	GO:0043410	positive regulation of MAPK cascade	173	2.04651e-12	2.64061e-08	1.52636e-10	1.54421	177.437	274	0.0603938	0.0932607	143	5.26946e-07	0.00679918	4.75467e-05	1.55404	74.0005	115	495	0.0414713	0.232323	v_1064,v_1065,v_1066,v_1067,v_1088,v_1089,v_1090,v_1091,v_1092,v_1113,v_1115,v_1116,v_1117,v_1118,v_1141,v_1156,v_1183,v_1184,v_1185,v_1186,v_1187,v_1188,v_1189,v_1190,v_1191,v_1192,v_1193,v_1194,v_1199,v_12,v_1200,v_1201,v_1202,v_1203,v_1228,v_1229,v_1239,v_1240,v_1241,v_1242,v_1243,v_1261,v_1265,v_1266,v_1267,v_1268,v_1269,v_1270,v_1271,v_1272,v_1273,v_1274,v_1275,v_1276,v_1277,v_128,v_129,v_13…	ABL1,ACKR3,AKAP13,ALK,BMPER,BRAF,C1QTNF1,CAV2,CD36,CD44,CDH2,CFLAR,CSPG4,CTGF,DKK1,DUSP5,DUSP6,EDN1,EGF,EGFR,ENSG00000091436,EPGN,EPHA4,ERBB4,ERN1,F2R,FAM150A,FGD2,FGF10,FGF2,FGF20,FGFR1,FRS2,FZD8,GADD45B,GADD45G,GCG,GRM1,HGF,HIPK2,HTR2A,ICAM1,IGFBP3,IL1B,IL6,IQGAP1,IRAK2,JAK2,JUN,KIAA1462,KITLG,KRAS,LIF,LPAR1,MAP2K3,MAP2K4,MAP2K6,MAP3K2,MAP3K4,MAP3K5,MAP3K7CL,MAP4K4,MAP4K5,MAPK10,MAPK8IP3,MDFIC,…
GO Biological Process	GO:1903391	regulation of adherens junction organization	174	2.294e-12	2.95995e-08	1.70112e-10	2.82801	21.57	61	0.00734172	0.0207624	219	1.09308e-05	0.14104	0.000644018	2.58177	8.52127	22	57	0.00793365	0.385965	v_1386,v_1387,v_1482,v_1483,v_154,v_155,v_156,v_1677,v_1678,v_1679,v_1823,v_1824,v_1825,v_1826,v_1827,v_1828,v_1829,v_1830,v_1927,v_210,v_211,v_212,v_213,v_2168,v_2169,v_2170,v_2171,v_2172,v_2173,v_2271,v_229,v_230,v_2359,v_2360,v_2361,v_2362,v_2363,v_2364,v_2377,v_2378,v_2379,v_2419,v_2420,v_2421,v_2422,v_2423,v_2424,v_2425,v_2426,v_2464,v_2465,v_2466,v_2623,v_2763,v_461,v_501,v_502,v_528,v_81,v…	ABL1,CLASP1,CLASP2,CORO1C,DLC1,EPHA3,FMN1,GREM1,IQGAP1,ITGB1BP1,LIMS1,MMP14,NRP1,PHLDB2,PTK2,RDX,ROCK1,S100A10,SDC4,SMAD3,THBS1,VEGFA
GO Biological Process	GO:0006929	substrate-dependent cell migration	175	2.30728e-12	2.97708e-08	1.70119e-10	3.32381	14.4413	48	0.00491533	0.0163376	459	0.000475356	1	0.0133628	2.94322	3.7374	11	25	0.00396682	0.44	v_111,v_112,v_113,v_114,v_115,v_116,v_1278,v_1279,v_1280,v_1281,v_1282,v_1431,v_1432,v_1435,v_154,v_155,v_156,v_1823,v_1824,v_1825,v_1826,v_1827,v_1828,v_1829,v_1830,v_1901,v_2427,v_632,v_633,v_634,v_635,v_724,v_725,v_726,v_727,v_728,v_729,v_730,v_731,v_732,v_733,v_734,v_808,v_809,v_810,v_811,v_812,v_813	CTTN,ITGA11,ITGA2,ITGB1BP1,NRP1,PTPRC,SDCBP,SEMA3A,SLIT2,SNAI2,VEGFC
GO Biological Process	GO:0045619	regulation of lymphocyte differentiation	176	2.35236e-12	3.03525e-08	1.72457e-10	2.10115	51.4004	108	0.017495	0.0367597	212	8.50843e-06	0.109784	0.00051785	1.92368	22.8729	44	153	0.0158673	0.287582	v_1024,v_1025,v_1026,v_1027,v_1028,v_1029,v_1069,v_1083,v_1183,v_1184,v_1185,v_1186,v_1187,v_1188,v_1189,v_1190,v_1191,v_1192,v_1193,v_1194,v_120,v_1209,v_1210,v_1211,v_1212,v_1213,v_1214,v_1215,v_134,v_135,v_136,v_1367,v_1375,v_1445,v_1446,v_1447,v_1448,v_1449,v_1528,v_1529,v_1530,v_1531,v_1544,v_1545,v_1554,v_1555,v_1556,v_1677,v_1678,v_1679,v_172,v_1819,v_1820,v_1855,v_191,v_205,v_206,v_2097,v…	ABL1,ADA,ANXA1,AXL,BRAF,CAMK4,CD28,CD83,CTLA4,CYP26B1,DUSP10,FBXO7,GLI3,HLX,IFNG,IL15,IL1RL2,IL6,IL7,IL7R,INHBA,IRF1,MMP14,MYB,NFATC2,PPP2R3C,PRDM1,RARA,RASGRP1,RIPK2,RUNX1,SHB,SHH,SMAD7,SOCS1,SOX13,SYK,TGFB1,TGFBR2,VNN1,ZEB1,ZFP36L1,ZFP36L2,ZMIZ1
GO Biological Process	GO:0042110	T cell activation	177	2.60534e-12	3.36167e-08	1.89925e-10	1.91742	70.4072	135	0.0239643	0.0459496	668	0.0021067	1	0.0406927	1.49666	32.7396	49	219	0.0176704	0.223744	v_1029,v_1036,v_1037,v_1038,v_1054,v_111,v_112,v_113,v_114,v_115,v_116,v_1183,v_1184,v_1185,v_1186,v_1187,v_1188,v_1189,v_1190,v_1191,v_1192,v_1193,v_1194,v_1212,v_1213,v_1214,v_1215,v_1284,v_1285,v_1286,v_1287,v_1288,v_1289,v_1290,v_1291,v_1292,v_1293,v_1294,v_1295,v_1296,v_1297,v_1298,v_1326,v_1327,v_1367,v_1375,v_1427,v_1428,v_1436,v_1445,v_1446,v_1447,v_1448,v_1449,v_1510,v_1511,v_1544,v_1545…	ABL1,ADA,ANXA1,APBB1IP,ATG5,AZI2,BRAF,CD28,CDK6,CHD7,CXADR,CYP26B1,DPP4,EOMES,FADD,FOXP1,FYN,FZD8,GLI3,ICAM1,ICOSLG,IFNAR1,IFNE,IFNG,IL15,IL6,IL7,IL7R,IRF1,LAT,MAFB,NEDD4,PIK3CG,PRKDC,PRLR,PTGER4,PTPRC,RIPK2,RUNX2,SEMA4A,SHH,SMAD3,STAT3,SYK,TGFB1,THEMIS,TNFSF8,ZFP36L1,ZFP36L2
GO Biological Process	GO:0072358	cardiovascular system development	178	2.7736e-12	3.57878e-08	2.01055e-10	1.50094	202.54	304	0.0689379	0.103472	12	1.74391e-13	2.25017e-09	1.87514e-10	1.85048	72.954	135	488	0.0486837	0.276639	v_1024,v_1025,v_1026,v_1027,v_1028,v_1029,v_1053,v_1064,v_1065,v_1066,v_1067,v_107,v_1144,v_1156,v_1169,v_1170,v_1171,v_1172,v_1173,v_1174,v_1175,v_1176,v_1177,v_1199,v_12,v_1200,v_1201,v_1202,v_1203,v_1212,v_1213,v_1214,v_1215,v_1262,v_1263,v_1264,v_1265,v_1266,v_1267,v_1268,v_1269,v_1270,v_1271,v_1278,v_1279,v_1283,v_1299,v_1300,v_1301,v_1302,v_1322,v_1326,v_1327,v_1335,v_1336,v_1337,v_1375,v_1…	ABL1,ACKR3,ADIPOR2,AHR,ANPEP,ANTXR1,ANXA2,APOLD1,ARHGAP24,ARID2,BMPER,BMPR2,CALCRL,CAV1,CCBE1,CDH13,CDH2,CHD7,COL15A1,COL18A1,COL1A2,COL3A1,COL4A2,COL8A1,CSPG4,CTGF,CYR61,DAG1,DHCR7,DYNC2H1,E2F7,EDN1,EDNRA,EFNB2,EGF,ELK3,ENG,EPAS1,EPGN,ERAP1,ETS1,FAM105B,FAP,FGF10,FGF2,FGFR1,FMNL3,FN1,FOSL1,FOXC1,FOXO1,FZD8,GJA5,GLI3,GREM1,HAS2,HEG1,HIF1A,ID1,IL8,ITGB1,ITGB1BP1,JAG1,JUN,KRIT1,LIF,LOXL1,LOXL2,LRP1…
GO Biological Process	GO:1904628	cellular response to phorbol 13-acetate 12-myristate	179	2.78308e-12	3.591e-08	2.00615e-10	7.1015	3.09794	22	0.00105444	0.00748809	1275	0.021079	1	0.213319	3.34457	1.19597	4	8	0.00144248	0.5	v_12,v_1284,v_1285,v_1286,v_1287,v_1288,v_1289,v_1290,v_1291,v_1292,v_1293,v_1294,v_1295,v_1296,v_1297,v_1298,v_172,v_2311,v_2312,v_2313,v_2314,v_2315	CDK6,ZC3H12A,ZFP36L1,ZFP36L2
GO Biological Process	GO:0030198	extracellular matrix organization	180	3.04825e-12	3.93315e-08	2.18508e-10	1.76794	95.5912	169	0.0325362	0.0575221	277	3.45566e-05	0.445884	0.00160969	1.58427	45.4468	72	304	0.0259647	0.236842	v_1055,v_1056,v_1057,v_1058,v_1059,v_1060,v_1061,v_1064,v_1065,v_1066,v_1067,v_1127,v_1128,v_1145,v_1146,v_1147,v_1148,v_1149,v_1156,v_125,v_1252,v_1253,v_1299,v_1300,v_1301,v_1302,v_1376,v_1390,v_1392,v_1393,v_1401,v_1402,v_1403,v_1404,v_1405,v_1406,v_1407,v_1408,v_1409,v_1439,v_1440,v_1441,v_1442,v_1443,v_1447,v_146,v_1465,v_1466,v_1467,v_1468,v_1469,v_147,v_1482,v_1483,v_151,v_1564,v_1619,v_16…	ABI3BP,ADAM12,ADAMTS3,ADAMTS5,ADAMTSL4,ANXA2,BMP1,CD44,CD47,COL18A1,COL1A2,COL27A1,COL3A1,COL4A2,COL4A4,COL5A2,COL6A1,COL6A2,COL6A3,COL8A1,CSGALNACT1,CTGF,CTRB1,CYR61,DAG1,DDR1,DNAJB6,ELN,ENG,FBLN5,FBN1,FGF2,FLRT2,FN1,FOXC1,GREM1,HAS2,ICAM1,ICAM4,ITGA11,ITGA2,ITGA6,ITGB1,ITGB6,LAMA2,LAMA3,LAMB3,LOXL1,LOXL2,MATN4,MMP14,MMP16,NF1,NID1,PDGFA,POSTN,PTK2,PXDN,SERAC1,SH3PXD2B,SMOC2,SOX9,SPARC,SULF1,TGF…
GO Biological Process	GO:0035986	senescence-associated heterochromatin focus assembly	181	3.05546e-12	3.94246e-08	2.17816e-10	12.6784	1.18311	15	0.000402693	0.00510551	1949	0.0603505	1	0.399539	4.45943	0.448488	2	3	0.000721241	0.666667	v_1512,v_1513,v_1514,v_1515,v_1516,v_1517,v_2087,v_2088,v_2089,v_2090,v_2091,v_2092,v_2093,v_2094,v_2095	CDKN2A,HMGA2
GO Biological Process	GO:2000676	positive regulation of type B pancreatic cell apoptotic process	182	3.21734e-12	4.15133e-08	2.28095e-10	19.6058	0.612066	12	0.000208327	0.00408441	6005	0.476784	1	1	1.67229	0.597984	1	4	0.00036062	0.25	v_1183,v_1184,v_1185,v_1186,v_1187,v_1188,v_1189,v_1190,v_1191,v_1192,v_1193,v_1194	IL6
GO Biological Process	GO:1900180	regulation of protein localization to nucleus	183	3.36165e-12	4.33754e-08	2.37024e-10	1.93192	67.808	131	0.0230797	0.0445882	279	3.48791e-05	0.450046	0.00161307	1.69499	33.0386	56	221	0.0201947	0.253394	v_1036,v_1037,v_1038,v_107,v_1183,v_1184,v_1185,v_1186,v_1187,v_1188,v_1189,v_1190,v_1191,v_1192,v_1193,v_1194,v_12,v_1212,v_1213,v_1214,v_1215,v_1239,v_1240,v_1241,v_1242,v_1243,v_1261,v_1330,v_1331,v_1375,v_1431,v_1432,v_1491,v_15,v_1522,v_1523,v_1564,v_1585,v_1586,v_1587,v_1588,v_1589,v_1590,v_1591,v_1592,v_1593,v_1594,v_1595,v_1596,v_1655,v_1656,v_1657,v_1809,v_1810,v_19,v_1904,v_1905,v_2097,…	AXIN2,BAMBI,CCT2,CCT8,CD36,DAB2,DCLK2,DCLK3,DDX58,DMAP1,DYRK2,ECT2,EFCAB7,EGF,EGFR,ERBB4,F2R,FAF1,FBXW11,FYN,GLI3,GREM1,GSK3B,IFNG,IL1B,IL6,IPO5,JAK2,LIF,LMNA,MDFIC,NF1,NF2,NFKBIA,NOL3,OTUD7B,PDE2A,PIK3R1,PKD1,PKIG,PRDX1,PTGS2,PYDC2,RAB23,SEMA5A,SHH,SMAD3,SMAD4,SNAI2,SPPL3,TGFB1,TGFB3,TGFBR1,TLR4,TXN,ZC3H12A
GO Biological Process	GO:0043062	extracellular structure organization	184	3.45406e-12	4.45677e-08	2.42216e-10	1.76508	95.7465	169	0.032589	0.0575221	285	3.87312e-05	0.499749	0.00175351	1.57908	45.5963	72	305	0.0259647	0.236066	v_1055,v_1056,v_1057,v_1058,v_1059,v_1060,v_1061,v_1064,v_1065,v_1066,v_1067,v_1127,v_1128,v_1145,v_1146,v_1147,v_1148,v_1149,v_1156,v_125,v_1252,v_1253,v_1299,v_1300,v_1301,v_1302,v_1376,v_1390,v_1392,v_1393,v_1401,v_1402,v_1403,v_1404,v_1405,v_1406,v_1407,v_1408,v_1409,v_1439,v_1440,v_1441,v_1442,v_1443,v_1447,v_146,v_1465,v_1466,v_1467,v_1468,v_1469,v_147,v_1482,v_1483,v_151,v_1564,v_1619,v_16…	ABI3BP,ADAM12,ADAMTS3,ADAMTS5,ADAMTSL4,ANXA2,BMP1,CD44,CD47,COL18A1,COL1A2,COL27A1,COL3A1,COL4A2,COL4A4,COL5A2,COL6A1,COL6A2,COL6A3,COL8A1,CSGALNACT1,CTGF,CTRB1,CYR61,DAG1,DDR1,DNAJB6,ELN,ENG,FBLN5,FBN1,FGF2,FLRT2,FN1,FOXC1,GREM1,HAS2,ICAM1,ICAM4,ITGA11,ITGA2,ITGA6,ITGB1,ITGB6,LAMA2,LAMA3,LAMB3,LOXL1,LOXL2,MATN4,MMP14,MMP16,NF1,NID1,PDGFA,POSTN,PTK2,PXDN,SERAC1,SH3PXD2B,SMOC2,SOX9,SPARC,SULF1,TGF…
GO Biological Process	GO:1904951	positive regulation of establishment of protein localization	185	3.47349e-12	4.48184e-08	2.42262e-10	1.60877	142.967	230	0.0486612	0.0782845	574	0.0010679	1	0.0240054	1.33783	76.2429	102	510	0.0367833	0.2	v_1004,v_1036,v_1037,v_1038,v_107,v_1130,v_1131,v_1178,v_1179,v_1180,v_1181,v_1182,v_1183,v_1184,v_1185,v_1186,v_1187,v_1188,v_1189,v_1190,v_1191,v_1192,v_1193,v_1194,v_12,v_1212,v_1213,v_1214,v_1215,v_1239,v_1240,v_1241,v_1242,v_1243,v_127,v_1375,v_138,v_1381,v_1382,v_1383,v_139,v_1395,v_1396,v_1397,v_1398,v_1399,v_1400,v_1418,v_1447,v_1448,v_1449,v_1458,v_1459,v_1460,v_1491,v_1494,v_15,v_1522,v…	ABL1,ABLIM3,ADORA2A,ARIH2,BAMBI,BID,BLK,C2CD5,CCT2,CCT8,CD38,DAB2,DDX58,DMAP1,DNM1L,DPH6,ECT2,EFCAB7,EGF,EGFR,ERBB4,EZR,F2R,FYN,GAPDH,GCG,GLI3,GOLPH3,GPR68,GREM1,GSK3B,HCAR2,HHAT,HIF1A,HNMT,IFIH1,IFNAR1,IFNG,IL1A,IL1B,IL1RL1,IL33,IL5,IL6,IPO5,IRS2,ITGB1BP1,JAK2,KCNN4,KIAA0947,KIAA1199,KIF5B,LRP1,MBP,MDM2,MYRIP,NLRP10,NRG1,ORM1,PANX1,PIK3R1,PLAGL2,PMAIP1,POSTN,PPARD,PPP3CC,PRKCE,PRNP,PSMB7,PTGER4,…
GO Biological Process	GO:0048646	anatomical structure formation involved in morphogenesis	186	3.62365e-12	4.67559e-08	2.51376e-10	1.38465	314.882	436	0.107176	0.1484	16	1.82335e-12	2.35267e-08	1.47042e-09	1.60703	122.587	197	820	0.0710422	0.240244	v_1045,v_1053,v_1064,v_1065,v_1066,v_1067,v_107,v_1083,v_1097,v_1098,v_1100,v_1101,v_1102,v_1103,v_1104,v_1105,v_1107,v_1108,v_1109,v_1110,v_1121,v_1122,v_1156,v_1178,v_1179,v_1180,v_1181,v_1182,v_1199,v_12,v_1200,v_1201,v_1202,v_1203,v_1207,v_1208,v_1209,v_1210,v_1211,v_1212,v_1213,v_1214,v_1215,v_1238,v_125,v_1262,v_1263,v_1264,v_1265,v_1266,v_1267,v_1268,v_1269,v_127,v_1270,v_1271,v_1278,v_127…	ABI1,ABL1,ACKR3,ACTC1,ACTG1,ADA,ADAM12,ADAMTS1,ADIPOR2,AHI1,ALDH1A3,ALX1,ANPEP,ANXA2,APOLD1,ARHGAP24,AXIN2,BCL10,BMP10,BMP5,BMPER,BMPR2,CALCRL,CAPN3,CAV1,CCBE1,CD9,CDH13,CFLAR,CITED2,CNOT2,COBL,COL15A1,COL18A1,COL4A2,COL6A1,COL8A1,CSPG4,CTGF,CUL3,CYR61,DAG1,DKK1,DLC1,DLX6,DUSP1,DUSP2,DUSP4,DUSP5,E2F7,EDN1,EDNRA,EFNB2,EGF,EGLN1,ELK3,ENG,EOMES,EPAS1,EPGN,ERAP1,ERVFRD-1,ETS1,ETS2,EXOC4,EYA2,FAM105B,…
GO Biological Process	GO:0042035	regulation of cytokine biosynthetic process	187	3.80667e-12	4.91175e-08	2.6266e-10	2.57619	27.1719	70	0.00924845	0.0238257	2281	0.0808345	1	0.457259	1.37921	14.5011	20	97	0.0072124	0.206186	v_1183,v_1184,v_1185,v_1186,v_1187,v_1188,v_1189,v_1190,v_1191,v_1192,v_1193,v_1194,v_1209,v_1210,v_1211,v_1212,v_1213,v_1214,v_1554,v_1555,v_1556,v_1577,v_1578,v_1579,v_1580,v_1581,v_1655,v_1656,v_1657,v_1739,v_1740,v_1741,v_20,v_2097,v_215,v_216,v_217,v_218,v_219,v_220,v_221,v_2377,v_2378,v_2379,v_2568,v_2686,v_2778,v_2779,v_2780,v_2781,v_2782,v_2783,v_2784,v_350,v_39,v_413,v_414,v_415,v_416,v_…	ASB1,BCL10,CD28,CEBPB,IFNG,IL1A,IL1B,IL6,INHBA,IRF1,KLF4,MAP2K3,MAST2,NFKB1,PRKCQ,SYK,THBS1,TLR4,WNT5A,ZFP36
GO Biological Process	GO:0002526	acute inflammatory response	188	4.11183e-12	5.3055e-08	2.82207e-10	3.17451	15.7505	50	0.00536094	0.0170184	1865	0.0511097	1	0.353602	1.52895	10.4647	16	70	0.00576992	0.228571	v_1069,v_1183,v_1184,v_1185,v_1186,v_1187,v_1188,v_1189,v_1190,v_1191,v_1192,v_1193,v_1194,v_1619,v_1620,v_1621,v_1676,v_1846,v_1908,v_2051,v_2052,v_2053,v_2054,v_215,v_216,v_217,v_218,v_219,v_220,v_221,v_2329,v_2330,v_2331,v_2332,v_2333,v_2334,v_2335,v_2336,v_2513,v_2573,v_2658,v_2778,v_2779,v_2780,v_2781,v_2782,v_2783,v_2784,v_373,v_554	ANO6,CEBPB,FN1,ICAM1,IL1A,IL1B,IL6,MBL2,MYLK3,ORM1,PLSCR1,PRCP,PTGES,SERPINA1,STAT3,VNN1
GO Biological Process	GO:1903827	regulation of cellular protein localization	189	4.99356e-12	6.4432e-08	3.4091e-10	1.53519	176.525	271	0.0600834	0.0922396	308	6.31688e-05	0.815067	0.00264632	1.38937	89.2491	124	597	0.0447169	0.207705	v_1004,v_1036,v_1037,v_1038,v_1068,v_107,v_1130,v_1131,v_1144,v_1183,v_1184,v_1185,v_1186,v_1187,v_1188,v_1189,v_1190,v_1191,v_1192,v_1193,v_1194,v_12,v_1212,v_1213,v_1214,v_1215,v_1239,v_1240,v_1241,v_1242,v_1243,v_1261,v_127,v_1330,v_1331,v_1355,v_1356,v_1357,v_1375,v_138,v_139,v_1395,v_1396,v_1397,v_1398,v_1399,v_1400,v_1418,v_1422,v_1423,v_1424,v_1425,v_1426,v_1431,v_1432,v_1458,v_1459,v_1460…	ABCA12,ABLIM3,ARIH2,AXIN2,BAMBI,BCL2L1,BDNF,BID,C2CD5,CCT2,CCT8,CD36,CDH2,COMMD1,DAB2,DCLK2,DCLK3,DDX58,DERL2,DMAP1,DPH6,DYRK2,ECT2,EFCAB7,EGF,EGFR,EPHA3,ERBB4,EZR,F2R,FAF1,FBXW11,FYN,GBP1,GCC2,GLI3,GPSM2,GREM1,GSK3B,HHAT,HNMT,IFNG,IL1B,IL6,IPO5,IQGAP1,ITGB1,ITGB1BP1,JAK2,KIAA0947,KIAA1199,KIF5B,LIF,LMNA,LRP1,LYPD1,MDFIC,MDM2,MESDC2,NEDD4L,NF1,NF2,NFKBIA,NOL3,NRG1,OTUD7B,PARK2,PDE2A,PICALM,PID1,P…
GO Biological Process	GO:0050776	regulation of immune response	190	5.16003e-12	6.65798e-08	3.5042e-10	1.49136	204.511	305	0.0696091	0.103812	1925	0.0565239	1	0.378872	1.12714	135.742	153	908	0.0551749	0.168502	v_1029,v_1036,v_1037,v_1038,v_1054,v_1063,v_1068,v_1083,v_1093,v_1094,v_1095,v_1096,v_1097,v_1098,v_111,v_1118,v_112,v_113,v_1130,v_1131,v_114,v_115,v_1155,v_116,v_1183,v_1184,v_1185,v_1186,v_1187,v_1188,v_1189,v_1190,v_1191,v_1192,v_1193,v_1194,v_1226,v_123,v_1254,v_1255,v_1261,v_1283,v_1299,v_1300,v_1301,v_1302,v_1335,v_134,v_135,v_136,v_1367,v_137,v_1381,v_1382,v_1383,v_1384,v_1385,v_1392,v_13…	ABI1,ABL1,ABR,ACTG1,ADA,ANXA1,ARG1,ATG5,BAIAP2,BCAR1,BCL10,BIRC2,BIRC3,BLK,BRAF,C9,CACTIN,CAV1,CD28,CD36,CD38,CLEC2D,COL1A2,COL3A1,CTLA4,CTSB,CXADR,DDX58,DUSP10,ERAP1,EZR,FADD,FAM105B,FBXW11,FOS,FYB,FYN,GBP1,GFI1,HLX,ICAM1,ICAM4,IFIH1,IFNAR1,IFNAR2,IFNG,IFNGR2,IKBKE,IL15,IL1B,IL1RL1,IL33,IL6,IL7R,IRAK2,IRF1,ITGB1,JAK2,JUN,KCNN4,KLRB1,KRAS,KRIT1,LAT,LIMK1,LPXN,LSM14A,MAP2K4,MAP2K6,MAPK10,MBL2,MEF2…
GO Biological Process	GO:0031098	stress-activated protein kinase signaling cascade	191	5.37526e-12	6.93569e-08	3.63125e-10	2.25917	39.3949	89	0.0134088	0.0302927	373	0.000176855	1	0.00611784	1.82431	19.7335	36	132	0.0129823	0.272727	v_1088,v_1089,v_1090,v_1091,v_1092,v_1118,v_1330,v_1331,v_1352,v_1447,v_1448,v_1449,v_1554,v_1555,v_1556,v_1664,v_1665,v_1666,v_1667,v_1668,v_2145,v_2198,v_2199,v_2202,v_2203,v_2298,v_2311,v_2312,v_2313,v_2314,v_2315,v_233,v_2483,v_2484,v_2485,v_2556,v_2557,v_2558,v_2568,v_2581,v_2590,v_2686,v_2777,v_2779,v_2780,v_2781,v_2782,v_2783,v_2784,v_2785,v_2886,v_2897,v_2926,v_296,v_303,v_429,v_430,v_431…	AKR1B1,ENSG00000091436,ERN1,FBXW11,IRAK2,MAP2K3,MAP2K4,MAP2K6,MAP3K2,MAP3K5,MAP4K5,MAPK10,MAPK8IP3,MAPKAP1,MDFIC,NEK1,NFKB1,NRK,PTGER4,PTPN1,RIPK2,STK10,STK39,SYK,TAB2,TAB3,TMEM189-UBE2V1,TNFRSF19,TNIK,TNIP2,UBC,UBE2N,WNT5A,WNT7B,ZFP36,ZFP36L1
GO Biological Process	GO:0048008	platelet-derived growth factor receptor signaling pathway	192	5.61425e-12	7.24406e-08	3.77295e-10	3.33919	13.7758	46	0.00468884	0.0156569	484	0.000545892	1	0.014553	2.63512	4.93337	13	33	0.00468806	0.393939	v_1156,v_1491,v_1541,v_1677,v_1678,v_1679,v_1680,v_1681,v_1682,v_1683,v_1684,v_1685,v_1823,v_1824,v_1825,v_1826,v_1827,v_1828,v_1829,v_1830,v_2464,v_2465,v_2466,v_2526,v_2527,v_2528,v_2779,v_2780,v_2781,v_2782,v_2783,v_2784,v_2785,v_466,v_467,v_562,v_707,v_708,v_709,v_710,v_711,v_712,v_713,v_714,v_968,v_969	ABL1,BCAR1,CSRNP1,IQGAP1,JAK2,NRP1,PDGFA,PDGFC,PTPN1,RAPGEF1,TIPARP,VEGFA,ZFAND5
GO Biological Process	GO:0007254	JNK cascade	193	5.61652e-12	7.247e-08	3.75492e-10	2.63963	25.0035	66	0.00851038	0.0224643	537	0.000819907	1	0.0197007	1.93421	12.4082	24	83	0.00865489	0.289157	v_1088,v_1089,v_1090,v_1091,v_1092,v_1118,v_1330,v_1331,v_1447,v_1448,v_1449,v_1554,v_1555,v_1556,v_2145,v_2198,v_2199,v_2202,v_2203,v_2298,v_233,v_2483,v_2484,v_2485,v_2556,v_2557,v_2558,v_2581,v_2777,v_2779,v_2780,v_2781,v_2782,v_2783,v_2784,v_2785,v_2886,v_2897,v_2926,v_303,v_429,v_430,v_431,v_432,v_433,v_434,v_435,v_436,v_437,v_438,v_439,v_479,v_480,v_481,v_482,v_483,v_580,v_665,v_666,v_667,v…	ENSG00000091436,ERN1,IRAK2,MAP2K4,MAP3K2,MAP3K5,MAP4K5,MAPK10,MAPK8IP3,MDFIC,NRK,PTGER4,PTPN1,RIPK2,SYK,TAB2,TAB3,TMEM189-UBE2V1,TNFRSF19,TNIK,UBC,UBE2N,WNT5A,WNT7B
GO Biological Process	GO:0001878	response to yeast	194	5.61746e-12	7.24821e-08	3.73619e-10	13.7408	1.01886	14	0.000346787	0.00476515	3868	0.222316	1	0.74161	2.22972	0.896976	2	6	0.000721241	0.333333	v_1183,v_1184,v_1185,v_1186,v_1187,v_1188,v_1189,v_1190,v_1191,v_1192,v_1193,v_1194,v_563,v_564	IL6,PTX3
GO Biological Process	GO:2000660	negative regulation of interleukin-1-mediated signaling pathway	195	5.88875e-12	7.59826e-08	3.89654e-10	12.0929	1.2404	15	0.000422192	0.00510551	2546	0.108845	1	0.551619	3.34457	0.597984	2	4	0.000721241	0.5	v_1183,v_1184,v_1185,v_1186,v_1187,v_1188,v_1189,v_1190,v_1191,v_1192,v_1193,v_1194,v_202,v_203,v_204	IL1R2,IL6
GO Biological Process	GO:0050864	regulation of B cell activation	196	6.29086e-12	8.11709e-08	4.14137e-10	2.26434	38.8633	88	0.0132278	0.0299523	688	0.00232621	1	0.0436266	1.70162	17.0425	29	114	0.010458	0.254386	v_1024,v_1025,v_1026,v_1027,v_1028,v_1029,v_1093,v_1094,v_1095,v_1096,v_1097,v_1098,v_111,v_112,v_113,v_114,v_115,v_116,v_1169,v_1170,v_1171,v_1172,v_1173,v_1174,v_1175,v_1176,v_1177,v_1183,v_1184,v_1185,v_1186,v_1187,v_1188,v_1189,v_1190,v_1191,v_1192,v_1193,v_1194,v_1209,v_1210,v_1211,v_1212,v_1213,v_1214,v_1445,v_1446,v_1554,v_1555,v_1556,v_1655,v_1656,v_1657,v_172,v_2097,v_2117,v_2118,v_2119,…	ADA,AHR,CD28,CD38,CTLA4,IFNG,IL5,IL6,IL7,INHBA,IRS2,MEF2C,MLH1,MMP14,NFATC2,PAWR,PPP2R3C,PRDM1,PTPRC,SAMSN1,SLC39A10,SYK,TGFB1,THOC1,TLR4,TNFAIP3,TNIP2,ZFP36L1,ZFP36L2
GO Biological Process	GO:0009612	response to mechanical stimulus	197	6.5084e-12	8.39779e-08	4.26284e-10	1.83884	79.398	146	0.0270245	0.0496937	134	3.78563e-07	0.0048846	3.64523e-05	1.90657	30.9457	59	207	0.0212766	0.285024	v_1036,v_1037,v_1038,v_107,v_1119,v_1120,v_1157,v_1158,v_1166,v_1167,v_1168,v_1183,v_1184,v_1185,v_1186,v_1187,v_1188,v_1189,v_1190,v_1191,v_1192,v_1193,v_1194,v_1235,v_1239,v_1240,v_1241,v_1242,v_1243,v_130,v_131,v_132,v_1330,v_1354,v_137,v_1381,v_1382,v_1383,v_1542,v_1543,v_1562,v_1563,v_1627,v_1628,v_1629,v_1655,v_1656,v_1657,v_1671,v_1672,v_171,v_1843,v_1893,v_1900,v_1904,v_1905,v_1944,v_1959…	ABHD12,BCL10,BDKRB1,BGLAP,COL3A1,CXCL12,DAG1,DENND5B,EDN1,EGFR,ENG,ETS1,ETV1,FADD,FOS,FOSB,FOSL1,FOXP2,FYN,GATA4,HABP4,HDAC4,HTR2A,IL1B,IL6,IRF1,ITGA2,JUN,JUND,KCNA5,KCNK2,LRP11,MAP2K4,MAP3K2,MEIS2,MMP14,MTPN,NFKB1,NFKBIA,PDE2A,PKD1,PKD1L1,POSTN,PTGER4,PTGS2,SERPINE2,SLC38A2,SLC8A1,SOX9,SUN1,TGFB1,TGFBR2,THBS1,TLR4,TLR5,TMC1,TNC,TNFRSF1A,XPA
GO Biological Process	GO:0031646	positive regulation of neurological system process	198	6.51298e-12	8.4037e-08	4.24429e-10	3.62861	11.2991	41	0.00384584	0.0139551	1910	0.0561989	1	0.379651	1.951	3.5879	7	24	0.00252434	0.291667	v_1183,v_1184,v_1185,v_1186,v_1187,v_1188,v_1189,v_1190,v_1191,v_1192,v_1193,v_1194,v_1265,v_1266,v_1267,v_1268,v_1269,v_1270,v_1271,v_1272,v_1273,v_1274,v_1275,v_1276,v_1277,v_1418,v_1830,v_1831,v_1832,v_1833,v_1834,v_1835,v_1836,v_1887,v_477,v_808,v_809,v_810,v_811,v_812,v_813	DAG1,HGF,IL6,ITGA2,MYRF,NRG1,PARD3
GO Biological Process	GO:1903533	regulation of protein targeting	199	8.08102e-12	1.04269e-07	5.23967e-10	1.78818	87.7988	157	0.0298839	0.0534377	393	0.000226448	1	0.00743475	1.51621	44.8488	68	300	0.0245222	0.226667	v_1036,v_1037,v_1038,v_107,v_1144,v_1183,v_1184,v_1185,v_1186,v_1187,v_1188,v_1189,v_1190,v_1191,v_1192,v_1193,v_1194,v_12,v_1212,v_1213,v_1214,v_1215,v_1239,v_1240,v_1241,v_1242,v_1243,v_1261,v_127,v_1330,v_1331,v_1375,v_1418,v_1431,v_1432,v_1491,v_15,v_1522,v_1523,v_154,v_155,v_156,v_1564,v_1585,v_1586,v_1587,v_1588,v_1589,v_1590,v_1591,v_1592,v_1593,v_1594,v_1595,v_1596,v_1602,v_1603,v_1604,v_…	ABLIM3,ARIH2,AXIN2,BAMBI,C2CD5,CD36,DAB2,DDX58,DMAP1,DPH6,DYRK2,ECT2,EFCAB7,EGF,EGFR,ERBB4,F2R,FAF1,FBXW11,FYN,GLI3,GREM1,GSK3B,HHAT,HNMT,IFNG,IL1B,IL6,IPO5,ITGB1BP1,JAK2,KIAA1199,MDFIC,NF1,NFKBIA,NOL3,NRG1,PARK2,PDE2A,PIK3R1,PKD1,PKIG,PLAGL2,PRDX1,PRNP,PSMB7,PTGS2,PYDC2,RAB23,SEMA5A,SH3GLB1,SHH,SMAD3,SMAD4,SNAI2,SPPL3,SREBF1,STARD7,TGFB1,TGFB3,TGFBR1,TLR4,TOMM7,TXN,UGCG,USP36,WDR75,ZC3H12A
GO Biological Process	GO:0033158	regulation of protein import into nucleus, translocation	200	8.31587e-12	1.073e-07	5.36498e-10	5.08668	5.50458	28	0.00187358	0.00953029	3539	0.168322	1	0.613694	1.67229	2.98992	5	20	0.0018031	0.25	v_1183,v_1184,v_1185,v_1186,v_1187,v_1188,v_1189,v_1190,v_1191,v_1192,v_1193,v_1194,v_1491,v_1585,v_1586,v_1587,v_1588,v_1589,v_1590,v_1591,v_1592,v_1593,v_1594,v_1595,v_1596,v_1904,v_1905,v_2097	IFNG,IL6,JAK2,PDE2A,TXN
GO Biological Process	GO:0070423	nucleotide-binding oligomerization domain containing signaling pathway	201	8.51308e-12	1.09844e-07	5.46489e-10	4.10317	8.52998	35	0.00290333	0.0119129	666	0.00207567	1	0.0402138	2.53726	4.33538	11	29	0.00396682	0.37931	v_1093,v_1094,v_1095,v_1096,v_1097,v_1098,v_1118,v_1447,v_1448,v_1449,v_2145,v_2198,v_2199,v_2291,v_2292,v_2293,v_2294,v_2590,v_2777,v_2897,v_429,v_430,v_431,v_432,v_433,v_434,v_435,v_436,v_437,v_438,v_439,v_764,v_765,v_766,v_767	FAM105B,IRAK2,MAP2K6,NFKBIA,RIPK2,TAB2,TAB3,TMEM189-UBE2V1,TNFAIP3,UBC,UBE2N
GO Biological Process	GO:1903708	positive regulation of hemopoiesis	202	9.18395e-12	1.185e-07	5.86636e-10	1.98661	58.8942	117	0.0200457	0.039823	128	3.12686e-07	0.00403459	3.15203e-05	2.03937	24.5173	50	164	0.018031	0.304878	v_1024,v_1025,v_1026,v_1027,v_1028,v_1029,v_1069,v_1083,v_1183,v_1184,v_1185,v_1186,v_1187,v_1188,v_1189,v_1190,v_1191,v_1192,v_1193,v_1194,v_1209,v_1210,v_1211,v_1212,v_1213,v_1214,v_1215,v_124,v_134,v_135,v_136,v_1375,v_1445,v_1446,v_1447,v_1448,v_1449,v_1462,v_1463,v_1528,v_1529,v_1530,v_1531,v_1544,v_1545,v_1554,v_1555,v_1556,v_1855,v_1900,v_1944,v_205,v_206,v_2097,v_2130,v_2131,v_2132,v_2133…	ACIN1,ADA,ANXA1,AXL,CD83,CREB1,DUSP10,ETS1,FADD,FOS,FOXC1,GLI3,GPR68,HIF1A,HLX,IFNG,IL15,IL1RL2,IL20,IL5,IL6,IL7,IL7R,INHBA,JAG1,JUN,KITLG,KLF10,LIF,MMP14,MYB,POU4F2,PPP2R3C,PRDM1,PRKCA,RARA,RASGRP1,RIPK2,RUNX1,SHB,SHH,SOCS1,STAT1,STAT3,SYK,TGFB1,TGFBR2,VNN1,ZFP36L1,ZMIZ1
GO Biological Process	GO:0071260	cellular response to mechanical stimulus	203	9.62737e-12	1.24222e-07	6.11931e-10	2.65213	24.1316	64	0.0082136	0.0217835	506	0.000634733	1	0.0161857	1.99806	11.5112	23	77	0.00829427	0.298701	v_107,v_1239,v_1240,v_1241,v_1242,v_1243,v_1354,v_137,v_1562,v_1655,v_1656,v_1657,v_1671,v_1672,v_1900,v_1904,v_1905,v_1963,v_1964,v_2056,v_2057,v_2058,v_2059,v_2060,v_2061,v_2062,v_215,v_216,v_217,v_218,v_219,v_220,v_221,v_233,v_2556,v_2557,v_2558,v_2591,v_2592,v_2593,v_2594,v_2692,v_2693,v_39,v_417,v_477,v_680,v_681,v_682,v_683,v_684,v_799,v_800,v_801,v_802,v_803,v_804,v_808,v_809,v_810,v_811,v…	BCL10,DAG1,EGFR,ENG,FADD,HABP4,HDAC4,IL1B,IRF1,ITGA2,MAP2K4,MAP3K2,MTPN,NFKB1,PDE2A,PTGER4,PTGS2,SLC38A2,SOX9,TGFB1,TLR4,TLR5,TNFRSF1A
GO Biological Process	GO:0051223	regulation of protein transport	204	1.03114e-11	1.33049e-07	6.52199e-10	1.45476	227.53	331	0.0774437	0.112662	186	3.67945e-06	0.047476	0.000255247	1.40128	113.467	159	759	0.0573386	0.209486	v_1004,v_1029,v_1036,v_1037,v_1038,v_1039,v_104,v_1040,v_1041,v_1042,v_1043,v_1044,v_1045,v_107,v_1130,v_1131,v_1144,v_1178,v_1179,v_1180,v_1181,v_1182,v_1183,v_1184,v_1185,v_1186,v_1187,v_1188,v_1189,v_1190,v_1191,v_1192,v_1193,v_1194,v_12,v_1212,v_1213,v_1214,v_1215,v_1239,v_1240,v_1241,v_1242,v_1243,v_1250,v_1261,v_127,v_1330,v_1331,v_137,v_1375,v_1381,v_1382,v_1383,v_1418,v_1431,v_1432,v_1447…	ABL1,ABLIM3,ADORA2A,ANXA1,ARIH2,ARL2BP,ATG5,AXIN2,BAMBI,BLK,C2CD5,CACNA1C,CACNA1E,CARD18,CD36,CD38,CDK16,CIDEA,CLOCK,DAB2,DDX58,DERL2,DMAP1,DNAJC1,DNM1L,DPH6,DPP4,DYRK2,ECT2,EFCAB7,EGF,EGFR,EPHA5,ERBB4,EZR,F2R,FAF1,FAM3D,FBXW11,FN1,FOXP1,FYN,GAPDH,GAPVD1,GBP1,GCC2,GCG,GJA5,GLI3,GOLPH3,GPR68,GREM1,GSK3B,HCAR2,HHAT,HIF1A,HNMT,IFIH1,IFNAR1,IFNG,IL1A,IL1B,IL1R2,IL1RL1,IL33,IL5,IL6,IPO5,IRS1,IRS2,ITGB…
GO Biological Process	GO:0070372	regulation of ERK1 and ERK2 cascade	205	1.04934e-11	1.35396e-07	6.60469e-10	1.76701	91.1145	161	0.0310124	0.0547992	520	0.000744863	1	0.0184826	1.50061	39.3174	59	263	0.0212766	0.224335	v_1064,v_1065,v_1066,v_1067,v_1123,v_1130,v_1131,v_1156,v_1183,v_1184,v_1185,v_1186,v_1187,v_1188,v_1189,v_1190,v_1191,v_1192,v_1193,v_1194,v_1199,v_1200,v_1201,v_1202,v_1203,v_1239,v_1240,v_1241,v_1242,v_1243,v_1261,v_128,v_129,v_134,v_135,v_136,v_1367,v_1388,v_1417,v_1434,v_1447,v_1448,v_1449,v_1484,v_154,v_155,v_1554,v_1555,v_1556,v_156,v_1577,v_1578,v_1579,v_1580,v_1581,v_1655,v_1656,v_1657,v…	ABL1,ACKR3,APIP,ATF3,BMPER,BRAF,CD36,CD44,CFLAR,CNKSR3,CTGF,CYR61,DUSP1,DUSP10,DUSP4,DUSP6,EGFR,ERBB4,EZR,F2R,FAM150A,FGF10,FGF2,FGF20,FN1,FRS2,GBP1,GCG,HTR2A,ICAM1,IL1B,IL6,ITGB1BP1,JUN,KLF4,LIF,NRP1,PDE8A,PDGFA,PDGFC,PRKCA,PSCA,PTPN1,PTPRR,RAPGEF1,RAPGEF2,RASGRP1,RIPK2,RRAS,SHC1,SMAD4,SPRY1,SPRY2,SYK,TGFB1,TIMP3,TLR4,TNFRSF11A,TNIP1
GO Biological Process	GO:0071559	response to transforming growth factor beta	206	1.23979e-11	1.5997e-07	7.76555e-10	1.93878	63.4421	123	0.0215936	0.0418652	48	1.08434e-09	1.39912e-05	2.91483e-07	2.33447	22.2749	52	149	0.0187523	0.348993	v_1036,v_1037,v_1038,v_1045,v_1054,v_1055,v_1056,v_1057,v_1063,v_1299,v_1300,v_1301,v_1302,v_1305,v_1335,v_1336,v_1337,v_1362,v_1363,v_1364,v_1369,v_1462,v_1463,v_1482,v_1483,v_1564,v_1671,v_1672,v_172,v_1809,v_1810,v_1830,v_1831,v_1832,v_1833,v_1834,v_1835,v_1836,v_1844,v_1904,v_1905,v_2006,v_2013,v_210,v_211,v_212,v_213,v_2191,v_2198,v_2199,v_2213,v_2214,v_2215,v_2216,v_2262,v_2311,v_2312,v_231…	ARG1,BAMBI,CAV1,CLDN1,CLEC3B,COL1A2,COL3A1,COL4A2,CREB1,EDN1,ENG,FBN1,FOS,FYN,GDF10,HDAC2,HIPK2,ID1,JUN,KLF10,LIMS1,MEF2C,NR3C1,PARD3,PDE2A,PDE3A,PML,POSTN,PPARGC1A,PTK2,PTPRK,PXN,SKIL,SMAD3,SMAD4,SMAD7,SMURF1,SOX5,SOX9,TGFB1,TGFB3,TGFBR1,TGFBR2,TGFBR3,UBC,USP9X,WNT2,WNT5A,ZFHX3,ZFP36L1,ZFP36L2,ZYX
GO Biological Process	GO:0048012	hepatocyte growth factor receptor signaling pathway	207	1.39778e-11	1.80356e-07	8.71284e-10	5.61242	4.45441	25	0.00151614	0.00850919	2360	0.0912247	1	0.49876	2.22972	1.79395	4	12	0.00144248	0.333333	v_1265,v_1266,v_1267,v_1268,v_1269,v_1270,v_1271,v_1272,v_1273,v_1274,v_1275,v_1276,v_1277,v_1335,v_1823,v_1824,v_1825,v_1826,v_1827,v_1828,v_1829,v_1830,v_2526,v_2527,v_2528	BCAR1,HGF,MET,NRP1
GO Biological Process	GO:2000379	positive regulation of reactive oxygen species metabolic process	208	1.58014e-11	2.03885e-07	9.80217e-10	2.57484	25.6327	66	0.00872454	0.0224643	821	0.00508203	1	0.0798702	1.72866	13.3051	23	89	0.00829427	0.258427	v_107,v_1183,v_1184,v_1185,v_1186,v_1187,v_1188,v_1189,v_1190,v_1191,v_1192,v_1193,v_1194,v_12,v_1239,v_1240,v_1241,v_1242,v_1243,v_1261,v_137,v_1491,v_1577,v_1578,v_1579,v_1580,v_1581,v_1655,v_1656,v_1657,v_2097,v_215,v_216,v_217,v_218,v_219,v_220,v_221,v_2377,v_2378,v_2379,v_2419,v_2420,v_2421,v_2422,v_2423,v_2424,v_2425,v_2426,v_2658,v_2692,v_2693,v_39,v_393,v_394,v_395,v_417,v_457,v_458,v_459…	AGXT2,CD36,DDAH1,EDN1,EGFR,HDAC4,ICAM1,IFNG,IL1B,IL6,JAK2,KLF4,PID1,PTGS2,PTX3,SMAD3,SNCA,TGFB1,TGFBR2,THBS1,TLR4,TLR5,ZC3H12A
GO Biological Process	GO:0001781	neutrophil apoptotic process	209	1.59988e-11	2.06433e-07	9.87717e-10	12.6794	1.10415	14	0.000375818	0.00476515	752	0.00333802	1	0.0572745	6.68914	0.448488	3	3	0.00108186	1	v_1183,v_1184,v_1185,v_1186,v_1187,v_1188,v_1189,v_1190,v_1191,v_1192,v_1193,v_1194,v_2097,v_2194	HCAR2,IFNG,IL6
GO Biological Process	GO:0071560	cellular response to transforming growth factor beta stimulus	210	1.71271e-11	2.20991e-07	1.05234e-09	1.95957	60.2174	118	0.020496	0.0401634	58	2.09406e-09	2.70197e-05	4.65856e-07	2.33886	21.3779	50	143	0.018031	0.34965	v_1036,v_1037,v_1038,v_1045,v_1054,v_1055,v_1056,v_1057,v_1063,v_1299,v_1300,v_1301,v_1302,v_1305,v_1335,v_1336,v_1337,v_1362,v_1363,v_1364,v_1369,v_1462,v_1463,v_1482,v_1483,v_1564,v_172,v_1809,v_1810,v_1830,v_1831,v_1832,v_1833,v_1834,v_1835,v_1836,v_1844,v_1904,v_1905,v_2006,v_2013,v_210,v_211,v_212,v_213,v_2191,v_2198,v_2199,v_2213,v_2214,v_2215,v_2216,v_2262,v_2311,v_2312,v_2313,v_2314,v_231…	ARG1,BAMBI,CAV1,CLDN1,CLEC3B,COL1A2,COL3A1,COL4A2,CREB1,EDN1,FBN1,FOS,FYN,GDF10,HDAC2,HIPK2,ID1,JUN,KLF10,LIMS1,MEF2C,NR3C1,PARD3,PDE2A,PDE3A,PML,POSTN,PPARGC1A,PTK2,PTPRK,PXN,SKIL,SMAD3,SMAD4,SMAD7,SMURF1,SOX5,SOX9,TGFB1,TGFB3,TGFBR1,TGFBR2,TGFBR3,UBC,USP9X,WNT2,WNT5A,ZFP36L1,ZFP36L2,ZYX
GO Biological Process	GO:0035872	nucleotide-binding domain, leucine rich repeat containing receptor signaling pathway	211	1.72665e-11	2.22789e-07	1.05587e-09	3.99608	8.75857	35	0.00298113	0.0119129	721	0.00284006	1	0.0508256	2.45269	4.48488	11	30	0.00396682	0.366667	v_1093,v_1094,v_1095,v_1096,v_1097,v_1098,v_1118,v_1447,v_1448,v_1449,v_2145,v_2198,v_2199,v_2291,v_2292,v_2293,v_2294,v_2590,v_2777,v_2897,v_429,v_430,v_431,v_432,v_433,v_434,v_435,v_436,v_437,v_438,v_439,v_764,v_765,v_766,v_767	FAM105B,IRAK2,MAP2K6,NFKBIA,RIPK2,TAB2,TAB3,TMEM189-UBE2V1,TNFAIP3,UBC,UBE2N
GO Biological Process	GO:2001234	negative regulation of apoptotic signaling pathway	212	1.86654e-11	2.40839e-07	1.13603e-09	1.96982	58.8888	116	0.0200438	0.0394826	326	9.48601e-05	1	0.00375454	1.67229	31.0952	52	208	0.0187523	0.25	v_1036,v_1037,v_1038,v_1069,v_107,v_1093,v_1094,v_1095,v_1096,v_1097,v_1098,v_1132,v_1133,v_1134,v_1135,v_1136,v_1144,v_1237,v_124,v_1265,v_1266,v_1267,v_1268,v_1269,v_1270,v_1271,v_1272,v_1273,v_1274,v_1275,v_1276,v_1277,v_1344,v_1431,v_1432,v_1434,v_1445,v_1446,v_1533,v_1564,v_160,v_1689,v_1823,v_1824,v_1825,v_1826,v_1827,v_1828,v_1829,v_1830,v_1843,v_1855,v_1880,v_1881,v_1900,v_1901,v_1974,v_1…	ACKR3,BCL2L1,BCL2L10,BDKRB2,BID,BMP5,CD44,CFLAR,CSF2,CTH,CTTN,CXCL12,EYA2,EYA3,FADD,FGF10,FIGNL1,FXN,FYN,HGF,HIF1A,ICAM1,IL19,IL1A,IL1B,IL7,ITGA6,LMNA,MCL1,MDM2,NANOS3,NOL3,NRP1,PARK2,PPIF,PTGS2,PTPN1,RB1CC1,RFFL,SH3RF1,SLC35F6,SNAI1,SNAI2,SOD2,TGFBR1,THBS1,TMBIM1,TNFAIP3,VNN1,YBX3,ZC3HC1,ZMYND11
GO Biological Process	GO:0042306	regulation of protein import into nucleus	213	2.02001e-11	2.60642e-07	1.22367e-09	1.97386	58.2614	115	0.0198303	0.0391423	243	1.59734e-05	0.206105	0.000848169	1.83854	25.5638	47	171	0.0169491	0.274854	v_107,v_1183,v_1184,v_1185,v_1186,v_1187,v_1188,v_1189,v_1190,v_1191,v_1192,v_1193,v_1194,v_12,v_1212,v_1213,v_1214,v_1215,v_1239,v_1240,v_1241,v_1242,v_1243,v_1261,v_1330,v_1331,v_1375,v_1431,v_1432,v_1491,v_15,v_1522,v_1523,v_1564,v_1585,v_1586,v_1587,v_1588,v_1589,v_1590,v_1591,v_1592,v_1593,v_1594,v_1595,v_1596,v_1655,v_1656,v_1657,v_1809,v_1810,v_19,v_1904,v_1905,v_2097,v_21,v_215,v_216,v_21…	AXIN2,BAMBI,CD36,DAB2,DDX58,DMAP1,DYRK2,ECT2,EFCAB7,EGF,EGFR,ERBB4,F2R,FAF1,FBXW11,GLI3,GREM1,GSK3B,IFNG,IL1B,IL6,IPO5,JAK2,MDFIC,NF1,NFKBIA,NOL3,PDE2A,PIK3R1,PKD1,PKIG,PRDX1,PTGS2,PYDC2,RAB23,SEMA5A,SHH,SMAD3,SMAD4,SNAI2,SPPL3,TGFB1,TGFB3,TGFBR1,TLR4,TXN,ZC3H12A
GO Biological Process	GO:0006954	inflammatory response	214	2.04352e-11	2.63676e-07	1.23213e-09	1.71476	100.306	172	0.0341409	0.0585432	3394	0.157891	1	0.600255	1.11728	68.9176	77	461	0.0277678	0.167028	v_1069,v_107,v_1093,v_1094,v_1095,v_1096,v_1097,v_1098,v_1178,v_1179,v_1180,v_1181,v_1182,v_1183,v_1184,v_1185,v_1186,v_1187,v_1188,v_1189,v_1190,v_1191,v_1192,v_1193,v_1194,v_12,v_1205,v_1326,v_1327,v_137,v_1447,v_1448,v_1449,v_1465,v_1492,v_1521,v_1524,v_1544,v_1545,v_1554,v_1555,v_1556,v_1619,v_1620,v_1621,v_1655,v_1656,v_1657,v_1676,v_1739,v_1740,v_1741,v_1846,v_1863,v_1908,v_191,v_1922,v_196…	ADORA2A,ANO6,ANXA1,AOAH,AXL,BDKRB1,BDKRB2,BMPR1B,CAMK4,CARD18,CEBPB,CNR2,CXCL2,CYP26B1,F2R,FN1,FOS,GPR68,HDAC4,HDAC9,HIF1A,ICAM1,IL15,IL1A,IL1B,IL1RL2,IL36G,IL37,IL5,IL6,IL8,IRAK2,ITGB6,KDM6B,LAT,MAP2K3,MBL2,MGLL,MYLK3,NDST1,NFKB1,NFKBIZ,NFX1,NLRP10,ORM1,PARP4,PIK3CG,PLAA,PLGRKT,PLSCR1,PRCP,PRKCQ,PRKD1,PTGES,PTGS2,PTX3,PYDC2,RASGRP1,RBPJ,RIPK2,SERPINA1,SNAP23,STAT3,SYK,TGFB1,THBS1,TLR4,TLR5,TNFAI…
GO Biological Process	GO:1904627	response to phorbol 13-acetate 12-myristate	215	2.08416e-11	2.68919e-07	1.25078e-09	6.3844	3.4459	22	0.00117287	0.00748809	1830	0.0493852	1	0.348206	2.67566	1.49496	4	10	0.00144248	0.4	v_12,v_1284,v_1285,v_1286,v_1287,v_1288,v_1289,v_1290,v_1291,v_1292,v_1293,v_1294,v_1295,v_1296,v_1297,v_1298,v_172,v_2311,v_2312,v_2313,v_2314,v_2315	CDK6,ZC3H12A,ZFP36L1,ZFP36L2
GO Biological Process	GO:0030336	negative regulation of cell migration	216	2.10079e-11	2.71065e-07	1.25493e-09	1.73328	95.7723	166	0.0325978	0.056501	47	9.66077e-10	1.24653e-05	2.65219e-07	2.06974	33.3376	69	223	0.0248828	0.309417	v_1054,v_1055,v_1056,v_1057,v_1100,v_1101,v_1102,v_1103,v_1104,v_1105,v_1228,v_1229,v_123,v_1259,v_1260,v_1278,v_1279,v_1280,v_1281,v_1282,v_1283,v_134,v_135,v_1355,v_1356,v_1357,v_136,v_1367,v_1375,v_1386,v_1387,v_1412,v_1413,v_1414,v_1415,v_1416,v_1418,v_1439,v_1440,v_1441,v_1442,v_1443,v_1494,v_154,v_155,v_156,v_1577,v_1578,v_1579,v_158,v_1580,v_1581,v_1671,v_1672,v_1843,v_185,v_2041,v_2042,v_…	ABHD2,ABR,ADA,APEX1,ARID2,BMP10,BMP5,BRAF,C15orf38,CITED2,CLASP1,CLASP2,COL3A1,CORO1C,CSNK2B,CXCL12,DAG1,DLC1,DUSP10,ENG,ERBB4,FAM60A,FGF2,GREM1,IGFBP3,IL33,ITGB1BP1,KLF4,KRIT1,LDLRAD4,LRP1,MAGI2,MYOCD,NAV3,NF1,NF2,NR2F2,NRG1,PHLDB2,PPARD,PPARGC1A,PTGER4,PTN,PTPRG,PTPRK,PTPRM,PTPRR,RAP2A,RGCC,RHOB,RRAS,SEMA3A,SHH,SLIT2,SMAD7,SP100,SPRED1,SRGAP1,SRGAP2,SRGAP3,STARD13,STAT3,STC1,SULF1,TGFB1,THBS1,T…
GO Biological Process	GO:0010594	regulation of endothelial cell migration	217	2.19992e-11	2.83856e-07	1.30809e-09	1.95139	60.4698	118	0.020582	0.0401634	23	4.19862e-11	5.41748e-07	2.35543e-08	2.60133	18.8365	49	126	0.0176704	0.388889	v_107,v_1115,v_1116,v_1117,v_1178,v_1179,v_1180,v_1181,v_1182,v_1199,v_12,v_1200,v_1201,v_1202,v_1203,v_1283,v_1335,v_1412,v_1413,v_1414,v_1415,v_1416,v_1419,v_1420,v_1482,v_1483,v_154,v_155,v_156,v_1577,v_1578,v_1579,v_158,v_1580,v_1581,v_1677,v_1678,v_1679,v_1815,v_1823,v_1824,v_1825,v_1826,v_1827,v_1828,v_1829,v_1830,v_185,v_1908,v_1944,v_2210,v_2211,v_2212,v_2219,v_2279,v_2280,v_2281,v_2308,v…	ABL1,BCAR1,BMP10,BMPER,BMPR2,CCBE1,CSNK2B,EDN1,ETS1,FGF2,FGFR1,FOXP1,HDAC9,HIF1A,ITGB1BP1,KIAA1462,KLF4,KRIT1,MET,NF1,NR2F2,NRP1,NRP2,PLCG1,PPAP2B,PRCP,PRKCA,PRKD1,PTGS2,PTK2,PTPRM,RGCC,RHOB,SASH1,SEMA4A,SEMA5A,SLIT2,SP100,SPARC,SPRED1,STARD13,STAT5A,STC1,TGFB1,THBS1,VEGFA,VEGFC,WNT5A,ZC3H12A
GO Biological Process	GO:0034104	negative regulation of tissue remodeling	218	2.28268e-11	2.94534e-07	1.35107e-09	4.54612	6.59903	30	0.0022461	0.010211	1199	0.0159937	1	0.172116	2.46442	2.84042	7	19	0.00252434	0.368421	v_1093,v_1094,v_1095,v_1096,v_1097,v_1098,v_1183,v_1184,v_1185,v_1186,v_1187,v_1188,v_1189,v_1190,v_1191,v_1192,v_1193,v_1194,v_1465,v_1939,v_1940,v_1941,v_1942,v_2359,v_2360,v_2361,v_2543,v_2544,v_2545,v_629	ABR,CD38,GREM1,IL6,TNFAIP3,TNFRSF11B,UBASH3B
GO Biological Process	GO:0001755	neural crest cell migration	219	2.39188e-11	3.08625e-07	1.40925e-09	2.69139	22.2933	60	0.00758793	0.0204221	608	0.00142192	1	0.0301761	2.41553	5.38185	13	36	0.00468806	0.361111	v_1178,v_1179,v_1180,v_1181,v_1182,v_1262,v_1263,v_1264,v_1265,v_1266,v_1267,v_1268,v_1269,v_1270,v_1271,v_1278,v_1279,v_1280,v_1281,v_1282,v_1375,v_1823,v_1824,v_1825,v_1826,v_1827,v_1828,v_1829,v_1830,v_2128,v_2130,v_2131,v_2132,v_2133,v_2134,v_2168,v_2169,v_2170,v_2171,v_2172,v_2173,v_2308,v_246,v_247,v_248,v_2482,v_249,v_250,v_251,v_252,v_253,v_254,v_255,v_2917,v_362,v_363,v_364,v_365,v_366,v…	ALX1,CORO1C,EFNB1,ERBB4,HIF1A,KITLG,NRP1,SEMA3A,SEMA3C,SHH,SOX8,TWIST1,ZEB2
GO Biological Process	GO:0050728	negative regulation of inflammatory response	220	3.03794e-11	3.91985e-07	1.78175e-09	2.33821	32.9312	77	0.0112087	0.0262083	1542	0.0306633	1	0.256581	1.47284	16.2951	24	109	0.00865489	0.220184	v_1017,v_1018,v_1019,v_1093,v_1094,v_1095,v_1096,v_1097,v_1098,v_12,v_1265,v_1266,v_1267,v_1268,v_1269,v_1270,v_1271,v_1272,v_1273,v_1274,v_1275,v_1276,v_1277,v_134,v_135,v_136,v_1577,v_1578,v_1579,v_1580,v_1581,v_1944,v_1963,v_1964,v_2,v_202,v_203,v_204,v_233,v_2419,v_2420,v_2421,v_2422,v_2423,v_2424,v_2425,v_2426,v_2543,v_2544,v_2545,v_2598,v_2609,v_2610,v_2761,v_2762,v_2865,v_2886,v_315,v_316,…	ABR,ADA,ADORA2A,CALCRL,CNR2,DUSP10,ETS1,FAM105B,HGF,IL1R2,KLF4,METRNL,NFKB1,NT5E,PPARA,PPARD,PROC,PTGER4,PYDC2,SMAD3,SOCS3,TNFAIP3,TNFRSF1A,ZC3H12A
GO Biological Process	GO:1903053	regulation of extracellular matrix organization	221	3.2903e-11	4.24547e-07	1.92103e-09	3.50235	11.4209	40	0.00388731	0.0136147	127	2.86425e-07	0.00369574	2.91003e-05	3.66824	4.63437	17	31	0.00613055	0.548387	v_1466,v_1467,v_1468,v_1469,v_1677,v_1678,v_1679,v_186,v_187,v_1944,v_2077,v_2219,v_229,v_230,v_2419,v_2420,v_2421,v_2422,v_2423,v_2424,v_2425,v_2426,v_2591,v_2592,v_2593,v_2594,v_2692,v_2693,v_287,v_288,v_289,v_345,v_346,v_347,v_461,v_477,v_528,v_946,v_947,v_948	ABL1,ANTXR1,CFLAR,CLASP1,CLASP2,DAG1,DDR1,DPP4,ETS1,FAP,HAS2,LRP1,PHLDB2,RGCC,SMAD3,SOX9,TGFB1
GO Biological Process	GO:1904589	regulation of protein import	222	3.59395e-11	4.63727e-07	2.08886e-09	1.95454	58.8374	115	0.0200263	0.0391423	261	2.60254e-05	0.335805	0.00128661	1.80684	26.0123	47	174	0.0169491	0.270115	v_107,v_1183,v_1184,v_1185,v_1186,v_1187,v_1188,v_1189,v_1190,v_1191,v_1192,v_1193,v_1194,v_12,v_1212,v_1213,v_1214,v_1215,v_1239,v_1240,v_1241,v_1242,v_1243,v_1261,v_1330,v_1331,v_1375,v_1431,v_1432,v_1491,v_15,v_1522,v_1523,v_1564,v_1585,v_1586,v_1587,v_1588,v_1589,v_1590,v_1591,v_1592,v_1593,v_1594,v_1595,v_1596,v_1655,v_1656,v_1657,v_1809,v_1810,v_19,v_1904,v_1905,v_2097,v_21,v_215,v_216,v_21…	AXIN2,BAMBI,CD36,DAB2,DDX58,DMAP1,DYRK2,ECT2,EFCAB7,EGF,EGFR,ERBB4,F2R,FAF1,FBXW11,GLI3,GREM1,GSK3B,IFNG,IL1B,IL6,IPO5,JAK2,MDFIC,NF1,NFKBIA,NOL3,PDE2A,PIK3R1,PKD1,PKIG,PRDX1,PTGS2,PYDC2,RAB23,SEMA5A,SHH,SMAD3,SMAD4,SNAI2,SPPL3,TGFB1,TGFB3,TGFBR1,TLR4,TXN,ZC3H12A
GO Biological Process	GO:0071356	cellular response to tumor necrosis factor	223	3.78419e-11	4.88274e-07	2.18957e-09	2.0245	51.8647	105	0.017653	0.0357386	1737	0.0456293	1	0.338949	1.2809	35.1315	45	235	0.0162279	0.191489	v_1088,v_1089,v_1090,v_1091,v_1092,v_1155,v_1183,v_1184,v_1185,v_1186,v_1187,v_1188,v_1189,v_1190,v_1191,v_1192,v_1193,v_1194,v_12,v_1410,v_1411,v_1465,v_1466,v_1467,v_1468,v_1469,v_1491,v_1533,v_1623,v_1624,v_1625,v_1626,v_1627,v_1628,v_1661,v_1662,v_172,v_1920,v_1963,v_1964,v_1974,v_1975,v_210,v_211,v_212,v_213,v_2198,v_2199,v_2202,v_2203,v_2213,v_2214,v_2215,v_2216,v_2272,v_2288,v_2289,v_2290,…	ADAMTS12,BIRC2,BIRC3,CACTIN,CLDN1,EDN1,HAS2,HDAC4,ICAM1,IL6,IL8,JAK2,LIMS1,MAP3K5,NFKBIA,NKX3-1,PID1,POSTN,PPARGC1A,PSMA6,PSMB1,PSMB5,PSMB7,PSMD1,PSMD12,PSMD2,PSMD6,PSMD7,STAT1,TANK,THBS1,TJP2,TNFRSF11A,TNFRSF11B,TNFRSF19,TNFRSF1A,TNFRSF6B,TNFSF15,TNFSF8,UBC,YBX3,ZC3H12A,ZFP36,ZFP36L1,ZFP36L2
GO Biological Process	GO:0048771	tissue remodeling	224	3.78564e-11	4.88461e-07	2.18063e-09	2.4245	29.2844	71	0.00996746	0.0241661	116	1.22436e-07	0.00157979	1.36189e-05	2.49924	13.6041	34	91	0.0122611	0.373626	v_1005,v_1029,v_1053,v_1063,v_1183,v_1184,v_1185,v_1186,v_1187,v_1188,v_1189,v_1190,v_1191,v_1192,v_1193,v_1194,v_1262,v_1263,v_1264,v_1265,v_1266,v_1267,v_1268,v_1269,v_1270,v_1271,v_1335,v_1340,v_1341,v_1436,v_1445,v_1446,v_1544,v_1545,v_1687,v_173,v_2098,v_2099,v_215,v_216,v_217,v_218,v_2271,v_2308,v_2317,v_2441,v_2477,v_2478,v_2479,v_2480,v_2521,v_2689,v_2690,v_2692,v_2693,v_2726,v_2749,v_287…	ANXA1,ARG1,ATG5,AXL,BMPR2,CAV1,CHD7,CSPG4,DBH,EPAS1,F2R,FGF10,FOXC1,GJA5,HIF1A,HTR1B,IL1A,IL6,IL7,JAG1,LIF,LRRK1,MDM2,MEF2C,MMP14,NOL3,RBPJ,RSPO3,SEMA3C,SPP2,TGFB1,TGFB3,TGM2,WNT16
GO Biological Process	GO:0048762	mesenchymal cell differentiation	225	3.99968e-11	5.16079e-07	2.29368e-09	1.8254	75.5999	138	0.0257318	0.0469707	71	5.91479e-09	7.63185e-05	1.07491e-06	2.36693	19.4345	46	130	0.0165885	0.353846	v_1178,v_1179,v_1180,v_1181,v_1182,v_1262,v_1263,v_1264,v_1265,v_1266,v_1267,v_1268,v_1269,v_1270,v_1271,v_1272,v_1273,v_1274,v_1275,v_1276,v_1277,v_1278,v_1279,v_1280,v_1281,v_1282,v_1336,v_1337,v_1340,v_1341,v_1375,v_1401,v_1402,v_1403,v_1404,v_1405,v_1406,v_1407,v_1408,v_1409,v_1418,v_1419,v_1420,v_1431,v_1432,v_1466,v_1467,v_1468,v_1469,v_1564,v_1671,v_1672,v_177,v_178,v_1823,v_1824,v_1825,v_…	ALX1,CORO1C,EDN1,EDNRA,EFNB1,ENG,EOMES,ERBB4,FGF10,FGFR1,FOXC1,FRZB,GSK3B,HAS2,HGF,HIF1A,HMGA2,JAG1,KBTBD8,KITLG,LOXL2,LRP6,MEF2C,NRG1,NRP1,RBPJ,RTN4,SEMA3A,SEMA3C,SHH,SMAD4,SNAI1,SNAI2,SOX8,SOX9,SPRY1,STAT1,TAPT1,TGFB1,TGFBR1,TGFBR3,TWIST1,WNT16,WNT2,WNT5A,ZEB2
GO Biological Process	GO:0043408	regulation of MAPK cascade	226	4.41454e-11	5.69608e-07	2.52039e-09	1.42272	243.196	346	0.0827761	0.117767	56	2.03497e-09	2.62572e-05	4.68878e-07	1.5608	103.152	161	690	0.0580599	0.233333	v_1064,v_1065,v_1066,v_1067,v_1088,v_1089,v_109,v_1090,v_1091,v_1092,v_1113,v_1115,v_1116,v_1117,v_1118,v_1123,v_1130,v_1131,v_1141,v_1144,v_1156,v_1183,v_1184,v_1185,v_1186,v_1187,v_1188,v_1189,v_1190,v_1191,v_1192,v_1193,v_1194,v_1199,v_12,v_1200,v_1201,v_1202,v_1203,v_1209,v_1210,v_1211,v_1212,v_1213,v_1214,v_1228,v_1229,v_1239,v_1240,v_1241,v_1242,v_1243,v_1261,v_1265,v_1266,v_1267,v_1268,v_1…	ABL1,ACKR3,AKAP13,ALK,APIP,ATF3,BMP10,BMP3,BMP5,BMPER,BRAF,C1QTNF1,CAV1,CAV2,CD36,CD44,CDH2,CFLAR,CNKSR3,CSPG4,CTGF,CYR61,DAG1,DKK1,DUSP1,DUSP10,DUSP16,DUSP2,DUSP4,DUSP5,DUSP6,EDN1,EGF,EGFR,ENSG00000091436,EPGN,EPHA4,ERBB4,ERN1,EZR,F2R,FAM150A,FGD2,FGF10,FGF2,FGF20,FGFR1,FN1,FOXO1,FRS2,FZD8,GADD45B,GADD45G,GBP1,GCG,GDF10,GRM1,HGF,HIPK2,HTR2A,ICAM1,ID1,IGFBP3,IL1B,IL6,INHBA,INHBC,IQGAP1,IRAK2,ITGB…
GO Biological Process	GO:1900182	positive regulation of protein localization to nucleus	227	4.59516e-11	5.92913e-07	2.61195e-09	2.17567	40.4472	88	0.0137669	0.0299523	612	0.00145035	1	0.0305781	1.68505	19.584	33	131	0.0119005	0.251908	v_1036,v_1037,v_1038,v_107,v_1183,v_1184,v_1185,v_1186,v_1187,v_1188,v_1189,v_1190,v_1191,v_1192,v_1193,v_1194,v_12,v_1212,v_1213,v_1214,v_1215,v_1239,v_1240,v_1241,v_1242,v_1243,v_1375,v_1491,v_15,v_1522,v_1523,v_1564,v_1655,v_1656,v_1657,v_1809,v_1810,v_2097,v_2101,v_215,v_216,v_217,v_218,v_219,v_2192,v_220,v_221,v_2250,v_2251,v_2317,v_2359,v_2360,v_2361,v_2419,v_2420,v_2421,v_2422,v_2423,v_242…	BAMBI,CCT2,CCT8,DAB2,DDX58,DMAP1,ECT2,EFCAB7,EGF,EGFR,ERBB4,F2R,FYN,GLI3,GREM1,IFNG,IL1B,IL6,IPO5,JAK2,LIF,PIK3R1,PTGS2,SEMA5A,SHH,SMAD3,SMAD4,SPPL3,TGFB1,TGFB3,TGFBR1,TLR4,ZC3H12A
GO Biological Process	GO:0034612	response to tumor necrosis factor	228	4.90172e-11	6.32469e-07	2.77398e-09	1.9573	57.7325	113	0.0196503	0.0384615	1899	0.0548161	1	0.372455	1.25422	38.271	48	256	0.0173098	0.1875	v_107,v_1088,v_1089,v_1090,v_1091,v_1092,v_1155,v_1183,v_1184,v_1185,v_1186,v_1187,v_1188,v_1189,v_1190,v_1191,v_1192,v_1193,v_1194,v_12,v_1410,v_1411,v_1465,v_1466,v_1467,v_1468,v_1469,v_1491,v_1533,v_1623,v_1624,v_1625,v_1626,v_1627,v_1628,v_1661,v_1662,v_172,v_1920,v_1963,v_1964,v_197,v_1974,v_1975,v_198,v_199,v_210,v_211,v_212,v_213,v_2198,v_2199,v_2202,v_2203,v_2213,v_2214,v_2215,v_2216,v_22…	ADAMTS12,AFF3,BIRC2,BIRC3,CACTIN,CLDN1,EDN1,GCH1,HAS2,HDAC4,ICAM1,IL6,IL8,JAK2,LIMS1,MAP3K5,NFKBIA,NKX3-1,PID1,POSTN,PPARGC1A,PSMA6,PSMB1,PSMB5,PSMB7,PSMD1,PSMD12,PSMD2,PSMD6,PSMD7,PTGS2,STAT1,TANK,THBS1,TJP2,TNFRSF11A,TNFRSF11B,TNFRSF19,TNFRSF1A,TNFRSF6B,TNFSF15,TNFSF8,UBC,YBX3,ZC3H12A,ZFP36,ZFP36L1,ZFP36L2
GO Biological Process	GO:0060218	hematopoietic stem cell differentiation	229	5.24763e-11	6.77101e-07	2.95677e-09	7.29898	2.6031	19	0.000886012	0.00646698	4150	0.262416	1	0.815894	1.67229	1.79395	3	12	0.00108186	0.25	v_1284,v_1285,v_1286,v_1287,v_1288,v_1289,v_1290,v_1291,v_1292,v_1293,v_1294,v_1295,v_1296,v_1297,v_1298,v_2469,v_2470,v_374,v_375	CDK6,CHD2,XRCC5
GO Biological Process	GO:0045580	regulation of T cell differentiation	230	5.41987e-11	6.99325e-07	3.04054e-09	2.10629	44.6283	94	0.01519	0.0319945	260	2.59654e-05	0.335031	0.00128858	1.96427	18.8365	37	126	0.0133429	0.293651	v_1024,v_1025,v_1026,v_1027,v_1028,v_1029,v_1069,v_1083,v_1183,v_1184,v_1185,v_1186,v_1187,v_1188,v_1189,v_1190,v_1191,v_1192,v_1193,v_1194,v_120,v_1212,v_1213,v_1214,v_1215,v_134,v_135,v_136,v_1367,v_1375,v_1445,v_1446,v_1447,v_1448,v_1449,v_1528,v_1529,v_1530,v_1531,v_1544,v_1545,v_1554,v_1555,v_1556,v_1677,v_1678,v_1679,v_1819,v_1820,v_1855,v_191,v_205,v_206,v_2097,v_2377,v_2489,v_2490,v_2571,…	ABL1,ADA,ANXA1,BRAF,CAMK4,CD28,CD83,CTLA4,CYP26B1,DUSP10,GLI3,HLX,IFNG,IL15,IL1RL2,IL6,IL7,IL7R,IRF1,MYB,NFATC2,PRDM1,RARA,RASGRP1,RIPK2,RUNX1,SHB,SHH,SMAD7,SOCS1,SOX13,SYK,TGFB1,TGFBR2,VNN1,ZEB1,ZMIZ1
GO Biological Process	GO:0046824	positive regulation of nucleocytoplasmic transport	231	5.41998e-11	6.9934e-07	3.02745e-09	2.14671	41.9246	90	0.0142698	0.0306331	331	9.89706e-05	1	0.00385806	1.91118	17.79	34	119	0.0122611	0.285714	v_107,v_1183,v_1184,v_1185,v_1186,v_1187,v_1188,v_1189,v_1190,v_1191,v_1192,v_1193,v_1194,v_12,v_1212,v_1213,v_1214,v_1215,v_1239,v_1240,v_1241,v_1242,v_1243,v_1375,v_1491,v_15,v_1522,v_1523,v_1564,v_1655,v_1656,v_1657,v_1809,v_1810,v_2097,v_2098,v_2099,v_215,v_216,v_217,v_218,v_219,v_2192,v_220,v_221,v_2250,v_2251,v_2317,v_2359,v_2360,v_2361,v_2408,v_2409,v_2410,v_2419,v_2420,v_2421,v_2422,v_242…	BAMBI,DAB2,DDX58,DMAP1,ECT2,EFCAB7,EGF,EGFR,ERBB4,F2R,GLI3,GREM1,GSK3B,IFNG,IL1B,IL6,IPO5,JAK2,KHDRBS1,MDM2,NEDD4,PIK3R1,PTGS2,RIOK2,SEMA5A,SHH,SMAD3,SMAD4,SPPL3,TGFB1,TGFB3,TGFBR1,TLR4,ZC3H12A
GO Biological Process	GO:0050679	positive regulation of epithelial cell proliferation	232	5.61271e-11	7.24207e-07	3.12158e-09	1.84412	71.5788	132	0.0243631	0.0449285	268	2.95527e-05	0.381318	0.00142283	1.82431	24.6668	45	165	0.0162279	0.272727	v_1063,v_1093,v_1094,v_1095,v_1096,v_1097,v_1098,v_1178,v_1179,v_1180,v_1181,v_1182,v_1183,v_1184,v_1185,v_1186,v_1187,v_1188,v_1189,v_1190,v_1191,v_1192,v_1193,v_1194,v_1239,v_1240,v_1241,v_1242,v_1243,v_1304,v_1330,v_1332,v_1333,v_1334,v_1336,v_1337,v_1355,v_1356,v_1357,v_1375,v_1466,v_1467,v_1468,v_1469,v_1564,v_177,v_178,v_1815,v_1823,v_1824,v_1825,v_1826,v_1827,v_1828,v_1829,v_1830,v_1843,v_…	ARG1,BMP5,BMPR2,CAV2,CCND1,CDH13,CFLAR,CXCL12,DLX6,EGFR,EPGN,FGF10,FGF2,FGF7,FOXP2,HAS2,HIF1A,ID1,IL6,JUN,KIAA1462,NF1,NRP1,NRP2,PDCL3,PRKCA,PRKD1,PTN,RICTOR,RPTOR,RTN4,SEMA5A,SHH,SOX9,STAT3,STAT5A,TGFB1,TGFBR1,TNFAIP3,TP63,TWIST1,VEGFA,VEGFC,WNT2,WNT5A
GO Biological Process	GO:0010634	positive regulation of epithelial cell migration	233	5.96868e-11	7.70139e-07	3.30532e-09	1.95728	57.2222	112	0.0194766	0.0381212	45	7.51576e-10	9.69758e-06	2.15502e-07	2.55932	17.192	44	115	0.0158673	0.382609	v_107,v_1115,v_1116,v_1117,v_1178,v_1179,v_1180,v_1181,v_1182,v_12,v_1335,v_1419,v_1420,v_1466,v_1467,v_1468,v_1469,v_154,v_155,v_156,v_158,v_1677,v_1678,v_1679,v_173,v_177,v_178,v_1815,v_1823,v_1824,v_1825,v_1826,v_1827,v_1828,v_1829,v_1830,v_1944,v_2097,v_2279,v_2280,v_2281,v_229,v_230,v_2308,v_2377,v_2378,v_2379,v_2394,v_2395,v_2396,v_24,v_25,v_2526,v_2527,v_2528,v_2573,v_2584,v_2591,v_2592,v_…	ABL1,BCAR1,BMPR2,CCBE1,CLASP1,CLASP2,EDN1,ETS1,FGF10,FGF2,FGF7,FGFR1,FOXP1,HAS2,HDAC9,HIF1A,IFNG,ITGA2,ITGB1BP1,JUN,KIAA1462,MET,NRP1,NRP2,PLCG1,PPAP2B,PRKCA,PRKCE,PRKD1,PTGS2,RHOB,RTN4,SASH1,SEMA5A,SOX9,SPARC,STAT5A,TGFB1,TGFBR2,THBS1,VEGFA,VEGFC,WNT5A,ZC3H12A
GO Biological Process	GO:2000366	positive regulation of STAT protein import into nucleus	234	6.11979e-11	7.89637e-07	3.37452e-09	7.23147	2.62741	19	0.000894284	0.00646698	1468	0.0263484	1	0.23159	4.01349	0.74748	3	5	0.00108186	0.6	v_1183,v_1184,v_1185,v_1186,v_1187,v_1188,v_1189,v_1190,v_1191,v_1192,v_1193,v_1194,v_362,v_363,v_364,v_365,v_366,v_367,v_838	ERBB4,F2R,IL6
GO Biological Process	GO:0050927	positive regulation of positive chemotaxis	235	6.52283e-11	8.4164e-07	3.58145e-09	3.24395	13.2555	43	0.00451173	0.0146358	459	0.000475356	1	0.0133628	2.94322	3.7374	11	25	0.00396682	0.44	v_1843,v_1959,v_2419,v_2420,v_2421,v_2422,v_2423,v_2424,v_2425,v_2426,v_2453,v_2454,v_2529,v_2530,v_2531,v_2532,v_2533,v_2534,v_55,v_654,v_655,v_656,v_657,v_724,v_725,v_726,v_727,v_728,v_729,v_730,v_731,v_732,v_733,v_734,v_807,v_808,v_809,v_810,v_811,v_812,v_813,v_968,v_969	CDH13,CXCL12,FGF10,IL8,ITGA2,NTF3,NTRK3,S1PR1,SMAD3,VEGFA,VEGFC
GO Biological Process	GO:0035272	exocrine system development	236	6.8147e-11	8.79301e-07	3.72585e-09	2.57075	24.1174	62	0.00820879	0.0211028	233	1.37794e-05	0.177796	0.000763072	2.76291	6.87681	19	46	0.00685178	0.413044	v_1183,v_1184,v_1185,v_1186,v_1187,v_1188,v_1189,v_1190,v_1191,v_1192,v_1193,v_1194,v_1239,v_1240,v_1241,v_1242,v_1243,v_1262,v_1263,v_1264,v_1265,v_1266,v_1267,v_1268,v_1269,v_1270,v_1271,v_1278,v_1279,v_1280,v_1281,v_1282,v_1375,v_1410,v_1411,v_1419,v_1420,v_1500,v_1823,v_1824,v_1825,v_1826,v_1827,v_1828,v_1829,v_1830,v_229,v_2317,v_2394,v_2395,v_2396,v_2591,v_2592,v_2593,v_2594,v_2692,v_2693,v…	DAG1,EGFR,FGF10,FGF7,FGFR1,FOXC1,IL6,NFIB,NKX3-1,NRP1,PLXNA1,SEMA3A,SEMA3C,SHH,SOX9,TFCP2L1,TGFB1,TGFB3,TGM2
GO Biological Process	GO:0035505	positive regulation of myosin light chain kinase activity	237	6.94601e-11	8.96244e-07	3.78162e-09	57.5889	0.121551	7	4.13721e-05	0.00238257	2953	0.149496	1	0.653216	6.68914	0.149496	1	1	0.00036062	1	v_215,v_216,v_217,v_218,v_219,v_220,v_221	IL1B
GO Biological Process	GO:0046822	regulation of nucleocytoplasmic transport	238	7.0644e-11	9.1152e-07	3.82991e-09	1.84726	70.3747	130	0.0239533	0.0442478	270	3.06872e-05	0.395956	0.0014665	1.71118	32.1416	55	215	0.0198341	0.255814	v_107,v_1183,v_1184,v_1185,v_1186,v_1187,v_1188,v_1189,v_1190,v_1191,v_1192,v_1193,v_1194,v_12,v_1212,v_1213,v_1214,v_1215,v_1239,v_1240,v_1241,v_1242,v_1243,v_1261,v_1330,v_1331,v_1375,v_1431,v_1432,v_1491,v_15,v_1522,v_1523,v_1564,v_1585,v_1586,v_1587,v_1588,v_1589,v_1590,v_1591,v_1592,v_1593,v_1594,v_1595,v_1596,v_1655,v_1656,v_1657,v_1809,v_1810,v_19,v_1904,v_1905,v_2097,v_2098,v_2099,v_21,v_…	AXIN2,BAMBI,CD36,DAB2,DDX58,DMAP1,DYRK2,ECT2,EFCAB7,EGF,EGFR,ERBB4,F2R,FAF1,FBXW11,GLI3,GREM1,GSK3B,IFNG,IL1B,IL6,IPO5,JAK2,KHDRBS1,MDFIC,MDM2,NEDD4,NF1,NFKBIA,NOL3,NUDT4,PDE2A,PIK3R1,PKD1,PKIG,PPP1R12A,PRDX1,PTGS2,PYDC2,RAB23,RIOK2,SEMA5A,SETD2,SHH,SMAD3,SMAD4,SNAI2,SP100,SPPL3,TGFB1,TGFB3,TGFBR1,TLR4,TXN,ZC3H12A
GO Biological Process	GO:0046851	negative regulation of bone remodeling	239	8.89256e-11	1.14741e-06	4.80087e-09	4.7432	5.69236	27	0.0019375	0.00918992	1033	0.0113111	1	0.141285	2.86678	2.09294	6	14	0.00216372	0.428571	v_1093,v_1094,v_1095,v_1096,v_1097,v_1098,v_1183,v_1184,v_1185,v_1186,v_1187,v_1188,v_1189,v_1190,v_1191,v_1192,v_1193,v_1194,v_1465,v_1939,v_1940,v_1941,v_1942,v_2359,v_2360,v_2361,v_629	CD38,GREM1,IL6,TNFAIP3,TNFRSF11B,UBASH3B
GO Biological Process	GO:0032231	regulation of actin filament bundle assembly	240	9.15616e-11	1.18142e-06	4.92258e-09	2.37463	29.8994	71	0.0101768	0.0241661	72	6.06595e-09	7.82689e-05	1.08707e-06	2.72233	12.8567	35	86	0.0126217	0.406977	v_1064,v_1065,v_1066,v_1067,v_1144,v_1254,v_1255,v_1303,v_1335,v_1367,v_1386,v_1387,v_154,v_155,v_156,v_1564,v_1600,v_1601,v_1677,v_1678,v_1679,v_1823,v_1824,v_1825,v_1826,v_1827,v_1828,v_1829,v_1830,v_1864,v_1900,v_1901,v_1927,v_2191,v_2219,v_229,v_230,v_2317,v_2414,v_2415,v_2416,v_2417,v_2419,v_2420,v_2421,v_2422,v_2423,v_2424,v_2425,v_2426,v_2575,v_2623,v_2733,v_2734,v_2763,v_2871,v_330,v_331,…	ABL1,BRAF,CLASP1,CLASP2,CTGF,DLC1,ID1,ITGB1BP1,LIMK1,LPAR1,MET,NF2,NRP1,PARK2,PHLDB2,PIK3R1,PPFIA1,PPM1E,PPP1R9A,PTGER4,PXN,RDX,RGCC,ROCK1,S100A10,S1PR1,SDC4,SH3PXD2B,SMAD3,SWAP70,TGFB3,TGFBR1,TMEFF2,TPM1,WASF2
GO Biological Process	GO:0045621	positive regulation of lymphocyte differentiation	241	9.2117e-11	1.18859e-06	4.93189e-09	2.34142	31.1777	73	0.0106119	0.0248468	248	1.94625e-05	0.251125	0.0010126	2.22972	12.5577	28	84	0.0100974	0.333333	v_1024,v_1025,v_1026,v_1027,v_1028,v_1029,v_1069,v_1083,v_1183,v_1184,v_1185,v_1186,v_1187,v_1188,v_1189,v_1190,v_1191,v_1192,v_1193,v_1194,v_1212,v_1213,v_1214,v_1215,v_134,v_135,v_136,v_1375,v_1445,v_1446,v_1447,v_1448,v_1449,v_1528,v_1529,v_1530,v_1531,v_1544,v_1545,v_1554,v_1555,v_1556,v_1855,v_205,v_206,v_2097,v_2271,v_2287,v_2377,v_2489,v_2490,v_2571,v_2689,v_2690,v_2692,v_2693,v_2761,v_276…	ADA,ANXA1,AXL,CD83,DUSP10,GLI3,HLX,IFNG,IL15,IL1RL2,IL6,IL7,IL7R,MMP14,MYB,PPP2R3C,PRDM1,RARA,RASGRP1,RIPK2,SHB,SHH,SOCS1,SYK,TGFB1,TGFBR2,VNN1,ZMIZ1
GO Biological Process	GO:0048660	regulation of smooth muscle cell proliferation	242	9.59721e-11	1.23833e-06	5.11706e-09	2.0643	46.5049	96	0.0158288	0.0326753	145	6.93102e-07	0.00894309	6.16765e-05	2.22972	17.0425	38	114	0.0137036	0.333333	v_1005,v_107,v_1083,v_1088,v_1089,v_1090,v_1091,v_1092,v_1093,v_1094,v_1095,v_1096,v_1097,v_1098,v_1183,v_1184,v_1185,v_1186,v_1187,v_1188,v_1189,v_1190,v_1191,v_1192,v_1193,v_1194,v_1228,v_1229,v_1239,v_1240,v_1241,v_1242,v_1243,v_1323,v_1324,v_1325,v_1352,v_1427,v_1428,v_1491,v_1577,v_1578,v_1579,v_1580,v_1581,v_1980,v_2097,v_2098,v_2099,v_2317,v_2377,v_2378,v_2379,v_2414,v_2415,v_2416,v_2417,v…	AKR1B1,CALCRL,CDH13,CDKN1B,EDN1,EGFR,ERN1,FOXP1,HDAC4,HTR1B,IFNG,IGFBP3,IL15,IL6,ITGA2,JAK2,JUN,KLF4,MAP3K5,MDM2,MYB,MYOCD,NAMPT,NPR3,PDE1A,PPARD,PPARGC1A,PRKDC,PTGS2,S1PR1,STAT1,TGFB3,TGFBR2,TGM2,THBS1,TNFAIP3,TPM1,XRCC5
GO Biological Process	GO:0001667	ameboidal-type cell migration	243	1.01448e-10	1.30899e-06	5.38679e-09	1.90144	62.0582	118	0.0211226	0.0401634	291	4.29983e-05	0.554807	0.00190655	1.87109	21.3779	40	143	0.0144248	0.27972	v_1178,v_1179,v_1180,v_1181,v_1182,v_1205,v_123,v_1262,v_1263,v_1264,v_1265,v_1266,v_1267,v_1268,v_1269,v_1270,v_1271,v_1278,v_1279,v_1280,v_1281,v_1282,v_13,v_1375,v_1401,v_1402,v_1403,v_1404,v_1405,v_1406,v_1407,v_1408,v_1409,v_1482,v_1483,v_1541,v_1564,v_1677,v_1678,v_1679,v_1823,v_1824,v_1825,v_1826,v_1827,v_1828,v_1829,v_1830,v_2128,v_2130,v_2131,v_2132,v_2133,v_2134,v_2168,v_2169,v_2170,v_2…	ABL1,ALX1,ANLN,CAP1,CDH13,CORO1C,DPP4,EFNB1,EFNB2,ERBB4,FAP,FGF10,FGF2,GREM1,HIF1A,ID1,ITGB1,KITLG,LOXL2,NRP1,PML,PPARD,PTK2,PXN,S100A2,SEMA3A,SEMA3C,SHH,SLIT2,SOX8,SRGAP2,STARD13,SYNE2,TGFBR1,TWIST1,VEGFA,WASF2,WNT5A,ZEB2,ZFAND5
GO Biological Process	GO:0032722	positive regulation of chemokine production	244	1.0749e-10	1.38694e-06	5.68418e-09	3.04628	15.1004	46	0.00513969	0.0156569	1613	0.0339386	1	0.271488	1.70508	7.62429	13	51	0.00468806	0.254902	v_1178,v_1179,v_1180,v_1181,v_1182,v_1183,v_1184,v_1185,v_1186,v_1187,v_1188,v_1189,v_1190,v_1191,v_1192,v_1193,v_1194,v_1447,v_1448,v_1449,v_1494,v_1655,v_1656,v_1657,v_205,v_206,v_2097,v_215,v_216,v_217,v_218,v_219,v_220,v_221,v_2213,v_2214,v_2215,v_2216,v_2308,v_2651,v_2652,v_479,v_480,v_481,v_482,v_483	HIF1A,IFNG,IL1A,IL1B,IL1RL1,IL33,IL6,MBP,POSTN,RIPK2,TLR4,TWIST1,WNT5A
GO Biological Process	GO:0033627	cell adhesion mediated by integrin	245	1.07589e-10	1.38822e-06	5.66619e-09	4.8817	5.32601	26	0.0018128	0.00884956	943	0.00809793	1	0.110803	2.75435	2.54143	7	17	0.00252434	0.411765	v_1823,v_1824,v_1825,v_1826,v_1827,v_1828,v_2389,v_2390,v_2391,v_2427,v_2658,v_279,v_280,v_281,v_282,v_283,v_284,v_299,v_300,v_301,v_808,v_809,v_810,v_811,v_812,v_813	FBN1,ICAM1,ITGA11,ITGA2,ITGA6,ITGB1,ITGB6
GO Biological Process	GO:0090162	establishment of epithelial cell polarity	246	1.08358e-10	1.39814e-06	5.68351e-09	3.36054	11.9029	40	0.00405135	0.0136147	2673	0.113511	1	0.547934	1.67229	4.18589	7	28	0.00252434	0.25	v_1164,v_1743,v_1744,v_1745,v_1746,v_1747,v_1748,v_1749,v_1750,v_1751,v_1752,v_1753,v_1754,v_1755,v_1756,v_1830,v_1831,v_1832,v_1833,v_1834,v_1835,v_1836,v_229,v_230,v_2674,v_2675,v_2676,v_2677,v_2678,v_2679,v_2680,v_2681,v_2682,v_479,v_480,v_481,v_482,v_483,v_770,v_771	CLASP1,CYTH3,FRMD4A,GOLPH3,PARD3,SIPA1L3,WNT5A
GO Biological Process	GO:0050714	positive regulation of protein secretion	247	1.12958e-10	1.4575e-06	5.90082e-09	1.89206	62.8944	119	0.0214072	0.0405037	883	0.00635627	1	0.0928821	1.41891	34.5336	49	231	0.0176704	0.212121	v_1130,v_1131,v_1178,v_1179,v_1180,v_1181,v_1182,v_1183,v_1184,v_1185,v_1186,v_1187,v_1188,v_1189,v_1190,v_1191,v_1192,v_1193,v_1194,v_1239,v_1240,v_1241,v_1242,v_1243,v_1381,v_1382,v_1383,v_1447,v_1448,v_1449,v_1491,v_1494,v_1522,v_1523,v_1554,v_1555,v_1556,v_1619,v_1620,v_1621,v_1655,v_1656,v_1657,v_1677,v_1678,v_1679,v_173,v_176,v_1821,v_1822,v_1863,v_1916,v_1917,v_1918,v_1965,v_2048,v_205,v_2…	ABL1,ADORA2A,BLK,CD38,DDX58,DNM1L,EGFR,EZR,F2R,GAPDH,GCG,GOLPH3,GPR68,HCAR2,HIF1A,IFIH1,IFNAR1,IFNG,IL1A,IL1B,IL1RL1,IL33,IL5,IL6,IRS2,JAK2,KCNN4,KIF5B,MBP,MYRIP,NLRP10,ORM1,PANX1,POSTN,PPARD,PRKCE,PTGER4,RASGRP1,RGCC,RIPK2,SPTBN1,STXBP5L,SYK,TGFB1,TGFB3,TLR4,TWIST1,VEGFC,WNT5A
GO Biological Process	GO:0010035	response to inorganic substance	248	1.24767e-10	1.60986e-06	6.49139e-09	1.58884	130.284	207	0.0443444	0.0704561	254	2.09388e-05	0.270174	0.00106368	1.46801	72.2065	106	483	0.0382258	0.219462	v_102,v_1045,v_1063,v_107,v_1083,v_1088,v_1089,v_1090,v_1091,v_1092,v_1093,v_1094,v_1095,v_1096,v_1097,v_1098,v_1119,v_1120,v_1132,v_1133,v_1134,v_1135,v_1136,v_1144,v_1160,v_1183,v_1184,v_1185,v_1186,v_1187,v_1188,v_1189,v_1190,v_1191,v_1192,v_1193,v_1194,v_12,v_1224,v_1227,v_1239,v_1240,v_1241,v_1242,v_1243,v_127,v_1283,v_1303,v_1304,v_1335,v_1352,v_1367,v_1375,v_1401,v_1402,v_1403,v_1404,v_140…	ABL1,ACO1,ADA,ADCY1,AKR1B1,ALG2,ALOX5AP,ANXA1,APEX1,ARG1,ATF1,ATG7,AXL,BGLAP,BRAF,CACYBP,CAMK2B,CAPN3,CAV1,CCND1,CD9,CDKN1B,CFLAR,CLDN1,CNGA3,COL18A1,CREB1,CRIP1,CSF2,CUTA,CYP11B2,DUSP1,ECT2,EDN1,EGFR,EGLN1,ETS1,FOS,FOSB,FOSL1,FOXO1,FXN,GART,HAAO,HDAC2,HIF1A,HMGCS1,ICAM1,IL1A,IL6,IQGAP1,ITPR3,JUN,JUND,KCNA5,KCNH1,KCNMB2,KDM6B,KLF4,KPNA4,KRIT1,LOXL2,LRP11,MAP3K5,MDM2,MEF2C,MYB,NEDD4,NEDD4L,NET1,NP…
GO Biological Process	GO:0051492	regulation of stress fiber assembly	249	1.27922e-10	1.65058e-06	6.62883e-09	2.4458	26.9851	66	0.00918485	0.0224643	94	1.95955e-08	0.000252841	2.68979e-06	2.80221	11.0627	31	74	0.0111792	0.418919	v_1064,v_1065,v_1066,v_1067,v_1254,v_1255,v_1303,v_1335,v_1367,v_1386,v_1387,v_154,v_155,v_156,v_1564,v_1600,v_1601,v_1677,v_1678,v_1679,v_1823,v_1824,v_1825,v_1826,v_1827,v_1828,v_1829,v_1830,v_1900,v_1901,v_2191,v_2219,v_229,v_230,v_2317,v_2414,v_2415,v_2416,v_2417,v_2419,v_2420,v_2421,v_2422,v_2423,v_2424,v_2425,v_2426,v_2575,v_2623,v_2763,v_2871,v_330,v_331,v_461,v_5,v_528,v_55,v_799,v_800,v_…	ABL1,BRAF,CLASP1,CLASP2,CTGF,DLC1,ITGB1BP1,LIMK1,LPAR1,MET,NF2,NRP1,PHLDB2,PIK3R1,PPFIA1,PPM1E,PPP1R9A,PTGER4,PXN,RGCC,ROCK1,S100A10,S1PR1,SDC4,SH3PXD2B,SMAD3,TGFB3,TGFBR1,TMEFF2,TPM1,WASF2
GO Biological Process	GO:0050926	regulation of positive chemotaxis	250	1.29138e-10	1.66627e-06	6.66508e-09	3.17129	13.5591	43	0.00461509	0.0146358	516	0.00071334	1	0.0178377	2.83002	3.88689	11	26	0.00396682	0.423077	v_1843,v_1959,v_2419,v_2420,v_2421,v_2422,v_2423,v_2424,v_2425,v_2426,v_2453,v_2454,v_2529,v_2530,v_2531,v_2532,v_2533,v_2534,v_55,v_654,v_655,v_656,v_657,v_724,v_725,v_726,v_727,v_728,v_729,v_730,v_731,v_732,v_733,v_734,v_807,v_808,v_809,v_810,v_811,v_812,v_813,v_968,v_969	CDH13,CXCL12,FGF10,IL8,ITGA2,NTF3,NTRK3,S1PR1,SMAD3,VEGFA,VEGFC
GO Biological Process	GO:0090343	positive regulation of cell aging	251	1.30781e-10	1.68747e-06	6.72299e-09	6.10489	3.43987	21	0.00117082	0.00714772	1182	0.0156377	1	0.170705	3.04052	1.64446	5	11	0.0018031	0.454545	v_1512,v_1513,v_1514,v_1515,v_1516,v_1517,v_2014,v_2087,v_2088,v_2089,v_2090,v_2091,v_2092,v_2093,v_2094,v_2095,v_2117,v_2118,v_2119,v_88,v_89	CDKN2A,HMGA2,KRAS,LMNA,PAWR
GO Biological Process	GO:0043536	positive regulation of blood vessel endothelial cell migration	252	1.31149e-10	1.69221e-06	6.71513e-09	3.11957	14.1045	44	0.00480072	0.0149762	267	2.84248e-05	0.366765	0.00137365	3.04052	4.93337	15	33	0.0054093	0.454545	v_107,v_1178,v_1179,v_1180,v_1181,v_1182,v_1677,v_1678,v_1679,v_1815,v_1823,v_1824,v_1825,v_1826,v_1827,v_1828,v_1829,v_1830,v_2279,v_2280,v_2281,v_2308,v_2377,v_2378,v_2379,v_2573,v_2584,v_2692,v_2693,v_2755,v_694,v_724,v_725,v_726,v_727,v_728,v_729,v_730,v_731,v_732,v_733,v_734,v_968,v_969	ABL1,FGF2,HDAC9,HIF1A,KIAA1462,NRP1,PLCG1,PRKCA,PRKD1,PTGS2,STAT5A,TGFB1,THBS1,VEGFA,VEGFC
GO Biological Process	GO:0050918	positive chemotaxis	253	1.33333e-10	1.72039e-06	6.79997e-09	2.83107	18.0144	51	0.00613151	0.0173587	1048	0.0115801	1	0.142574	2.00674	5.97984	12	40	0.00432744	0.3	v_1265,v_1266,v_1267,v_1268,v_1269,v_1270,v_1271,v_1272,v_1273,v_1274,v_1275,v_1276,v_1277,v_1335,v_1823,v_1824,v_1825,v_1826,v_1827,v_1828,v_1829,v_1830,v_1843,v_1959,v_2394,v_2395,v_2396,v_479,v_480,v_481,v_482,v_483,v_694,v_724,v_725,v_726,v_727,v_728,v_729,v_730,v_731,v_732,v_733,v_734,v_750,v_751,v_752,v_753,v_807,v_968,v_969	CXCL12,FGF10,FGF2,FGF7,HGF,MET,NRP1,NTF3,SEMA5A,VEGFA,VEGFC,WNT5A
GO Biological Process	GO:0032642	regulation of chemokine production	254	1.39829e-10	1.80421e-06	7.10319e-09	2.76123	19.1944	53	0.00653313	0.0180395	2393	0.0917615	1	0.494776	1.43339	10.4647	15	70	0.0054093	0.214286	v_1178,v_1179,v_1180,v_1181,v_1182,v_1183,v_1184,v_1185,v_1186,v_1187,v_1188,v_1189,v_1190,v_1191,v_1192,v_1193,v_1194,v_1431,v_1432,v_1447,v_1448,v_1449,v_1494,v_1577,v_1578,v_1579,v_1580,v_1581,v_1655,v_1656,v_1657,v_205,v_206,v_2097,v_215,v_216,v_217,v_218,v_219,v_220,v_221,v_2213,v_2214,v_2215,v_2216,v_2308,v_2651,v_2652,v_479,v_480,v_481,v_482,v_483	HIF1A,IFNG,IL1A,IL1B,IL1RL1,IL33,IL6,KLF4,MBP,POSTN,RIPK2,SNAI2,TLR4,TWIST1,WNT5A
GO Biological Process	GO:0032102	negative regulation of response to external stimulus	255	1.44504e-10	1.86453e-06	7.31188e-09	1.73419	87.6488	152	0.0298328	0.0517359	1018	0.0107147	1	0.135807	1.35795	39.7659	54	266	0.0194735	0.203008	v_1017,v_1018,v_1019,v_1024,v_1025,v_1026,v_1027,v_1028,v_1029,v_1093,v_1094,v_1095,v_1096,v_1097,v_1098,v_1156,v_12,v_1265,v_1266,v_1267,v_1268,v_1269,v_1270,v_1271,v_1272,v_1273,v_1274,v_1275,v_1276,v_1277,v_1278,v_1279,v_128,v_1280,v_1281,v_1282,v_129,v_134,v_135,v_136,v_1431,v_1432,v_1577,v_1578,v_1579,v_1580,v_1581,v_1823,v_1824,v_1825,v_1826,v_1827,v_1828,v_1829,v_1830,v_1939,v_1940,v_1941,…	ABR,ADA,ADORA2A,ANXA2,C1QTNF1,CACTIN,CALCRL,CCK,CD9,CLASP1,CLASP2,CNR2,DUSP10,EDN1,EPHA4,ETS1,FAM105B,FGF2,GREM1,HGF,IL1R2,KLF4,METRNL,NENF,NFKB1,NRP1,NT5E,PDGFA,PHLDB2,PPARA,PPARD,PRDM1,PROC,PTGER4,PTPRO,PYDC2,RGMA,RIOK3,RTN4RL1,SEMA3A,SEMA5A,SERPINB2,SERPINE2,SLIT2,SMAD3,SNAI2,SOCS3,THBS1,TNFAIP3,TNFRSF1A,UBASH3B,UFD1L,WNT5A,ZC3H12A
GO Biological Process	GO:0001501	skeletal system development	256	1.48531e-10	1.9165e-06	7.48632e-09	1.47259	190.141	280	0.0647178	0.0953029	24	5.41707e-11	6.98965e-07	2.91235e-08	1.76939	69.5156	123	465	0.0443563	0.264516	v_1064,v_1065,v_1066,v_1067,v_111,v_112,v_1121,v_1122,v_113,v_114,v_115,v_1156,v_116,v_1178,v_1179,v_1180,v_1181,v_1182,v_1212,v_1213,v_1214,v_1215,v_1222,v_1223,v_1299,v_1300,v_1301,v_1302,v_1304,v_1315,v_1316,v_1317,v_1318,v_1358,v_1359,v_1360,v_1361,v_1372,v_1373,v_1374,v_1375,v_1390,v_1392,v_1393,v_1412,v_1413,v_1414,v_1415,v_1416,v_1419,v_1420,v_1431,v_1432,v_1436,v_1439,v_1440,v_1441,v_1442…	ABI1,AEBP1,AKAP13,ALX1,ANKRD11,ANO6,ANXA2,ASXL1,AXIN2,BARX2,BBX,BGLAP,BMP1,BMP3,BMP5,BMPR1B,BMPR2,CD44,CHD7,CHSY1,COL1A2,COL27A1,COL3A1,COL5A2,CREB3L2,CSGALNACT1,CSRNP1,CTGF,CYP26B1,CYR61,DLX2,DLX6,DYM,EDN1,ENG,ETS2,EVC,EXT1,FAM20C,FAT4,FBN1,FGF2,FGFR1,FMN1,FOXC1,FOXP1,FRZB,GDF10,GJA5,GLI3,GRHL2,HAS2,HDAC4,HIF1A,HMGA2,HOXC11,INSIG1,KIAA1217,KLF10,LRP6,LRRC17,LRRK1,MEF2C,MEF2D,MEIS1,MEX3C,MMP14,MM…
GO Biological Process	GO:0051971	positive regulation of transmission of nerve impulse	257	1.57721e-10	2.03507e-06	7.91856e-09	7.32469	2.45744	18	0.000836434	0.00612662	4681	0.281999	1	0.777321	1.91118	1.04647	2	7	0.000721241	0.285714	v_1183,v_1184,v_1185,v_1186,v_1187,v_1188,v_1189,v_1190,v_1191,v_1192,v_1193,v_1194,v_808,v_809,v_810,v_811,v_812,v_813	IL6,ITGA2
GO Biological Process	GO:0044246	regulation of multicellular organismal metabolic process	258	1.62478e-10	2.09645e-06	8.12579e-09	3.25454	12.5978	41	0.00428788	0.0139551	523	0.000748144	1	0.0184575	2.46442	5.68084	14	38	0.00504868	0.368421	v_1045,v_1064,v_1065,v_1066,v_1067,v_1083,v_1183,v_1184,v_1185,v_1186,v_1187,v_1188,v_1189,v_1190,v_1191,v_1192,v_1193,v_1194,v_1671,v_1672,v_1823,v_1824,v_1825,v_1826,v_1827,v_1828,v_2219,v_2317,v_2648,v_2692,v_2693,v_288,v_289,v_808,v_809,v_810,v_811,v_812,v_813,v_838,v_956	CTGF,ENG,F2R,FAP,HDAC2,IL6,ITGA2,ITGB1,MYB,PPARD,RGCC,SERPINB7,TGFB1,TGFB3
GO Biological Process	GO:0097190	apoptotic signaling pathway	259	1.75145e-10	2.2599e-06	8.72548e-09	1.77552	78.8503	140	0.0268381	0.0476515	242	1.51154e-05	0.195033	0.000805924	1.62161	44.4003	72	297	0.0259647	0.242424	v_1088,v_1089,v_1090,v_1091,v_1092,v_1097,v_1098,v_1132,v_1133,v_1134,v_1135,v_1136,v_1195,v_1209,v_1210,v_1211,v_1212,v_1213,v_1214,v_123,v_1257,v_1335,v_1362,v_1363,v_1364,v_1375,v_138,v_139,v_1427,v_1428,v_1465,v_1491,v_1494,v_1563,v_1655,v_1656,v_1657,v_1677,v_1678,v_1679,v_1853,v_1900,v_1924,v_1925,v_1963,v_1964,v_1983,v_1984,v_1985,v_1986,v_1987,v_2048,v_2097,v_2117,v_2118,v_2119,v_2130,v_2…	ABL1,AEN,ANXA6,BCL2L1,BCL2L10,BID,CASP10,CAV1,CCK,CD28,CD38,CEBPB,CRIP1,CUL3,CUL5,CYCS,DAP,DAPL1,DDIT4,DDX47,DNAJC10,DNM1L,DYRK2,ERN1,EYA2,FADD,GSK3B,HIC1,HIP1,HIPK2,IFNG,IKBKE,IL1A,IL1B,IL33,INHBA,JAK2,JUN,KITLG,MAP3K5,MCL1,MLH1,NF1,NGF,NOL3,PAWR,PDK1,PERP,PIK3R1,PMAIP1,PML,POU4F2,PPARD,PPP1R15A,PRKCA,PRKDC,RPS27L,SHH,SMAD3,SOD2,TGFB1,TLR4,TNFRSF11A,TNFRSF11B,TNFRSF1A,TNFRSF6B,TP53BP2,TP63,UACA,…
GO Biological Process	GO:0045721	negative regulation of gluconeogenesis	260	1.8237e-10	2.35312e-06	9.05046e-09	8.54531	1.87237	16	0.000637295	0.00544588	5148	0.35001	1	0.877269	1.43339	2.09294	3	14	0.00108186	0.214286	v_1183,v_1184,v_1185,v_1186,v_1187,v_1188,v_1189,v_1190,v_1191,v_1192,v_1193,v_1194,v_2747,v_2852,v_2853,v_2854	IL6,SIK1,SOGA1
GO Biological Process	GO:0045779	negative regulation of bone resorption	261	1.92245e-10	2.48054e-06	9.504e-09	5.15204	4.65835	24	0.00158555	0.00816882	1412	0.023559	1	0.215285	2.78714	1.79395	5	12	0.0018031	0.416667	v_1093,v_1094,v_1095,v_1096,v_1097,v_1098,v_1183,v_1184,v_1185,v_1186,v_1187,v_1188,v_1189,v_1190,v_1191,v_1192,v_1193,v_1194,v_1465,v_1939,v_1940,v_1941,v_1942,v_629	CD38,IL6,TNFAIP3,TNFRSF11B,UBASH3B
GO Biological Process	GO:0007507	heart development	262	2.00114e-10	2.58207e-06	9.85523e-09	1.45024	204.104	296	0.0694704	0.100749	5	2.42751e-16	3.13222e-12	6.26444e-13	1.98091	69.6651	138	466	0.0497656	0.296137	v_102,v_1024,v_1025,v_1026,v_1027,v_1028,v_1029,v_1050,v_1083,v_1100,v_1101,v_1102,v_1103,v_1104,v_1105,v_1107,v_1108,v_1109,v_1110,v_1118,v_1178,v_1179,v_1180,v_1181,v_1182,v_1212,v_1213,v_1214,v_1215,v_1262,v_1263,v_1264,v_1265,v_1266,v_1267,v_1268,v_1269,v_1270,v_1271,v_130,v_131,v_132,v_1336,v_1337,v_1340,v_1341,v_1355,v_1356,v_1357,v_1371,v_1375,v_1381,v_1382,v_1383,v_1386,v_1387,v_141,v_141…	ACTC1,ADAMTS1,ADIPOR2,AHI1,AKAP13,ARID2,ARMC4,ASXL1,ATG5,AXIN2,BMP10,BMP5,BMPR2,CACNA1C,CACYBP,CALCRL,CDKL1,CHD7,CITED2,COL3A1,CRIP1,CXADR,CYR61,DLC1,DNAH5,DYNC2H1,EDN1,EDNRA,EGLN1,ENG,EOMES,ERBB4,FAT4,FBN1,FGF12,FHL2,FLRT2,FOXC1,FOXL1,FRS2,GALNT11,GATA4,GJA5,GLI3,GPR126,GREM1,GRHL2,HAS2,HDAC9,HEG1,HIF1A,ID1,IFT57,ITGB1,JAG1,JUN,KCNAB1,KCNJ8,KCNK2,KDM6B,LMNA,LRP6,MAP2K4,MDM2,MEF2C,MEF2D,MICAL2,MY…
GO Biological Process	GO:0009725	response to hormone	263	2.25848e-10	2.91412e-06	1.10803e-08	1.41224	236.504	334	0.0804984	0.113683	141	4.71128e-07	0.00607896	4.31132e-05	1.434	116.457	167	779	0.0602236	0.214377	v_1005,v_1015,v_102,v_1036,v_1037,v_1038,v_1063,v_1064,v_1065,v_1066,v_1067,v_107,v_11,v_110,v_1126,v_114,v_115,v_116,v_1178,v_1179,v_1180,v_1181,v_1182,v_1183,v_1184,v_1185,v_1186,v_1187,v_1188,v_1189,v_1190,v_1191,v_1192,v_1193,v_1194,v_1209,v_1210,v_1211,v_1212,v_1213,v_1214,v_1227,v_1239,v_1240,v_1241,v_1242,v_1243,v_1251,v_1312,v_1313,v_1332,v_1333,v_1334,v_1335,v_1352,v_1355,v_1356,v_1357,v…	ABHD2,ACAT1,ADCY1,ADIPOR2,AKR1B1,ANXA1,ANXA2,APEX1,ARG1,ARID1B,ATP2B1,ATP6V1B2,ATP6V1G3,BAIAP2,BCAR1,BCHE,BGLAP,BRAF,C2CD5,CACYBP,CAMK2A,CAV1,CAV2,CCKAR,CCND1,CD38,CDC5L,CDKN1B,CFLAR,CLDN1,CLDN4,CNGA3,CPEB2,CREB1,CRY1,CSNK2B,CTGF,CTSB,CXCL12,CYP11B2,DAG1,DDIT4,DUSP1,EDN1,EGFR,ENG,ENPP1,EPM2AIP1,ESR2,ESRRB,FBN1,FBXO32,FHL2,FKBP4,FOS,FOSB,FOSL1,FOXO1,FYN,GCG,GNG10,GNG7,HDAC4,HDAC9,HMGCS1,HNF4G,HNMT…
GO Biological Process	GO:1990646	cellular response to prolactin	264	2.26706e-10	2.92518e-06	1.10802e-08	10.3185	1.35679	14	0.000461808	0.00476515	1324	0.0223422	1	0.217735	6.68914	0.298992	2	2	0.000721241	1	v_1183,v_1184,v_1185,v_1186,v_1187,v_1188,v_1189,v_1190,v_1191,v_1192,v_1193,v_1194,v_971,v_972	CDC5L,IL6
GO Biological Process	GO:0071385	cellular response to glucocorticoid stimulus	265	2.38224e-10	3.0738e-06	1.15992e-08	2.55653	23.0782	59	0.00785507	0.0200817	435	0.000370832	1	0.0109996	2.19316	9.11925	20	61	0.0072124	0.327869	v_1063,v_1183,v_1184,v_1185,v_1186,v_1187,v_1188,v_1189,v_1190,v_1191,v_1192,v_1193,v_1194,v_1239,v_1240,v_1241,v_1242,v_1243,v_1412,v_1413,v_1414,v_1415,v_1416,v_1471,v_1472,v_1535,v_1536,v_1537,v_1538,v_1539,v_1540,v_1544,v_1545,v_172,v_1853,v_2138,v_2139,v_2140,v_2141,v_2142,v_2143,v_2217,v_2218,v_2311,v_2312,v_2313,v_2314,v_2315,v_2482,v_2658,v_2686,v_2692,v_2693,v_345,v_346,v_347,v_442,v_877…	ANXA1,ARG1,ATP2B1,CFLAR,DDIT4,EDN1,EGFR,FBXO32,FOXO1,ICAM1,IL6,KLF9,NR3C1,RPL32,SSTR5,STC1,TGFB1,ZFP36,ZFP36L1,ZFP36L2
GO Biological Process	GO:0045656	negative regulation of monocyte differentiation	266	2.44722e-10	3.15765e-06	1.18709e-08	8.37065	1.91144	16	0.000650593	0.00544588	4681	0.281999	1	0.777321	1.91118	1.04647	2	7	0.000721241	0.285714	v_1284,v_1285,v_1286,v_1287,v_1288,v_1289,v_1290,v_1291,v_1292,v_1293,v_1294,v_1295,v_1296,v_1297,v_1298,v_2326	CDK6,GPR68
GO Biological Process	GO:0043535	regulation of blood vessel endothelial cell migration	267	2.45464e-10	3.16722e-06	1.18623e-08	2.53093	23.7067	60	0.008069	0.0204221	238	1.49576e-05	0.192998	0.000810915	2.48146	9.26875	23	62	0.00829427	0.370968	v_107,v_1178,v_1179,v_1180,v_1181,v_1182,v_154,v_155,v_156,v_1577,v_1578,v_1579,v_1580,v_1581,v_1677,v_1678,v_1679,v_1815,v_1823,v_1824,v_1825,v_1826,v_1827,v_1828,v_1829,v_1830,v_1908,v_2210,v_2211,v_2212,v_2219,v_2279,v_2280,v_2281,v_2308,v_2376,v_2377,v_2378,v_2379,v_2569,v_2573,v_2584,v_2692,v_2693,v_2755,v_694,v_724,v_725,v_726,v_727,v_728,v_729,v_730,v_731,v_732,v_733,v_734,v_949,v_968,v_969	ABL1,CSNK2B,FGF2,HDAC9,HIF1A,ITGB1BP1,KIAA1462,KLF4,NF1,NRP1,PLCG1,PRCP,PRKCA,PRKD1,PTGS2,RGCC,SPRED1,STARD13,STAT5A,TGFB1,THBS1,VEGFA,VEGFC
GO Biological Process	GO:0051348	negative regulation of transferase activity	268	2.49414e-10	3.21819e-06	1.20082e-08	1.65212	105.319	174	0.0358473	0.059224	498	0.000600794	1	0.0155663	1.43073	53.8185	77	360	0.0277678	0.213889	v_1012,v_1013,v_109,v_1093,v_1094,v_1095,v_1096,v_1097,v_1098,v_111,v_112,v_113,v_114,v_1144,v_115,v_1155,v_116,v_1183,v_1184,v_1185,v_1186,v_1187,v_1188,v_1189,v_1190,v_1191,v_1192,v_1193,v_1194,v_1254,v_1255,v_1335,v_134,v_135,v_136,v_1417,v_1439,v_1440,v_1512,v_1513,v_1514,v_1515,v_1516,v_1517,v_1518,v_1521,v_1528,v_1529,v_153,v_1530,v_1531,v_154,v_155,v_156,v_1618,v_1661,v_1662,v_1677,v_1678,…	ABL1,ADORA2A,ANAPC15,CAV1,CBLB,CDC16,CDKN1B,CDKN2A,CDKN2B,CDKN2C,CHMP6,CORO1C,DUSP1,DUSP10,DUSP16,DUSP2,DUSP4,DUSP5,DUSP6,EIF4A2,FBXO7,FLRT2,GADD45B,GPRC5A,GSK3B,IBTK,IL1B,IL6,IRS2,ITGB1BP1,LIMK1,LRP6,LRRC19,LRTM1,LRTM2,MAD2L1,MBIP,MYOCD,NF1,NF2,NR2F2,PARK2,PKIG,PPM1E,PREX2,PSMA6,PSMB1,PSMB5,PSMB7,PSMD1,PSMD12,PSMD2,PSMD6,PSMD7,PTPN1,PTPRC,RGS2,RGS3,RGS4,RPS7,RPTOR,RTN4RL1,SHB,SMAD7,SOCS1,SOCS3,S…
GO Biological Process	GO:0032755	positive regulation of interleukin-6 production	269	2.73994e-10	3.53535e-06	1.31426e-08	2.77088	18.4057	51	0.00626472	0.0173587	1119	0.0129421	1	0.149233	1.72007	10.4647	18	70	0.00649117	0.257143	v_1020,v_1178,v_1179,v_1180,v_1181,v_1182,v_1183,v_1184,v_1185,v_1186,v_1187,v_1188,v_1189,v_1190,v_1191,v_1192,v_1193,v_1194,v_1261,v_1447,v_1448,v_1449,v_1494,v_1522,v_1523,v_1655,v_1656,v_1657,v_1863,v_205,v_206,v_2097,v_215,v_216,v_217,v_218,v_219,v_220,v_221,v_2651,v_2652,v_290,v_479,v_480,v_481,v_482,v_483,v_529,v_530,v_531,v_838	AKIRIN2,CD36,DDX58,F2R,IFIH1,IFNG,IL1A,IL1B,IL1RL2,IL33,IL6,MBP,NLRP10,RIPK2,TLR4,TWIST1,WNT5A,ZBTB20
GO Biological Process	GO:1901698	response to nitrogen compound	270	2.82433e-10	3.64423e-06	1.34972e-08	1.37345	277.403	381	0.0944191	0.12968	154	1.16081e-06	0.0149779	9.7259e-05	1.38345	135.892	188	909	0.0677966	0.206821	v_1005,v_102,v_1036,v_1037,v_1038,v_1045,v_1063,v_1064,v_1065,v_1066,v_1067,v_107,v_1088,v_1089,v_1090,v_1091,v_1092,v_1093,v_1094,v_1095,v_1096,v_1097,v_1098,v_110,v_1126,v_1130,v_1131,v_1144,v_1178,v_1179,v_1180,v_1181,v_1182,v_1183,v_1184,v_1185,v_1186,v_1187,v_1188,v_1189,v_1190,v_1191,v_1192,v_1193,v_1194,v_1227,v_1239,v_1240,v_1241,v_1242,v_1243,v_1261,v_1262,v_1263,v_1264,v_1272,v_1273,v_1…	ABL1,ADA,ADCY1,ADORA2A,ADSS,AGO2,AKAP6,AKR1B1,ANXA1,APEX1,ARG1,ARID1B,ATG7,ATP6V1B2,ATP6V1G3,BAIAP2,BCAR1,BCHE,BCL2L1,BIRC2,BRAF,C2CD5,CACNA2D1,CACYBP,CAMK2A,CAV1,CAV2,CCKAR,CCND1,CD36,CDC5L,CDKN1B,CEBPB,CFLAR,CHRM3,CNGA3,CNR2,COL1A2,COL3A1,COL5A2,COL6A1,CPEB2,CREB1,CRY1,CTGF,CXCL12,DAG1,DBH,DDX58,DHFR,DUSP1,EDN1,EGFR,EGLN1,ENPP1,EPHA4,EPM2AIP1,EZR,FADD,FBN1,FOS,FOSB,FOSL1,FOXO1,FYN,GCG,GLDC,GLRB…
GO Biological Process	GO:0033135	regulation of peptidyl-serine phosphorylation	271	2.85993e-10	3.69016e-06	1.36168e-08	2.00359	48.9121	98	0.0166481	0.033356	898	0.00689001	1	0.0989998	1.55912	19.883	31	133	0.0111792	0.233083	v_107,v_1123,v_1183,v_1184,v_1185,v_1186,v_1187,v_1188,v_1189,v_1190,v_1191,v_1192,v_1193,v_1194,v_1239,v_1240,v_1241,v_1242,v_1243,v_1265,v_1266,v_1267,v_1268,v_1269,v_1270,v_1271,v_1272,v_1273,v_1274,v_1275,v_1276,v_1277,v_1335,v_1367,v_1447,v_1448,v_1449,v_1510,v_1511,v_1585,v_1586,v_1587,v_1588,v_1589,v_1590,v_1591,v_1592,v_1593,v_1594,v_1595,v_1596,v_1846,v_1853,v_1880,v_1881,v_1884,v_1959,v…	BDKRB2,BRAF,CAV1,CD44,CNKSR3,DDIT4,DKK1,EGFR,GCG,HGF,IFNE,IFNG,IL6,LIF,NTF3,NTRK3,PPP1R15A,PRKD1,PTGS2,RICTOR,RIPK2,RPTOR,SMAD7,SNCA,SPRY2,SPTBN4,TGFB1,TNKS1BP1,TXN,VEGFA,WNT5A
GO Biological Process	GO:0050865	regulation of cell activation	272	2.87276e-10	3.70673e-06	1.36277e-08	1.52966	151.014	231	0.0514003	0.0786249	345	0.000123328	1	0.00461246	1.41036	74.449	105	498	0.0378651	0.210843	v_1024,v_1025,v_1026,v_1027,v_1028,v_1029,v_1036,v_1037,v_1038,v_1063,v_1064,v_1065,v_1066,v_1067,v_1069,v_1083,v_1093,v_1094,v_1095,v_1096,v_1097,v_1098,v_111,v_112,v_113,v_114,v_115,v_1156,v_1159,v_116,v_1169,v_1170,v_1171,v_1172,v_1173,v_1174,v_1175,v_1176,v_1177,v_1183,v_1184,v_1185,v_1186,v_1187,v_1188,v_1189,v_1190,v_1191,v_1192,v_1193,v_1194,v_12,v_120,v_1209,v_1210,v_1211,v_1212,v_1213,v_…	ABL1,ABR,ADA,ADORA2A,AHR,ANXA1,ARG1,AXL,BCL10,BPI,BRAF,C1QTNF1,CAMK4,CAPN3,CAV1,CD28,CD38,CD47,CD83,CD9,CEBPB,CNR2,CTGF,CTLA4,CYP26B1,DPP4,DUSP10,EFNB1,EFNB2,FADD,FAM19A3,FBXO7,FGF10,FYN,GLI3,HLX,ICOS,ICOSLG,IFNG,IL15,IL1B,IL1RL1,IL1RL2,IL33,IL5,IL6,IL7,IL7R,INHBA,IRF1,IRS2,JAK2,LAT,LDLR,MAD1L1,MARCH7,MEF2C,MLH1,MMP14,MYB,NFATC2,PAWR,PDCD1LG2,PDGFA,PIK3R1,PLSCR1,PPP2R3C,PRDM1,PRKCA,PRKCQ,PRNP,PTP…
GO Biological Process	GO:0022612	gland morphogenesis	273	2.88533e-10	3.72293e-06	1.36371e-08	1.95701	53.1422	104	0.0180879	0.0353982	206	6.54078e-06	0.0843956	0.000409688	2.20673	14.5011	32	97	0.0115399	0.329897	v_1063,v_1183,v_1184,v_1185,v_1186,v_1187,v_1188,v_1189,v_1190,v_1191,v_1192,v_1193,v_1194,v_1212,v_1213,v_1214,v_1215,v_1239,v_1240,v_1241,v_1242,v_1243,v_1262,v_1263,v_1264,v_1265,v_1266,v_1267,v_1268,v_1269,v_1270,v_1271,v_1278,v_1279,v_1280,v_1281,v_1282,v_1335,v_1375,v_1410,v_1411,v_1419,v_1420,v_1500,v_1627,v_1628,v_1629,v_1823,v_1824,v_1825,v_1826,v_1827,v_1828,v_1829,v_1830,v_2100,v_2101,…	ARG1,CAV1,CEBPB,CRIP1,CUL3,DAG1,DDR1,EGFR,FEM1B,FGF10,FGF7,FGFR1,FRS2,GLI3,IL6,NFIB,NKX3-1,NRP1,PLXNA1,PML,SEMA3A,SEMA3C,SHH,SOX9,TBX3,TGFB1,TGFB3,TGFBR2,TGM2,TNC,TP63,WNT5A
GO Biological Process	GO:0046638	positive regulation of alpha-beta T cell differentiation	274	2.95215e-10	3.80916e-06	1.39021e-08	2.90887	16.1575	47	0.00549949	0.0159973	561	0.00100824	1	0.0231896	2.40123	5.83034	14	39	0.00504868	0.358974	v_1083,v_1183,v_1184,v_1185,v_1186,v_1187,v_1188,v_1189,v_1190,v_1191,v_1192,v_1193,v_1194,v_1212,v_1213,v_1214,v_1215,v_134,v_1375,v_1447,v_1448,v_1449,v_1528,v_1529,v_1530,v_1531,v_1544,v_1545,v_1554,v_1555,v_1556,v_2097,v_2571,v_2761,v_2762,v_457,v_458,v_459,v_460,v_917,v_918,v_919,v_920,v_921,v_922,v_923,v_924	ADA,ANXA1,CD83,GLI3,HLX,IFNG,IL6,MYB,RARA,RIPK2,SHB,SHH,SYK,TGFBR2
GO Biological Process	GO:2000146	negative regulation of cell motility	275	3.0053e-10	3.87774e-06	1.41009e-08	1.66465	100.922	168	0.0343506	0.0571818	65	3.89948e-09	5.0315e-05	7.74077e-07	1.98715	35.7295	71	239	0.025604	0.297071	v_1054,v_1055,v_1056,v_1057,v_1100,v_1101,v_1102,v_1103,v_1104,v_1105,v_1228,v_1229,v_123,v_1259,v_1260,v_1278,v_1279,v_1280,v_1281,v_1282,v_1283,v_134,v_135,v_1355,v_1356,v_1357,v_136,v_1367,v_1375,v_1386,v_1387,v_1412,v_1413,v_1414,v_1415,v_1416,v_1418,v_1439,v_1440,v_1441,v_1442,v_1443,v_1494,v_154,v_155,v_156,v_1577,v_1578,v_1579,v_158,v_1580,v_1581,v_1671,v_1672,v_1843,v_185,v_2041,v_2042,v_…	ABHD2,ABR,ADA,AP1AR,APEX1,ARID2,BMP10,BMP5,BRAF,C15orf38,CITED2,CLASP1,CLASP2,COL3A1,CORO1C,CSNK2B,CXCL12,DAG1,DLC1,DUSP10,ENG,ERBB4,FAM60A,FGF2,FRMD5,GREM1,IGFBP3,IL33,ITGB1BP1,KLF4,KRIT1,LDLRAD4,LRP1,MAGI2,MYOCD,NAV3,NF1,NF2,NR2F2,NRG1,PHLDB2,PPARD,PPARGC1A,PTGER4,PTN,PTPRG,PTPRK,PTPRM,PTPRR,RAP2A,RGCC,RHOB,RRAS,SEMA3A,SHH,SLIT2,SMAD7,SP100,SPRED1,SRGAP1,SRGAP2,SRGAP3,STARD13,STAT3,STC1,SULF1,T…
GO Biological Process	GO:0030968	endoplasmic reticulum unfolded protein response	276	3.01837e-10	3.8946e-06	1.41109e-08	2.64242	20.8143	55	0.00708451	0.0187202	1896	0.0535506	1	0.364432	1.396	17.192	24	115	0.00865489	0.208696	v_1227,v_128,v_129,v_1329,v_1358,v_1359,v_1360,v_1361,v_1565,v_186,v_187,v_1899,v_2080,v_2097,v_2224,v_2225,v_2226,v_2550,v_2574,v_2581,v_2587,v_2588,v_2715,v_2779,v_2780,v_2781,v_2782,v_2783,v_2784,v_2785,v_32,v_429,v_430,v_431,v_432,v_433,v_434,v_435,v_436,v_437,v_438,v_439,v_539,v_654,v_655,v_656,v_657,v_86,v_88,v_89,v_897,v_898,v_899,v_92,v_93	ATF3,CCND1,CREB3L2,CTDSP2,CTH,DERL2,DNAJB9,ERN1,GFPT1,GOSR2,HDGF,IFNG,IGFBP1,IL8,LMNA,PDIA5,PPP1R15A,PTPN1,SEC61B,SERP2,SHC1,STC2,TATDN2,WIPI1
GO Biological Process	GO:0051222	positive regulation of protein transport	277	3.28838e-10	4.243e-06	1.53177e-08	1.56607	133.456	209	0.0454239	0.0711368	686	0.00228341	1	0.0429488	1.32375	71.0106	94	475	0.0338983	0.197895	v_1004,v_1036,v_1037,v_1038,v_107,v_1130,v_1131,v_1178,v_1179,v_1180,v_1181,v_1182,v_1183,v_1184,v_1185,v_1186,v_1187,v_1188,v_1189,v_1190,v_1191,v_1192,v_1193,v_1194,v_12,v_1212,v_1213,v_1214,v_1215,v_1239,v_1240,v_1241,v_1242,v_1243,v_127,v_1375,v_1381,v_1382,v_1383,v_1418,v_1447,v_1448,v_1449,v_1491,v_1494,v_15,v_1522,v_1523,v_154,v_155,v_1554,v_1555,v_1556,v_156,v_1564,v_1602,v_1603,v_1604,v_…	ABL1,ABLIM3,ADORA2A,ARIH2,BAMBI,BLK,C2CD5,CD38,DAB2,DDX58,DMAP1,DNM1L,DPH6,ECT2,EFCAB7,EGF,EGFR,ERBB4,EZR,F2R,FYN,GAPDH,GCG,GLI3,GOLPH3,GPR68,GREM1,GSK3B,HCAR2,HHAT,HIF1A,HNMT,IFIH1,IFNAR1,IFNG,IL1A,IL1B,IL1RL1,IL33,IL5,IL6,IPO5,IRS2,ITGB1BP1,JAK2,KCNN4,KIAA0947,KIAA1199,KIF5B,LRP1,MBP,MDM2,MYRIP,NLRP10,NRG1,ORM1,PANX1,PIK3R1,PLAGL2,POSTN,PPARD,PRKCE,PRNP,PSMB7,PTGER4,PTGS2,RASGRP1,RGCC,RIPK2,SEM…
GO Biological Process	GO:0010595	positive regulation of endothelial cell migration	278	3.39931e-10	4.38614e-06	1.57775e-08	2.15221	38.1004	82	0.0129681	0.0279101	75	6.75587e-09	8.71709e-05	1.16228e-06	2.85404	11.2122	32	75	0.0115399	0.426667	v_107,v_1115,v_1116,v_1117,v_1178,v_1179,v_1180,v_1181,v_1182,v_12,v_1335,v_1419,v_1420,v_154,v_155,v_156,v_158,v_1677,v_1678,v_1679,v_1815,v_1823,v_1824,v_1825,v_1826,v_1827,v_1828,v_1829,v_1830,v_1944,v_2279,v_2280,v_2281,v_2308,v_2377,v_2378,v_2379,v_24,v_2526,v_2527,v_2528,v_2573,v_2584,v_2645,v_2646,v_2692,v_2693,v_2755,v_348,v_353,v_354,v_355,v_356,v_479,v_480,v_481,v_482,v_483,v_494,v_495,…	ABL1,BCAR1,BMPR2,CCBE1,EDN1,ETS1,FGF2,FGFR1,FOXP1,HDAC9,HIF1A,ITGB1BP1,KIAA1462,MET,NRP1,NRP2,PLCG1,PPAP2B,PRKCA,PRKD1,PTGS2,RHOB,SASH1,SEMA5A,SPARC,STAT5A,TGFB1,THBS1,VEGFA,VEGFC,WNT5A,ZC3H12A
GO Biological Process	GO:0055098	response to low-density lipoprotein particle	279	3.41844e-10	4.41082e-06	1.58094e-08	4.30614	6.50234	28	0.00221318	0.00953029	466	0.000494804	1	0.0137005	3.34457	2.69093	9	18	0.00324558	0.5	v_1261,v_1554,v_1555,v_1556,v_1573,v_1574,v_1575,v_1823,v_1824,v_1825,v_1826,v_1827,v_1828,v_1960,v_1961,v_1962,v_2529,v_2530,v_2531,v_2532,v_2533,v_2534,v_2628,v_2629,v_2630,v_2659,v_2660,v_806	ABCA1,CD36,CD9,CDH13,HMGCS1,ITGB1,LDLR,NPC1,SYK
GO Biological Process	GO:0046718	viral entry into host cell	280	3.43247e-10	4.42892e-06	1.58176e-08	2.60583	21.4903	56	0.00731459	0.0190606	1082	0.011927	1	0.142231	1.63512	13.4546	22	90	0.00793365	0.244444	v_1129,v_1239,v_1240,v_1241,v_1242,v_1243,v_1332,v_1333,v_1334,v_1335,v_1384,v_1385,v_1823,v_1824,v_1825,v_1826,v_1827,v_1828,v_2167,v_2168,v_2169,v_2227,v_2229,v_2258,v_2461,v_2628,v_2629,v_2630,v_2658,v_2659,v_2660,v_2689,v_2690,v_2713,v_279,v_280,v_281,v_2815,v_2816,v_282,v_283,v_284,v_287,v_477,v_604,v_605,v_606,v_607,v_608,v_609,v_808,v_809,v_810,v_811,v_812,v_813	ANPEP,AXL,CAV1,CAV2,CLDN1,CTSB,CXADR,DAG1,DPP4,DYNLT1,EFNB2,EGFR,HTR2A,ICAM1,ITGA2,ITGB1,ITGB6,KPNA3,LDLR,NPC1,SELPLG,SLC1A5
GO Biological Process	GO:0001525	angiogenesis	281	3.60839e-10	4.65591e-06	1.65691e-08	1.6134	115.284	186	0.0392391	0.0633084	21	1.94649e-11	2.51156e-07	1.19598e-08	2.02283	43.5033	88	291	0.0317346	0.302405	v_1053,v_1064,v_1065,v_1066,v_1067,v_107,v_1156,v_1199,v_12,v_1200,v_1201,v_1202,v_1203,v_1278,v_1279,v_1283,v_1322,v_1326,v_1327,v_1335,v_1375,v_1401,v_1402,v_1403,v_1404,v_1405,v_1406,v_1407,v_1408,v_1409,v_1419,v_1420,v_1482,v_1483,v_1528,v_1529,v_1530,v_1531,v_154,v_155,v_1554,v_1555,v_1556,v_156,v_1564,v_158,v_1671,v_1672,v_173,v_182,v_1823,v_1824,v_1825,v_1826,v_1827,v_1828,v_1829,v_1830,v_…	ACKR3,ADIPOR2,ANPEP,ANXA2,APOLD1,ARHGAP24,BMPER,CALCRL,CAV1,CCBE1,CDH13,COL15A1,COL18A1,COL4A2,COL8A1,CSPG4,CTGF,CYR61,DAG1,E2F7,EDN1,EDNRA,EFNB2,EGF,ELK3,ENG,EPAS1,EPGN,ERAP1,ETS1,FAM105B,FAP,FGF10,FGF2,FGFR1,FMNL3,FN1,FZD8,GJA5,GREM1,HIF1A,ID1,IL8,ITGB1,ITGB1BP1,JAG1,JUN,KRIT1,LOXL2,MEIS1,MMP14,NRP1,NRP2,PDCL3,PDGFA,PIK3CG,PRCP,PRKCA,PRKD1,PTGS2,PTK2,PTPRB,RBPJ,RHOB,RSPO3,S1PR1,SEMA3E,SEMA4A,SE…
GO Biological Process	GO:0071384	cellular response to corticosteroid stimulus	282	3.94358e-10	5.0884e-06	1.8044e-08	2.52161	23.3978	59	0.00796384	0.0200817	521	0.000745235	1	0.0184564	2.09036	9.56774	20	64	0.0072124	0.3125	v_1063,v_1183,v_1184,v_1185,v_1186,v_1187,v_1188,v_1189,v_1190,v_1191,v_1192,v_1193,v_1194,v_1239,v_1240,v_1241,v_1242,v_1243,v_1412,v_1413,v_1414,v_1415,v_1416,v_1471,v_1472,v_1535,v_1536,v_1537,v_1538,v_1539,v_1540,v_1544,v_1545,v_172,v_1853,v_2138,v_2139,v_2140,v_2141,v_2142,v_2143,v_2217,v_2218,v_2311,v_2312,v_2313,v_2314,v_2315,v_2482,v_2658,v_2686,v_2692,v_2693,v_345,v_346,v_347,v_442,v_877…	ANXA1,ARG1,ATP2B1,CFLAR,DDIT4,EDN1,EGFR,FBXO32,FOXO1,ICAM1,IL6,KLF9,NR3C1,RPL32,SSTR5,STC1,TGFB1,ZFP36,ZFP36L1,ZFP36L2
GO Biological Process	GO:0050707	regulation of cytokine secretion	283	4.08425e-10	5.2699e-06	1.86216e-08	2.01442	47.1599	95	0.0160517	0.0323349	625	0.00157229	1	0.0324596	1.59265	25.1153	40	168	0.0144248	0.238095	v_1029,v_1130,v_1131,v_1178,v_1179,v_1180,v_1181,v_1182,v_1183,v_1184,v_1185,v_1186,v_1187,v_1188,v_1189,v_1190,v_1191,v_1192,v_1193,v_1194,v_12,v_137,v_1447,v_1448,v_1449,v_1494,v_1522,v_1523,v_1544,v_1545,v_1554,v_1555,v_1556,v_1619,v_1620,v_1621,v_1655,v_1656,v_1657,v_1677,v_1678,v_1679,v_176,v_1863,v_1916,v_1917,v_1918,v_1922,v_1965,v_202,v_203,v_204,v_205,v_206,v_2097,v_215,v_216,v_217,v_218…	ABL1,ANXA1,ATG5,CARD18,CIDEA,DDX58,EZR,F2R,FN1,FOXP1,GAPDH,GBP1,IFIH1,IFNAR1,IFNG,IL1A,IL1B,IL1R2,IL1RL1,IL33,IL6,MBP,NLRP10,ORM1,PANX1,PML,POSTN,PTGER4,PYDC2,RASGRP1,RGCC,RIPK2,SOCS1,SPTBN1,SYK,TLR4,TLR5,TWIST1,WNT5A,ZC3H12A
GO Biological Process	GO:0001936	regulation of endothelial cell proliferation	284	4.37083e-10	5.63968e-06	1.9858e-08	2.08617	41.7032	87	0.0141944	0.029612	160	1.57676e-06	0.0203449	0.000127156	2.27431	14.9496	34	100	0.0122611	0.34	v_1063,v_1283,v_1332,v_1333,v_1334,v_1335,v_1336,v_1337,v_1439,v_1440,v_1441,v_1442,v_1443,v_1564,v_1815,v_1823,v_1824,v_1825,v_1826,v_1827,v_1828,v_1829,v_1830,v_1843,v_200,v_2219,v_2279,v_2280,v_2281,v_2308,v_2377,v_2378,v_2379,v_2471,v_25,v_2529,v_2530,v_2531,v_2532,v_2533,v_2534,v_2569,v_2573,v_2584,v_2602,v_2603,v_2604,v_2617,v_2618,v_326,v_348,v_353,v_354,v_355,v_356,v_479,v_480,v_481,v_482…	ARG1,BMPR2,CAV1,CAV2,CDH13,CXCL12,FGF2,HIF1A,JUN,KIAA1462,KRIT1,NF1,NR2F2,NRP1,NRP2,PDCL3,PRKCA,PRKD1,PTPRM,RGCC,RICTOR,RPTOR,SEMA5A,SPARC,STAT1,STAT3,STAT5A,SULF1,TGFBR1,THBS1,VEGFA,VEGFC,WNT2,WNT5A
GO Biological Process	GO:0036498	IRE1-mediated unfolded protein response	285	4.41965e-10	5.70267e-06	2.00094e-08	3.69705	8.92603	33	0.00303813	0.0112321	2322	0.0838145	1	0.465745	1.49929	8.67076	13	58	0.00468806	0.224138	v_1329,v_1565,v_186,v_187,v_2080,v_2574,v_2581,v_2587,v_2588,v_2779,v_2780,v_2781,v_2782,v_2783,v_2784,v_2785,v_429,v_430,v_431,v_432,v_433,v_434,v_435,v_436,v_437,v_438,v_439,v_539,v_86,v_88,v_89,v_92,v_93	CTDSP2,DNAJB9,ERN1,GFPT1,GOSR2,HDGF,LMNA,PDIA5,PTPN1,SEC61B,SHC1,TATDN2,WIPI1
GO Biological Process	GO:1902036	regulation of hematopoietic stem cell differentiation	286	4.42746e-10	5.71276e-06	1.99747e-08	2.99641	14.6842	44	0.00499803	0.0149762	6004	0.475896	1	1	1.03909	15.3981	16	103	0.00576992	0.15534	v_1083,v_1155,v_1284,v_1285,v_1286,v_1287,v_1288,v_1289,v_1290,v_1291,v_1292,v_1293,v_1294,v_1295,v_1296,v_1297,v_1298,v_1661,v_1662,v_1677,v_1678,v_1679,v_2198,v_2199,v_2272,v_2288,v_2289,v_2290,v_2291,v_2292,v_2293,v_2294,v_2524,v_2585,v_2836,v_2837,v_2838,v_2839,v_2840,v_399,v_490,v_592,v_901,v_939	ABL1,CDK6,FOXC1,HIST1H4A,MYB,PSMA6,PSMB1,PSMB5,PSMB7,PSMD1,PSMD12,PSMD2,PSMD6,PSMD7,RUNX1,UBC
GO Biological Process	GO:0010243	response to organonitrogen compound	287	4.43894e-10	5.72757e-06	1.99567e-08	1.38741	255.151	354	0.0868451	0.12049	109	8.92748e-08	0.00115191	1.0568e-05	1.45671	119.447	174	799	0.0627479	0.217772	v_1005,v_102,v_1036,v_1037,v_1038,v_1045,v_1063,v_1064,v_1065,v_1066,v_1067,v_107,v_1093,v_1094,v_1095,v_1096,v_1097,v_1098,v_110,v_1126,v_1130,v_1131,v_1144,v_1178,v_1179,v_1180,v_1181,v_1182,v_1183,v_1184,v_1185,v_1186,v_1187,v_1188,v_1189,v_1190,v_1191,v_1192,v_1193,v_1194,v_1227,v_1239,v_1240,v_1241,v_1242,v_1243,v_1261,v_1262,v_1263,v_1264,v_1272,v_1273,v_1274,v_1275,v_1276,v_1277,v_1299,v_1…	ABL1,ADA,ADCY1,ADORA2A,ADSS,AKAP6,AKR1B1,ANXA1,APEX1,ARG1,ARID1B,ATG7,ATP6V1B2,ATP6V1G3,BAIAP2,BCAR1,BCHE,BCL2L1,BIRC2,BRAF,C2CD5,CACNA2D1,CACYBP,CAMK2A,CAV1,CAV2,CCKAR,CCND1,CD36,CDC5L,CDKN1B,CEBPB,CFLAR,CNGA3,CNR2,COL1A2,COL3A1,COL5A2,COL6A1,CPEB2,CREB1,CRY1,CTGF,CXCL12,DAG1,DBH,DHFR,DUSP1,EDN1,EGFR,ENPP1,EPHA4,EPM2AIP1,EZR,FADD,FBN1,FOS,FOSB,FOSL1,FOXO1,FYN,GCG,GLDC,GLRB,GNAT3,GNG10,GNG7,GRM5,…
GO Biological Process	GO:2001237	negative regulation of extrinsic apoptotic signaling pathway	288	4.61557e-10	5.95547e-06	2.06787e-08	2.21209	34.3567	76	0.0116939	0.0258679	295	4.49646e-05	0.580178	0.00196671	2.0531	15.0991	31	101	0.0111792	0.306931	v_1036,v_1037,v_1038,v_1093,v_1094,v_1095,v_1096,v_1097,v_1098,v_124,v_1265,v_1266,v_1267,v_1268,v_1269,v_1270,v_1271,v_1272,v_1273,v_1274,v_1275,v_1276,v_1277,v_1344,v_1431,v_1432,v_1434,v_1445,v_1446,v_1564,v_1689,v_1823,v_1824,v_1825,v_1826,v_1827,v_1828,v_1829,v_1830,v_1900,v_1901,v_215,v_216,v_217,v_218,v_219,v_220,v_221,v_2377,v_2378,v_2379,v_2521,v_2570,v_2658,v_2735,v_2767,v_2768,v_2769,v…	BCL2L1,BMP5,CFLAR,CSF2,CTTN,EYA2,EYA3,FADD,FGF10,FYN,HGF,ICAM1,IL19,IL1A,IL1B,IL7,ITGA6,LMNA,MCL1,NOL3,NRP1,RB1CC1,RFFL,SH3RF1,SNAI2,TGFBR1,THBS1,TMBIM1,TNFAIP3,ZC3HC1,ZMYND11
GO Biological Process	GO:0051496	positive regulation of stress fiber assembly	289	4.65055e-10	6.0006e-06	2.07633e-08	2.99149	14.7084	44	0.00500625	0.0149762	318	7.66409e-05	0.988897	0.00310974	2.5618	7.02631	18	47	0.00649117	0.382979	v_1064,v_1065,v_1066,v_1067,v_1254,v_1255,v_1367,v_154,v_155,v_156,v_1564,v_1600,v_1601,v_1677,v_1678,v_1679,v_1823,v_1824,v_1825,v_1826,v_1827,v_1828,v_1829,v_1830,v_2191,v_2219,v_2317,v_2414,v_2415,v_2416,v_2417,v_2419,v_2420,v_2421,v_2422,v_2423,v_2424,v_2425,v_2426,v_2575,v_2763,v_2871,v_81,v_894	ABL1,BRAF,CTGF,ITGB1BP1,LIMK1,LPAR1,NF2,NRP1,PPM1E,PXN,RGCC,S100A10,SDC4,SH3PXD2B,SMAD3,TGFB3,TGFBR1,TPM1
GO Biological Process	GO:0032233	positive regulation of actin filament bundle assembly	290	4.69768e-10	6.06142e-06	2.09014e-08	2.86613	16.3984	47	0.00558149	0.0159973	313	7.37888e-05	0.952096	0.00304184	2.43242	8.22228	20	55	0.0072124	0.363636	v_1064,v_1065,v_1066,v_1067,v_1254,v_1255,v_1367,v_154,v_155,v_156,v_1564,v_1600,v_1601,v_1677,v_1678,v_1679,v_1823,v_1824,v_1825,v_1826,v_1827,v_1828,v_1829,v_1830,v_1864,v_2191,v_2219,v_2317,v_2414,v_2415,v_2416,v_2417,v_2419,v_2420,v_2421,v_2422,v_2423,v_2424,v_2425,v_2426,v_2575,v_2733,v_2734,v_2763,v_2871,v_81,v_894	ABL1,BRAF,CTGF,ID1,ITGB1BP1,LIMK1,LPAR1,NF2,NRP1,PPM1E,PXN,RGCC,S100A10,SDC4,SH3PXD2B,SMAD3,SWAP70,TGFB3,TGFBR1,TPM1
GO Biological Process	GO:0009615	response to virus	291	4.79577e-10	6.18798e-06	2.12646e-08	1.97534	50.1178	99	0.0170585	0.0336964	1873	0.051851	1	0.357199	1.25582	39.0184	49	261	0.0176704	0.18774	v_111,v_112,v_113,v_114,v_115,v_116,v_1183,v_1184,v_1185,v_1186,v_1187,v_1188,v_1189,v_1190,v_1191,v_1192,v_1193,v_1194,v_1198,v_12,v_123,v_1284,v_1285,v_1286,v_1287,v_1288,v_1289,v_1290,v_1291,v_1292,v_1293,v_1294,v_1295,v_1296,v_1297,v_1298,v_1342,v_1392,v_1393,v_146,v_147,v_1494,v_1510,v_1511,v_1522,v_1523,v_157,v_1689,v_1843,v_1853,v_1862,v_1888,v_1893,v_1900,v_2009,v_2087,v_2088,v_2089,v_209…	ABCC9,ATG7,BCL2L1,CDK6,CXCL12,DDIT4,DDX58,EEF1G,EXOSC5,FADD,FOSL1,GBP1,HMGA2,HNRNPUL1,IFIH1,IFNAR1,IFNAR2,IFNE,IFNG,IFNGR2,IKBKE,IL33,IL6,IRF1,IRF2,IRF5,IRF9,ISG20,KCNJ8,LSM14A,LYST,MX1,NT5C3A,ODC1,PIM2,PLSCR1,PMAIP1,PML,POLR3D,PQBP1,PTPRC,RIOK3,SERINC3,SETD2,STAT1,TRIM22,ZC3H12A,ZMYND11,ZNF175
GO Biological Process	GO:0048732	gland development	292	4.84399e-10	6.2502e-06	2.14048e-08	1.49085	168.361	251	0.0573044	0.0854323	61	3.41996e-09	4.41277e-05	7.23405e-07	1.74792	59.4994	104	398	0.0375045	0.261306	v_1063,v_1100,v_1101,v_1102,v_1103,v_1104,v_1105,v_1138,v_1159,v_1183,v_1184,v_1185,v_1186,v_1187,v_1188,v_1189,v_1190,v_1191,v_1192,v_1193,v_1194,v_1212,v_1213,v_1214,v_1215,v_1238,v_1239,v_1240,v_1241,v_1242,v_1243,v_1262,v_1263,v_1264,v_1265,v_1266,v_1267,v_1268,v_1269,v_1270,v_1271,v_1272,v_1273,v_1274,v_1275,v_1276,v_1277,v_1278,v_1279,v_1280,v_1281,v_1282,v_1335,v_1336,v_1337,v_134,v_1355,v…	ABL1,ACAT1,ADA,ALDH1A3,ANXA1,ARG1,ARHGAP5,ASXL1,BRAF,CAV1,CCNB2,CCND1,CEBPB,CITED2,CLDN1,COBL,CREB1,CRIP1,CSNK2B,CUL3,DAG1,DDR1,DKK3,E2F7,EGF,EGFR,ERBB4,ETS1,FA2H,FADD,FEM1B,FGF10,FGF7,FGFR1,FKBP4,FOXC1,FOXE1,FPGS,FRS2,GLI3,HGF,HIF1A,HLX,HMGCS1,IGF2R,IL6,IRS2,ITGA2,JAK2,JARID2,JUN,KRAS,MAD1L1,MAFB,NF1,NFIB,NFKBIA,NKX3-1,NR5A1,NRG1,NRP1,OXTR,PAX8,PKD1,PKM,PLXNA1,PML,PRKDC,PRL,PRLR,PROC,PSAPL1,PTCD…
GO Biological Process	GO:0060556	regulation of vitamin D biosynthetic process	293	4.85164e-10	6.26007e-06	2.13654e-08	7.3426	2.31526	17	0.000788038	0.00578625	500	0.000619911	1	0.0159974	4.45943	1.34546	6	9	0.00216372	0.666667	v_1431,v_1432,v_2097,v_215,v_216,v_217,v_218,v_219,v_220,v_221,v_2776,v_51,v_680,v_681,v_682,v_683,v_684	GFI1,IFNG,IL1B,NFKB1,SNAI1,SNAI2
GO Biological Process	GO:0042542	response to hydrogen peroxide	294	5.02939e-10	6.48942e-06	2.20729e-08	2.34491	28.5725	67	0.00972515	0.0228046	404	0.000257359	1	0.00821955	1.88512	16.4445	31	110	0.0111792	0.281818	v_1045,v_1063,v_1083,v_1088,v_1089,v_1090,v_1091,v_1092,v_1093,v_1094,v_1095,v_1096,v_1097,v_1098,v_1183,v_1184,v_1185,v_1186,v_1187,v_1188,v_1189,v_1190,v_1191,v_1192,v_1193,v_1194,v_1352,v_1533,v_1544,v_1545,v_1577,v_1578,v_1579,v_158,v_1580,v_1581,v_1677,v_1678,v_1679,v_1686,v_171,v_1736,v_1855,v_1893,v_1944,v_1959,v_2098,v_2099,v_2217,v_2218,v_2265,v_2356,v_25,v_2552,v_2553,v_2554,v_2689,v_26…	ABL1,ADA,AKR1B1,ANXA1,APEX1,ARG1,AXL,DUSP1,ECT2,ETS1,FOSL1,FOXO1,FXN,HDAC2,IL6,JUN,KCNA5,KDM6B,KLF4,KPNA4,MAP3K5,MDM2,MYB,NET1,PPIF,PPP5C,RHOB,SETX,SLC8A1,TNFAIP3,UBE3A
GO Biological Process	GO:0060638	mesenchymal-epithelial cell signaling	295	5.28528e-10	6.81959e-06	2.31173e-08	4.36361	6.18754	27	0.00210604	0.00918992	396	0.000236731	1	0.00771349	5.01686	1.19597	6	8	0.00216372	0.75	v_1265,v_1266,v_1267,v_1268,v_1269,v_1270,v_1271,v_1272,v_1273,v_1274,v_1275,v_1276,v_1277,v_1419,v_1420,v_1627,v_1628,v_1629,v_2394,v_2395,v_2396,v_479,v_480,v_481,v_482,v_483,v_807	FGF10,FGF7,FGFR1,HGF,TNC,WNT5A
GO Biological Process	GO:0060341	regulation of cellular localization	296	5.29826e-10	6.83635e-06	2.30958e-08	1.37496	267.644	368	0.0910974	0.125255	227	1.21117e-05	0.156277	0.000688446	1.34691	132.154	178	884	0.0641904	0.201357	v_1004,v_1029,v_1036,v_1037,v_1038,v_1068,v_107,v_1130,v_1131,v_1144,v_1159,v_1183,v_1184,v_1185,v_1186,v_1187,v_1188,v_1189,v_1190,v_1191,v_1192,v_1193,v_1194,v_1199,v_12,v_1200,v_1201,v_1202,v_1203,v_1212,v_1213,v_1214,v_1215,v_1224,v_1239,v_1240,v_1241,v_1242,v_1243,v_1250,v_1259,v_1260,v_1261,v_127,v_1283,v_1303,v_1330,v_1331,v_1335,v_1355,v_1356,v_1357,v_1367,v_1372,v_1373,v_1374,v_1375,v_13…	ABCA12,ABL1,ABLIM3,ADORA2A,AKAP6,ANXA2,ARIH2,ATG5,AXIN2,BAMBI,BCL2L1,BDKRB1,BDNF,BID,BRAF,BTBD9,C2CD5,CACNA1C,CAMK2A,CAMK2B,CAPN3,CAV1,CCT2,CCT8,CD36,CDH2,CDK16,CHD7,COMMD1,CRYAA,DAB2,DCLK2,DCLK3,DDX58,DERL2,DMAP1,DNM1L,DPH6,DYNC1H1,DYRK2,ECT2,EFCAB7,EGF,EGFR,EPHA3,EPHA5,ERBB4,EZR,F2R,FAF1,FBXW11,FGF14,FYN,GBP1,GCC2,GCG,GLI3,GPR68,GPSM2,GREM1,GSK3B,HHAT,HIF1A,HNMT,IFNG,IL1B,IL6,INSIG1,IPO5,IQGAP1…
GO Biological Process	GO:0071048	nuclear retention of unspliced pre-mRNA at the site of transcription	297	5.58633e-10	7.20804e-06	2.42695e-08	12.4168	0.966437	12	0.000328944	0.00408441	4222	0.27665	1	0.845479	3.34457	0.298992	1	2	0.00036062	0.5	v_1743,v_1744,v_1745,v_1746,v_1747,v_1748,v_1749,v_1750,v_1751,v_1752,v_1753,v_1754	PRPF18
GO Biological Process	GO:0050878	regulation of body fluid levels	298	5.80867e-10	7.49493e-06	2.51508e-08	1.5422	140.06	216	0.0476717	0.0735194	691	0.00240562	1	0.0449199	1.31134	75.4954	99	505	0.0357014	0.19604	v_1010,v_1011,v_1012,v_1013,v_1029,v_1036,v_1037,v_1038,v_1045,v_1139,v_1140,v_1156,v_1161,v_1162,v_1168,v_1183,v_1184,v_1185,v_1186,v_1187,v_1188,v_1189,v_1190,v_1191,v_1192,v_1193,v_1194,v_1227,v_1251,v_1261,v_1299,v_1300,v_1301,v_1302,v_1312,v_1313,v_1326,v_1327,v_1335,v_1352,v_1355,v_1356,v_1357,v_1358,v_1359,v_1360,v_1361,v_1375,v_1381,v_1382,v_1383,v_1458,v_1459,v_1460,v_1464,v_1466,v_1467,…	ABCA12,ACTG1,ADA,ADCY1,ADORA2A,AKR1B1,ANO6,ANXA2,ANXA5,ATG5,AXL,C1QTNF1,CAPZA1,CAV1,CBX5,CCND1,CD36,CD9,CHRM3,CLDN1,CLDN4,COL1A2,COL3A1,CREB1,CYP11B2,CYP26B1,DDR1,DGKB,DGKD,DGKH,DGKI,DOCK9,EDN1,EHD1,ERBB4,F2R,F2RL2,FAM46A,FAP,FGF10,FYN,GATA4,GJA5,GNA12,GNA15,HAS2,HDAC2,HEG1,HIF1A,IL6,IRF1,IRF2,ITGA2,ITPR2,ITPR3,JAK2,KCNN4,LAT,MET,MYL12A,NPR3,OXTR,PDGFA,PDGFC,PIK3CG,PIK3R1,PLSCR1,PRCP,PRKCA,PRKCE,…
GO Biological Process	GO:0000302	response to reactive oxygen species	299	5.82284e-10	7.51321e-06	2.51278e-08	2	47.4999	95	0.0161674	0.0323349	784	0.00389437	1	0.0640933	1.50238	27.9557	42	187	0.015146	0.224599	v_1045,v_1054,v_1055,v_1056,v_1057,v_1063,v_1083,v_1088,v_1089,v_1090,v_1091,v_1092,v_1093,v_1094,v_1095,v_1096,v_1097,v_1098,v_1132,v_1133,v_1134,v_1135,v_1136,v_1183,v_1184,v_1185,v_1186,v_1187,v_1188,v_1189,v_1190,v_1191,v_1192,v_1193,v_1194,v_1239,v_1240,v_1241,v_1242,v_1243,v_1352,v_141,v_142,v_1533,v_1544,v_1545,v_1577,v_1578,v_1579,v_158,v_1580,v_1581,v_1677,v_1678,v_1679,v_1686,v_171,v_17…	ABL1,ADA,AKR1B1,ANXA1,APEX1,ARG1,AXL,CFLAR,DUSP1,ECT2,EDN1,EGFR,EGLN1,ETS1,FOS,FOSL1,FOXO1,FXN,HDAC2,IL6,JUN,KCNA5,KDM6B,KLF4,KPNA4,MAP3K5,MDM2,MYB,NET1,PPARGC1A,PPIF,PPP5C,PRDX1,PTPRK,PXN,RHOB,SETX,SLC8A1,SOD2,TNFAIP3,TPM1,UBE3A
GO Biological Process	GO:0001938	positive regulation of endothelial cell proliferation	300	6.18098e-10	7.97531e-06	2.65844e-08	2.29931	30.009	69	0.0102141	0.0234854	288	4.13585e-05	0.533648	0.00185295	2.25985	11.0627	25	74	0.00901551	0.337838	v_1063,v_1332,v_1333,v_1334,v_1336,v_1337,v_1564,v_1815,v_1823,v_1824,v_1825,v_1826,v_1827,v_1828,v_1829,v_1830,v_1843,v_200,v_2279,v_2280,v_2281,v_2308,v_25,v_2529,v_2530,v_2531,v_2532,v_2533,v_2534,v_2569,v_2573,v_2584,v_2602,v_2603,v_2604,v_348,v_353,v_354,v_355,v_356,v_479,v_480,v_481,v_482,v_483,v_694,v_724,v_725,v_726,v_727,v_728,v_729,v_730,v_731,v_732,v_733,v_734,v_750,v_751,v_752,v_753,v…	ARG1,BMPR2,CAV2,CDH13,CXCL12,FGF2,HIF1A,JUN,KIAA1462,NF1,NRP1,NRP2,PDCL3,PRKCA,PRKD1,RICTOR,RPTOR,SEMA5A,STAT3,STAT5A,TGFBR1,VEGFA,VEGFC,WNT2,WNT5A
GO Biological Process	GO:0031348	negative regulation of defense response	301	6.25074e-10	8.06533e-06	2.67951e-08	2.10129	39.9754	84	0.0136063	0.0285909	3565	0.17083	1	0.618296	1.19744	24.2183	29	162	0.010458	0.179012	v_1017,v_1018,v_1019,v_1063,v_1093,v_1094,v_1095,v_1096,v_1097,v_1098,v_12,v_1265,v_1266,v_1267,v_1268,v_1269,v_1270,v_1271,v_1272,v_1273,v_1274,v_1275,v_1276,v_1277,v_134,v_135,v_136,v_1577,v_1578,v_1579,v_1580,v_1581,v_1944,v_1963,v_1964,v_2,v_202,v_203,v_204,v_2174,v_2175,v_2176,v_233,v_2419,v_2420,v_2421,v_2422,v_2423,v_2424,v_2425,v_2426,v_2543,v_2544,v_2545,v_2598,v_2609,v_2610,v_2627,v_265…	ABR,ADA,ADORA2A,ARG1,CACTIN,CALCRL,CNR2,DUSP10,ETS1,FAM105B,HGF,IL1R2,KLF4,METRNL,NFKB1,NT5E,PPARA,PPARD,PROC,PTGER4,PYDC2,RIOK3,SMAD3,SOCS3,TNFAIP3,TNFRSF1A,TRAFD1,UFD1L,ZC3H12A
GO Biological Process	GO:0002688	regulation of leukocyte chemotaxis	302	6.31273e-10	8.14531e-06	2.69712e-08	2.42487	25.5684	62	0.00870264	0.0211028	5871	0.449477	1	0.98784	1.05292	16.1456	17	108	0.00613055	0.157407	v_1183,v_1184,v_1185,v_1186,v_1187,v_1188,v_1189,v_1190,v_1191,v_1192,v_1193,v_1194,v_14,v_1843,v_1864,v_2051,v_2052,v_2053,v_2054,v_2177,v_2178,v_2179,v_2359,v_2360,v_2361,v_2377,v_2378,v_2379,v_2892,v_2893,v_479,v_480,v_481,v_482,v_483,v_632,v_633,v_634,v_635,v_654,v_655,v_656,v_657,v_658,v_659,v_660,v_661,v_724,v_725,v_726,v_727,v_728,v_729,v_730,v_731,v_732,v_733,v_734,v_916,v_950,v_968,v_969	ANO6,CXCL12,CXCL2,EDN1,EDN2,GPSM3,GREM1,IL6,IL8,MOSPD2,SLC8B1,SLIT2,SWAP70,THBS1,VEGFA,VEGFC,WNT5A
GO Biological Process	GO:2000516	positive regulation of CD4-positive, alpha-beta T cell activation	303	6.33176e-10	8.16987e-06	2.69633e-08	3.15694	12.6705	40	0.00431263	0.0136147	721	0.00284006	1	0.0508256	2.45269	4.48488	11	30	0.00396682	0.366667	v_1083,v_1183,v_1184,v_1185,v_1186,v_1187,v_1188,v_1189,v_1190,v_1191,v_1192,v_1193,v_1194,v_134,v_1447,v_1448,v_1449,v_1528,v_1529,v_1530,v_1531,v_1544,v_1545,v_1739,v_1740,v_1741,v_2097,v_2571,v_457,v_458,v_459,v_460,v_917,v_918,v_919,v_920,v_921,v_922,v_923,v_924	ANXA1,CD83,HLX,IFNG,IL6,MYB,PRKCQ,RARA,RIPK2,SHB,TGFBR2
GO Biological Process	GO:0030278	regulation of ossification	304	6.4322e-10	8.29946e-06	2.73009e-08	1.71312	85.8085	147	0.0292064	0.050034	350	0.00013484	1	0.00497097	1.70945	26.9093	46	180	0.0165885	0.255556	v_1064,v_1156,v_1178,v_1179,v_1180,v_1181,v_1182,v_1183,v_1184,v_1185,v_1186,v_1187,v_1188,v_1189,v_1190,v_1191,v_1192,v_1193,v_1194,v_1212,v_1213,v_1214,v_1215,v_1265,v_1266,v_1267,v_1268,v_1269,v_1270,v_1271,v_1272,v_1273,v_1274,v_1275,v_1276,v_1277,v_1284,v_1285,v_1286,v_1287,v_1288,v_1289,v_1290,v_1291,v_1292,v_1293,v_1294,v_1295,v_1296,v_1297,v_1298,v_1305,v_1422,v_1423,v_1424,v_1425,v_1426,…	ANO6,AXIN2,BGLAP,BMPR1B,BMPR2,CCRN4L,CDK6,CEBPB,CEBPD,CHSY1,CYR61,DKK1,ENPP1,FAM20C,GDF10,GLI3,GREM1,HDAC4,HGF,HIF1A,ID1,IL6,JAG1,JUND,LIMD1,MEF2C,PRKD1,PTGER4,PTK2,RBPJ,RUNX2,S1PR1,SLC8A1,SMAD3,SMURF1,SNAI2,SOX9,TGFB1,TGFB3,TMEM119,TP63,TWIST1,TWIST2,WNT5A,WNT7B,ZHX3
GO Biological Process	GO:0046330	positive regulation of JNK cascade	305	6.43461e-10	8.30258e-06	2.72216e-08	2.03082	44.8094	91	0.0152517	0.0309734	236	1.43587e-05	0.185271	0.000785045	2.01218	18.388	37	123	0.0133429	0.300813	v_1064,v_1065,v_1066,v_1067,v_1088,v_1089,v_1090,v_1091,v_1092,v_1115,v_1116,v_1117,v_1141,v_1330,v_1331,v_1340,v_1341,v_1362,v_1363,v_1364,v_1434,v_1435,v_1447,v_1448,v_1449,v_1553,v_1554,v_1555,v_1556,v_1655,v_1656,v_1657,v_1838,v_1839,v_1840,v_1841,v_1842,v_1846,v_215,v_216,v_217,v_218,v_219,v_2190,v_220,v_2202,v_2203,v_221,v_2298,v_233,v_2377,v_246,v_247,v_248,v_2483,v_2484,v_2485,v_249,v_250…	CTGF,DKK1,EDN1,ENSG00000091436,EPHA4,ERN1,FGD2,FZD8,GADD45B,GADD45G,HIPK2,IL1B,MAP2K4,MAP3K2,MAP3K4,MAP3K5,MAP4K5,MAPK8IP3,MDFIC,NRK,PTPN1,RASGRP1,RB1CC1,RIPK2,SASH1,SDCBP,SYK,TAOK3,TLR4,TNFRSF11A,TNFRSF19,TNIK,WNT16,WNT5A,WNT7B,ZEB2,ZNF622
GO Biological Process	GO:0030036	actin cytoskeleton organization	306	6.45895e-10	8.33399e-06	2.72352e-08	1.55673	132.971	207	0.0452591	0.0704561	246	1.84031e-05	0.237456	0.000965267	1.51149	62.1903	94	416	0.0338983	0.225962	v_1039,v_1040,v_1041,v_1042,v_1043,v_1044,v_1045,v_1130,v_1131,v_1156,v_1207,v_1208,v_122,v_1238,v_1254,v_1255,v_13,v_1303,v_1345,v_1346,v_1347,v_1348,v_1349,v_1369,v_1376,v_1386,v_1387,v_1435,v_1491,v_1544,v_1545,v_1664,v_1665,v_1666,v_1667,v_1668,v_1677,v_1678,v_1679,v_1779,v_1799,v_1800,v_1801,v_1820,v_1821,v_1822,v_1823,v_1824,v_1825,v_1826,v_1827,v_1828,v_1829,v_1830,v_185,v_1850,v_1851,v_18…	ABI1,ABI2,ABL1,ABLIM3,ABR,ACTC1,ACTG1,ACTN4,ANTXR1,ANXA1,ARHGAP12,ARHGAP26,BAIAP2,BCAR1,BMP10,CAP1,CAP2,CAPN3,CDC42BPG,CFLAR,COBL,CORO1C,CTTN,CUL3,CXADR,DIAPH3,DLC1,DNAJB6,EPS8,EZR,FAM101A,FARP2,FAT1,FGD2,FGF10,FGF7,FLII,FLNB,FMN1,FMNL3,FRMD5,FRMD6,FRY,FRYL,ITGB1,JAK2,KRAS,LIMA1,LIMK1,LLGL1,MAPKAP1,MARCKS,MICAL2,MICAL3,MKLN1,MYLK3,MYO1B,MYPN,NEBL,NEDD9,NF1,NF2,NPHP1,NRP1,NUAK2,PALLD,PAWR,PDGFA,PD…
GO Biological Process	GO:0030183	B cell differentiation	307	6.50762e-10	8.39679e-06	2.73511e-08	2.32963	28.7599	67	0.00978895	0.0228046	7512	0.678945	1	1	0.915357	14.2021	13	95	0.00468806	0.136842	v_1178,v_1179,v_1180,v_1181,v_1182,v_1222,v_1223,v_1427,v_1428,v_1451,v_1510,v_1511,v_1677,v_1678,v_1679,v_1692,v_1693,v_1694,v_1695,v_1696,v_1697,v_1698,v_1699,v_1700,v_1701,v_1702,v_1703,v_1704,v_1705,v_1706,v_1707,v_1708,v_1709,v_1710,v_1711,v_1712,v_1713,v_1714,v_1715,v_1716,v_1717,v_1718,v_1719,v_1720,v_1721,v_1722,v_1723,v_1724,v_1725,v_1726,v_1727,v_1728,v_1729,v_1730,v_1731,v_1823,v_1824,…	ABL1,ADA,CDH17,DOCK10,HDAC4,HDAC9,IFNE,ITGB1,KLF6,PIK3R1,POLM,PRKDC,RBPJ
GO Biological Process	GO:0035967	cellular response to topologically incorrect protein	308	6.79608e-10	8.76898e-06	2.84707e-08	2.42009	25.6189	62	0.00871984	0.0211028	1444	0.0245573	1	0.219434	1.43339	20.9294	30	140	0.0108186	0.214286	v_1144,v_1227,v_128,v_129,v_1329,v_1358,v_1359,v_1360,v_1361,v_1565,v_1853,v_186,v_187,v_1899,v_2080,v_2097,v_2224,v_2225,v_2226,v_2550,v_2574,v_2581,v_2587,v_2588,v_2715,v_2779,v_2780,v_2781,v_2782,v_2783,v_2784,v_2785,v_2862,v_2890,v_32,v_382,v_383,v_392,v_429,v_430,v_431,v_432,v_433,v_434,v_435,v_436,v_437,v_438,v_439,v_539,v_654,v_655,v_656,v_657,v_86,v_88,v_89,v_897,v_898,v_899,v_92,v_93	ATF3,ATXN3L,CCND1,CREB3L2,CTDSP2,CTH,CUL3,DERL2,DNAJB12,DNAJB9,ERN1,GFPT1,GOSR2,HDGF,IFNG,IGFBP1,IL8,LMNA,PARK2,PDIA5,PPP1R15A,PTPN1,RHBDD1,SEC61B,SERP2,SHC1,STC2,TATDN2,UFD1L,WIPI1
GO Biological Process	GO:1903206	negative regulation of hydrogen peroxide-induced cell death	309	6.847e-10	8.83468e-06	2.85912e-08	4.31039	6.26394	27	0.00213204	0.00918992	4060	0.242367	1	0.77026	1.57392	2.54143	4	17	0.00144248	0.235294	v_1265,v_1266,v_1267,v_1268,v_1269,v_1270,v_1271,v_1272,v_1273,v_1274,v_1275,v_1276,v_1277,v_1335,v_1585,v_1586,v_1587,v_1588,v_1589,v_1590,v_1591,v_1592,v_1593,v_1594,v_1595,v_1596,v_2451	HGF,MET,PDE8A,TXN
GO Biological Process	GO:0001101	response to acid chemical	310	6.93704e-10	8.95086e-06	2.88737e-08	1.62878	106.828	174	0.0363609	0.059224	338	0.000110277	1	0.00420979	1.52596	47.8387	73	320	0.0263253	0.228125	v_1045,v_1063,v_1064,v_1065,v_1066,v_1067,v_107,v_1083,v_1119,v_1120,v_1138,v_1183,v_1184,v_1185,v_1186,v_1187,v_1188,v_1189,v_1190,v_1191,v_1192,v_1193,v_1194,v_12,v_1239,v_1240,v_1241,v_1242,v_1243,v_1261,v_1299,v_1300,v_1301,v_1302,v_1303,v_1336,v_1337,v_1352,v_1355,v_1356,v_1357,v_1495,v_1496,v_1508,v_1573,v_1574,v_1575,v_1577,v_1578,v_1579,v_1580,v_1581,v_1627,v_1628,v_1629,v_1655,v_1656,v_1…	ABCA1,AKR1B1,ARG1,ASXL1,ATG7,BAIAP2,BCHE,BCL2L1,BRINP1,CD36,CD38,CD9,CDKN1B,CEBPB,CLDN1,COL18A1,COL1A2,COL3A1,COL5A2,COL6A1,CREB1,CTGF,CYP26B1,DHFR,DKK1,DUSP1,EDN1,EGFR,EPHA3,FOXO1,GLDC,GLRB,HDAC2,HLCS,ICAM1,IGF2R,IL6,IPO5,ITGA2,KLF4,LDLR,LRP11,MYB,NTRK3,PDGFC,PID1,PON1,PPARGC1A,PRKCE,PTGER4,PTGES,PTGFR,PTGS2,PTN,RARA,RPTOR,RRAGA,SETX,SH3BP4,SLC1A2,SLC38A9,SOCS1,SOX9,SPARC,SREBF1,TGFBR3,TNC,WNT2,…
GO Biological Process	GO:0000350	generation of catalytic spliceosome for second transesterification step	311	6.96404e-10	8.9857e-06	2.88929e-08	12.1728	0.985808	12	0.000335537	0.00408441	5265	0.384799	1	0.943032	2.22972	0.448488	1	3	0.00036062	0.333333	v_1743,v_1744,v_1745,v_1746,v_1747,v_1748,v_1749,v_1750,v_1751,v_1752,v_1753,v_1754	PRPF18
GO Biological Process	GO:0031663	lipopolysaccharide-mediated signaling pathway	312	7.1135e-10	9.17855e-06	2.94184e-08	3.81418	8.12757	31	0.00276636	0.0105514	3559	0.170803	1	0.619239	1.51045	4.63437	7	31	0.00252434	0.225806	v_1447,v_1448,v_1449,v_1655,v_1656,v_1657,v_173,v_215,v_216,v_217,v_218,v_219,v_220,v_221,v_2291,v_2292,v_2293,v_2294,v_2692,v_2693,v_429,v_430,v_431,v_432,v_433,v_434,v_435,v_436,v_437,v_438,v_439	IL1B,IRAK2,NFKBIA,PRKCE,RIPK2,TGFB1,TLR4
GO Biological Process	GO:0002675	positive regulation of acute inflammatory response	313	7.20573e-10	9.29756e-06	2.97047e-08	4.03414	7.18864	29	0.00244678	0.00987066	2420	0.0970406	1	0.517403	1.73422	4.03639	7	27	0.00252434	0.259259	v_107,v_1183,v_1184,v_1185,v_1186,v_1187,v_1188,v_1189,v_1190,v_1191,v_1192,v_1193,v_1194,v_1326,v_1327,v_215,v_216,v_217,v_218,v_219,v_220,v_221,v_2647,v_32,v_791,v_792,v_793,v_794,v_795	IL1B,IL6,OSMR,PIK3CG,PTGER3,PTGS2,TNFRSF11A
GO Biological Process	GO:1902668	negative regulation of axon guidance	314	8.38807e-10	1.08231e-05	3.44685e-08	3.78722	8.18542	31	0.00278605	0.0105514	598	0.0013534	1	0.0292021	4.01349	1.49496	6	10	0.00216372	0.6	v_1278,v_1279,v_1280,v_1281,v_1282,v_1823,v_1824,v_1825,v_1826,v_1827,v_1828,v_1829,v_1830,v_1994,v_1995,v_1996,v_1997,v_1998,v_479,v_480,v_481,v_482,v_483,v_632,v_633,v_634,v_635,v_750,v_751,v_752,v_753	NRP1,PTPRO,SEMA3A,SEMA5A,SLIT2,WNT5A
GO Biological Process	GO:0048333	mesodermal cell differentiation	315	8.72182e-10	1.12538e-05	3.57263e-08	3.06869	13.3607	41	0.00454757	0.0139551	2299	0.0819817	1	0.460118	1.80092	3.88689	7	26	0.00252434	0.269231	v_1209,v_1210,v_1211,v_1212,v_1213,v_1214,v_1577,v_1578,v_1579,v_1580,v_1581,v_1823,v_1824,v_1825,v_1826,v_1827,v_1828,v_2087,v_2088,v_2089,v_2090,v_2091,v_2092,v_2093,v_2094,v_2095,v_2552,v_2553,v_2554,v_2767,v_2768,v_2769,v_2770,v_2771,v_2772,v_808,v_809,v_810,v_811,v_812,v_813	EYA2,HMGA2,INHBA,ITGA2,ITGB1,KDM6B,KLF4
GO Biological Process	GO:1903017	positive regulation of exo-alpha-sialidase activity	316	8.86551e-10	1.14392e-05	3.61999e-08	63.7459	0.0941236	6	3.20366e-05	0.00204221	2953	0.149496	1	0.653216	6.68914	0.149496	1	1	0.00036062	1	v_2329,v_2330,v_2331,v_2332,v_2333,v_2334	SERPINA6
GO Biological Process	GO:0009887	animal organ morphogenesis	317	8.97761e-10	1.15838e-05	3.6542e-08	1.3118	356.762	468	0.12143	0.159292	28	1.00732e-10	1.29975e-06	4.64196e-08	1.53827	128.716	198	861	0.0714028	0.229965	v_1024,v_1025,v_1026,v_1027,v_1028,v_1029,v_1045,v_1063,v_1064,v_1065,v_1066,v_1067,v_1083,v_1097,v_1098,v_1100,v_1101,v_1102,v_1103,v_1104,v_1105,v_1107,v_1108,v_1109,v_1110,v_1121,v_1122,v_114,v_115,v_1156,v_116,v_1178,v_1179,v_1180,v_1181,v_1182,v_1183,v_1184,v_1185,v_1186,v_1187,v_1188,v_1189,v_1190,v_1191,v_1192,v_1193,v_1194,v_1209,v_1210,v_1211,v_1212,v_1213,v_1214,v_1215,v_1239,v_1240,v_1…	ABR,ACTC1,ADAMTS1,ADAMTS5,AHI1,ALDH1A3,ALX1,ANKRD11,ARG1,ARID2,ASXL1,AXIN2,BARX2,BGLAP,BHLHE41,BMP1,BMP10,BMP5,BMPR1B,BMPR2,BRAF,CAV1,CDH2,CEBPB,CHD7,CHSY1,CITED2,CLIC5,COL18A1,COL1A2,COL27A1,COL3A1,COL5A2,COL8A1,CRIP1,CSGALNACT1,CSRNP1,CTGF,CUL3,CYP26B1,CYR61,DAG1,DDR1,DIO3,DLC1,DLX2,DLX6,EDN1,EFNB2,EGF,EGFR,EGLN1,ELN,ENG,EXOC4,FAM20C,FAT4,FBN1,FEM1B,FGF10,FGF2,FGF7,FGFR1,FHL1,FHL2,FJX1,FLRT2,FM…
GO Biological Process	GO:0051092	positive regulation of NF-kappaB transcription factor activity	318	9.58536e-10	1.2368e-05	3.8893e-08	2.11419	38.3125	81	0.0130403	0.0275698	339	0.000112355	1	0.00427645	1.82869	20.7799	38	139	0.0137036	0.273381	v_1118,v_1261,v_1354,v_1447,v_1448,v_1449,v_1655,v_1656,v_1657,v_1659,v_167,v_1739,v_1740,v_1741,v_1862,v_1950,v_2014,v_2145,v_215,v_216,v_217,v_218,v_219,v_2198,v_2199,v_220,v_221,v_2230,v_2279,v_2280,v_2281,v_2288,v_2289,v_2290,v_2291,v_2292,v_2293,v_2294,v_2308,v_2359,v_2360,v_2361,v_2380,v_2575,v_2647,v_2658,v_2692,v_2693,v_27,v_2777,v_2850,v_2897,v_32,v_345,v_346,v_347,v_39,v_429,v_430,v_431…	ALK,BCL10,CAMK2A,CAPN3,CD36,CFLAR,CLOCK,CTH,ERC1,GREM1,ICAM1,IL1B,IRAK2,KRAS,MTPN,NFKB1,NFKBIA,PRKCH,PRKCI,PRKCQ,PRKD1,PSMA6,RIPK2,RIPK4,ROR1,TAB2,TAB3,TGFB1,TLR4,TMEM189-UBE2V1,TNFRSF11A,TRAF1,TRIM13,TRIM22,TRIM37,UBC,UBE2N,WNT5A
GO Biological Process	GO:0042307	positive regulation of protein import into nucleus	319	1.06238e-09	1.37079e-05	4.29714e-08	2.14427	36.376	78	0.0123812	0.0265487	362	0.000160165	1	0.00570885	1.97944	14.6506	29	98	0.010458	0.295918	v_107,v_1183,v_1184,v_1185,v_1186,v_1187,v_1188,v_1189,v_1190,v_1191,v_1192,v_1193,v_1194,v_12,v_1212,v_1213,v_1214,v_1215,v_1239,v_1240,v_1241,v_1242,v_1243,v_1375,v_1491,v_15,v_1522,v_1523,v_1564,v_1655,v_1656,v_1657,v_1809,v_1810,v_2097,v_215,v_216,v_217,v_218,v_219,v_2192,v_220,v_221,v_2250,v_2251,v_2317,v_2359,v_2360,v_2361,v_2419,v_2420,v_2421,v_2422,v_2423,v_2424,v_2425,v_2426,v_26,v_2640,…	BAMBI,DAB2,DDX58,DMAP1,ECT2,EFCAB7,EGF,EGFR,ERBB4,F2R,GLI3,GREM1,IFNG,IL1B,IL6,IPO5,JAK2,PIK3R1,PTGS2,SEMA5A,SHH,SMAD3,SMAD4,SPPL3,TGFB1,TGFB3,TGFBR1,TLR4,ZC3H12A
GO Biological Process	GO:0043281	regulation of cysteine-type endopeptidase activity involved in apoptotic process	320	1.07164e-09	1.38274e-05	4.32107e-08	1.88854	56.6576	107	0.0192844	0.0364193	1215	0.0164539	1	0.174736	1.38396	30.3477	42	203	0.015146	0.206897	v_1064,v_1065,v_1066,v_1067,v_107,v_1088,v_1089,v_1090,v_1091,v_1092,v_1183,v_1184,v_1185,v_1186,v_1187,v_1188,v_1189,v_1190,v_1191,v_1192,v_1193,v_1194,v_1195,v_1257,v_1265,v_1266,v_1267,v_1268,v_1269,v_1270,v_1271,v_1272,v_1273,v_1274,v_1275,v_1276,v_1277,v_1376,v_1386,v_1387,v_1410,v_1411,v_1491,v_1577,v_1578,v_1579,v_1580,v_1581,v_1623,v_1624,v_1625,v_1626,v_1880,v_1881,v_1900,v_1920,v_1938,v…	ADORA2A,BCL10,BCL2L10,BID,BIRC2,BIRC3,BLID,CCK,CD44,CTGF,CYCS,CYR61,DAP,DLC1,DNAJB6,F2R,FADD,HGF,HIP1,IFT57,IL6,JAK2,KLF4,MAP3K5,MDM2,NGF,NKX3-1,NOL3,PMAIP1,PML,PTGS2,RFFL,RPS27L,SH3RF1,SMAD3,SNCA,THBS1,TNFAIP8,TNFRSF6B,TNFSF15,TP63,VEGFA
GO Biological Process	GO:0032916	positive regulation of transforming growth factor beta3 production	321	1.09246e-09	1.4096e-05	4.39128e-08	11.688	1.02669	12	0.000349453	0.00408441	1324	0.0223422	1	0.217735	6.68914	0.298992	2	2	0.000721241	1	v_2419,v_2420,v_2421,v_2422,v_2423,v_2424,v_2425,v_2426,v_358,v_359,v_360,v_361	CREB1,SMAD3
GO Biological Process	GO:2000377	regulation of reactive oxygen species metabolic process	322	1.14092e-09	1.47213e-05	4.57183e-08	2.03391	43.2665	88	0.0147265	0.0299523	785	0.00389767	1	0.0640658	1.54686	23.9194	37	160	0.0133429	0.23125	v_1029,v_107,v_1144,v_1183,v_1184,v_1185,v_1186,v_1187,v_1188,v_1189,v_1190,v_1191,v_1192,v_1193,v_1194,v_12,v_1216,v_1239,v_1240,v_1241,v_1242,v_1243,v_1261,v_1335,v_137,v_1491,v_1554,v_1555,v_1556,v_1577,v_1578,v_1579,v_1580,v_1581,v_1655,v_1656,v_1657,v_1908,v_1920,v_2097,v_215,v_216,v_217,v_218,v_219,v_220,v_221,v_2217,v_2218,v_2304,v_2305,v_2306,v_2307,v_2308,v_2327,v_2377,v_2378,v_2379,v_24…	AGXT2,ATG5,BIRC2,CAV1,CD36,CFLAR,DDAH1,DHFR,EDN1,EGFR,FBLN5,FOXO1,GCH1,HDAC4,HIF1A,ICAM1,IFNG,IL1B,IL6,JAK2,KLF4,PARK2,PID1,PRCP,PTGS2,PTX3,SMAD3,SNCA,STAT3,STK17A,SYK,TGFB1,TGFBR2,THBS1,TLR4,TLR5,ZC3H12A
GO Biological Process	GO:0042493	response to drug	323	1.18361e-09	1.52721e-05	4.7282e-08	1.55625	129.157	201	0.0439609	0.0684139	348	0.000133658	1	0.00495574	1.45704	60.3964	88	404	0.0317346	0.217822	v_1004,v_1005,v_1029,v_1036,v_1037,v_1038,v_1045,v_1063,v_107,v_1138,v_1139,v_1140,v_1161,v_1162,v_1183,v_1184,v_1185,v_1186,v_1187,v_1188,v_1189,v_1190,v_1191,v_1192,v_1193,v_1194,v_1209,v_1210,v_1211,v_1212,v_1213,v_1214,v_1227,v_1239,v_1240,v_1241,v_1242,v_1243,v_1262,v_1263,v_1264,v_1265,v_1266,v_1267,v_1268,v_1269,v_1270,v_1271,v_130,v_1309,v_131,v_132,v_1355,v_1356,v_1357,v_1367,v_1381,v_13…	ABCA1,ABCC9,ABCD3,ACTC1,ADA,ADCY1,ADORA2A,ANXA1,APEX1,ARG1,ATG5,BCHE,BGLAP,BRAF,CCND1,CD38,CDKN1B,CENPF,CLDN1,COL18A1,CREB1,DAD1,DUSP6,EDN1,EGFR,ENG,FOS,FOSB,FOSL1,FYN,GATA4,GNA12,HDAC2,HDAC4,HMGCS1,HTR1B,HTR2A,ICAM1,IFNG,IL1B,IL6,INHBA,ITGA2,JUN,JUND,MAP2K6,MCM7,MDM2,MEF2C,NFATC2,NKX3-1,NNMT,NPC1,OR13F1,OXTR,PARP4,PDE2A,PDE3A,PDE4B,PPARGC1A,PPM1E,PPP1R12A,PRNP,PTGS2,PTN,PTPRM,QDPR,RAP2A,S100A10,…
GO Biological Process	GO:0072540	T-helper 17 cell lineage commitment	324	1.24906e-09	1.61167e-05	4.97428e-08	10.1147	1.28526	13	0.000437461	0.00442478	3868	0.222316	1	0.74161	2.22972	0.896976	2	6	0.000721241	0.333333	v_1183,v_1184,v_1185,v_1186,v_1187,v_1188,v_1189,v_1190,v_1191,v_1192,v_1193,v_1194,v_2573	IL6,STAT3
GO Biological Process	GO:0045596	negative regulation of cell differentiation	325	1.24975e-09	1.61255e-05	4.9617e-08	1.37729	254.121	350	0.0864946	0.119129	92	1.83249e-08	0.000236446	2.57007e-06	1.54285	96.5744	149	646	0.0537324	0.23065	v_101,v_1045,v_1064,v_1129,v_1178,v_1179,v_1180,v_1181,v_1182,v_1183,v_1184,v_1185,v_1186,v_1187,v_1188,v_1189,v_1190,v_1191,v_1192,v_1193,v_1194,v_1208,v_1209,v_1210,v_1211,v_1212,v_1213,v_1214,v_1215,v_123,v_1239,v_1240,v_1241,v_1242,v_1243,v_1278,v_1279,v_1280,v_1281,v_1282,v_1284,v_1285,v_1286,v_1287,v_1288,v_1289,v_1290,v_1291,v_1292,v_1293,v_1294,v_1295,v_1296,v_1297,v_1298,v_1315,v_1316,v_…	ABCA1,ACTN4,ADAMTS12,ANXA1,AP1AR,ASAP1,ASXL1,AXIN2,BDNF,BHLHE41,BMP5,BRINP1,CAPN3,CAV1,CCND1,CCRN4L,CDK13,CDK6,CFLAR,COL3A1,COL5A2,CORO1C,CRMP1,CTLA4,DIXDC1,DKK1,DLX2,DNM3,DUSP10,DYNLT1,EFNB2,EGFR,ENPP1,EPHA4,ERBB4,ESRRB,FAM60A,FBN1,FBXO7,FGF10,FKBP4,FOXG1,FOXO1,FRS2,FRZB,GBP1,GDF10,GFI1,GLI3,GPR68,GREM1,GRHL2,GSK3B,HDAC2,HDAC4,HIST1H4A,HLX,ID1,IFNG,IL6,INHBA,INSIG1,IRF1,IRX3,ITGB1,ITGB1BP1,ITM2C…
GO Biological Process	GO:1903829	positive regulation of cellular protein localization	326	1.3059e-09	1.68501e-05	5.16874e-08	1.59018	115.71	184	0.0393839	0.0626276	648	0.00186966	1	0.0372288	1.36479	59.3499	81	397	0.0292102	0.20403	v_1004,v_1036,v_1037,v_1038,v_107,v_1130,v_1131,v_1144,v_1183,v_1184,v_1185,v_1186,v_1187,v_1188,v_1189,v_1190,v_1191,v_1192,v_1193,v_1194,v_12,v_1212,v_1213,v_1214,v_1215,v_1239,v_1240,v_1241,v_1242,v_1243,v_127,v_1355,v_1356,v_1357,v_1375,v_138,v_139,v_1395,v_1396,v_1397,v_1398,v_1399,v_1400,v_1418,v_1458,v_1459,v_1460,v_1491,v_15,v_1522,v_1523,v_154,v_155,v_156,v_1564,v_1602,v_1603,v_1604,v_16…	ABCA12,ABLIM3,ARIH2,BAMBI,BID,C2CD5,CCT2,CCT8,DAB2,DDX58,DMAP1,DPH6,ECT2,EFCAB7,EGF,EGFR,EPHA3,ERBB4,EZR,F2R,FYN,GLI3,GPSM2,GREM1,GSK3B,HHAT,HNMT,IFNG,IL1B,IL6,IPO5,IQGAP1,ITGB1,ITGB1BP1,JAK2,KIAA0947,KIAA1199,KIF5B,LIF,LRP1,MDM2,MESDC2,NRG1,PARK2,PIK3R1,PLAGL2,PMAIP1,PPP3CC,PRKCE,PRKCH,PRKCI,PRNP,PSMB7,PTGS2,PTN,RDX,RTN4,SEMA5A,SH3GLB1,SHH,SMAD3,SMAD4,SORL1,SPPL3,SPTBN1,SSH1,STARD7,TGFB1,TGFB3,T…
GO Biological Process	GO:1902041	regulation of extrinsic apoptotic signaling pathway via death domain receptors	327	1.30702e-09	1.68645e-05	5.15733e-08	2.80983	16.3711	46	0.00557219	0.0156569	347	0.000130988	1	0.00487073	2.34707	8.52127	20	57	0.0072124	0.350877	v_1093,v_1094,v_1095,v_1096,v_1097,v_1098,v_1265,v_1266,v_1267,v_1268,v_1269,v_1270,v_1271,v_1272,v_1273,v_1274,v_1275,v_1276,v_1277,v_128,v_129,v_1900,v_21,v_2377,v_2378,v_2379,v_2427,v_2569,v_2570,v_2646,v_2658,v_2735,v_2880,v_314,v_345,v_346,v_347,v_377,v_396,v_575,v_576,v_675,v_676,v_677,v_678,v_980	ATF3,BCL2L1,BMP5,BMPR1B,CFLAR,FADD,FAF1,FEM1B,HGF,ICAM1,NF1,PMAIP1,RFFL,SKIL,SP100,THBS1,TIMP3,TMBIM1,TNFAIP3,ZSWIM2
GO Biological Process	GO:0007596	blood coagulation	328	1.33313e-09	1.72014e-05	5.24433e-08	1.74275	76.8901	134	0.0261709	0.0456093	1642	0.0373448	1	0.293459	1.25835	45.2973	57	303	0.0205554	0.188119	v_1036,v_1037,v_1038,v_1045,v_1161,v_1162,v_1168,v_1183,v_1184,v_1185,v_1186,v_1187,v_1188,v_1189,v_1190,v_1191,v_1192,v_1193,v_1194,v_1261,v_1299,v_1300,v_1301,v_1302,v_1312,v_1313,v_1326,v_1327,v_1355,v_1356,v_1357,v_1358,v_1359,v_1360,v_1361,v_1375,v_1381,v_1382,v_1383,v_1458,v_1459,v_1460,v_1464,v_1491,v_1554,v_1555,v_1556,v_158,v_173,v_1739,v_1740,v_1741,v_1890,v_1908,v_1939,v_1940,v_1941,v_…	ACTG1,ADORA2A,ANO6,ANXA5,AXL,CAPZA1,CBX5,CD36,CD9,COL1A2,COL3A1,DGKB,DGKD,DGKH,DGKI,DOCK9,EHD1,F2R,F2RL2,FYN,GATA4,GNA12,GNA15,HDAC2,IL6,IRF1,IRF2,ITGA2,ITPR2,ITPR3,JAK2,LAT,MYL12A,PDGFC,PIK3CG,PIK3R1,PLSCR1,PRCP,PRKCA,PRKCE,PRKCH,PRKCQ,PROC,RAD51B,RHOB,SERPINA1,SERPINE2,SH2B2,SHH,SLC7A11,STXBP3,SYK,TFPI,UBASH3B,VWF,YWHAZ,ZFPM2
GO Biological Process	GO:0046635	positive regulation of alpha-beta T cell activation	329	1.33774e-09	1.72608e-05	5.24646e-08	2.64048	19.3146	51	0.00657407	0.0173587	645	0.00185389	1	0.0370864	2.14053	7.4748	16	50	0.00576992	0.32	v_1083,v_1183,v_1184,v_1185,v_1186,v_1187,v_1188,v_1189,v_1190,v_1191,v_1192,v_1193,v_1194,v_1212,v_1213,v_1214,v_1215,v_134,v_1375,v_1447,v_1448,v_1449,v_1528,v_1529,v_1530,v_1531,v_1544,v_1545,v_1554,v_1555,v_1556,v_1739,v_1740,v_1741,v_2097,v_2571,v_2761,v_2762,v_350,v_457,v_458,v_459,v_460,v_917,v_918,v_919,v_920,v_921,v_922,v_923,v_924	ADA,ANXA1,CD28,CD83,GLI3,HLX,IFNG,IL6,MYB,PRKCQ,RARA,RIPK2,SHB,SHH,SYK,TGFBR2
GO Biological Process	GO:0050817	coagulation	330	1.41849e-09	1.83028e-05	5.5463e-08	1.74094	76.9699	134	0.0261981	0.0456093	1704	0.0417006	1	0.315765	1.2501	45.5963	57	305	0.0205554	0.186885	v_1036,v_1037,v_1038,v_1045,v_1161,v_1162,v_1168,v_1183,v_1184,v_1185,v_1186,v_1187,v_1188,v_1189,v_1190,v_1191,v_1192,v_1193,v_1194,v_1261,v_1299,v_1300,v_1301,v_1302,v_1312,v_1313,v_1326,v_1327,v_1355,v_1356,v_1357,v_1358,v_1359,v_1360,v_1361,v_1375,v_1381,v_1382,v_1383,v_1458,v_1459,v_1460,v_1464,v_1491,v_1554,v_1555,v_1556,v_158,v_173,v_1739,v_1740,v_1741,v_1890,v_1908,v_1939,v_1940,v_1941,v_…	ACTG1,ADORA2A,ANO6,ANXA5,AXL,CAPZA1,CBX5,CD36,CD9,COL1A2,COL3A1,DGKB,DGKD,DGKH,DGKI,DOCK9,EHD1,F2R,F2RL2,FYN,GATA4,GNA12,GNA15,HDAC2,IL6,IRF1,IRF2,ITGA2,ITPR2,ITPR3,JAK2,LAT,MYL12A,PDGFC,PIK3CG,PIK3R1,PLSCR1,PRCP,PRKCA,PRKCE,PRKCH,PRKCQ,PROC,RAD51B,RHOB,SERPINA1,SERPINE2,SH2B2,SHH,SLC7A11,STXBP3,SYK,TFPI,UBASH3B,VWF,YWHAZ,ZFPM2
GO Biological Process	GO:2000116	regulation of cysteine-type endopeptidase activity	331	1.42594e-09	1.83989e-05	5.55858e-08	1.83658	62.0718	114	0.0211273	0.0388019	1439	0.0239088	1	0.214382	1.33204	34.5336	46	231	0.0165885	0.199134	v_1064,v_1065,v_1066,v_1067,v_107,v_1088,v_1089,v_1090,v_1091,v_1092,v_1097,v_1098,v_1183,v_1184,v_1185,v_1186,v_1187,v_1188,v_1189,v_1190,v_1191,v_1192,v_1193,v_1194,v_1195,v_1257,v_1265,v_1266,v_1267,v_1268,v_1269,v_1270,v_1271,v_1272,v_1273,v_1274,v_1275,v_1276,v_1277,v_1376,v_1386,v_1387,v_1410,v_1411,v_1447,v_1448,v_1449,v_1491,v_1577,v_1578,v_1579,v_1580,v_1581,v_1623,v_1624,v_1625,v_1626,v…	ADORA2A,BCL10,BCL2L10,BID,BIRC2,BIRC3,BLID,CARD18,CAST,CCK,CD44,CTGF,CYCS,CYR61,DAP,DLC1,DNAJB6,F2R,FADD,HGF,HIP1,IFT57,IL6,JAK2,KLF4,MAP3K5,MDM2,NGF,NKX3-1,NOL3,PERP,PMAIP1,PML,PTGS2,RFFL,RIPK2,RPS27L,SH3RF1,SMAD3,SNCA,THBS1,TNFAIP8,TNFRSF6B,TNFSF15,TP63,VEGFA
GO Biological Process	GO:0044403	symbiosis, encompassing mutualism through parasitism	332	1.48727e-09	1.91903e-05	5.78021e-08	1.50327	152.335	229	0.0518498	0.0779442	1039	0.0114274	1	0.141913	1.2118	103.152	125	690	0.0450775	0.181159	v_1029,v_1088,v_1089,v_1090,v_1091,v_1092,v_1129,v_1144,v_1155,v_12,v_1207,v_1208,v_1239,v_1240,v_1241,v_1242,v_1243,v_1254,v_1255,v_1257,v_1330,v_1331,v_1332,v_1333,v_1334,v_1335,v_1353,v_1362,v_1363,v_1364,v_1369,v_1384,v_1385,v_1456,v_1497,v_1498,v_1499,v_1501,v_1508,v_1522,v_1523,v_1524,v_153,v_1554,v_1555,v_1556,v_160,v_1661,v_1662,v_1689,v_1770,v_1771,v_1772,v_1773,v_1799,v_1800,v_1801,v_18…	ABI1,ABI2,ACKR3,ANPEP,ANXA2,ATF7IP,ATG5,ATG7,AXL,AZI2,BCL2L1,BIN1,C9,CAV1,CAV2,CBX5,CDK13,CENPA,CFLAR,CHMP1B,CHMP4B,CHMP6,CLDN1,CREB1,CRTC3,CTSB,CUL5,CXADR,DAG1,DDX58,DPP4,DYNLT1,EEA1,EFNB2,EGFR,EIF3F,EIF4A2,EIF4H,FADD,FN1,GADD45GIP1,GAPDH,GFI1,GTF2E1,HIPK2,HMGA2,HTR2A,ICAM1,IFIH1,IPO5,ITGA2,ITGB1,ITGB6,JUN,KLC1,KPNA3,KPNA4,KRT7,LDLR,MAP3K5,MBL2,MDFIC,MDM2,MET,MORC3,MPDZ,NCKAP1,NDC1,NEDD4,NEDD4L,…
GO Biological Process	GO:0070294	renal sodium ion absorption	333	1.52486e-09	1.96753e-05	5.9085e-08	9.94523	1.30716	13	0.000444915	0.00442478	6005	0.476784	1	1	1.67229	0.597984	1	4	0.00036062	0.25	v_1070,v_1071,v_1072,v_1073,v_1074,v_1075,v_1076,v_1077,v_1078,v_1079,v_1080,v_1081,v_1082	SGK1
GO Biological Process	GO:0007169	transmembrane receptor protein tyrosine kinase signaling pathway	334	1.59113e-09	2.05303e-05	6.1468e-08	1.4535	182.318	265	0.0620552	0.0901974	121	1.82573e-07	0.00235573	1.94689e-05	1.56777	76.5419	120	512	0.0432744	0.234375	v_1036,v_1037,v_1038,v_1064,v_1065,v_1066,v_1067,v_1083,v_110,v_1138,v_1156,v_1227,v_1238,v_1239,v_1240,v_1241,v_1242,v_1243,v_1265,v_1266,v_1267,v_1268,v_1269,v_1270,v_1271,v_1272,v_1273,v_1274,v_1275,v_1276,v_1277,v_1312,v_1313,v_1314,v_1332,v_1333,v_1334,v_1335,v_1381,v_1382,v_1383,v_1388,v_1391,v_1418,v_1419,v_1420,v_1435,v_1439,v_1440,v_1441,v_1442,v_1443,v_1453,v_1470,v_1482,v_1483,v_1491,v…	ABI1,ABL1,ACTG1,AHI1,ALK,ARHGEF28,ARHGEF7,ATP6V1B2,ATP6V1G3,AXL,BAIAP2,BCAR1,BDKRB2,BDNF,BLK,BMPR2,C2CD5,CAV2,CBLB,CD3EAP,COL4A2,CRIM1,CSPG4,CSRNP1,CTGF,CUL5,DDIT4,DDR1,DGKD,EFNB1,EFNB2,EGF,EGFR,EPHA3,EPHA4,EPHA5,EPS8,ERBB4,FAM83A,FAT4,FGF10,FGF12,FGF2,FGF20,FGF5,FGF7,FGFBP1,FGFR1,FLRT2,FOXC1,FOXO1,FRS2,FYN,GRB10,GREM1,GRIN2B,HGF,HNRNPH1,IGF2R,IGFBP1,IQGAP1,IRS1,IRS2,JAK2,KRAS,MET,MUSK,MYL12A,NCK…
GO Biological Process	GO:1904591	positive regulation of protein import	335	1.62445e-09	2.09602e-05	6.25678e-08	2.12309	36.7389	78	0.0125047	0.0265487	395	0.000235442	1	0.0076909	1.93985	14.9496	29	100	0.010458	0.29	v_107,v_1183,v_1184,v_1185,v_1186,v_1187,v_1188,v_1189,v_1190,v_1191,v_1192,v_1193,v_1194,v_12,v_1212,v_1213,v_1214,v_1215,v_1239,v_1240,v_1241,v_1242,v_1243,v_1375,v_1491,v_15,v_1522,v_1523,v_1564,v_1655,v_1656,v_1657,v_1809,v_1810,v_2097,v_215,v_216,v_217,v_218,v_219,v_2192,v_220,v_221,v_2250,v_2251,v_2317,v_2359,v_2360,v_2361,v_2419,v_2420,v_2421,v_2422,v_2423,v_2424,v_2425,v_2426,v_26,v_2640,…	BAMBI,DAB2,DDX58,DMAP1,ECT2,EFCAB7,EGF,EGFR,ERBB4,F2R,GLI3,GREM1,IFNG,IL1B,IL6,IPO5,JAK2,PIK3R1,PTGS2,SEMA5A,SHH,SMAD3,SMAD4,SPPL3,TGFB1,TGFB3,TGFBR1,TLR4,ZC3H12A
GO Biological Process	GO:0030730	sequestering of triglyceride	336	1.64023e-09	2.11638e-05	6.29876e-08	19.5964	0.459267	9	0.00015632	0.00306331	1054	0.0118564	1	0.145145	5.01686	0.597984	3	4	0.00108186	0.75	v_1064,v_215,v_216,v_217,v_218,v_219,v_220,v_221,v_2757	ENPP1,FITM2,IL1B
GO Biological Process	GO:0071214	cellular response to abiotic stimulus	337	1.66257e-09	2.14522e-05	6.36563e-08	1.76185	72.6508	128	0.024728	0.0435671	760	0.00336957	1	0.0572074	1.41595	40.9619	58	274	0.020916	0.211679	v_1054,v_1055,v_1056,v_1057,v_107,v_1113,v_1237,v_1239,v_1240,v_1241,v_1242,v_1243,v_1354,v_1355,v_1356,v_1357,v_137,v_1422,v_1423,v_1424,v_1425,v_1426,v_1431,v_1432,v_1454,v_1455,v_149,v_1562,v_1563,v_158,v_1655,v_1656,v_1657,v_1671,v_1672,v_1736,v_1884,v_1900,v_1904,v_1905,v_1957,v_1958,v_1963,v_1964,v_1974,v_1975,v_2056,v_2057,v_2058,v_2059,v_2060,v_2061,v_2062,v_2098,v_2099,v_215,v_216,v_2165…	ADSS,BCL10,BCL2L1,CAB39,CAPN3,CCND2,CLOCK,CRIP1,CRY1,CUL4B,DAG1,ECT2,EGFR,ENG,FADD,FIGNL1,GPR68,GRM1,HABP4,HDAC4,IL1B,IRF1,ITGA2,MAP2K4,MAP3K2,MDM2,MME,MTPN,NEDD4,NET1,NFKB1,PDE2A,PIK3R1,PTGER4,PTGS2,PTN,PTPRK,RAD1,RHBDD1,RHOB,SLC12A6,SLC38A2,SNAI2,SOX9,SPIDR,STK39,TANK,TGFB1,TLR4,TLR5,TNFRSF1A,TNKS1BP1,TP63,TSPYL5,XPA,XRCC5,YBX3,ZFP36L1
GO Biological Process	GO:0000393	spliceosomal conformational changes to generate catalytic conformation	338	1.70033e-09	2.19394e-05	6.49094e-08	11.229	1.06866	12	0.000363737	0.00408441	6603	0.55502	1	1	1.33783	0.74748	1	5	0.00036062	0.2	v_1743,v_1744,v_1745,v_1746,v_1747,v_1748,v_1749,v_1750,v_1751,v_1752,v_1753,v_1754	PRPF18
GO Biological Process	GO:0032965	regulation of collagen biosynthetic process	339	1.78191e-09	2.2992e-05	6.78231e-08	3.49044	9.45438	33	0.00321797	0.0112321	616	0.00147636	1	0.0309245	2.50843	4.78387	12	32	0.00432744	0.375	v_1045,v_1064,v_1065,v_1066,v_1067,v_1083,v_1183,v_1184,v_1185,v_1186,v_1187,v_1188,v_1189,v_1190,v_1191,v_1192,v_1193,v_1194,v_1671,v_1672,v_2219,v_2317,v_2648,v_2692,v_2693,v_808,v_809,v_810,v_811,v_812,v_813,v_838,v_956	CTGF,ENG,F2R,HDAC2,IL6,ITGA2,MYB,PPARD,RGCC,SERPINB7,TGFB1,TGFB3
GO Biological Process	GO:0044419	interspecies interaction between organisms	340	1.79452e-09	2.31547e-05	6.8102e-08	1.49985	152.682	229	0.051968	0.0779442	1112	0.0124834	1	0.144851	1.2083	103.451	125	692	0.0450775	0.180636	v_1029,v_1088,v_1089,v_1090,v_1091,v_1092,v_1129,v_1144,v_1155,v_12,v_1207,v_1208,v_1239,v_1240,v_1241,v_1242,v_1243,v_1254,v_1255,v_1257,v_1330,v_1331,v_1332,v_1333,v_1334,v_1335,v_1353,v_1362,v_1363,v_1364,v_1369,v_1384,v_1385,v_1456,v_1497,v_1498,v_1499,v_1501,v_1508,v_1522,v_1523,v_1524,v_153,v_1554,v_1555,v_1556,v_160,v_1661,v_1662,v_1689,v_1770,v_1771,v_1772,v_1773,v_1799,v_1800,v_1801,v_18…	ABI1,ABI2,ACKR3,ANPEP,ANXA2,ATF7IP,ATG5,ATG7,AXL,AZI2,BCL2L1,BIN1,C9,CAV1,CAV2,CBX5,CDK13,CENPA,CFLAR,CHMP1B,CHMP4B,CHMP6,CLDN1,CREB1,CRTC3,CTSB,CUL5,CXADR,DAG1,DDX58,DPP4,DYNLT1,EEA1,EFNB2,EGFR,EIF3F,EIF4A2,EIF4H,FADD,FN1,GADD45GIP1,GAPDH,GFI1,GTF2E1,HIPK2,HMGA2,HTR2A,ICAM1,IFIH1,IPO5,ITGA2,ITGB1,ITGB6,JUN,KLC1,KPNA3,KPNA4,KRT7,LDLR,MAP3K5,MBL2,MDFIC,MDM2,MET,MORC3,MPDZ,NCKAP1,NDC1,NEDD4,NEDD4L,…
GO Biological Process	GO:0033273	response to vitamin	341	1.80204e-09	2.32518e-05	6.8187e-08	2.32037	27.5818	64	0.00938795	0.0217835	417	0.00028798	1	0.00891079	1.99906	13.0061	26	87	0.00937613	0.298851	v_1063,v_107,v_1239,v_1240,v_1241,v_1242,v_1243,v_1355,v_1356,v_1357,v_1381,v_1382,v_1383,v_1412,v_1413,v_1414,v_1415,v_1416,v_1627,v_1628,v_1629,v_1899,v_2098,v_2099,v_2138,v_2139,v_2140,v_2141,v_2142,v_2143,v_2213,v_2214,v_2215,v_2216,v_2571,v_2692,v_2693,v_2761,v_2762,v_2843,v_2844,v_2845,v_2895,v_574,v_701,v_806,v_808,v_809,v_810,v_811,v_812,v_813,v_885,v_886,v_887,v_897,v_898,v_899,v_90,v_95…	ADA,ARG1,ATP2B1,BCHE,BGLAP,CCND1,EGFR,GATA4,HLCS,HMGCS1,IL15,ITGA2,MDM2,PHEX,PIM1,POSTN,PPARD,PTGS2,PTN,RARA,SPARC,STC1,STC2,TGFB1,TNC,TPCN2
GO Biological Process	GO:0009790	embryo development	342	1.90982e-09	2.46424e-05	7.20539e-08	1.30919	349.07	457	0.118812	0.155548	100	3.68245e-08	0.000475146	4.75146e-06	1.43972	135.443	195	906	0.0703209	0.215232	v_1020,v_1024,v_1025,v_1026,v_1027,v_1028,v_1029,v_1045,v_1050,v_1053,v_1083,v_1100,v_1101,v_1102,v_1103,v_1104,v_1105,v_1121,v_1122,v_114,v_115,v_1156,v_116,v_1161,v_1162,v_1178,v_1179,v_1180,v_1181,v_1182,v_1207,v_1208,v_1209,v_1210,v_1211,v_1212,v_1213,v_1214,v_1215,v_1238,v_1239,v_1240,v_1241,v_1242,v_1243,v_125,v_1262,v_1263,v_1264,v_1265,v_1266,v_1267,v_1268,v_1269,v_1270,v_1271,v_1278,v_12…	ABI1,ABL1,ABR,ACSL4,ADA,AFF3,AHI1,AKIRIN2,ALDH1A3,ALX1,ANKRD11,APBA3,ARFRP1,ARID2,AXIN2,BASP1,BCL10,BCL2L1,BMP5,BMPR2,C2orf49,C2orf61,CACNA1C,CCNB2,CEBPB,CELF1,CHD7,CITED2,CLIC5,CNOT2,COBL,COL4A2,COL6A1,COL8A1,CSF2,CUL3,CYP26B1,CYR61,DAD1,DKK1,DLC1,DLX2,DLX6,DNAJB6,DUSP1,DUSP2,DUSP4,DUSP5,DYNC2H1,E2F7,EDN1,EDNRA,EFNB1,EGF,EGFR,EGLN1,ENG,ENSG00000091436,EOMES,EPAS1,ERBB4,ETS2,EXOC4,EXT1,EYA2,FBN1,…
GO Biological Process	GO:0051345	positive regulation of hydrolase activity	343	1.9292e-09	2.48924e-05	7.25726e-08	1.3997	225.048	315	0.0765989	0.107216	256	2.23482e-05	0.288359	0.0011264	1.37499	107.637	148	720	0.0533718	0.205556	v_1020,v_103,v_1058,v_1059,v_1060,v_1061,v_1064,v_1065,v_1066,v_1067,v_108,v_1088,v_1089,v_109,v_1090,v_1091,v_1092,v_1097,v_1098,v_1171,v_1172,v_1173,v_1174,v_1175,v_1176,v_1177,v_1195,v_1224,v_123,v_1239,v_1240,v_1241,v_1242,v_1243,v_1257,v_1259,v_1260,v_1283,v_1314,v_1332,v_1333,v_1334,v_1335,v_1376,v_1386,v_1387,v_1410,v_1411,v_1419,v_1420,v_1439,v_1440,v_1447,v_1448,v_1449,v_1479,v_1491,v_15…	ABR,AGAP1,AKAP6,AKIRIN2,ALDH1A1,ANTXR1,ARHGAP12,ARHGAP15,ARHGAP17,ARHGAP18,ARHGAP21,ARHGAP24,ARHGAP26,ARHGAP29,ARHGAP32,ARHGAP5,ARHGEF12,ARHGEF7,ASAP1,ASAP2,AXIN2,BCL10,BCL2L10,BID,BLID,CAMK2B,CAV1,CAV2,CCK,CDC42EP3,CDC42EP4,CORO1C,CTGF,CYCS,CYR61,DAP,DEPDC5,DLC1,DNAJB4,DNAJB6,DNAJC1,DNAJC10,DNM1L,DOCK10,DOCK9,ECT2,EDNRA,EGFR,EIF5,EPHA4,ERN1,EVI5,F2R,FADD,FAM13A,FGF10,FGF2,FGFR1,FN1,GAPVD1,GNA15,…
GO Biological Process	GO:0097421	liver regeneration	344	1.93233e-09	2.49328e-05	7.24792e-08	3.65267	8.48693	31	0.00288868	0.0105514	2104	0.0674835	1	0.41385	1.72007	5.23236	9	35	0.00324558	0.257143	v_1212,v_1213,v_1214,v_1215,v_1239,v_1240,v_1241,v_1242,v_1243,v_1899,v_2291,v_2292,v_2293,v_2294,v_2692,v_2693,v_2778,v_2779,v_2780,v_2781,v_2782,v_2783,v_2784,v_442,v_604,v_605,v_606,v_607,v_608,v_609,v_949	CCND1,CEBPB,CLDN1,CSNK2B,EGFR,GLI3,NFKBIA,RPL32,TGFB1
GO Biological Process	GO:1903202	negative regulation of oxidative stress-induced cell death	345	1.94692e-09	2.51211e-05	7.28149e-08	2.9356	14.3071	42	0.00486968	0.0142954	886	0.00658961	1	0.0959659	2.07045	6.27883	13	42	0.00468806	0.309524	v_1051,v_1052,v_1069,v_1132,v_1133,v_1134,v_1135,v_1136,v_1144,v_1265,v_1266,v_1267,v_1268,v_1269,v_1270,v_1271,v_1272,v_1273,v_1274,v_1275,v_1276,v_1277,v_1335,v_1464,v_1585,v_1586,v_1587,v_1588,v_1589,v_1590,v_1591,v_1592,v_1593,v_1594,v_1595,v_1596,v_2308,v_2451,v_2521,v_2880,v_440,v_441	ATG7,FBXO7,HGF,HIF1A,MET,NCOA7,NOL3,OXR1,PARK2,PDE8A,SOD2,TXN,VNN1
GO Biological Process	GO:0031099	regeneration	346	1.963e-09	2.53285e-05	7.32038e-08	1.89255	54.4239	103	0.0185241	0.0350579	441	0.000384664	1	0.0112547	1.71629	22.7234	39	152	0.0140642	0.256579	v_1138,v_1212,v_1213,v_1214,v_1215,v_1227,v_1239,v_1240,v_1241,v_1242,v_1243,v_1265,v_1266,v_1267,v_1268,v_1269,v_1270,v_1271,v_1272,v_1273,v_1274,v_1275,v_1276,v_1277,v_1354,v_1454,v_1455,v_1456,v_1491,v_1544,v_1545,v_1560,v_1561,v_1627,v_1628,v_1629,v_1671,v_1672,v_1843,v_1899,v_1933,v_1934,v_1935,v_2122,v_2123,v_2124,v_2125,v_2126,v_2127,v_2213,v_2214,v_2215,v_2216,v_2291,v_2292,v_2293,v_2294,…	ANXA1,AXL,CCND1,CEBPB,CFLAR,CLDN1,CPQ,CSNK2B,CXCL12,DAG1,DHFR,EGFR,ERBB4,FGF10,FPGS,GAP43,GLI3,HGF,IGF2R,IGFBP1,JAK2,JUN,MATN2,MTPN,MYF6,NFKBIA,NINJ1,NNMT,PKM,POSTN,PRPS2,RPL32,RTN4RL1,TEC,TGFB1,TGFBR2,TGFBR3,TM4SF4,TNC
GO Biological Process	GO:0034620	cellular response to unfolded protein	347	2.0548e-09	2.65131e-05	7.64066e-08	2.45216	23.2448	57	0.00791177	0.019401	1638	0.0366326	1	0.288566	1.42556	18.2385	26	122	0.00937613	0.213115	v_1144,v_1227,v_128,v_129,v_1329,v_1358,v_1359,v_1360,v_1361,v_1565,v_186,v_187,v_1899,v_2080,v_2097,v_2224,v_2225,v_2226,v_2550,v_2574,v_2581,v_2587,v_2588,v_2715,v_2779,v_2780,v_2781,v_2782,v_2783,v_2784,v_2785,v_32,v_392,v_429,v_430,v_431,v_432,v_433,v_434,v_435,v_436,v_437,v_438,v_439,v_539,v_654,v_655,v_656,v_657,v_86,v_88,v_89,v_897,v_898,v_899,v_92,v_93	ATF3,CCND1,CREB3L2,CTDSP2,CTH,DERL2,DNAJB9,ERN1,GFPT1,GOSR2,HDGF,IFNG,IGFBP1,IL8,LMNA,PARK2,PDIA5,PPP1R15A,PTPN1,RHBDD1,SEC61B,SERP2,SHC1,STC2,TATDN2,WIPI1
GO Biological Process	GO:0003096	renal sodium ion transport	348	2.07211e-09	2.67364e-05	7.68288e-08	9.68975	1.34162	13	0.000456645	0.00442478	6603	0.55502	1	1	1.33783	0.74748	1	5	0.00036062	0.2	v_1070,v_1071,v_1072,v_1073,v_1074,v_1075,v_1076,v_1077,v_1078,v_1079,v_1080,v_1081,v_1082	SGK1
GO Biological Process	GO:0002683	negative regulation of immune system process	349	2.13364e-09	2.75303e-05	7.88835e-08	1.59089	112.515	179	0.0382965	0.0609258	1163	0.0149876	1	0.166281	1.27094	59.7984	76	400	0.0274071	0.19	v_1024,v_1025,v_1026,v_1027,v_1028,v_1029,v_1063,v_1093,v_1094,v_1095,v_1096,v_1097,v_1098,v_111,v_112,v_113,v_1130,v_1131,v_114,v_115,v_1159,v_116,v_12,v_1209,v_1210,v_1211,v_1212,v_1213,v_1214,v_1215,v_1284,v_1285,v_1286,v_1287,v_1288,v_1289,v_1290,v_1291,v_1292,v_1293,v_1294,v_1295,v_1296,v_1297,v_1298,v_1315,v_1316,v_1317,v_1318,v_134,v_135,v_136,v_1375,v_1427,v_1428,v_1493,v_1494,v_1533,v_15…	ABR,ADA,ADORA2A,ANXA1,ARG1,AXL,BCL10,BMP5,BPI,CACTIN,CDK6,CEBPB,CNR2,COL3A1,CTLA4,CXCL12,DUSP10,EZR,FADD,FAM19A3,FBN1,FBXO7,GBP1,GLI3,GPR68,GREM1,HIST1H4A,HLX,IL1RL1,IL33,IL7R,INHBA,IRF1,KITLG,KLF13,LDLR,LEO1,LPXN,LRRC17,MAD1L1,MAFB,MARCH7,MEIS1,MEIS2,NF1,NFKBIA,PAWR,PDCD1LG2,PIK3R1,PRDM1,PRKDC,PRNP,PTGER4,PTPRC,RARA,RHBDD3,RIOK3,SAMSN1,SDC4,SHH,SLIT2,SMAD7,SOX9,TGFB1,TGFB3,THBS1,THOC1,TJP2,TLR4,…
GO Biological Process	GO:0045188	regulation of circadian sleep/wake cycle, non-REM sleep	350	2.17082e-09	2.80101e-05	8.00289e-08	8.6282	1.62259	14	0.000552276	0.00476515	4993	0.341224	1	0.881797	1.67229	1.19597	2	8	0.000721241	0.25	v_1183,v_1184,v_1185,v_1186,v_1187,v_1188,v_1189,v_1190,v_1191,v_1192,v_1193,v_1194,v_2761,v_2762	ADA,IL6
GO Biological Process	GO:0007599	hemostasis	351	2.19016e-09	2.82597e-05	8.05119e-08	1.72829	77.5335	134	0.0263899	0.0456093	1828	0.0489497	1	0.345513	1.23793	46.0448	57	308	0.0205554	0.185065	v_1036,v_1037,v_1038,v_1045,v_1161,v_1162,v_1168,v_1183,v_1184,v_1185,v_1186,v_1187,v_1188,v_1189,v_1190,v_1191,v_1192,v_1193,v_1194,v_1261,v_1299,v_1300,v_1301,v_1302,v_1312,v_1313,v_1326,v_1327,v_1355,v_1356,v_1357,v_1358,v_1359,v_1360,v_1361,v_1375,v_1381,v_1382,v_1383,v_1458,v_1459,v_1460,v_1464,v_1491,v_1554,v_1555,v_1556,v_158,v_173,v_1739,v_1740,v_1741,v_1890,v_1908,v_1939,v_1940,v_1941,v_…	ACTG1,ADORA2A,ANO6,ANXA5,AXL,CAPZA1,CBX5,CD36,CD9,COL1A2,COL3A1,DGKB,DGKD,DGKH,DGKI,DOCK9,EHD1,F2R,F2RL2,FYN,GATA4,GNA12,GNA15,HDAC2,IL6,IRF1,IRF2,ITGA2,ITPR2,ITPR3,JAK2,LAT,MYL12A,PDGFC,PIK3CG,PIK3R1,PLSCR1,PRCP,PRKCA,PRKCE,PRKCH,PRKCQ,PROC,RAD51B,RHOB,SERPINA1,SERPINE2,SH2B2,SHH,SLC7A11,STXBP3,SYK,TFPI,UBASH3B,VWF,YWHAZ,ZFPM2
GO Biological Process	GO:0031100	animal organ regeneration	352	2.27328e-09	2.93321e-05	8.33298e-08	2.38117	25.1977	60	0.00857648	0.0204221	1561	0.0315085	1	0.260445	1.54992	12.2587	19	82	0.00685178	0.231707	v_1138,v_1212,v_1213,v_1214,v_1215,v_1239,v_1240,v_1241,v_1242,v_1243,v_1265,v_1266,v_1267,v_1268,v_1269,v_1270,v_1271,v_1272,v_1273,v_1274,v_1275,v_1276,v_1277,v_1671,v_1672,v_1843,v_1899,v_1933,v_1934,v_1935,v_2291,v_2292,v_2293,v_2294,v_2433,v_2689,v_2690,v_2692,v_2693,v_2778,v_2779,v_2780,v_2781,v_2782,v_2783,v_2784,v_2889,v_442,v_457,v_458,v_459,v_460,v_49,v_604,v_605,v_606,v_607,v_608,v_609…	AXL,CCND1,CEBPB,CLDN1,CSNK2B,CXCL12,EGFR,FPGS,GLI3,HGF,IGF2R,NFKBIA,NNMT,PKM,PRPS2,RPL32,TGFB1,TGFBR2,TGFBR3
GO Biological Process	GO:0001780	neutrophil homeostasis	353	2.27593e-09	2.93663e-05	8.31906e-08	4.93995	4.45349	22	0.00151582	0.00748809	598	0.0013534	1	0.0292021	4.01349	1.49496	6	10	0.00216372	0.6	v_1183,v_1184,v_1185,v_1186,v_1187,v_1188,v_1189,v_1190,v_1191,v_1192,v_1193,v_1194,v_1544,v_1545,v_2097,v_2194,v_2689,v_2690,v_28,v_29,v_30,v_31	ANXA1,AXL,HCAR2,IFNG,IL6,PDE4B
GO Biological Process	GO:0043372	positive regulation of CD4-positive, alpha-beta T cell differentiation	354	2.41317e-09	3.11371e-05	8.79579e-08	3.4465	9.57492	33	0.00325899	0.0112321	1004	0.0103184	1	0.132607	2.31547	3.88689	9	26	0.00324558	0.346154	v_1083,v_1183,v_1184,v_1185,v_1186,v_1187,v_1188,v_1189,v_1190,v_1191,v_1192,v_1193,v_1194,v_134,v_1447,v_1448,v_1449,v_1528,v_1529,v_1530,v_1531,v_1544,v_1545,v_2097,v_2571,v_917,v_918,v_919,v_920,v_921,v_922,v_923,v_924	ANXA1,CD83,HLX,IFNG,IL6,MYB,RARA,RIPK2,SHB
GO Biological Process	GO:0009894	regulation of catabolic process	355	2.4729e-09	3.19079e-05	8.98813e-08	1.494	153.28	229	0.0521715	0.0779442	228	1.21491e-05	0.156759	0.000687541	1.44533	83.7177	121	560	0.0436351	0.216071	v_1036,v_1037,v_1038,v_1093,v_1094,v_1095,v_1096,v_1097,v_1098,v_1130,v_1131,v_1144,v_1155,v_1161,v_1162,v_1178,v_1179,v_118,v_1180,v_1181,v_1182,v_12,v_121,v_1239,v_1240,v_1241,v_1242,v_1243,v_1257,v_1283,v_1305,v_1326,v_1327,v_1335,v_1353,v_1375,v_1379,v_1380,v_141,v_1418,v_142,v_1429,v_1430,v_1435,v_1458,v_1459,v_1462,v_1463,v_1475,v_1482,v_1483,v_1494,v_153,v_1557,v_1558,v_157,v_1576,v_1661,v…	AGO2,ANAPC15,ANKIB1,ANXA2,ARIH1,ARIH2,ASB9,ATG7,AZIN1,BANP,CAV1,CDC16,CDKN1B,CIDEA,CLEC16A,COMMD1,CRTC3,CTSC,CUL4B,DAB2,DDIT4,DERL2,EGF,EGFR,EGLN1,EPHA4,ESRRB,EZR,FAF1,FAP,FOXO1,FYN,GNA12,GSK3B,HCAR2,HDAC4,HIF1A,HTR2A,IFNG,IL1B,IL33,IRS1,IRS2,ITGB1,LDLR,LRP1,MAD2L1,MDM2,MDM4,METTL20,MTMR2,NANOS3,NDC1,NEDD4,NEDD4L,NRG1,NUP205,ODC1,PABPC1,PARK2,PDCL3,PFKFB3,PHKG2,PIK3CG,PKD1,PKP1,PLK2,PML,POM121C,P…
GO Biological Process	GO:0006469	negative regulation of protein kinase activity	356	2.51859e-09	3.24974e-05	9.12849e-08	1.69758	83.0596	141	0.0282708	0.0479918	613	0.00145428	1	0.030611	1.48348	37.075	55	248	0.0198341	0.221774	v_1012,v_1013,v_109,v_1093,v_1094,v_1095,v_1096,v_1097,v_1098,v_111,v_112,v_113,v_114,v_115,v_116,v_1183,v_1184,v_1185,v_1186,v_1187,v_1188,v_1189,v_1190,v_1191,v_1192,v_1193,v_1194,v_1335,v_134,v_135,v_136,v_1417,v_1439,v_1440,v_1512,v_1513,v_1514,v_1515,v_1516,v_1517,v_1518,v_1521,v_1528,v_1529,v_1530,v_1531,v_154,v_155,v_156,v_1618,v_1677,v_1678,v_1679,v_1858,v_1938,v_1939,v_1940,v_1941,v_1942…	ABL1,ADORA2A,CAV1,CBLB,CDKN1B,CDKN2A,CDKN2B,CDKN2C,CHMP6,CORO1C,DUSP1,DUSP10,DUSP16,DUSP2,DUSP4,DUSP5,DUSP6,FBXO7,FLRT2,GADD45B,GPRC5A,IBTK,IL1B,IL6,ITGB1BP1,LRP6,LRRC19,LRTM1,LRTM2,MBIP,MYOCD,NF1,NF2,NR2F2,PKIG,PPM1E,PREX2,PTPN1,PTPRC,RGS2,RGS3,RGS4,RPTOR,RTN4RL1,SHB,SOCS1,SOCS3,SORL1,SPRED1,SPRY1,SPRY2,TAOK3,TNFAIP3,UBASH3B,WARS
GO Biological Process	GO:0071033	nuclear retention of pre-mRNA at the site of transcription	357	2.53591e-09	3.27209e-05	9.16552e-08	10.8285	1.10819	12	0.000377191	0.00408441	6603	0.55502	1	1	1.33783	0.74748	1	5	0.00036062	0.2	v_1743,v_1744,v_1745,v_1746,v_1747,v_1748,v_1749,v_1750,v_1751,v_1752,v_1753,v_1754	PRPF18
GO Biological Process	GO:0048146	positive regulation of fibroblast proliferation	358	2.62783e-09	3.39068e-05	9.47118e-08	2.55797	20.3286	52	0.0069192	0.0176991	771	0.00359854	1	0.0602231	2.01937	7.92328	16	53	0.00576992	0.301887	v_1083,v_1156,v_1239,v_1240,v_1241,v_1242,v_1243,v_1284,v_1285,v_1286,v_1287,v_1288,v_1289,v_1290,v_1291,v_1292,v_1293,v_1294,v_1295,v_1296,v_1297,v_1298,v_1336,v_1337,v_1427,v_1428,v_163,v_164,v_165,v_166,v_1855,v_2412,v_2413,v_2438,v_25,v_2692,v_2693,v_373,v_479,v_480,v_481,v_482,v_483,v_707,v_708,v_709,v_710,v_711,v_712,v_713,v_714,v_807	ANXA2,CDK6,EGFR,FGF10,FN1,FOSL2,JUN,MYB,PDGFA,PDGFC,PML,PRKDC,TGFB1,WNT2,WNT5A,ZMIZ1
GO Biological Process	GO:0002576	platelet degranulation	359	2.67351e-09	3.44963e-05	9.609e-08	2.12192	35.8167	76	0.0121908	0.0258679	1388	0.0226167	1	0.210248	1.46325	19.1355	28	128	0.0100974	0.21875	v_1156,v_1261,v_1265,v_1266,v_1267,v_1268,v_1269,v_1270,v_1271,v_1272,v_1273,v_1274,v_1275,v_1276,v_1277,v_1283,v_1554,v_1555,v_1556,v_1562,v_1619,v_1620,v_1621,v_1960,v_1961,v_1962,v_2317,v_2329,v_2330,v_2331,v_2332,v_2333,v_2334,v_2335,v_2336,v_2377,v_2378,v_2379,v_2649,v_2683,v_2684,v_2685,v_2692,v_2693,v_2880,v_2920,v_2934,v_373,v_404,v_405,v_471,v_472,v_688,v_692,v_693,v_724,v_725,v_726,v_72…	ACTN4,ANXA5,APOOL,CD36,CD9,CLEC3B,EGF,FN1,HABP4,HGF,KRIT1,LAMP2,LHFPL2,ORM1,PDGFA,SEPP1,SERPINA1,SPARC,SPP2,SYK,TGFB1,TGFB3,THBS1,TIMP3,TMX3,VEGFA,VEGFC,VWF
GO Biological Process	GO:0051249	regulation of lymphocyte activation	360	2.69714e-09	3.48011e-05	9.66699e-08	1.55517	124.102	193	0.0422404	0.0656909	560	0.000994102	1	0.0229052	1.388	59.7984	83	400	0.0299315	0.2075	v_1024,v_1025,v_1026,v_1027,v_1028,v_1029,v_1036,v_1037,v_1038,v_1063,v_1069,v_1083,v_1093,v_1094,v_1095,v_1096,v_1097,v_1098,v_111,v_112,v_113,v_114,v_115,v_1159,v_116,v_1169,v_1170,v_1171,v_1172,v_1173,v_1174,v_1175,v_1176,v_1177,v_1183,v_1184,v_1185,v_1186,v_1187,v_1188,v_1189,v_1190,v_1191,v_1192,v_1193,v_1194,v_120,v_1209,v_1210,v_1211,v_1212,v_1213,v_1214,v_1215,v_1335,v_134,v_135,v_136,v_1…	ABL1,ADA,ADORA2A,AHR,ANXA1,ARG1,AXL,BCL10,BRAF,CAMK4,CAV1,CD28,CD38,CD47,CD83,CEBPB,CTLA4,CYP26B1,DPP4,DUSP10,EFNB1,EFNB2,FADD,FBXO7,FGF10,FYN,GLI3,HLX,ICOS,ICOSLG,IFNG,IL15,IL1B,IL1RL2,IL5,IL6,IL7,IL7R,INHBA,IRF1,IRS2,LAT,MAD1L1,MARCH7,MEF2C,MLH1,MMP14,MYB,NFATC2,PAWR,PDCD1LG2,PIK3R1,PPP2R3C,PRDM1,PRKCQ,PRNP,PTPRC,RARA,RASGRP1,RHBDD3,RIPK2,RUNX1,SAMSN1,SDC4,SHB,SHH,SLC39A10,SMAD7,SOCS1,SOX13,SYK…
GO Biological Process	GO:0048870	cell motility	361	2.72802e-09	3.51996e-05	9.75058e-08	1.32123	321.671	425	0.109486	0.144656	191	4.34343e-06	0.0560433	0.00029342	1.36151	135.144	184	904	0.0663541	0.20354	v_1032,v_1036,v_1037,v_1038,v_1054,v_1055,v_1056,v_1057,v_1064,v_1065,v_1066,v_1067,v_1093,v_1094,v_1095,v_111,v_112,v_113,v_114,v_115,v_1157,v_1158,v_116,v_1178,v_1179,v_1180,v_1181,v_1182,v_1183,v_1184,v_1185,v_1186,v_1187,v_1188,v_1189,v_119,v_1190,v_1191,v_1192,v_1193,v_1194,v_1205,v_1212,v_1213,v_1214,v_1215,v_1225,v_1226,v_123,v_1230,v_1231,v_1232,v_1233,v_1234,v_1239,v_1240,v_1241,v_1242,v…	ABI2,ABL1,ADAMTS12,ALX1,ANLN,ANO6,ANXA1,ARC,ASUN,AXL,BAMBI,BARHL2,BCAR1,BDKRB1,BLK,C12orf55,CAP1,CAV1,CCK,CCKAR,CD44,CD47,CDH13,CDH2,CNR2,COL1A2,CORO1C,CSPG4,CTGF,CTTN,CUL3,CXADR,CXCL12,CXCL2,CYR61,DBH,DDIT4,DDR1,DIXDC1,DNAH3,DNAH5,DNAH7,DNER,DPP4,DST,EDN2,EFNB1,EFNB2,EGFR,ENG,EPHA3,EPHA4,EPS8,ERBB4,ETS1,FAP,FAT1,FGF10,FGF2,FGFR1,FMNL3,FN1,FOXC1,FOXE1,FOXG1,FYN,GLI3,GOLPH3,GPC1,GPM6A,GREM1,GYPC,H…
GO Biological Process	GO:0071404	cellular response to low-density lipoprotein particle stimulus	362	2.80569e-09	3.62017e-05	1.00005e-07	4.4832	5.35332	24	0.0018221	0.00816882	672	0.00215416	1	0.0413619	3.34457	2.09294	7	14	0.00252434	0.5	v_1261,v_1554,v_1555,v_1556,v_1823,v_1824,v_1825,v_1826,v_1827,v_1828,v_1960,v_1961,v_1962,v_2529,v_2530,v_2531,v_2532,v_2533,v_2534,v_2628,v_2629,v_2630,v_2659,v_2660	CD36,CD9,CDH13,ITGB1,LDLR,NPC1,SYK
GO Biological Process	GO:0051607	defense response to virus	363	2.87383e-09	3.70811e-05	1.02152e-07	2.29152	27.9291	64	0.00950616	0.0217835	1110	0.0122852	1	0.142808	1.43609	26.4608	38	177	0.0137036	0.214689	v_111,v_112,v_113,v_114,v_115,v_116,v_1183,v_1184,v_1185,v_1186,v_1187,v_1188,v_1189,v_1190,v_1191,v_1192,v_1193,v_1194,v_1198,v_12,v_1342,v_1392,v_1393,v_146,v_147,v_1494,v_1510,v_1511,v_1522,v_1523,v_1689,v_1853,v_1862,v_1900,v_2009,v_2097,v_2275,v_2438,v_2457,v_2458,v_2627,v_2646,v_2673,v_2696,v_2717,v_2758,v_2759,v_2760,v_2831,v_2832,v_2833,v_2848,v_2849,v_290,v_2912,v_326,v_440,v_441,v_45,v_…	ABCC9,ATG7,DDIT4,DDX58,EXOSC5,FADD,GBP1,IFIH1,IFNAR1,IFNAR2,IFNE,IFNG,IL33,IL6,IRF1,IRF2,IRF5,IRF9,ISG20,KCNJ8,LSM14A,LYST,MX1,NT5C3A,PLSCR1,PMAIP1,PML,POLR3D,PQBP1,PTPRC,RIOK3,SERINC3,SETD2,STAT1,TRIM22,ZC3H12A,ZMYND11,ZNF175
GO Biological Process	GO:0048010	vascular endothelial growth factor receptor signaling pathway	364	2.91353e-09	3.75932e-05	1.03278e-07	2.3264	26.6506	62	0.00907101	0.0211028	641	0.00181295	1	0.0364937	1.92427	10.9132	21	73	0.00757303	0.287671	v_1036,v_1037,v_1038,v_1439,v_1440,v_1441,v_1442,v_1443,v_1482,v_1483,v_1528,v_1529,v_1530,v_1531,v_1799,v_1800,v_1801,v_1823,v_1824,v_1825,v_1826,v_1827,v_1828,v_1829,v_1830,v_2191,v_2279,v_2280,v_2281,v_2526,v_2527,v_2528,v_2605,v_2606,v_2607,v_2623,v_2689,v_2690,v_311,v_312,v_313,v_348,v_353,v_354,v_355,v_356,v_5,v_724,v_725,v_726,v_727,v_728,v_729,v_730,v_731,v_732,v_733,v_734,v_833,v_901,v_9…	ABI1,ACTG1,AXL,BAIAP2,BCAR1,BMPR2,FOXC1,FYN,NCKAP1,NRP1,NRP2,PIK3R1,PRKD1,PTK2,PXN,ROCK1,SHB,SULF1,VEGFA,VEGFC,WASF2
GO Biological Process	GO:0033157	regulation of intracellular protein transport	365	2.96631e-09	3.82744e-05	1.04861e-07	1.59293	109.86	175	0.0373928	0.0595643	562	0.00101856	1	0.0233852	1.40256	55.6125	78	372	0.0281284	0.209677	v_1004,v_1036,v_1037,v_1038,v_107,v_1144,v_1183,v_1184,v_1185,v_1186,v_1187,v_1188,v_1189,v_1190,v_1191,v_1192,v_1193,v_1194,v_12,v_1212,v_1213,v_1214,v_1215,v_1239,v_1240,v_1241,v_1242,v_1243,v_1261,v_127,v_1330,v_1331,v_1375,v_1418,v_1431,v_1432,v_1491,v_15,v_1522,v_1523,v_154,v_155,v_156,v_1564,v_1585,v_1586,v_1587,v_1588,v_1589,v_1590,v_1591,v_1592,v_1593,v_1594,v_1595,v_1596,v_1602,v_1603,v_…	ABLIM3,ARIH2,AXIN2,BAMBI,C2CD5,CD36,DAB2,DDX58,DERL2,DMAP1,DPH6,DYRK2,ECT2,EFCAB7,EGF,EGFR,ERBB4,F2R,FAF1,FBXW11,FYN,GCC2,GLI3,GREM1,GSK3B,HHAT,HNMT,IFNG,IL1B,IL6,IPO5,ITGB1BP1,JAK2,KIAA0947,KIAA1199,KIF5B,MDFIC,MDM2,NF1,NFKBIA,NOL3,NRG1,PARK2,PDE2A,PIK3R1,PKD1,PKIG,PLAGL2,PRDX1,PRNP,PSMB7,PTGS2,PTPN1,PYDC2,RAB23,SEMA5A,SH3GLB1,SHH,SMAD3,SMAD4,SNAI2,SORL1,SP100,SPPL3,SREBF1,STARD7,TGFB1,TGFB3,TGF…
GO Biological Process	GO:0048514	blood vessel morphogenesis	366	3.06883e-09	3.95971e-05	1.08189e-07	1.47709	161.128	238	0.0548427	0.0810075	11	8.88423e-14	1.14633e-09	1.04212e-10	1.99782	56.061	112	375	0.0403895	0.298667	v_1024,v_1025,v_1026,v_1027,v_1028,v_1029,v_1053,v_1064,v_1065,v_1066,v_1067,v_107,v_1144,v_1156,v_1199,v_12,v_1200,v_1201,v_1202,v_1203,v_1278,v_1279,v_1283,v_1322,v_1326,v_1327,v_1335,v_1375,v_1401,v_1402,v_1403,v_1404,v_1405,v_1406,v_1407,v_1408,v_1409,v_1419,v_1420,v_1436,v_1464,v_1466,v_1467,v_1468,v_1469,v_1482,v_1483,v_1528,v_1529,v_1530,v_1531,v_154,v_155,v_1554,v_1555,v_1556,v_156,v_1564…	ACKR3,ADIPOR2,ANPEP,ANXA2,APOLD1,ARHGAP24,ARID2,BMPER,BMPR2,CALCRL,CAV1,CCBE1,CDH13,CDH2,CHD7,COL15A1,COL18A1,COL3A1,COL4A2,COL8A1,CSPG4,CTGF,CYR61,DAG1,E2F7,EDN1,EDNRA,EFNB2,EGF,ELK3,ENG,EPAS1,EPGN,ERAP1,ETS1,FAM105B,FAP,FGF10,FGF2,FGFR1,FMNL3,FN1,FOXC1,FZD8,GJA5,GREM1,HAS2,HEG1,HIF1A,ID1,IL8,ITGB1,ITGB1BP1,JAG1,JUN,KRIT1,LOXL2,LRP1,MEIS1,MMP14,MYOCD,NEDD4,NF1,NR2F2,NRP1,NRP2,PDCL3,PDGFA,PIK3CG,…
GO Biological Process	GO:0045091	regulation of single stranded viral RNA replication via double stranded DNA intermediate	367	3.16554e-09	4.0845e-05	1.11294e-07	9.34638	1.39091	13	0.000473421	0.00442478	5677	0.398793	1	0.9064	1.48648	1.34546	2	9	0.000721241	0.222222	v_2087,v_2088,v_2089,v_2090,v_2091,v_2092,v_2093,v_2094,v_2095,v_654,v_655,v_656,v_657	HMGA2,IL8
GO Biological Process	GO:0016337	single organismal cell-cell adhesion	368	3.30095e-09	4.25922e-05	1.1574e-07	1.54889	125.251	194	0.0426313	0.0660313	633	0.00163323	1	0.0332916	1.38971	53.968	75	361	0.0270465	0.207756	v_1017,v_1018,v_1019,v_1029,v_1036,v_1037,v_1038,v_1054,v_1097,v_1098,v_111,v_112,v_113,v_1130,v_1131,v_114,v_115,v_116,v_1183,v_1184,v_1185,v_1186,v_1187,v_1188,v_1189,v_1190,v_1191,v_1192,v_1193,v_1194,v_1212,v_1213,v_1214,v_1215,v_1284,v_1285,v_1286,v_1287,v_1288,v_1289,v_1290,v_1291,v_1292,v_1293,v_1294,v_1295,v_1296,v_1297,v_1298,v_1326,v_1327,v_1367,v_1375,v_1376,v_1427,v_1428,v_1436,v_1445…	ABL1,ACTG1,ADA,ANXA1,APBB1IP,ATG5,AZI2,BMP5,BRAF,CD28,CD44,CDH2,CDK6,CHD7,CXADR,CYP26B1,CYR61,DNAJB6,DPP4,EOMES,EZR,FADD,FOXP1,FYN,FZD8,GLDN,GLI3,GOLPH3,ICAM1,ICOSLG,IFNAR1,IFNE,IFNG,IL15,IL1B,IL6,IL7,IL7R,IRF1,ITGB1,KIFC3,LAT,MAFB,MYL12A,NCAM2,NEDD4,NT5E,PERP,PIK3CG,PPAP2B,PRKDC,PRLR,PTGER4,PTPRC,RIPK2,ROCK1,RUNX2,SELPLG,SEMA4A,SHH,SLC7A11,SMAD3,STAT3,STK10,STXBP3,SYK,TGFB1,TGFBR2,THEMIS,TNFSF8,…
GO Biological Process	GO:0002064	epithelial cell development	369	3.35258e-09	4.32583e-05	1.17231e-07	1.75819	70.527	124	0.0240051	0.0422056	269	3.04954e-05	0.393482	0.00146276	1.79651	26.1618	47	175	0.0169491	0.268571	v_1024,v_1025,v_1026,v_1027,v_1028,v_1029,v_1130,v_1131,v_1259,v_1260,v_1284,v_1285,v_1286,v_1287,v_1288,v_1289,v_1290,v_1291,v_1292,v_1293,v_1294,v_1295,v_1296,v_1297,v_1298,v_1335,v_1412,v_1413,v_1414,v_1415,v_1416,v_1419,v_1420,v_1461,v_1487,v_1488,v_1489,v_1490,v_1533,v_1542,v_1543,v_163,v_164,v_165,v_166,v_1671,v_1672,v_1680,v_1681,v_1682,v_1683,v_1684,v_1685,v_1770,v_1771,v_1772,v_1773,v_19…	ADAMTSL4,BMP5,CDK6,CLDN1,CLIC5,COL18A1,ENG,EZR,FEM1B,FGFR1,FLNB,FNDC3A,FOSL2,FRMD6,FRS2,GRHL2,HEG1,HIF1A,ICAM1,ID1,IQGAP1,JAG1,MAGI2,MET,PALLD,PDE2A,PRDM1,RAPGEF1,RAPGEF2,RARA,RARB,RDX,RFX3,ROCK1,SIPA1L3,SLC4A7,SOX8,SOX9,STC1,TFCP2L1,TJP1,TJP2,TMC1,TP63,VIM,WNT5A,WNT7B
GO Biological Process	GO:0014916	regulation of lung blood pressure	370	3.41404e-09	4.40514e-05	1.19058e-07	9.28631	1.39991	13	0.000476484	0.00442478	752	0.00333802	1	0.0572745	6.68914	0.448488	3	3	0.00108186	1	v_2304,v_2305,v_2306,v_2307,v_2419,v_2420,v_2421,v_2422,v_2423,v_2424,v_2425,v_2426,v_348	BMPR2,GCH1,SMAD3
GO Biological Process	GO:2000774	positive regulation of cellular senescence	371	3.56536e-09	4.60038e-05	1.24e-07	5.62681	3.37669	19	0.00114932	0.00646698	1830	0.0493852	1	0.348206	2.67566	1.49496	4	10	0.00144248	0.4	v_1512,v_1513,v_1514,v_1515,v_1516,v_1517,v_2014,v_2087,v_2088,v_2089,v_2090,v_2091,v_2092,v_2093,v_2094,v_2095,v_2117,v_2118,v_2119	CDKN2A,HMGA2,KRAS,PAWR
GO Biological Process	GO:0043507	positive regulation of JUN kinase activity	372	3.72115e-09	4.8014e-05	1.2907e-07	2.3683	24.9123	59	0.00847935	0.0200817	399	0.000239154	1	0.00773384	2.16413	10.1657	22	68	0.00793365	0.323529	v_1088,v_1089,v_1090,v_1091,v_1092,v_1115,v_1116,v_1117,v_1141,v_1330,v_1331,v_1554,v_1555,v_1556,v_1838,v_1839,v_1840,v_1841,v_1842,v_1846,v_2190,v_2298,v_233,v_246,v_247,v_248,v_2483,v_2484,v_2485,v_249,v_250,v_251,v_252,v_253,v_254,v_255,v_2556,v_2557,v_2558,v_2581,v_2647,v_2779,v_2780,v_2781,v_2782,v_2783,v_2784,v_2785,v_2886,v_303,v_379,v_479,v_480,v_481,v_482,v_483,v_916,v_958,v_959	DKK1,EDN1,ENSG00000091436,EPHA4,ERN1,FGD2,FZD8,MAP2K4,MAP3K2,MAP3K4,MAP3K5,MAP4K5,MAPK8IP3,MDFIC,PTPN1,SASH1,SYK,TAOK3,TNFRSF11A,WNT5A,WNT7B,ZEB2
GO Biological Process	GO:0098602	single organism cell adhesion	373	3.75088e-09	4.83976e-05	1.29752e-07	1.52906	132.761	203	0.0451875	0.0690946	532	0.00080515	1	0.0195279	1.40368	57.7054	81	386	0.0292102	0.209845	v_1017,v_1018,v_1019,v_1029,v_1036,v_1037,v_1038,v_1054,v_1097,v_1098,v_111,v_112,v_113,v_1130,v_1131,v_114,v_115,v_116,v_117,v_1183,v_1184,v_1185,v_1186,v_1187,v_1188,v_1189,v_1190,v_1191,v_1192,v_1193,v_1194,v_1212,v_1213,v_1214,v_1215,v_123,v_1284,v_1285,v_1286,v_1287,v_1288,v_1289,v_1290,v_1291,v_1292,v_1293,v_1294,v_1295,v_1296,v_1297,v_1298,v_1326,v_1327,v_1367,v_1375,v_1376,v_1427,v_1428,v…	ABL1,ACTG1,ADA,ANTXR1,ANXA1,APBB1IP,ATG5,AXL,AZI2,BMP5,BRAF,CD28,CD44,CDH2,CDK6,CHD7,CXADR,CYP26B1,CYR61,DNAJB6,DPP4,EOMES,EZR,FADD,FN1,FOXP1,FYN,FZD8,GLDN,GLI3,GOLPH3,ICAM1,ICOSLG,IFNAR1,IFNE,IFNG,IL15,IL1B,IL6,IL7,IL7R,IRF1,ITGB1,KIF14,KIFC3,LAT,MAFB,MYL12A,NCAM2,NEDD4,NRP1,NT5E,PERP,PIK3CG,PPAP2B,PRKDC,PRLR,PTGER4,PTPRC,RIPK2,ROCK1,RUNX2,SELPLG,SEMA4A,SHH,SLC7A11,SMAD3,SRGAP2,STAT3,STK10,STXBP…
GO Biological Process	GO:0032386	regulation of intracellular transport	374	3.80014e-09	4.90331e-05	1.31105e-07	1.49831	147.5	221	0.0502041	0.0752212	462	0.000477206	1	0.0133277	1.36406	76.2429	104	510	0.0375045	0.203922	v_1004,v_1036,v_1037,v_1038,v_107,v_1130,v_1131,v_1144,v_1183,v_1184,v_1185,v_1186,v_1187,v_1188,v_1189,v_1190,v_1191,v_1192,v_1193,v_1194,v_12,v_1212,v_1213,v_1214,v_1215,v_1239,v_1240,v_1241,v_1242,v_1243,v_1250,v_1261,v_127,v_1330,v_1331,v_1367,v_1372,v_1373,v_1374,v_1375,v_1418,v_1431,v_1432,v_1475,v_1491,v_15,v_1521,v_1522,v_1523,v_154,v_155,v_1554,v_1555,v_1556,v_156,v_1564,v_1585,v_1586,v_…	ABLIM3,ANXA2,ARIH2,AXIN2,BAMBI,BRAF,BTBD9,C2CD5,CD36,CRYAA,DAB2,DDX58,DERL2,DMAP1,DNM1L,DPH6,DYNC1H1,DYRK2,ECT2,EFCAB7,EGF,EGFR,ERBB4,EZR,F2R,FAF1,FBXW11,FGF14,FYN,GCC2,GLI3,GREM1,GSK3B,HHAT,HNMT,IFNG,IL1B,IL6,INSIG1,IPO5,ITGB1BP1,JAK2,KHDRBS1,KIAA0947,KIAA1199,KIF5B,MDFIC,MDM2,MTMR2,NEDD4,NF1,NFKBIA,NOL3,NRG1,NUDT4,PARK2,PDE2A,PIK3R1,PKD1,PKIG,PLAA,PLAGL2,PPP1R12A,PRDX1,PRNP,PSMB7,PTGS2,PTPN1,PY…
GO Biological Process	GO:0046637	regulation of alpha-beta T cell differentiation	375	3.85058e-09	4.96841e-05	1.32491e-07	2.47702	21.8004	54	0.00742016	0.0183798	829	0.0053814	1	0.0837591	1.94593	8.22228	16	55	0.00576992	0.290909	v_1024,v_1025,v_1026,v_1027,v_1028,v_1029,v_1083,v_1183,v_1184,v_1185,v_1186,v_1187,v_1188,v_1189,v_1190,v_1191,v_1192,v_1193,v_1194,v_1212,v_1213,v_1214,v_1215,v_134,v_1375,v_1447,v_1448,v_1449,v_1528,v_1529,v_1530,v_1531,v_1544,v_1545,v_1554,v_1555,v_1556,v_2097,v_2571,v_2639,v_2761,v_2762,v_457,v_458,v_459,v_460,v_917,v_918,v_919,v_920,v_921,v_922,v_923,v_924	ADA,ANXA1,CD83,GLI3,HLX,IFNG,IL6,MYB,PRDM1,RARA,RIPK2,SHB,SHH,SMAD7,SYK,TGFBR2
GO Biological Process	GO:0032494	response to peptidoglycan	376	3.96217e-09	5.11239e-05	1.35968e-07	6.86431	2.3309	16	0.000793361	0.00544588	3808	0.219618	1	0.744154	1.82431	1.64446	3	11	0.00108186	0.272727	v_1183,v_1184,v_1185,v_1186,v_1187,v_1188,v_1189,v_1190,v_1191,v_1192,v_1193,v_1194,v_1342,v_1447,v_1448,v_1449	IL6,IRF5,RIPK2
GO Biological Process	GO:0060666	dichotomous subdivision of terminal units involved in salivary gland branching	377	3.99788e-09	5.15846e-05	1.36829e-07	4.39997	5.45458	24	0.00185656	0.00816882	674	0.00219504	1	0.0420216	5.35132	0.74748	4	5	0.00144248	0.8	v_1262,v_1263,v_1264,v_1265,v_1266,v_1267,v_1268,v_1269,v_1270,v_1271,v_1278,v_1279,v_1280,v_1281,v_1282,v_1823,v_1824,v_1825,v_1826,v_1827,v_1828,v_1829,v_1830,v_541	NRP1,PLXNA1,SEMA3A,SEMA3C
GO Biological Process	GO:0016032	viral process	378	4.29045e-09	5.53597e-05	1.46454e-07	1.51744	137.073	208	0.0466551	0.0707965	1080	0.0119128	1	0.142325	1.22205	93.2855	114	624	0.0411107	0.182692	v_1029,v_1088,v_1089,v_1090,v_1091,v_1092,v_1129,v_1144,v_1155,v_12,v_1207,v_1208,v_1239,v_1240,v_1241,v_1242,v_1243,v_1254,v_1255,v_1257,v_1330,v_1331,v_1332,v_1333,v_1334,v_1335,v_1353,v_1362,v_1363,v_1364,v_1369,v_1384,v_1385,v_1456,v_1497,v_1498,v_1499,v_1501,v_1508,v_1522,v_1523,v_1524,v_153,v_1554,v_1555,v_1556,v_160,v_1661,v_1662,v_1689,v_1770,v_1771,v_1772,v_1773,v_1799,v_1800,v_1801,v_18…	ABI1,ABI2,ACKR3,ANPEP,ATF7IP,ATG5,ATG7,AXL,AZI2,BCL2L1,BIN1,CAV1,CAV2,CBX5,CDK13,CENPA,CFLAR,CHMP1B,CHMP4B,CHMP6,CLDN1,CREB1,CRTC3,CTSB,CUL5,CXADR,DAG1,DDX58,DPP4,DYNLT1,EEA1,EFNB2,EGFR,EIF3F,EIF4A2,EIF4H,FADD,GADD45GIP1,GFI1,GTF2E1,HIPK2,HTR2A,ICAM1,IFIH1,IPO5,ITGA2,ITGB1,ITGB6,KLC1,KPNA3,KPNA4,KRT7,LDLR,MAP3K5,MDFIC,MDM2,MORC3,MPDZ,NCKAP1,NDC1,NEDD4,NEDD4L,NFKBIA,NFX1,NPC1,NTRK3,NUP205,PARK2,PC…
GO Biological Process	GO:0045646	regulation of erythrocyte differentiation	379	4.42066e-09	5.70398e-05	1.50501e-07	3.04217	12.4911	38	0.00425155	0.012934	1529	0.0291171	1	0.245715	1.83952	5.97984	11	40	0.00396682	0.275	v_1209,v_1210,v_1211,v_1212,v_1213,v_1214,v_1284,v_1285,v_1286,v_1287,v_1288,v_1289,v_1290,v_1291,v_1292,v_1293,v_1294,v_1295,v_1296,v_1297,v_1298,v_1944,v_2308,v_2311,v_2312,v_2313,v_2314,v_2315,v_2358,v_2573,v_2686,v_2750,v_2751,v_2752,v_2753,v_2754,v_2883,v_326	CDK6,ETS1,HIF1A,INHBA,KLF13,MAFB,RBFOX2,STAT1,STAT3,ZFP36,ZFP36L1
GO Biological Process	GO:0010830	regulation of myotube differentiation	380	4.49708e-09	5.80259e-05	1.527e-07	2.89308	14.1717	41	0.0048236	0.0139551	1120	0.0129475	1	0.149162	1.82431	8.22228	15	55	0.0054093	0.272727	v_1178,v_1179,v_1180,v_1181,v_1182,v_1670,v_1874,v_1890,v_191,v_2018,v_2019,v_2020,v_2021,v_2022,v_2122,v_2123,v_2124,v_2125,v_2126,v_2127,v_2271,v_2556,v_2557,v_2558,v_2786,v_2787,v_2788,v_2789,v_2790,v_2791,v_2792,v_2793,v_2852,v_2853,v_2854,v_345,v_346,v_347,v_417,v_565,v_929	BDNF,BHLHE41,CFLAR,CYP26B1,EHD1,FAM129B,HDAC4,HDAC9,MMP14,MYF6,MYOCD,NFATC2,RBM24,SHOX2,SIK1
GO Biological Process	GO:0043255	regulation of carbohydrate biosynthetic process	381	4.63086e-09	5.9752e-05	1.56829e-07	2.35354	25.0686	59	0.00853253	0.0200817	511	0.00067741	1	0.0171049	1.9578	12.2587	24	82	0.00865489	0.292683	v_1064,v_1183,v_1184,v_1185,v_1186,v_1187,v_1188,v_1189,v_1190,v_1191,v_1192,v_1193,v_1194,v_1352,v_1379,v_1380,v_1466,v_1467,v_1468,v_1469,v_179,v_2097,v_212,v_213,v_2217,v_2218,v_2260,v_2261,v_2318,v_2406,v_2692,v_2693,v_2747,v_2852,v_2853,v_2854,v_287,v_288,v_2886,v_384,v_385,v_386,v_387,v_388,v_389,v_390,v_391,v_462,v_463,v_535,v_536,v_639,v_674,v_680,v_681,v_682,v_683,v_684,v_688	ARPP19,DYRK2,EGF,ENPP1,EPM2AIP1,ESRRB,FOXO1,GCG,GSK3B,HAS2,IL6,IRS1,IRS2,NFKB1,PPARA,PPARGC1A,PPP1R3B,RANBP2,SIK1,SLC35B4,SMEK2,SNCA,SOGA1,TGFB1
GO Biological Process	GO:0042036	negative regulation of cytokine biosynthetic process	382	4.76149e-09	6.14375e-05	1.60831e-07	3.34927	9.85288	33	0.0033536	0.0112321	4024	0.232866	1	0.746686	1.43339	4.18589	6	28	0.00216372	0.214286	v_1183,v_1184,v_1185,v_1186,v_1187,v_1188,v_1189,v_1190,v_1191,v_1192,v_1193,v_1194,v_1209,v_1210,v_1211,v_1212,v_1213,v_1214,v_1577,v_1578,v_1579,v_1580,v_1581,v_2686,v_413,v_414,v_415,v_416,v_680,v_681,v_682,v_683,v_684	ASB1,IL6,INHBA,KLF4,NFKB1,ZFP36
GO Biological Process	GO:0030260	entry into host cell	383	4.89405e-09	6.31479e-05	1.64877e-07	2.37005	24.4721	58	0.0083295	0.0197413	1147	0.0143096	1	0.160973	1.57392	15.2486	24	102	0.00865489	0.235294	v_1129,v_1239,v_1240,v_1241,v_1242,v_1243,v_1332,v_1333,v_1334,v_1335,v_1384,v_1385,v_1823,v_1824,v_1825,v_1826,v_1827,v_1828,v_2167,v_2168,v_2169,v_2198,v_2199,v_2227,v_2229,v_2258,v_2461,v_2628,v_2629,v_2630,v_2658,v_2659,v_2660,v_2689,v_2690,v_2713,v_279,v_280,v_281,v_2815,v_2816,v_282,v_283,v_284,v_287,v_477,v_604,v_605,v_606,v_607,v_608,v_609,v_808,v_809,v_810,v_811,v_812,v_813	ANPEP,AXL,CAV1,CAV2,CLDN1,CTSB,CXADR,DAG1,DPP4,DYNLT1,EFNB2,EGFR,HTR2A,ICAM1,ITGA2,ITGB1,ITGB6,KPNA3,LDLR,MET,NPC1,SELPLG,SLC1A5,UBC
GO Biological Process	GO:0032388	positive regulation of intracellular transport	384	5.05105e-09	6.51737e-05	1.69723e-07	1.6484	90.9976	150	0.0309726	0.0510551	428	0.000337574	1	0.0101769	1.49626	45.4468	68	304	0.0245222	0.223684	v_1004,v_1036,v_1037,v_1038,v_107,v_1130,v_1131,v_1144,v_1183,v_1184,v_1185,v_1186,v_1187,v_1188,v_1189,v_1190,v_1191,v_1192,v_1193,v_1194,v_12,v_1212,v_1213,v_1214,v_1215,v_1239,v_1240,v_1241,v_1242,v_1243,v_127,v_1375,v_1418,v_1491,v_15,v_1521,v_1522,v_1523,v_154,v_155,v_1554,v_1555,v_1556,v_156,v_1564,v_1602,v_1603,v_1604,v_1605,v_1606,v_1607,v_1608,v_1609,v_1610,v_1611,v_1612,v_1613,v_1614,v_…	ABLIM3,ANXA2,ARIH2,BAMBI,C2CD5,DAB2,DDX58,DMAP1,DNM1L,DPH6,DYNC1H1,ECT2,EFCAB7,EGF,EGFR,ERBB4,EZR,F2R,FYN,GLI3,GREM1,GSK3B,HHAT,HNMT,IFNG,IL1B,IL6,IPO5,ITGB1BP1,JAK2,KHDRBS1,KIAA0947,KIAA1199,KIF5B,MDM2,MTMR2,NEDD4,NRG1,PARK2,PIK3R1,PLAA,PLAGL2,PRNP,PSMB7,PTGS2,RDX,RIOK2,SEMA5A,SH3GLB1,SHH,SMAD3,SMAD4,SORL1,SPPL3,STARD7,STX18,SYK,TGFB1,TGFB3,TGFBR1,TLR4,TM9SF4,TMEM30A,TOMM7,UGCG,USP36,WDR75,ZC3H1…
GO Biological Process	GO:0045786	negative regulation of cell cycle	385	5.12265e-09	6.60976e-05	1.71682e-07	1.48806	150.532	224	0.0512361	0.0762423	746	0.00323822	1	0.056009	1.28499	83.2692	107	557	0.0385864	0.192101	v_1054,v_1055,v_1056,v_1057,v_107,v_1093,v_1094,v_1095,v_1096,v_1097,v_1098,v_1155,v_1159,v_1209,v_121,v_1210,v_1211,v_1212,v_1213,v_1214,v_1239,v_1240,v_1241,v_1242,v_1243,v_1259,v_1260,v_1284,v_1285,v_1286,v_1287,v_1288,v_1289,v_1290,v_1291,v_1292,v_1293,v_1294,v_1295,v_1296,v_1297,v_1298,v_130,v_1306,v_1307,v_131,v_1319,v_132,v_1320,v_1321,v_1322,v_1329,v_138,v_139,v_1410,v_1411,v_1427,v_1428,…	ABL1,BCL2L1,BRE,BRINP1,BTG3,BTG4,CAB39,CBX5,CCND1,CDC14B,CDC45,CDC5L,CDC7,CDK6,CDKN1B,CDKN2A,CDKN2B,CDKN2C,CENPF,CLOCK,CNOT2,CTDSP2,CUL3,CUL5,DCUN1D3,DUSP1,E2F7,EGFR,ENSG00000091436,ERN1,FAP,FBXO31,FBXO7,FGF10,FHL1,FOXC1,GADD45GIP1,GMNN,HMGA2,IFNG,IL8,INHBA,IRF1,JADE1,KHDRBS1,KMT2E,KNTC1,LIF,MAD1L1,MAD2L1,MAGI2,MAP2K6,MDM2,MDM4,MYO16,MYOCD,NKX3-1,NR2F2,NUBP1,PKD1,PLA2G16,PLK2,PML,PPP1R15A,PRKDC,P…
GO Biological Process	GO:0071364	cellular response to epidermal growth factor stimulus	386	5.52409e-09	7.12773e-05	1.84656e-07	2.96508	13.1531	39	0.00447689	0.0132743	301	4.93782e-05	0.637127	0.0021167	2.81648	5.68084	16	38	0.00576992	0.421053	v_1002,v_1003,v_1239,v_1240,v_1241,v_1242,v_1243,v_1309,v_1431,v_1432,v_172,v_2311,v_2312,v_2313,v_2314,v_2315,v_2451,v_2464,v_2465,v_2466,v_2591,v_2592,v_2593,v_2594,v_2605,v_2686,v_2733,v_2734,v_2755,v_345,v_346,v_347,v_362,v_363,v_364,v_365,v_366,v_367,v_901	BAIAP2,CFLAR,EEF1A1,EGFR,ERBB4,FOXC1,ID1,IQGAP1,MCM7,PDE8A,PLCG1,SNAI2,SOX9,ZFP36,ZFP36L1,ZFP36L2
GO Biological Process	GO:1903037	regulation of leukocyte cell-cell adhesion	387	5.84287e-09	7.53905e-05	1.94808e-07	1.60989	100.628	162	0.0342505	0.0551396	644	0.00185151	1	0.0370962	1.40824	48.2872	68	323	0.0245222	0.210526	v_1024,v_1025,v_1026,v_1027,v_1028,v_1029,v_1036,v_1037,v_1038,v_1063,v_1069,v_1083,v_111,v_112,v_113,v_114,v_115,v_1159,v_116,v_1183,v_1184,v_1185,v_1186,v_1187,v_1188,v_1189,v_1190,v_1191,v_1192,v_1193,v_1194,v_120,v_1212,v_1213,v_1214,v_1215,v_1335,v_134,v_135,v_136,v_1367,v_1375,v_1445,v_1446,v_1447,v_1448,v_1449,v_1466,v_1467,v_1468,v_1469,v_1493,v_1528,v_1529,v_1530,v_1531,v_1544,v_1545,v_1…	ABL1,ADA,ADORA2A,ANXA1,ARG1,BCL10,BRAF,CAMK4,CAV1,CD28,CD44,CD47,CD83,CEBPB,CTLA4,CXCL12,CYP26B1,DPP4,DUSP10,EFNB1,EFNB2,ETS1,FADD,FYN,GLI3,HAS2,HLX,ICAM1,ICOS,ICOSLG,IFNG,IL15,IL1B,IL1RL2,IL6,IL7,IL7R,IRF1,KLF4,LAT,MAD1L1,MARCH7,MYB,NFATC2,PAWR,PDCD1LG2,PIK3R1,PPARA,PRDM1,PRKCQ,PRNP,PTPRC,RARA,RASGRP1,RIPK2,RUNX1,SDC4,SHB,SHH,SMAD7,SOCS1,SOX13,SYK,TGFB1,TGFBR2,VNN1,ZEB1,ZMIZ1
GO Biological Process	GO:0030947	regulation of vascular endothelial growth factor receptor signaling pathway	388	5.88281e-09	7.59059e-05	1.95634e-07	3.24848	10.4664	34	0.00356244	0.0115725	1004	0.0103184	1	0.132607	2.31547	3.88689	9	26	0.00324558	0.346154	v_1238,v_1670,v_215,v_216,v_217,v_218,v_219,v_220,v_221,v_2308,v_2408,v_2409,v_2410,v_2779,v_2780,v_2781,v_2782,v_2783,v_2784,v_2785,v_724,v_725,v_726,v_727,v_728,v_729,v_730,v_731,v_732,v_733,v_734,v_807,v_968,v_969	FAM129B,FGF10,GRB10,HIF1A,IL1B,NEDD4,PTPN1,VEGFA,VEGFC
GO Biological Process	GO:1990637	response to prolactin	389	5.9924e-09	7.732e-05	1.98766e-07	7.95196	1.76057	14	0.000599242	0.00476515	2546	0.108845	1	0.551619	3.34457	0.597984	2	4	0.000721241	0.5	v_1183,v_1184,v_1185,v_1186,v_1187,v_1188,v_1189,v_1190,v_1191,v_1192,v_1193,v_1194,v_971,v_972	CDC5L,IL6
GO Biological Process	GO:0031954	positive regulation of protein autophosphorylation	390	6.01486e-09	7.76098e-05	1.99e-07	3.0604	12.0899	37	0.00411501	0.0125936	618	0.00148709	1	0.0310484	2.62788	4.18589	11	28	0.00396682	0.392857	v_1156,v_1224,v_1283,v_1554,v_1555,v_1556,v_1884,v_2249,v_2250,v_2251,v_2359,v_2360,v_2361,v_2464,v_2465,v_2466,v_707,v_708,v_709,v_710,v_711,v_712,v_713,v_714,v_724,v_725,v_726,v_727,v_728,v_729,v_730,v_731,v_732,v_733,v_734,v_968,v_969	CAMK2B,GREM1,IQGAP1,KRIT1,PDGFA,PDGFC,RAP2A,SYK,TNKS1BP1,VEGFA,VEGFC
GO Biological Process	GO:0090049	regulation of cell migration involved in sprouting angiogenesis	391	6.04787e-09	7.80356e-05	1.9958e-07	3.3916	9.43508	32	0.0032114	0.0108918	554	0.000963867	1	0.022449	2.90832	3.43841	10	23	0.0036062	0.434783	v_107,v_1178,v_1179,v_1180,v_1181,v_1182,v_154,v_155,v_156,v_1577,v_1578,v_1579,v_1580,v_1581,v_1677,v_1678,v_1679,v_1815,v_1823,v_1824,v_1825,v_1826,v_1827,v_1828,v_1829,v_1830,v_2210,v_2211,v_2212,v_2376,v_968,v_969	ABL1,HDAC9,ITGB1BP1,KIAA1462,KLF4,NRP1,PTGS2,SPRED1,STARD13,VEGFA
GO Biological Process	GO:0002694	regulation of leukocyte activation	392	6.06002e-09	7.81924e-05	1.9947e-07	1.50382	140.974	212	0.0479831	0.0721579	499	0.000616037	1	0.0159293	1.37547	69.0671	95	462	0.0342589	0.205628	v_1024,v_1025,v_1026,v_1027,v_1028,v_1029,v_1036,v_1037,v_1038,v_1063,v_1069,v_1083,v_1093,v_1094,v_1095,v_1096,v_1097,v_1098,v_111,v_112,v_113,v_114,v_115,v_1159,v_116,v_1169,v_1170,v_1171,v_1172,v_1173,v_1174,v_1175,v_1176,v_1177,v_1183,v_1184,v_1185,v_1186,v_1187,v_1188,v_1189,v_1190,v_1191,v_1192,v_1193,v_1194,v_12,v_120,v_1209,v_1210,v_1211,v_1212,v_1213,v_1214,v_1215,v_1335,v_134,v_135,v_13…	ABL1,ABR,ADA,ADORA2A,AHR,ANXA1,ARG1,AXL,BCL10,BPI,BRAF,CAMK4,CAV1,CD28,CD38,CD47,CD83,CEBPB,CNR2,CTLA4,CYP26B1,DPP4,DUSP10,EFNB1,EFNB2,FADD,FAM19A3,FBXO7,FGF10,FYN,GLI3,HLX,ICOS,ICOSLG,IFNG,IL15,IL1B,IL1RL1,IL1RL2,IL33,IL5,IL6,IL7,IL7R,INHBA,IRF1,IRS2,LAT,LDLR,MAD1L1,MARCH7,MEF2C,MLH1,MMP14,MYB,NFATC2,PAWR,PDCD1LG2,PIK3R1,PLSCR1,PPP2R3C,PRDM1,PRKCQ,PRNP,PTPRC,RARA,RASGRP1,RHBDD3,RIPK2,RUNX1,SAMSN…
GO Biological Process	GO:0030217	T cell differentiation	393	6.1404e-09	7.92296e-05	2.01602e-07	1.8899	51.3256	97	0.0174696	0.0330157	702	0.00252259	1	0.046366	1.64656	19.4345	32	130	0.0115399	0.246154	v_1029,v_1054,v_111,v_112,v_113,v_114,v_115,v_116,v_1183,v_1184,v_1185,v_1186,v_1187,v_1188,v_1189,v_1190,v_1191,v_1192,v_1193,v_1194,v_1212,v_1213,v_1214,v_1215,v_1284,v_1285,v_1286,v_1287,v_1288,v_1289,v_1290,v_1291,v_1292,v_1293,v_1294,v_1295,v_1296,v_1297,v_1298,v_1367,v_1375,v_1427,v_1428,v_1436,v_1445,v_1446,v_1544,v_1545,v_1554,v_1555,v_1556,v_1624,v_1625,v_1626,v_1627,v_1628,v_1677,v_1678…	ABL1,ANXA1,ATG5,BRAF,CD28,CDK6,CHD7,EOMES,FADD,FOXP1,FZD8,GLI3,IFNG,IL15,IL6,IL7,IL7R,IRF1,MAFB,PRKDC,PTGER4,PTPRC,RUNX2,SEMA4A,SHH,STAT3,SYK,TGFB1,THEMIS,TNFSF8,ZFP36L1,ZFP36L2
GO Biological Process	GO:0033028	myeloid cell apoptotic process	394	6.18884e-09	7.98545e-05	2.02676e-07	7.93126	1.76517	14	0.000600806	0.00476515	1759	0.0468939	1	0.343986	3.34457	0.896976	3	6	0.00108186	0.5	v_1183,v_1184,v_1185,v_1186,v_1187,v_1188,v_1189,v_1190,v_1191,v_1192,v_1193,v_1194,v_2097,v_2194	HCAR2,IFNG,IL6
GO Biological Process	GO:0090287	regulation of cellular response to growth factor stimulus	395	6.24683e-09	8.06029e-05	2.04058e-07	1.58045	109.462	173	0.0372574	0.0588836	123	2.10496e-07	0.00271603	2.20815e-05	1.85195	36.178	67	242	0.0241616	0.276859	v_1100,v_1101,v_1102,v_1103,v_1104,v_1105,v_1156,v_1199,v_1200,v_1201,v_1202,v_1203,v_1238,v_1305,v_1332,v_1333,v_1334,v_1335,v_1362,v_1363,v_1364,v_1381,v_1382,v_1383,v_1419,v_1420,v_1421,v_1435,v_1439,v_1440,v_1441,v_1442,v_1443,v_1518,v_1564,v_1670,v_1671,v_1672,v_1677,v_1678,v_1679,v_1809,v_1810,v_1815,v_1819,v_1820,v_1846,v_1865,v_1866,v_1867,v_1868,v_2132,v_2133,v_2134,v_2135,v_2136,v_2137,…	ABL1,ADAMTS12,ADAMTS3,BAMBI,BMPER,BMPR2,CAV1,CAV2,CCBE1,CDKN2B,CFLAR,CIDEA,CITED2,CYR61,DAB2,DKK1,DKK3,DUSP6,ENG,FAM129B,FAM20C,FBN1,FGF10,FGF2,FGFBP1,FGFR1,GATA4,GPC1,GRB10,GREM1,HIF1A,HIPK2,HTRA4,IL1B,KIAA1462,LDLRAD4,MYOCD,NEDD4,PMEPA1,PTPN1,RBPJ,RUNX2,SDCBP,SKIL,SLIT2,SMAD3,SMAD4,SMAD7,SMURF1,SMURF2,SNX25,SPRY1,SPRY2,SULF1,TGFB1,TGFB3,TGFBR1,TGFBR2,TGFBR3,THBS1,TRIM33,UBC,VEGFA,VEGFC,VWC2L,WN…
GO Biological Process	GO:0048864	stem cell development	396	6.53366e-09	8.43037e-05	2.12888e-07	2.02244	40.0507	81	0.013632	0.0275698	203	5.75512e-06	0.0742583	0.000365805	2.54825	9.41824	24	63	0.00865489	0.380952	v_111,v_112,v_113,v_114,v_115,v_116,v_1178,v_1179,v_1180,v_1181,v_1182,v_1262,v_1263,v_1264,v_1265,v_1266,v_1267,v_1268,v_1269,v_1270,v_1271,v_1278,v_1279,v_1280,v_1281,v_1282,v_1375,v_1418,v_1431,v_1432,v_1823,v_1824,v_1825,v_1826,v_1827,v_1828,v_1829,v_1830,v_2128,v_2130,v_2131,v_2132,v_2133,v_2134,v_2168,v_2169,v_2170,v_2171,v_2172,v_2173,v_2308,v_246,v_247,v_248,v_2482,v_249,v_250,v_251,v_252…	ALX1,CORO1C,EDN1,EDNRA,EFNB1,ERBB4,FOXC1,HIF1A,JAG1,KBTBD8,KITLG,NRG1,NRP1,PTPRC,SEMA3A,SEMA3C,SETD2,SHH,SNAI2,SOX8,SOX9,TAPT1,TWIST1,ZEB2
GO Biological Process	GO:1901031	regulation of response to reactive oxygen species	397	6.57679e-09	8.48603e-05	2.13754e-07	3.04968	12.1324	37	0.00412948	0.0125936	1933	0.0574462	1	0.38346	1.77066	5.08286	9	34	0.00324558	0.264706	v_1261,v_1265,v_1266,v_1267,v_1268,v_1269,v_1270,v_1271,v_1272,v_1273,v_1274,v_1275,v_1276,v_1277,v_1335,v_1585,v_1586,v_1587,v_1588,v_1589,v_1590,v_1591,v_1592,v_1593,v_1594,v_1595,v_1596,v_2117,v_2118,v_2119,v_2304,v_2305,v_2306,v_2307,v_2327,v_2451,v_844	CD36,DHFR,FBLN5,GCH1,HGF,MET,PAWR,PDE8A,TXN
GO Biological Process	GO:0051692	cellular oligosaccharide catabolic process	398	6.6256e-09	8.54902e-05	2.14799e-07	45.3424	0.132326	6	4.50396e-05	0.00204221	4222	0.27665	1	0.845479	3.34457	0.298992	1	2	0.00036062	0.5	v_2329,v_2330,v_2331,v_2332,v_2333,v_2334	SERPINA6
GO Biological Process	GO:0007179	transforming growth factor beta receptor signaling pathway	399	6.81582e-09	8.79445e-05	2.20412e-07	2.19162	30.5711	67	0.0104054	0.0228046	358	0.000148962	1	0.00536889	2.01394	13.9031	28	93	0.0100974	0.301075	v_1054,v_1055,v_1056,v_1057,v_1299,v_1300,v_1301,v_1302,v_1305,v_1362,v_1363,v_1364,v_1369,v_1462,v_1463,v_1482,v_1483,v_1564,v_1809,v_1810,v_1830,v_1831,v_1832,v_1833,v_1834,v_1835,v_1836,v_1844,v_2191,v_2198,v_2199,v_2316,v_2317,v_2419,v_2420,v_2421,v_2422,v_2423,v_2424,v_2425,v_2426,v_2438,v_25,v_2639,v_2640,v_2692,v_2693,v_2733,v_2734,v_2900,v_317,v_318,v_319,v_320,v_321,v_322,v_358,v_359,v_3…	BAMBI,COL1A2,COL3A1,CREB1,FOS,GDF10,HIPK2,ID1,JUN,KLF10,PARD3,PML,PTK2,PTPRK,PXN,SKIL,SMAD3,SMAD4,SMAD7,SMURF1,TGFB1,TGFB3,TGFBR1,TGFBR2,TGFBR3,UBC,USP9X,ZYX
GO Biological Process	GO:0045630	positive regulation of T-helper 2 cell differentiation	400	6.85951e-09	8.85082e-05	2.21271e-07	8.74761	1.48612	13	0.000505827	0.00442478	4993	0.341224	1	0.881797	1.67229	1.19597	2	8	0.000721241	0.25	v_1183,v_1184,v_1185,v_1186,v_1187,v_1188,v_1189,v_1190,v_1191,v_1192,v_1193,v_1194,v_2571	IL6,RARA
GO Biological Process	GO:0061035	regulation of cartilage development	401	7.05917e-09	9.10845e-05	2.27143e-07	2.03937	38.7374	79	0.013185	0.026889	135	3.83584e-07	0.00494938	3.66621e-05	2.7606	9.41824	26	63	0.00937613	0.412698	v_1064,v_1065,v_1066,v_1067,v_1212,v_1213,v_1214,v_1215,v_1392,v_1393,v_1401,v_1402,v_1403,v_1404,v_1405,v_1406,v_1407,v_1408,v_1409,v_1431,v_1432,v_1564,v_185,v_2013,v_2032,v_2033,v_2034,v_2035,v_2036,v_2037,v_2038,v_2196,v_2197,v_2359,v_2360,v_2361,v_2419,v_2420,v_2421,v_2422,v_2423,v_2424,v_2425,v_2426,v_2571,v_2583,v_2591,v_2592,v_2593,v_2594,v_2692,v_2693,v_311,v_312,v_313,v_348,v_40,v_41,v_…	ADAMTS12,AXIN2,BMP1,BMP10,BMPR1B,BMPR2,CTGF,CYR61,FAM101A,FRZB,GLI3,GREM1,LOXL2,PTHLH,RARA,RARB,RUNX2,SHOX2,SMAD3,SNAI2,SOX5,SOX9,TAPT1,TGFB1,TGFBR1,WNT5A
GO Biological Process	GO:0060558	regulation of calcidiol 1-monooxygenase activity	402	7.72234e-09	9.96414e-05	2.47864e-07	7.79045	1.79707	14	0.000611665	0.00476515	1084	0.0119412	1	0.142138	3.82237	1.04647	4	7	0.00144248	0.571429	v_2097,v_215,v_216,v_217,v_218,v_219,v_220,v_221,v_51,v_680,v_681,v_682,v_683,v_684	GFI1,IFNG,IL1B,NFKB1
GO Biological Process	GO:0014002	astrocyte development	403	8.00615e-09	0.000103303	2.56336e-07	3.35043	9.55102	32	0.00325086	0.0108918	1134	0.0134658	1	0.153218	2.22972	4.03639	9	27	0.00324558	0.333333	v_1239,v_1240,v_1241,v_1242,v_1243,v_1284,v_1285,v_1286,v_1287,v_1288,v_1289,v_1290,v_1291,v_1292,v_1293,v_1294,v_1295,v_1296,v_1297,v_1298,v_1655,v_1656,v_1657,v_1770,v_1771,v_1772,v_1773,v_2014,v_2077,v_2569,v_27,v_2865	ADORA2A,CDK6,EGFR,KRAS,LRP1,NF1,ROR1,TLR4,VIM
GO Biological Process	GO:0031507	heterochromatin assembly	404	8.15486e-09	0.000105222	2.60451e-07	7.07061	2.12146	15	0.000722076	0.00510551	5677	0.398793	1	0.9064	1.48648	1.34546	2	9	0.000721241	0.222222	v_1512,v_1513,v_1514,v_1515,v_1516,v_1517,v_2087,v_2088,v_2089,v_2090,v_2091,v_2092,v_2093,v_2094,v_2095	CDKN2A,HMGA2
GO Biological Process	GO:0045638	negative regulation of myeloid cell differentiation	405	8.25397e-09	0.000106501	2.62965e-07	2.27764	26.7821	61	0.00911575	0.0207624	1645	0.0375741	1	0.294723	1.50318	13.3051	20	89	0.0072124	0.224719	v_1209,v_1210,v_1211,v_1212,v_1213,v_1214,v_1284,v_1285,v_1286,v_1287,v_1288,v_1289,v_1290,v_1291,v_1292,v_1293,v_1294,v_1295,v_1296,v_1297,v_1298,v_1315,v_1316,v_1317,v_1318,v_1533,v_1655,v_1656,v_1657,v_182,v_1939,v_1940,v_1941,v_1942,v_2291,v_2292,v_2293,v_2294,v_2311,v_2312,v_2313,v_2314,v_2315,v_2326,v_2358,v_2374,v_2375,v_2389,v_2390,v_2391,v_2403,v_2569,v_2571,v_2686,v_2750,v_2751,v_2752,v…	CDK6,FBN1,GPR68,HIST1H4A,INHBA,KLF13,LEO1,LRRC17,MAFB,MEIS1,MEIS2,NF1,NFKBIA,PIK3R1,RARA,TJP2,TLR4,UBASH3B,ZFP36,ZFP36L1
GO Biological Process	GO:0050673	epithelial cell proliferation	406	8.48209e-09	0.000109444	2.69567e-07	2.01	40.2986	81	0.0137163	0.0275698	558	0.000987683	1	0.0228389	1.91118	12.5577	24	84	0.00865489	0.285714	v_1183,v_1184,v_1185,v_1186,v_1187,v_1188,v_1189,v_1190,v_1191,v_1192,v_1193,v_1194,v_1199,v_1200,v_1201,v_1202,v_1203,v_1228,v_1229,v_1340,v_1341,v_1375,v_1401,v_1402,v_1403,v_1404,v_1405,v_1406,v_1407,v_1408,v_1409,v_1410,v_1411,v_154,v_155,v_156,v_1879,v_1899,v_2271,v_2529,v_2530,v_2531,v_2532,v_2533,v_2534,v_2581,v_2591,v_2592,v_2593,v_2594,v_2778,v_2779,v_2780,v_2781,v_2782,v_2783,v_2784,v_2…	BMPER,BMPR2,CCND1,CDH13,CEBPB,COL8A1,EHF,ERN1,FAP,FGF10,IGFBP3,IL6,ITGB1BP1,LOXL2,MEF2C,MMP14,NKX3-1,PPARD,SEMA5A,SHH,SOX9,TP63,WNT16,WNT5A
GO Biological Process	GO:0051024	positive regulation of immunoglobulin secretion	407	8.64921e-09	0.000111601	2.74203e-07	7.7192	1.81366	14	0.000617311	0.00476515	3601	0.178451	1	0.639419	2.00674	1.49496	3	10	0.00108186	0.3	v_1183,v_1184,v_1185,v_1186,v_1187,v_1188,v_1189,v_1190,v_1191,v_1192,v_1193,v_1194,v_1494,v_876	IL33,IL5,IL6
GO Biological Process	GO:0048545	response to steroid hormone	408	9.05503e-09	0.000116837	2.86365e-07	1.56037	114.075	178	0.0388275	0.0605854	178	2.68313e-06	0.0346204	0.000194497	1.63734	50.0811	82	335	0.0295709	0.244776	v_1005,v_1063,v_1064,v_1065,v_1066,v_1067,v_107,v_11,v_114,v_115,v_116,v_1183,v_1184,v_1185,v_1186,v_1187,v_1188,v_1189,v_1190,v_1191,v_1192,v_1193,v_1194,v_1239,v_1240,v_1241,v_1242,v_1243,v_1251,v_1335,v_1355,v_1356,v_1357,v_1410,v_1411,v_1412,v_1413,v_1414,v_1415,v_1416,v_1444,v_1471,v_1472,v_1491,v_1535,v_1536,v_1537,v_1538,v_1539,v_1540,v_1544,v_1545,v_1630,v_1631,v_1632,v_1633,v_1634,v_1635…	ABHD2,ANXA1,ARG1,ATP2B1,BCHE,BGLAP,CAV1,CCND1,CD38,CFLAR,CLDN1,CLDN4,CNGA3,CTGF,DDIT4,DUSP1,EDN1,EGFR,ENG,ESR2,ESRRB,FBXO32,FHL2,FKBP4,FOS,FOSB,FOSL1,FOXO1,HNF4G,HNMT,HTR1B,ICAM1,IL6,JAK2,KLF9,KRAS,MDM2,MED14,NEDD4,NKX3-1,NPC1,NR1D2,NR2F1,NR2F2,NR3C1,NR5A1,NR5A2,NR6A1,NRIP1,NTRK3,OXTR,PAPPA,PMEPA1,POU4F2,PPAP2A,PPARA,PPARD,PPARGC1A,PTGS2,PTN,RARA,RARB,RBFOX2,RNF4,RPL32,SLIT2,SOX30,SPARC,SREBF1,SS…
GO Biological Process	GO:0007005	mitochondrion organization	409	9.08706e-09	0.00011725	2.86676e-07	1.58367	106.083	168	0.0361072	0.0571818	2042	0.0604925	1	0.38224	1.16386	81.6248	95	546	0.0342589	0.173993	v_101,v_1029,v_1084,v_1085,v_1086,v_1087,v_1107,v_1108,v_1109,v_1110,v_1113,v_1114,v_1129,v_1132,v_1133,v_1134,v_1135,v_1136,v_1144,v_1194,v_1195,v_1216,v_1217,v_1218,v_1219,v_1220,v_1221,v_1245,v_1305,v_1332,v_1333,v_1334,v_1343,v_138,v_139,v_1395,v_1396,v_1397,v_1398,v_1399,v_1400,v_1434,v_144,v_145,v_1458,v_1459,v_1460,v_150,v_1533,v_1569,v_160,v_161,v_162,v_173,v_1802,v_1803,v_1852,v_1855,v_1…	APOOL,ATG5,ATG7,ATP5L,BCL2L1,BID,CAMK2A,CAV2,CCK,CEP89,CHCHD2,CHCHD6,COA1,COX10,COX18,COX20,CXADR,CYCS,DNM1L,DNM3,DYNLT1,ELAC2,EPAS1,ERBB4,EYA2,FAM73A,FBXO7,FXN,GABARAPL1,GABPB1,GADD45GIP1,GGNBP1,GPR126,GSK3B,JUN,KIAA0391,MAP1LC3B,MAP1LC3B2,MCL1,MIPEP,MRPL14,MRPL24,MRPL33,MRPL39,MRPL46,MRPL50,MRPL54,MRPS11,MRPS18B,MRPS24,MTFR2,MTX1,MX1,NDUFA12,NDUFB4,NDUFS8,NOL3,NRF1,NUBPL,PARK2,PDE2A,PID1,PIM2,P…
GO Biological Process	GO:0072091	regulation of stem cell proliferation	410	9.44736e-09	0.000121899	2.97315e-07	2.25151	27.5371	62	0.00937273	0.0211028	713	0.00274987	1	0.0497638	1.97385	9.11925	18	61	0.00649117	0.295082	v_111,v_112,v_113,v_114,v_115,v_116,v_1212,v_1213,v_1214,v_1215,v_1375,v_1431,v_1432,v_2087,v_2088,v_2089,v_2090,v_2091,v_2092,v_2093,v_2094,v_2095,v_21,v_2130,v_2131,v_2132,v_2133,v_2134,v_2180,v_2181,v_2182,v_2183,v_2248,v_2278,v_2279,v_2280,v_2308,v_2311,v_2312,v_2313,v_2314,v_2315,v_2569,v_2692,v_2693,v_2764,v_2765,v_2766,v_2871,v_724,v_725,v_726,v_727,v_728,v_729,v_730,v_731,v_732,v_733,v_73…	DCT,DMRTA2,FOXG1,GLI3,HIF1A,HMGA2,KITLG,NF1,NF2,PTPRC,SHH,SNAI2,TBX3,TGFB1,VEGFA,VEGFC,ZFP36L1,ZNF335
GO Biological Process	GO:0002040	sprouting angiogenesis	411	9.53175e-09	0.000122988	2.99241e-07	2.28636	26.2425	60	0.00893211	0.0204221	303	5.49118e-05	0.708527	0.00233837	2.61749	6.87681	18	46	0.00649117	0.391304	v_1053,v_1199,v_1200,v_1201,v_1202,v_1203,v_1278,v_1279,v_1401,v_1402,v_1403,v_1404,v_1405,v_1406,v_1407,v_1408,v_1409,v_154,v_155,v_156,v_1823,v_1824,v_1825,v_1826,v_1827,v_1828,v_1829,v_1830,v_2112,v_2113,v_2258,v_2359,v_2360,v_2361,v_2377,v_2378,v_2379,v_2529,v_2530,v_2531,v_2532,v_2533,v_2534,v_2645,v_2646,v_632,v_633,v_634,v_635,v_694,v_750,v_751,v_752,v_753,v_764,v_765,v_766,v_767,v_968,v_9…	BMPER,CCBE1,CDH13,E2F7,EFNB2,FAM105B,FGF2,GREM1,ITGB1,ITGB1BP1,LOXL2,NRP1,RSPO3,SEMA3E,SEMA5A,SLIT2,THBS1,VEGFA
GO Biological Process	GO:1902883	negative regulation of response to oxidative stress	412	9.57389e-09	0.000123532	2.99835e-07	2.77278	15.1472	42	0.00515563	0.0142954	999	0.0100538	1	0.129854	1.97634	6.57782	13	44	0.00468806	0.295455	v_1051,v_1052,v_1069,v_1132,v_1133,v_1134,v_1135,v_1136,v_1144,v_1265,v_1266,v_1267,v_1268,v_1269,v_1270,v_1271,v_1272,v_1273,v_1274,v_1275,v_1276,v_1277,v_1335,v_1464,v_1585,v_1586,v_1587,v_1588,v_1589,v_1590,v_1591,v_1592,v_1593,v_1594,v_1595,v_1596,v_2308,v_2451,v_2521,v_2880,v_440,v_441	ATG7,FBXO7,HGF,HIF1A,MET,NCOA7,NOL3,OXR1,PARK2,PDE8A,SOD2,TXN,VNN1
GO Biological Process	GO:0045637	regulation of myeloid cell differentiation	413	9.67148e-09	0.000124791	3.02158e-07	1.7292	71.1312	123	0.0242108	0.0418652	737	0.00294546	1	0.0515676	1.45538	35.7295	52	239	0.0187523	0.217573	v_1209,v_1210,v_1211,v_1212,v_1213,v_1214,v_124,v_1284,v_1285,v_1286,v_1287,v_1288,v_1289,v_1290,v_1291,v_1292,v_1293,v_1294,v_1295,v_1296,v_1297,v_1298,v_1315,v_1316,v_1317,v_1318,v_1319,v_1320,v_1321,v_1322,v_1371,v_1462,v_1463,v_1533,v_1655,v_1656,v_1657,v_1739,v_1740,v_1741,v_182,v_1900,v_1939,v_1940,v_1941,v_1942,v_1944,v_2097,v_2130,v_2131,v_2132,v_2133,v_2134,v_2274,v_2291,v_2292,v_2293,v_…	ACIN1,BGLAP,CAMK4,CDK6,CEBPB,CREB1,CSF2,ETS1,FADD,FBN1,FOS,FOXP1,GPR68,HIF1A,HIST1H4A,IFNG,IL20,IL5,INHBA,JAG1,JUN,KITLG,KLF10,KLF13,KMT2C,KMT2E,LEO1,LIF,LRRC17,MAFB,MEF2C,MEIS1,MEIS2,NF1,NFKBIA,PIK3R1,POU4F2,PRKCA,PRKCQ,RARA,RBFOX2,RUNX1,STAT1,STAT3,TFE3,THBS1,TJP2,TLR4,TNRC6A,UBASH3B,ZFP36,ZFP36L1
GO Biological Process	GO:0030029	actin filament-based process	414	9.73056e-09	0.000125553	3.03269e-07	1.46049	160.905	235	0.054767	0.0799864	225	1.19916e-05	0.154728	0.000687679	1.48039	72.954	108	488	0.038947	0.221311	v_1039,v_1040,v_1041,v_1042,v_1043,v_1044,v_1045,v_1130,v_1131,v_1156,v_1207,v_1208,v_122,v_123,v_1238,v_1254,v_1255,v_1272,v_1273,v_1274,v_1275,v_1276,v_1277,v_13,v_1303,v_1345,v_1346,v_1347,v_1348,v_1349,v_1369,v_1376,v_1386,v_1387,v_1435,v_1491,v_1544,v_1545,v_1664,v_1665,v_1666,v_1667,v_1668,v_1677,v_1678,v_1679,v_1770,v_1771,v_1772,v_1773,v_1778,v_1779,v_1799,v_1800,v_1801,v_1820,v_1821,v_18…	ABI1,ABI2,ABL1,ABLIM3,ABR,ACTC1,ACTG1,ACTN4,ANTXR1,ANXA1,ARHGAP12,ARHGAP26,BAIAP2,BCAR1,BMP10,CACNA1C,CACNA2D1,CACNB2,CAP1,CAP2,CAPN3,CDC42BPG,CFLAR,COBL,CORO1C,CTTN,CUL3,CXADR,DIAPH3,DLC1,DNAJB6,EPS8,EZR,FAM101A,FARP2,FAT1,FGD2,FGF10,FGF12,FGF7,FLII,FLNB,FMN1,FMNL3,FRMD5,FRMD6,FRY,FRYL,GJA5,ITGB1,JAK2,KCNA5,KCNE1L,KCNJ8,KRAS,LIMA1,LIMK1,LLGL1,MAPKAP1,MARCKS,MICAL2,MICAL3,MKLN1,MLPH,MYLK3,MYO1B,M…
GO Biological Process	GO:0046634	regulation of alpha-beta T cell activation	415	9.84143e-09	0.000126984	3.05985e-07	2.28426	26.2667	60	0.00894032	0.0204221	948	0.00811868	1	0.110501	1.73744	11.5112	20	77	0.0072124	0.25974	v_1024,v_1025,v_1026,v_1027,v_1028,v_1029,v_1083,v_1183,v_1184,v_1185,v_1186,v_1187,v_1188,v_1189,v_1190,v_1191,v_1192,v_1193,v_1194,v_1212,v_1213,v_1214,v_1215,v_134,v_1375,v_1447,v_1448,v_1449,v_1528,v_1529,v_1530,v_1531,v_1544,v_1545,v_1554,v_1555,v_1556,v_1739,v_1740,v_1741,v_2097,v_2571,v_2639,v_2761,v_2762,v_2865,v_350,v_457,v_458,v_459,v_460,v_876,v_917,v_918,v_919,v_920,v_921,v_922,v_923,…	ADA,ADORA2A,ANXA1,CD28,CD83,GLI3,HLX,IFNG,IL6,IRF1,MYB,PRDM1,PRKCQ,RARA,RIPK2,SHB,SHH,SMAD7,SYK,TGFBR2
GO Biological Process	GO:0071864	positive regulation of cell proliferation in bone marrow	416	1.00152e-08	0.000129226	3.10639e-07	4.54167	4.84403	22	0.00164875	0.00748809	2168	0.0731084	1	0.435109	2.86678	1.04647	3	7	0.00108186	0.428571	v_1183,v_1184,v_1185,v_1186,v_1187,v_1188,v_1189,v_1190,v_1191,v_1192,v_1193,v_1194,v_2087,v_2088,v_2089,v_2090,v_2091,v_2092,v_2093,v_2094,v_2095,v_846	HMGA2,IL6,MEF2C
GO Biological Process	GO:0002244	hematopoietic progenitor cell differentiation	417	1.01857e-08	0.000131426	3.1517e-07	2.24674	27.5955	62	0.00939262	0.0211028	877	0.00596268	1	0.0877269	1.7559	11.9597	21	80	0.00757303	0.2625	v_111,v_112,v_113,v_114,v_115,v_116,v_1205,v_1209,v_1210,v_1211,v_1212,v_1213,v_1214,v_1284,v_1285,v_1286,v_1287,v_1288,v_1289,v_1290,v_1291,v_1292,v_1293,v_1294,v_1295,v_1296,v_1297,v_1298,v_1367,v_1375,v_1422,v_1423,v_1424,v_1425,v_1426,v_1427,v_1428,v_1480,v_2263,v_2322,v_2340,v_2407,v_2469,v_2470,v_2674,v_2675,v_2676,v_2677,v_2678,v_2679,v_2680,v_2681,v_2682,v_2692,v_2693,v_374,v_375,v_43,v_6…	ANLN,ARHGEF7,BRAF,CDK6,CEBPD,CHD2,COL24A1,EML1,FST,HERC6,INHBA,PRKDC,PRRC2C,PTPRC,PYGO1,SHH,SIPA1L3,STON2,TGFB1,XRCC5,ZFAT
GO Biological Process	GO:0045582	positive regulation of T cell differentiation	418	1.02282e-08	0.000131975	3.15729e-07	2.24648	27.5987	62	0.00939372	0.0211028	408	0.000270691	1	0.00856061	2.10754	10.9132	23	73	0.00829427	0.315068	v_1069,v_1083,v_1183,v_1184,v_1185,v_1186,v_1187,v_1188,v_1189,v_1190,v_1191,v_1192,v_1193,v_1194,v_1212,v_1213,v_1214,v_1215,v_134,v_135,v_136,v_1375,v_1445,v_1446,v_1447,v_1448,v_1449,v_1528,v_1529,v_1530,v_1531,v_1544,v_1545,v_1554,v_1555,v_1556,v_1855,v_205,v_206,v_2097,v_2377,v_2489,v_2490,v_2571,v_2692,v_2693,v_2761,v_2762,v_457,v_458,v_459,v_460,v_789,v_790,v_917,v_918,v_919,v_920,v_921,v_…	ADA,ANXA1,CD83,DUSP10,GLI3,HLX,IFNG,IL1RL2,IL6,IL7,IL7R,MYB,RARA,RASGRP1,RIPK2,SHB,SHH,SOCS1,SYK,TGFB1,TGFBR2,VNN1,ZMIZ1
GO Biological Process	GO:0044764	multi-organism cellular process	419	1.0251e-08	0.000132269	3.15677e-07	1.49835	139.487	209	0.0474767	0.0711368	1181	0.0155864	1	0.170289	1.20951	95.0794	115	636	0.0414713	0.180818	v_1029,v_1088,v_1089,v_1090,v_1091,v_1092,v_1129,v_1144,v_1155,v_12,v_1207,v_1208,v_1239,v_1240,v_1241,v_1242,v_1243,v_1254,v_1255,v_1257,v_1330,v_1331,v_1332,v_1333,v_1334,v_1335,v_1353,v_1362,v_1363,v_1364,v_1369,v_1384,v_1385,v_1456,v_1497,v_1498,v_1499,v_1501,v_1508,v_1522,v_1523,v_1524,v_153,v_1554,v_1555,v_1556,v_160,v_1661,v_1662,v_1689,v_1770,v_1771,v_1772,v_1773,v_1799,v_1800,v_1801,v_18…	ABI1,ABI2,ACKR3,ANPEP,ATF7IP,ATG5,ATG7,AXL,AZI2,BCL2L1,BIN1,C9,CAV1,CAV2,CBX5,CDK13,CENPA,CFLAR,CHMP1B,CHMP4B,CHMP6,CLDN1,CREB1,CRTC3,CTSB,CUL5,CXADR,DAG1,DDX58,DPP4,DYNLT1,EEA1,EFNB2,EGFR,EIF3F,EIF4A2,EIF4H,FADD,GADD45GIP1,GFI1,GTF2E1,HIPK2,HTR2A,ICAM1,IFIH1,IPO5,ITGA2,ITGB1,ITGB6,KLC1,KPNA3,KPNA4,KRT7,LDLR,MAP3K5,MDFIC,MDM2,MORC3,MPDZ,NCKAP1,NDC1,NEDD4,NEDD4L,NFKBIA,NFX1,NPC1,NTRK3,NUP205,PARK2…
GO Biological Process	GO:1903844	regulation of cellular response to transforming growth factor beta stimulus	420	1.02725e-08	0.000132547	3.15587e-07	2.10052	34.2772	72	0.0116668	0.0245065	211	7.57124e-06	0.0976917	0.000462994	2.16413	15.2486	33	102	0.0119005	0.323529	v_1100,v_1101,v_1102,v_1103,v_1104,v_1105,v_1305,v_1332,v_1333,v_1334,v_1335,v_1362,v_1363,v_1364,v_1421,v_1435,v_1518,v_1564,v_1671,v_1672,v_1809,v_1810,v_1819,v_1820,v_1865,v_1866,v_1867,v_1868,v_2198,v_2199,v_2317,v_2377,v_2378,v_2379,v_2389,v_2390,v_2391,v_2419,v_2420,v_2421,v_2422,v_2423,v_2424,v_2425,v_2426,v_2556,v_2557,v_2558,v_2582,v_2621,v_2622,v_2639,v_2640,v_2692,v_2693,v_2807,v_345,v…	BAMBI,CAV1,CAV2,CDKN2B,CFLAR,CIDEA,CITED2,DAB2,DKK3,ENG,FBN1,HIPK2,HTRA4,LDLRAD4,MYOCD,PMEPA1,SDCBP,SKIL,SMAD3,SMAD4,SMAD7,SMURF1,SMURF2,SNX25,TGFB1,TGFB3,TGFBR1,TGFBR2,TGFBR3,THBS1,TRIM33,UBC,ZEB1
GO Biological Process	GO:0002295	T-helper cell lineage commitment	421	1.03636e-08	0.000133722	3.17629e-07	8.44219	1.53988	13	0.000524127	0.00442478	5677	0.398793	1	0.9064	1.48648	1.34546	2	9	0.000721241	0.222222	v_1183,v_1184,v_1185,v_1186,v_1187,v_1188,v_1189,v_1190,v_1191,v_1192,v_1193,v_1194,v_2573	IL6,STAT3
GO Biological Process	GO:0002690	positive regulation of leukocyte chemotaxis	422	1.03891e-08	0.00013405	3.17654e-07	2.45064	21.219	52	0.00722225	0.0176991	5974	0.463091	1	1	1.05222	13.3051	14	89	0.00504868	0.157303	v_1183,v_1184,v_1185,v_1186,v_1187,v_1188,v_1189,v_1190,v_1191,v_1192,v_1193,v_1194,v_14,v_1843,v_1864,v_2051,v_2052,v_2053,v_2054,v_2377,v_2378,v_2379,v_2892,v_2893,v_479,v_480,v_481,v_482,v_483,v_654,v_655,v_656,v_657,v_658,v_659,v_660,v_661,v_724,v_725,v_726,v_727,v_728,v_729,v_730,v_731,v_732,v_733,v_734,v_916,v_950,v_968,v_969	ANO6,CXCL12,CXCL2,EDN1,EDN2,GPSM3,IL6,IL8,MOSPD2,SWAP70,THBS1,VEGFA,VEGFC,WNT5A
GO Biological Process	GO:0042113	B cell activation	423	1.04097e-08	0.000134316	3.17532e-07	1.95399	44.0125	86	0.0149804	0.0292716	6519	0.529797	1	1	1.00337	20.9294	21	140	0.00757303	0.15	v_111,v_112,v_113,v_114,v_115,v_116,v_1178,v_1179,v_1180,v_1181,v_1182,v_1222,v_1223,v_1427,v_1428,v_1451,v_1510,v_1511,v_1528,v_1529,v_1530,v_1531,v_1655,v_1656,v_1657,v_1677,v_1678,v_1679,v_1692,v_1693,v_1694,v_1695,v_1696,v_1697,v_1698,v_1699,v_1700,v_1701,v_1702,v_1703,v_1704,v_1705,v_1706,v_1707,v_1708,v_1709,v_1710,v_1711,v_1712,v_1713,v_1714,v_1715,v_1716,v_1717,v_1718,v_1719,v_1720,v_1721…	ABL1,ADA,CDH17,DOCK10,HDAC4,HDAC9,ICOSLG,IFNE,IL7R,ITGB1,KLF6,MEF2C,MLH1,PIK3R1,POLM,PRKDC,PTPRC,RBPJ,SHB,SWAP70,TLR4
GO Biological Process	GO:0071417	cellular response to organonitrogen compound	424	1.04736e-08	0.000135141	3.1873e-07	1.45125	166.064	241	0.0565228	0.0820286	234	1.3793e-05	0.177971	0.000760561	1.4788	72.356	107	484	0.0385864	0.221074	v_1005,v_1036,v_1037,v_1038,v_1045,v_1063,v_1064,v_107,v_110,v_1126,v_1130,v_1131,v_1144,v_1178,v_1179,v_1180,v_1181,v_1182,v_1183,v_1184,v_1185,v_1186,v_1187,v_1188,v_1189,v_1190,v_1191,v_1192,v_1193,v_1194,v_1227,v_1239,v_1240,v_1241,v_1242,v_1243,v_1261,v_1272,v_1273,v_1274,v_1275,v_1276,v_1277,v_1299,v_1300,v_1301,v_1302,v_1312,v_1313,v_1326,v_1327,v_1332,v_1333,v_1334,v_1335,v_1352,v_1391,v_…	ABL1,ADCY1,AKAP6,AKR1B1,APEX1,ARG1,ARID1B,ATG7,ATP6V1B2,ATP6V1G3,BAIAP2,BCAR1,BCL2L1,C2CD5,CACNA2D1,CAMK2A,CAV1,CAV2,CD36,CDC5L,CEBPB,CFLAR,COL1A2,COL3A1,COL5A2,COL6A1,CPEB2,CREB1,EDN1,EGFR,ENPP1,EPHA4,EZR,FBN1,FOXO1,FYN,GCG,GNG10,GNG7,GRM5,GSK3B,HDAC2,HDAC9,HTR1B,ICAM1,ID1,IGFBP1,IL6,IPO5,IRS1,IRS2,ITPR2,JAK2,KLF10,KLF4,LRP1,MDM2,MEF2C,NFKB1,PARK2,PDE2A,PDE3A,PDE4B,PDGFC,PIK3CG,PIK3R1,PIK3R3,PKM…
GO Biological Process	GO:0033138	positive regulation of peptidyl-serine phosphorylation	425	1.06715e-08	0.000137695	3.23987e-07	2.09847	34.3107	72	0.0116782	0.0245065	1411	0.0235324	1	0.215194	1.52327	15.0991	23	101	0.00829427	0.227723	v_107,v_1183,v_1184,v_1185,v_1186,v_1187,v_1188,v_1189,v_1190,v_1191,v_1192,v_1193,v_1194,v_1239,v_1240,v_1241,v_1242,v_1243,v_1335,v_1367,v_1447,v_1448,v_1449,v_1510,v_1511,v_1585,v_1586,v_1587,v_1588,v_1589,v_1590,v_1591,v_1592,v_1593,v_1594,v_1595,v_1596,v_1880,v_1881,v_1884,v_1959,v_2097,v_2241,v_2242,v_2243,v_2244,v_2279,v_2280,v_2281,v_2453,v_2454,v_2602,v_2603,v_2604,v_2692,v_2693,v_2715,v…	BRAF,CAV1,CD44,EGFR,GCG,IFNE,IFNG,IL6,LIF,NTF3,NTRK3,PPP1R15A,PRKD1,PTGS2,RIPK2,RPTOR,SNCA,SPRY2,TGFB1,TNKS1BP1,TXN,VEGFA,WNT5A
GO Biological Process	GO:0032354	response to follicle-stimulating hormone	426	1.11371e-08	0.000143702	3.3733e-07	3.16286	10.7498	34	0.00365887	0.0115725	2235	0.0780348	1	0.450507	2.09036	2.39194	5	16	0.0018031	0.3125	v_1209,v_1210,v_1211,v_1212,v_1213,v_1214,v_1630,v_1631,v_1632,v_1633,v_1634,v_1635,v_1636,v_1637,v_1638,v_1639,v_1640,v_1641,v_1642,v_1643,v_1644,v_1645,v_1646,v_1647,v_1648,v_1649,v_1650,v_1651,v_1652,v_1653,v_1654,v_49,v_639,v_806	HMGCS1,INHBA,PAPPA,PPARGC1A,TGFBR3
GO Biological Process	GO:0070663	regulation of leukocyte proliferation	427	1.11903e-08	0.000144389	3.38147e-07	1.74247	68.2939	119	0.023245	0.0405037	1514	0.0279204	1	0.23795	1.33783	31.3941	42	210	0.015146	0.2	v_1024,v_1025,v_1026,v_1027,v_1028,v_1029,v_1063,v_1093,v_1094,v_1095,v_1096,v_1097,v_1098,v_111,v_112,v_113,v_114,v_115,v_1159,v_116,v_1169,v_1170,v_1171,v_1172,v_1173,v_1174,v_1175,v_1176,v_1177,v_1183,v_1184,v_1185,v_1186,v_1187,v_1188,v_1189,v_1190,v_1191,v_1192,v_1193,v_1194,v_1375,v_1445,v_1446,v_1447,v_1448,v_1449,v_1493,v_1544,v_1545,v_1554,v_1555,v_1556,v_1655,v_1656,v_1657,v_1739,v_1740…	ADA,AHR,ANXA1,ARG1,CD28,CD38,CEBPB,CTLA4,EFNB1,FADD,FGF10,GREM1,ICOSLG,IFNG,IL15,IL1B,IL5,IL6,IL7,IRF1,IRS2,KITLG,MAD1L1,MARCH7,MEF2C,NFATC2,PAWR,PDCD1LG2,PRDM1,PRKCQ,PRNP,PTPRC,RIPK2,SDC4,SHH,SLC39A10,SYK,TGFB1,TGFBR2,TLR4,TNFAIP3,ZNF335
GO Biological Process	GO:1902903	regulation of supramolecular fiber organization	428	1.12005e-08	0.00014452	3.37664e-07	1.64594	87.4877	144	0.029778	0.0490129	132	3.26572e-07	0.00421376	3.19224e-05	1.75908	43.2043	76	289	0.0274071	0.262976	v_1058,v_1059,v_1060,v_1061,v_1064,v_1065,v_1066,v_1067,v_109,v_1144,v_1254,v_1255,v_1303,v_1335,v_1354,v_1367,v_1386,v_1387,v_1446,v_154,v_155,v_156,v_1564,v_1600,v_1601,v_1677,v_1678,v_1679,v_170,v_173,v_176,v_1823,v_1824,v_1825,v_1826,v_1827,v_1828,v_1829,v_1830,v_1843,v_185,v_1864,v_1900,v_1901,v_1927,v_1953,v_1954,v_1980,v_1994,v_1995,v_1996,v_1997,v_1998,v_2001,v_2002,v_2003,v_2066,v_2067,v…	ABI2,ABL1,AKAP13,AP1AR,ARHGAP18,AVIL,BAIAP2,BMP10,BRAF,C15orf38,C15orf38-AP3S2,CAPZA1,CAPZA3,CDC42EP3,CDC42EP4,CDKN1B,CLASP1,CLASP2,CTGF,CTTN,CXCL12,DLC1,EDN1,EPS8,FKBP4,FMN1,ICAM1,ID1,ITGB1BP1,KATNB1,LIMA1,LIMK1,LPAR1,MEF2C,MET,MTPN,MYLK3,NAV3,NCKAP1,NF2,NRP1,PARK2,PHLDB2,PIK3R1,PPFIA1,PPM1E,PPP1R9A,PRKCE,PTGER4,PXN,RDX,RGCC,RGS2,RICTOR,ROCK1,S100A10,S1PR1,SDC4,SEMA5A,SH3PXD2B,SLAIN2,SLIT2,SMAD3…
GO Biological Process	GO:0032966	negative regulation of collagen biosynthetic process	429	1.14163e-08	0.000147304	3.43367e-07	8.37196	1.5528	13	0.000528523	0.00442478	4681	0.281999	1	0.777321	1.91118	1.04647	2	7	0.000721241	0.285714	v_1183,v_1184,v_1185,v_1186,v_1187,v_1188,v_1189,v_1190,v_1191,v_1192,v_1193,v_1194,v_956	IL6,PPARD
GO Biological Process	GO:1901492	positive regulation of lymphangiogenesis	430	1.15542e-08	0.000149084	3.46708e-07	8.36328	1.55441	13	0.000529072	0.00442478	1324	0.0223422	1	0.217735	6.68914	0.298992	2	2	0.000721241	1	v_2645,v_2646,v_724,v_725,v_726,v_727,v_728,v_729,v_730,v_731,v_732,v_733,v_734	CCBE1,VEGFC
GO Biological Process	GO:0060693	regulation of branching involved in salivary gland morphogenesis	431	1.23695e-08	0.000159604	3.70311e-07	4.30449	5.34326	23	0.00181867	0.00782845	224	1.15332e-05	0.148813	0.000664345	5.853	1.19597	7	8	0.00252434	0.875	v_1156,v_1265,v_1266,v_1267,v_1268,v_1269,v_1270,v_1271,v_1272,v_1273,v_1274,v_1275,v_1276,v_1277,v_1419,v_1420,v_1431,v_1432,v_2149,v_2394,v_2395,v_2396,v_807	FGF10,FGF7,FGFR1,HGF,NTN4,PDGFA,SNAI2
GO Biological Process	GO:0007050	cell cycle arrest	432	1.28036e-08	0.000165204	3.82418e-07	1.87452	50.6795	95	0.0172497	0.0323349	419	0.000288075	1	0.00887121	1.73918	22.4244	39	150	0.0140642	0.26	v_1209,v_1210,v_1211,v_1212,v_1213,v_1214,v_1259,v_1260,v_1284,v_1285,v_1286,v_1287,v_1288,v_1289,v_1290,v_1291,v_1292,v_1293,v_1294,v_1295,v_1296,v_1297,v_1298,v_1319,v_1320,v_1321,v_1322,v_1410,v_1411,v_1508,v_1512,v_1513,v_1514,v_1515,v_1516,v_1517,v_1518,v_1562,v_1564,v_1655,v_1656,v_1657,v_1658,v_1677,v_1678,v_1679,v_1924,v_1925,v_1928,v_1980,v_2097,v_22,v_2219,v_2377,v_2378,v_2379,v_2419,v_…	ABL1,BRINP1,BTG4,CAB39,CDC14B,CDK6,CDKN1B,CDKN2A,CDKN2B,CDKN2C,CUL3,CUL5,DUSP1,ENSG00000091436,ERN1,FAP,GADD45GIP1,IFNG,IL8,INHBA,IRF1,KHDRBS1,KMT2E,MAGI2,MAP2K6,NKX3-1,PKD1,PML,PPP1R15A,PRNP,RGCC,RPTOR,RRAGA,SKIL,SLC38A9,SMAD3,TGFB1,TGFBR1,THBS1
GO Biological Process	GO:1903205	regulation of hydrogen peroxide-induced cell death	433	1.28528e-08	0.000165839	3.83e-07	3.44206	8.71572	30	0.00296655	0.010211	4105	0.253568	1	0.797024	1.45416	3.43841	5	23	0.0018031	0.217391	v_1265,v_1266,v_1267,v_1268,v_1269,v_1270,v_1271,v_1272,v_1273,v_1274,v_1275,v_1276,v_1277,v_1335,v_1585,v_1586,v_1587,v_1588,v_1589,v_1590,v_1591,v_1592,v_1593,v_1594,v_1595,v_1596,v_2117,v_2118,v_2119,v_2451	HGF,MET,PAWR,PDE8A,TXN
GO Biological Process	GO:0043373	CD4-positive, alpha-beta T cell lineage commitment	434	1.31775e-08	0.000170029	3.91773e-07	8.26876	1.57218	13	0.00053512	0.00442478	5882	0.453879	1	0.995648	1.33783	1.49496	2	10	0.000721241	0.2	v_1183,v_1184,v_1185,v_1186,v_1187,v_1188,v_1189,v_1190,v_1191,v_1192,v_1193,v_1194,v_2573	IL6,STAT3
GO Biological Process	GO:0014066	regulation of phosphatidylinositol 3-kinase signaling	435	1.47591e-08	0.000190436	4.37785e-07	2.02407	38.0422	77	0.0129483	0.0262083	483	0.000540058	1	0.0144273	1.90113	14.2021	27	95	0.00973675	0.28421	v_1036,v_1037,v_1038,v_1156,v_1178,v_1179,v_1180,v_1181,v_1182,v_1239,v_1240,v_1241,v_1242,v_1243,v_1265,v_1266,v_1267,v_1268,v_1269,v_1270,v_1271,v_1272,v_1273,v_1274,v_1275,v_1276,v_1277,v_1340,v_1341,v_1410,v_1411,v_1418,v_1419,v_1420,v_1482,v_1483,v_1491,v_1577,v_1578,v_1579,v_1580,v_1581,v_1782,v_1783,v_2343,v_2356,v_2377,v_2408,v_2409,v_2410,v_2591,v_2592,v_2593,v_2594,v_2656,v_2885,v_350,v…	CD28,EGFR,ERBB4,F2R,FGFR1,FYN,HGF,IER3,JAK2,KLF4,NEDD4,NKX3-1,NRG1,PDGFA,PDGFC,PIP4K2A,PIP5K1C,PPARD,PPP2R5C,PRR5,PTK2,RASGRP1,SERPINE2,SOX9,TWIST1,UBE3A,WNT16
GO Biological Process	GO:0010638	positive regulation of organelle organization	436	1.49823e-08	0.000193316	4.43386e-07	1.47816	146.805	217	0.0499675	0.0738598	378	0.000196877	1	0.00672038	1.3801	80.4288	111	538	0.0400288	0.20632	v_1064,v_1065,v_1066,v_1067,v_109,v_110,v_1141,v_1144,v_1194,v_1204,v_1254,v_1255,v_127,v_1335,v_1367,v_138,v_139,v_1394,v_1395,v_1396,v_1397,v_1398,v_1399,v_1400,v_1418,v_1435,v_1446,v_1458,v_1459,v_1460,v_1479,v_1506,v_1507,v_1534,v_1535,v_154,v_1544,v_1545,v_155,v_156,v_1564,v_1600,v_1601,v_1602,v_1603,v_1604,v_1605,v_1606,v_1607,v_1608,v_1609,v_1610,v_1611,v_1612,v_1613,v_1614,v_1615,v_1616,v…	ABI2,ABL1,ABLIM3,ANXA1,ANXA2,ARIH2,ASAP1,BAIAP2,BID,BMP10,BRAF,C2CD5,CCT2,CCT8,CD28,CDC42EP3,CDC42EP4,CDKN1B,CLASP1,CLEC16A,CNOT2,CSF2,CTGF,CTTN,CUL3,DNM1L,DPH6,EDN1,EGF,EPGN,FAM154A,FBXO7,FMN1,GSK3B,HHAT,HIF1A,HNMT,HRK,ICAM1,ID1,IL1A,IL1B,IL5,ITGB1BP1,KATNB1,KIF5B,LIMK1,LPAR1,MAP3K4,MET,MYLK3,NAF1,NAV3,NCKAP1,NEK7,NF2,NRG1,NRP1,NTF3,NTRK3,PARK2,PIP4K2A,PIWIL2,PLAGL2,PLD6,PMAIP1,PML,PPARGC1A,PPIF…
GO Biological Process	GO:0043200	response to amino acid	437	1.52142e-08	0.000196308	4.49218e-07	2.02255	38.0708	77	0.0129581	0.0262083	773	0.00364089	1	0.0607741	1.68792	15.9961	27	107	0.00973675	0.252336	v_1063,v_1064,v_1065,v_1066,v_1067,v_1183,v_1184,v_1185,v_1186,v_1187,v_1188,v_1189,v_1190,v_1191,v_1192,v_1193,v_1194,v_1239,v_1240,v_1241,v_1242,v_1243,v_1299,v_1300,v_1301,v_1302,v_1355,v_1356,v_1357,v_1508,v_1819,v_1820,v_1881,v_1980,v_2250,v_2251,v_2489,v_2490,v_2602,v_2603,v_2604,v_2605,v_2658,v_2735,v_2778,v_2779,v_2780,v_2781,v_2782,v_2783,v_2784,v_2858,v_317,v_318,v_319,v_320,v_321,v_322…	ARG1,BAIAP2,BCL2L1,CDKN1B,CEBPB,COL1A2,COL3A1,COL5A2,COL6A1,CREB1,CTGF,EDN1,EGFR,GLRB,ICAM1,IL6,IPO5,PDGFC,PPARGC1A,PTN,RPTOR,RRAGA,SH3BP4,SLC1A2,SLC38A9,SOCS1,ZEB1
GO Biological Process	GO:0019049	evasion or tolerance of host defenses by virus	438	1.55017e-08	0.000200019	4.56664e-07	12.3773	0.807929	10	0.000274993	0.00340368	2546	0.108845	1	0.551619	3.34457	0.597984	2	4	0.000721241	0.5	v_2419,v_2420,v_2421,v_2422,v_2423,v_2424,v_2425,v_2426,v_2692,v_2693	SMAD3,TGFB1
GO Biological Process	GO:0016477	cell migration	439	1.56362e-08	0.000201754	4.59577e-07	1.31814	298.148	393	0.10148	0.133765	146	9.28538e-07	0.0119809	8.20611e-05	1.41437	120.195	170	804	0.0613054	0.211443	v_1036,v_1037,v_1038,v_1054,v_1055,v_1056,v_1057,v_1064,v_1065,v_1066,v_1067,v_1093,v_1094,v_1095,v_111,v_112,v_113,v_114,v_115,v_1157,v_1158,v_116,v_1178,v_1179,v_1180,v_1181,v_1182,v_1183,v_1184,v_1185,v_1186,v_1187,v_1188,v_1189,v_119,v_1190,v_1191,v_1192,v_1193,v_1194,v_1205,v_1212,v_1213,v_1214,v_1215,v_1225,v_1226,v_123,v_1230,v_1231,v_1232,v_1233,v_1234,v_1239,v_1240,v_1241,v_1242,v_1243,v…	ABI2,ABL1,ADAMTS12,ALX1,ANLN,ANO6,ANXA1,ARC,AXL,BAMBI,BARHL2,BCAR1,BDKRB1,BLK,CAP1,CAV1,CCK,CCKAR,CD44,CD47,CDH13,CDH2,CNR2,COL1A2,CORO1C,CSPG4,CTGF,CTTN,CUL3,CXADR,CXCL12,CXCL2,CYR61,DBH,DDIT4,DDR1,DIXDC1,DNER,DPP4,EDN2,EFNB1,EFNB2,EGFR,ENG,EPHA3,EPHA4,EPS8,ERBB4,FAP,FAT1,FGF10,FGF2,FGFR1,FMNL3,FN1,FOXC1,FOXE1,FOXG1,FYN,GLI3,GOLPH3,GPC1,GPM6A,GREM1,GYPC,HGF,HIF1A,ICAM1,ID1,IFNG,IL1B,IL6,IL8,ITGA…
GO Biological Process	GO:0043409	negative regulation of MAPK cascade	440	1.58637e-08	0.000204689	4.65202e-07	1.88744	48.7434	92	0.0165907	0.0313138	332	0.000100204	1	0.00389437	1.79252	22.8729	41	153	0.0147854	0.267974	v_109,v_1123,v_1130,v_1131,v_1144,v_128,v_129,v_1335,v_134,v_135,v_136,v_1417,v_1484,v_154,v_155,v_156,v_1577,v_1578,v_1579,v_1580,v_1581,v_1618,v_1655,v_1656,v_1657,v_1677,v_1678,v_1679,v_1680,v_1681,v_1682,v_1683,v_1684,v_1685,v_1689,v_1858,v_1938,v_195,v_1979,v_2103,v_2104,v_2105,v_2106,v_2132,v_2133,v_2134,v_2135,v_2136,v_2137,v_215,v_216,v_217,v_218,v_219,v_2190,v_220,v_221,v_2217,v_2218,v_2…	ABL1,ATF3,CAV1,CNKSR3,DAG1,DUSP1,DUSP10,DUSP16,DUSP2,DUSP4,DUSP5,DUSP6,EZR,FOXO1,GBP1,IL1B,ITGB1BP1,KLF4,LIF,MBIP,NF1,NF2,PARK2,PER1,PSCA,PTPN1,PTPRR,RAPGEF1,RGS2,RGS3,RGS4,SMAD4,SORL1,SPRED1,SPRY1,SPRY2,TAOK3,TIMP3,TLR4,TNIP1,ZMYND11
GO Biological Process	GO:0031668	cellular response to extracellular stimulus	441	1.59794e-08	0.000206183	4.67535e-07	1.80219	58.2625	105	0.0198307	0.0357386	508	0.000652092	1	0.0165629	1.57581	31.0952	49	208	0.0176704	0.235577	v_1029,v_1088,v_1089,v_1090,v_1091,v_1092,v_1160,v_1165,v_1183,v_1184,v_1185,v_1186,v_1187,v_1188,v_1189,v_1190,v_1191,v_1192,v_1193,v_1194,v_12,v_122,v_1236,v_128,v_129,v_1355,v_1356,v_1357,v_1462,v_1463,v_1508,v_1518,v_1627,v_1628,v_1629,v_1881,v_1893,v_1971,v_2048,v_2056,v_2057,v_2058,v_2059,v_2060,v_2061,v_2062,v_2084,v_2085,v_2098,v_2099,v_2138,v_2139,v_2140,v_2141,v_2142,v_2143,v_2185,v_218…	ATF3,ATG5,ATG7,ATP2B1,AXL,BGLAP,BMPR2,C12orf66,CDKN2B,CLEC16A,DAP,DAPL1,DEPDC5,DNAJC15,DNM1L,FOS,FOSL1,FOXO1,GABARAPL1,ICAM1,IL15,IL6,ITGA6,JUN,KLF10,LAMP2,MAP1LC3B,MAP1LC3B2,MAP3K5,MDM2,MIOS,MYOCD,NUAK2,NUDT1,PHEX,PIM1,PMAIP1,POSTN,PRKD1,PTN,RPTOR,RRAGA,SH3GLB1,SLC1A2,SLC38A2,SREBF1,TNC,UPP1,ZC3H12A
GO Biological Process	GO:1900407	regulation of cellular response to oxidative stress	442	1.62426e-08	0.000209578	4.74159e-07	2.32748	24.0603	56	0.00818936	0.0190606	700	0.00251682	1	0.0463923	1.91118	10.4647	20	70	0.0072124	0.285714	v_1051,v_1052,v_1069,v_1132,v_1133,v_1134,v_1135,v_1136,v_1144,v_1261,v_1265,v_1266,v_1267,v_1268,v_1269,v_1270,v_1271,v_1272,v_1273,v_1274,v_1275,v_1276,v_1277,v_1335,v_1464,v_1585,v_1586,v_1587,v_1588,v_1589,v_1590,v_1591,v_1592,v_1593,v_1594,v_1595,v_1596,v_1655,v_1656,v_1657,v_2117,v_2118,v_2119,v_2304,v_2305,v_2306,v_2307,v_2308,v_2327,v_2451,v_2521,v_2880,v_440,v_441,v_79,v_844	ATG7,CD36,DHFR,FBLN5,FBXO7,GCH1,HGF,HIF1A,MCL1,MET,NCOA7,NOL3,OXR1,PARK2,PAWR,PDE8A,SOD2,TLR4,TXN,VNN1
GO Biological Process	GO:0032872	regulation of stress-activated MAPK cascade	443	1.62674e-08	0.000209898	4.7381e-07	1.66591	81.0367	135	0.0275823	0.0459496	324	8.30184e-05	1	0.00330613	1.68037	30.9457	52	207	0.0187523	0.251208	v_1064,v_1065,v_1066,v_1067,v_1088,v_1089,v_1090,v_1091,v_1092,v_1115,v_1116,v_1117,v_1130,v_1131,v_1141,v_1144,v_12,v_1239,v_1240,v_1241,v_1242,v_1243,v_1265,v_1266,v_1267,v_1268,v_1269,v_1270,v_1271,v_1272,v_1273,v_1274,v_1275,v_1276,v_1277,v_1330,v_1331,v_134,v_1340,v_1341,v_135,v_136,v_1362,v_1363,v_1364,v_1434,v_1435,v_1447,v_1448,v_1449,v_1553,v_1554,v_1555,v_1556,v_1655,v_1656,v_1657,v_168…	CTGF,DKK1,DUSP10,EDN1,EGFR,ENSG00000091436,EPHA4,ERN1,EZR,FGD2,FOXO1,FZD8,GADD45B,GADD45G,HGF,HIPK2,IL1B,MAP2K4,MAP3K2,MAP3K4,MAP3K5,MAP4K4,MAP4K5,MAPK8IP3,MDFIC,NRK,PARK2,PER1,PRDX1,PTPN1,RAP2A,RAPGEF1,RASGRP1,RB1CC1,RIPK2,SASH1,SDCBP,SH3RF1,SYK,TAOK3,TLR4,TNFRSF11A,TNFRSF19,TNIK,VEGFA,WNT16,WNT5A,WNT7B,ZC3H12A,ZEB2,ZMYND11,ZNF622
GO Biological Process	GO:1901532	regulation of hematopoietic progenitor cell differentiation	444	1.77171e-08	0.000228604	5.14874e-07	2.63852	16.676	44	0.00567597	0.0149762	7232	0.633634	1	1	0.947136	16.893	16	113	0.00576992	0.141593	v_1083,v_1155,v_1284,v_1285,v_1286,v_1287,v_1288,v_1289,v_1290,v_1291,v_1292,v_1293,v_1294,v_1295,v_1296,v_1297,v_1298,v_1661,v_1662,v_1677,v_1678,v_1679,v_2198,v_2199,v_2272,v_2288,v_2289,v_2290,v_2291,v_2292,v_2293,v_2294,v_2524,v_2585,v_2836,v_2837,v_2838,v_2839,v_2840,v_399,v_490,v_592,v_901,v_939	ABL1,CDK6,FOXC1,HIST1H4A,MYB,PSMA6,PSMB1,PSMB5,PSMB7,PSMD1,PSMD12,PSMD2,PSMD6,PSMD7,RUNX1,UBC
GO Biological Process	GO:0030212	hyaluronan metabolic process	445	1.7895e-08	0.0002309	5.18876e-07	3.03989	11.5136	35	0.00391885	0.0119129	1665	0.0403889	1	0.312996	1.88132	4.78387	9	32	0.00324558	0.28125	v_1265,v_1266,v_1267,v_1268,v_1269,v_1270,v_1271,v_1272,v_1273,v_1274,v_1275,v_1276,v_1277,v_1466,v_1467,v_1468,v_1469,v_1880,v_1881,v_215,v_216,v_217,v_218,v_219,v_220,v_221,v_2444,v_2692,v_2693,v_694,v_701,v_958,v_959,v_960,v_961	CD44,FGF2,HAS2,HGF,IL15,IL1B,KIAA1199,PIM1,TGFB1
GO Biological Process	GO:0001837	epithelial to mesenchymal transition	446	1.91104e-08	0.000246582	5.52874e-07	2.0793	34.1461	71	0.0116222	0.0241661	299	4.76995e-05	0.615466	0.00205842	2.33107	9.86673	23	66	0.00829427	0.348485	v_1265,v_1266,v_1267,v_1268,v_1269,v_1270,v_1271,v_1272,v_1273,v_1274,v_1275,v_1276,v_1277,v_1336,v_1337,v_1340,v_1341,v_1401,v_1402,v_1403,v_1404,v_1405,v_1406,v_1407,v_1408,v_1409,v_1431,v_1432,v_1466,v_1467,v_1468,v_1469,v_1564,v_1671,v_1672,v_177,v_178,v_1977,v_1978,v_2087,v_2088,v_2089,v_2090,v_2091,v_2092,v_2093,v_2094,v_2095,v_2308,v_2591,v_2592,v_2593,v_2594,v_2640,v_2692,v_2693,v_2776,v_…	ENG,EOMES,GSK3B,HAS2,HGF,HIF1A,HMGA2,KBTBD8,LOXL2,LRP6,RBPJ,RTN4,SMAD4,SNAI1,SNAI2,SOX9,SPRY1,TGFB1,TGFBR1,TGFBR3,WNT16,WNT2,WNT5A
GO Biological Process	GO:0046328	regulation of JNK cascade	447	1.9717e-08	0.000254409	5.69148e-07	1.74718	65.248	114	0.0222083	0.0388019	255	2.17348e-05	0.280444	0.00109978	1.83155	25.1153	46	168	0.0165885	0.273809	v_1064,v_1065,v_1066,v_1067,v_1088,v_1089,v_1090,v_1091,v_1092,v_1115,v_1116,v_1117,v_1141,v_1144,v_1239,v_1240,v_1241,v_1242,v_1243,v_1330,v_1331,v_134,v_1340,v_1341,v_135,v_136,v_1362,v_1363,v_1364,v_1434,v_1435,v_1447,v_1448,v_1449,v_1553,v_1554,v_1555,v_1556,v_1655,v_1656,v_1657,v_1680,v_1681,v_1682,v_1683,v_1684,v_1685,v_1689,v_1838,v_1839,v_1840,v_1841,v_1842,v_1846,v_202,v_203,v_215,v_216,…	CTGF,DKK1,DUSP10,EDN1,EGFR,ENSG00000091436,EPHA4,ERN1,FGD2,FZD8,GADD45B,GADD45G,HIPK2,IL1B,MAP2K4,MAP3K2,MAP3K4,MAP3K5,MAP4K4,MAP4K5,MAPK8IP3,MDFIC,NRK,PARK2,PER1,PTPN1,RAP2A,RAPGEF1,RASGRP1,RB1CC1,RIPK2,SASH1,SDCBP,SH3RF1,SYK,TAOK3,TLR4,TNFRSF11A,TNFRSF19,TNIK,WNT16,WNT5A,WNT7B,ZEB2,ZMYND11,ZNF622
GO Biological Process	GO:0070302	regulation of stress-activated protein kinase signaling cascade	448	2.01032e-08	0.000259392	5.79e-07	1.6597	81.3397	135	0.0276854	0.0459496	326	9.48601e-05	1	0.00375454	1.67229	31.0952	52	208	0.0187523	0.25	v_1064,v_1065,v_1066,v_1067,v_1088,v_1089,v_1090,v_1091,v_1092,v_1115,v_1116,v_1117,v_1130,v_1131,v_1141,v_1144,v_12,v_1239,v_1240,v_1241,v_1242,v_1243,v_1265,v_1266,v_1267,v_1268,v_1269,v_1270,v_1271,v_1272,v_1273,v_1274,v_1275,v_1276,v_1277,v_1330,v_1331,v_134,v_1340,v_1341,v_135,v_136,v_1362,v_1363,v_1364,v_1434,v_1435,v_1447,v_1448,v_1449,v_1553,v_1554,v_1555,v_1556,v_1655,v_1656,v_1657,v_168…	CTGF,DKK1,DUSP10,EDN1,EGFR,ENSG00000091436,EPHA4,ERN1,EZR,FGD2,FOXO1,FZD8,GADD45B,GADD45G,HGF,HIPK2,IL1B,MAP2K4,MAP3K2,MAP3K4,MAP3K5,MAP4K4,MAP4K5,MAPK8IP3,MDFIC,NRK,PARK2,PER1,PRDX1,PTPN1,RAP2A,RAPGEF1,RASGRP1,RB1CC1,RIPK2,SASH1,SDCBP,SH3RF1,SYK,TAOK3,TLR4,TNFRSF11A,TNFRSF19,TNIK,VEGFA,WNT16,WNT5A,WNT7B,ZC3H12A,ZEB2,ZMYND11,ZNF622
GO Biological Process	GO:0010713	negative regulation of collagen metabolic process	449	2.02735e-08	0.000261589	5.82604e-07	7.96553	1.63203	13	0.000555491	0.00442478	4993	0.341224	1	0.881797	1.67229	1.19597	2	8	0.000721241	0.25	v_1183,v_1184,v_1185,v_1186,v_1187,v_1188,v_1189,v_1190,v_1191,v_1192,v_1193,v_1194,v_956	IL6,PPARD
GO Biological Process	GO:0032940	secretion by cell	450	2.10139e-08	0.000271142	6.02538e-07	1.36562	230.665	315	0.0785108	0.107216	1857	0.0498639	1	0.346469	1.12897	141.722	160	948	0.0576992	0.168776	v_100,v_1002,v_1003,v_1004,v_1063,v_1064,v_1065,v_1066,v_1067,v_1069,v_111,v_1111,v_112,v_1129,v_113,v_1138,v_1139,v_114,v_1140,v_115,v_1155,v_1156,v_116,v_118,v_1183,v_1184,v_1185,v_1186,v_1187,v_1188,v_1189,v_1190,v_1191,v_1192,v_1193,v_1194,v_1206,v_1207,v_1208,v_1209,v_1210,v_1211,v_1212,v_1213,v_1214,v_1226,v_1250,v_1258,v_1261,v_1265,v_1266,v_1267,v_1268,v_1269,v_1270,v_1271,v_1272,v_1273,v…	ABCA1,ABCA12,ACTN4,AGA,ANO6,ANPEP,ANXA1,ANXA2,ANXA5,APOOL,ARG1,ASAH1,ATG7,ATP11B,ATP8B4,AXL,BPI,CAB39,CADPS,CALML5,CAND1,CAP1,CCT2,CCT8,CD36,CD44,CD47,CD9,CDK13,CDK16,CLEC3B,COMMD3,CPPED1,CSNK2B,CTGF,CTSB,CTSC,DGKI,DSN1,DYNC1H1,DYNLT1,EDN1,EEF1A1,EGF,ENG,ERP44,EXOC3L1,EXOC4,EXOC6B,FAM129B,FGF10,FGF7,FGL2,FN1,FOXP1,FUCA1,GNS,GOLPH3,GYG1,HABP4,HGF,IGF2R,IL6,INHBA,IQGAP1,ITGB6,KRIT1,LAMP2,LAT,LHFPL2…
GO Biological Process	GO:0055094	response to lipoprotein particle	451	2.13061e-08	0.000274913	6.09563e-07	3.54317	7.90252	28	0.00268976	0.00953029	656	0.00195686	1	0.03849	2.86678	3.13942	9	21	0.00324558	0.428571	v_1261,v_1554,v_1555,v_1556,v_1573,v_1574,v_1575,v_1823,v_1824,v_1825,v_1826,v_1827,v_1828,v_1960,v_1961,v_1962,v_2529,v_2530,v_2531,v_2532,v_2533,v_2534,v_2628,v_2629,v_2630,v_2659,v_2660,v_806	ABCA1,CD36,CD9,CDH13,HMGCS1,ITGB1,LDLR,NPC1,SYK
GO Biological Process	GO:0007568	aging	452	2.16942e-08	0.00027992	6.19293e-07	1.65747	81.4494	135	0.0277227	0.0459496	780	0.00373552	1	0.0617941	1.41891	39.4669	56	264	0.0201947	0.212121	v_102,v_1063,v_1064,v_1065,v_1066,v_1067,v_107,v_1132,v_1133,v_1134,v_1135,v_1136,v_1160,v_1183,v_1184,v_1185,v_1186,v_1187,v_1188,v_1189,v_1190,v_1191,v_1192,v_1193,v_1194,v_1227,v_1303,v_1340,v_1341,v_1401,v_1402,v_1403,v_1404,v_1405,v_1406,v_1407,v_1408,v_1409,v_1512,v_1513,v_1514,v_1515,v_1516,v_1517,v_1534,v_1535,v_1663,v_1671,v_1672,v_1846,v_1855,v_1881,v_1909,v_1914,v_2077,v_2087,v_2088,v_…	ADA,APEX1,ARG1,ATG7,ATP2B1,BGLAP,CACYBP,CDKN2A,CLDN1,COL3A1,CREB1,CTGF,CTSC,DAG1,DKK1,EDN1,ENG,FOS,FOXG1,GRM5,HMGA2,HTR2A,ICAM1,IGFBP1,IL15,IL6,JUN,JUND,LIMS1,LOXL2,LRP1,MME,MORC3,NR5A1,NUDT1,PICALM,PML,PPARGC1A,PPP1R9A,PRNP,PTGS2,SLC1A2,SMC5,SNCA,SOD2,SREBF1,SRR,STAT3,TBX3,TFCP2L1,TGFB1,TGFB3,TGFBR2,TP63,WNT16,ZMIZ1
GO Biological Process	GO:0014805	smooth muscle adaptation	453	2.21883e-08	0.000286296	6.32e-07	24.7668	0.282637	7	9.62004e-05	0.00238257	6005	0.476784	1	1	1.67229	0.597984	1	4	0.00036062	0.25	v_215,v_216,v_217,v_218,v_219,v_220,v_221	IL1B
GO Biological Process	GO:0014033	neural crest cell differentiation	454	2.2376e-08	0.000288717	6.35941e-07	1.96381	41.2463	81	0.0140389	0.0275698	161	1.57696e-06	0.0203475	0.000126382	2.59579	10.0162	26	67	0.00937613	0.38806	v_1178,v_1179,v_1180,v_1181,v_1182,v_1262,v_1263,v_1264,v_1265,v_1266,v_1267,v_1268,v_1269,v_1270,v_1271,v_1278,v_1279,v_1280,v_1281,v_1282,v_1375,v_1418,v_1431,v_1432,v_1823,v_1824,v_1825,v_1826,v_1827,v_1828,v_1829,v_1830,v_1977,v_1978,v_2128,v_2130,v_2131,v_2132,v_2133,v_2134,v_2168,v_2169,v_2170,v_2171,v_2172,v_2173,v_2308,v_246,v_247,v_248,v_2482,v_249,v_250,v_251,v_252,v_253,v_254,v_255,v_2…	ALX1,CORO1C,EDN1,EDNRA,EFNB1,ERBB4,FOXC1,FRZB,HIF1A,JAG1,KBTBD8,KITLG,LRP6,MEF2C,NRG1,NRP1,SEMA3A,SEMA3C,SHH,SMAD4,SNAI2,SOX8,SOX9,TAPT1,TWIST1,ZEB2
GO Biological Process	GO:0030952	establishment or maintenance of cytoskeleton polarity	455	2.26024e-08	0.000291639	6.40965e-07	7.89053	1.64754	13	0.00056077	0.00442478	2471	0.104326	1	0.544767	2.50843	1.19597	3	8	0.00108186	0.375	v_1664,v_1665,v_1666,v_1667,v_1668,v_792,v_793,v_794,v_795,v_796,v_797,v_88,v_89	LMNA,MAPKAP1,RICTOR
GO Biological Process	GO:0033673	negative regulation of kinase activity	456	2.32009e-08	0.000299362	6.56495e-07	1.6258	88.5716	144	0.0301469	0.0490129	687	0.00230268	1	0.0432481	1.44425	39.4669	57	264	0.0205554	0.215909	v_1012,v_1013,v_109,v_1093,v_1094,v_1095,v_1096,v_1097,v_1098,v_111,v_112,v_113,v_114,v_1144,v_115,v_116,v_1183,v_1184,v_1185,v_1186,v_1187,v_1188,v_1189,v_1190,v_1191,v_1192,v_1193,v_1194,v_1335,v_134,v_135,v_136,v_1417,v_1439,v_1440,v_1512,v_1513,v_1514,v_1515,v_1516,v_1517,v_1518,v_1521,v_1528,v_1529,v_1530,v_1531,v_154,v_155,v_156,v_1618,v_1677,v_1678,v_1679,v_1858,v_1938,v_1939,v_1940,v_1941…	ABL1,ADORA2A,CAV1,CBLB,CDKN1B,CDKN2A,CDKN2B,CDKN2C,CHMP6,CORO1C,DUSP1,DUSP10,DUSP16,DUSP2,DUSP4,DUSP5,DUSP6,FBXO7,FLRT2,GADD45B,GPRC5A,IBTK,IL1B,IL6,IRS2,ITGB1BP1,LRP6,LRRC19,LRTM1,LRTM2,MBIP,MYOCD,NF1,NF2,NR2F2,PARK2,PKIG,PPM1E,PREX2,PTPN1,PTPRC,RGS2,RGS3,RGS4,RPTOR,RTN4RL1,SHB,SOCS1,SOCS3,SORL1,SPRED1,SPRY1,SPRY2,TAOK3,TNFAIP3,UBASH3B,WARS
GO Biological Process	GO:0007160	cell-matrix adhesion	457	2.37327e-08	0.000306222	6.70071e-07	2.07984	33.6565	70	0.0114556	0.0238257	1389	0.0226568	1	0.210468	1.48648	17.491	26	117	0.00937613	0.222222	v_1054,v_1055,v_1056,v_1057,v_1064,v_1065,v_1066,v_1067,v_1345,v_1346,v_1347,v_1348,v_1349,v_1369,v_1386,v_1387,v_146,v_147,v_154,v_155,v_156,v_1823,v_1824,v_1825,v_1826,v_1827,v_1828,v_1880,v_1881,v_1900,v_1901,v_2191,v_2263,v_2327,v_2400,v_2427,v_2486,v_279,v_280,v_281,v_282,v_283,v_284,v_299,v_300,v_301,v_317,v_318,v_319,v_320,v_321,v_322,v_373,v_477,v_775,v_776,v_777,v_778,v_779,v_780,v_808,v…	ADAMTS12,ARHGEF7,CD44,COL3A1,CTGF,CTTN,DAG1,DDR1,DLC1,FBLN5,FN1,ITGA11,ITGA2,ITGA6,ITGB1,ITGB1BP1,ITGB6,MKLN1,NID1,PKD1,PPFIA1,PTPRK,PXN,THBS3,TRPM7,ZYX
GO Biological Process	GO:0021670	lateral ventricle development	458	2.62895e-08	0.000339214	7.40641e-07	4.95165	3.83711	19	0.00130603	0.00646698	6374	0.505937	1	1	1.21621	1.64446	2	11	0.000721241	0.181818	v_1284,v_1285,v_1286,v_1287,v_1288,v_1289,v_1290,v_1291,v_1292,v_1293,v_1294,v_1295,v_1296,v_1297,v_1298,v_759,v_760,v_761,v_762	CDK6,DNAH5
GO Biological Process	GO:0051091	positive regulation of sequence-specific DNA binding transcription factor activity	459	2.63297e-08	0.000339732	7.40156e-07	1.68516	74.7705	126	0.0254494	0.0428863	351	0.000135808	1	0.00499239	1.60318	36.178	58	242	0.020916	0.239669	v_1118,v_1183,v_1184,v_1185,v_1186,v_1187,v_1188,v_1189,v_1190,v_1191,v_1192,v_1193,v_1194,v_1261,v_1336,v_1337,v_1354,v_1362,v_1363,v_1364,v_1375,v_1447,v_1448,v_1449,v_1491,v_1522,v_1523,v_1655,v_1656,v_1657,v_1659,v_167,v_1739,v_1740,v_1741,v_1859,v_1860,v_1861,v_1862,v_1893,v_1950,v_1977,v_1978,v_2014,v_2145,v_215,v_216,v_217,v_218,v_219,v_2198,v_2199,v_220,v_221,v_2219,v_2230,v_2279,v_2280,v…	ALK,BCL10,CAMK2A,CAPN3,CD36,CFLAR,CLOCK,CRTC3,CTH,DDX58,EDN1,EPHA5,ERC1,ESR2,FANK1,FOSL1,GREM1,HDAC4,HIPK2,ICAM1,IL1B,IL5,IL6,IRAK2,JAK2,KRAS,LRP6,MTPN,MYOCD,NFKB1,NFKBIA,PPAP2B,PPARGC1A,PRKCH,PRKCI,PRKCQ,PRKD1,PSMA6,RGCC,RIPK2,RIPK4,ROR1,SHH,TAB2,TAB3,TGFB1,TLR4,TMEM189-UBE2V1,TNFRSF11A,TRAF1,TRIM13,TRIM22,TRIM37,UBC,UBE2N,VEGFA,WNT2,WNT5A
GO Biological Process	GO:0031331	positive regulation of cellular catabolic process	460	2.73308e-08	0.000352649	7.66629e-07	1.68399	74.8223	126	0.0254671	0.0428863	623	0.00150582	1	0.0311871	1.44504	42.9053	62	287	0.0223585	0.216028	v_1093,v_1094,v_1095,v_1096,v_1097,v_1098,v_1130,v_1131,v_1144,v_1155,v_1178,v_1179,v_1180,v_1181,v_1182,v_12,v_1283,v_1305,v_1335,v_1429,v_1430,v_1458,v_1459,v_1475,v_1482,v_1483,v_1494,v_1557,v_1558,v_1661,v_1662,v_172,v_1738,v_1739,v_1852,v_1903,v_1914,v_1927,v_2077,v_2097,v_2098,v_2099,v_2130,v_2131,v_215,v_216,v_217,v_218,v_219,v_2198,v_2199,v_220,v_221,v_2227,v_2260,v_2261,v_2264,v_2272,v_2…	AGO2,ANAPC15,ANKIB1,ARIH1,ARIH2,CAV1,CDC16,CTSC,DAB2,EGF,ESRRB,EZR,GSK3B,HIF1A,HTR2A,IFNG,IL1B,IL33,IRS1,IRS2,LDLR,LRP1,MAD2L1,MDM2,NANOS3,PABPC1,PARK2,PFKFB3,PHKG2,PLK2,PPARA,PSMA6,PSMB1,PSMB5,PSMB7,PSMD1,PSMD12,PSMD2,PSMD6,PSMD7,PTK2,PTPN1,RAD23A,RDX,RNF139,RNF144B,SMAD7,SMURF1,SNCA,SPTLC1,SUPV3L1,TMTC3,TNFAIP3,TWIST1,UBC,UBE2E1,UBE2V2,UQCC2,ZC3H12A,ZFP36,ZFP36L1,ZFP36L2
GO Biological Process	GO:0043086	negative regulation of catalytic activity	461	2.73872e-08	0.000353377	7.66544e-07	1.36333	229.585	313	0.0781433	0.106535	786	0.00393053	1	0.0645238	1.22048	127.819	156	855	0.0562568	0.182456	v_1012,v_1013,v_107,v_109,v_1093,v_1094,v_1095,v_1096,v_1097,v_1098,v_111,v_112,v_113,v_114,v_1144,v_115,v_1155,v_1159,v_116,v_1183,v_1184,v_1185,v_1186,v_1187,v_1188,v_1189,v_1190,v_1191,v_1192,v_1193,v_1194,v_1197,v_1254,v_1255,v_1265,v_1266,v_1267,v_1268,v_1269,v_1270,v_1271,v_1272,v_1273,v_1274,v_1275,v_1276,v_1277,v_1335,v_134,v_135,v_1355,v_1356,v_1357,v_1358,v_1359,v_136,v_1360,v_1361,v_13…	ABL1,ADORA2A,ANAPC15,ANXA1,ANXA2,ANXA5,APBA3,ARPP19,BIRC2,BIRC3,CAND1,CARD18,CAST,CAV1,CBLB,CCDC8,CD44,CDC16,CDKN1B,CDKN2A,CDKN2B,CDKN2C,CHMP6,CNR2,COL6A3,CORO1C,CPEB2,CRIM1,DAOA,DGKI,DNAJB6,DUSP1,DUSP10,DUSP16,DUSP2,DUSP4,DUSP5,DUSP6,EGLN1,EIF4A2,ELFN1,FBXO7,FLRT2,FRY,GADD45B,GAPDH,GFI1,GPRC5A,GSK3B,HGF,IBTK,IL1B,IL6,IL7,IPO5,IQGAP1,IRS2,ITGB1BP1,KLF4,LIMK1,LRP6,LRRC19,LRTM1,LRTM2,MAD2L1,MASTL,M…
GO Biological Process	GO:0010888	negative regulation of lipid storage	462	2.78415e-08	0.000359239	7.77573e-07	4.6861	4.26794	20	0.00145267	0.00680735	4060	0.242367	1	0.77026	1.57392	2.54143	4	17	0.00144248	0.235294	v_1183,v_1184,v_1185,v_1186,v_1187,v_1188,v_1189,v_1190,v_1191,v_1192,v_1193,v_1194,v_1573,v_1574,v_1575,v_2291,v_2292,v_2293,v_2294,v_2886	ABCA1,IL6,NFKBIA,PPARA
GO Biological Process	GO:2000648	positive regulation of stem cell proliferation	463	2.78746e-08	0.000359666	7.76816e-07	2.39818	21.2662	51	0.00723831	0.0173587	697	0.0024926	1	0.0461435	2.28839	5.68084	13	38	0.00468806	0.342105	v_111,v_112,v_113,v_114,v_115,v_116,v_1212,v_1213,v_1214,v_1215,v_1375,v_2087,v_2088,v_2089,v_2090,v_2091,v_2092,v_2093,v_2094,v_2095,v_21,v_2130,v_2131,v_2132,v_2133,v_2134,v_2180,v_2181,v_2182,v_2183,v_2248,v_2278,v_2279,v_2280,v_2308,v_2764,v_2765,v_2766,v_724,v_725,v_726,v_727,v_728,v_729,v_730,v_731,v_732,v_733,v_734,v_968,v_969	DCT,DMRTA2,FOXG1,GLI3,HIF1A,HMGA2,KITLG,PTPRC,SHH,TBX3,VEGFA,VEGFC,ZNF335
GO Biological Process	GO:0002446	neutrophil mediated immunity	464	2.82299e-08	0.000364251	7.85024e-07	1.60258	93.599	150	0.0318581	0.0510551	3370	0.149652	1	0.572984	1.11713	73.4025	82	491	0.0295709	0.167006	v_1002,v_1003,v_1004,v_1063,v_1069,v_111,v_112,v_1129,v_113,v_1138,v_114,v_115,v_1155,v_116,v_118,v_1183,v_1184,v_1185,v_1186,v_1187,v_1188,v_1189,v_1190,v_1191,v_1192,v_1193,v_1194,v_1208,v_1258,v_1261,v_13,v_1319,v_1320,v_1321,v_1322,v_1368,v_1377,v_1378,v_1384,v_1385,v_1389,v_1435,v_1566,v_1619,v_1620,v_1621,v_1661,v_1662,v_1688,v_170,v_1736,v_1781,v_1804,v_1880,v_1881,v_1908,v_1914,v_1969,v_2…	AGA,ANO6,ANPEP,ANXA2,ARG1,ASAH1,ATG7,ATP11B,ATP8B4,BPI,CAB39,CALML5,CAND1,CAP1,CCT2,CCT8,CD36,CD44,CD47,CDK13,COMMD3,CPPED1,CSNK2B,CTSB,CTSC,DSN1,DYNC1H1,DYNLT1,EEF1A1,ERP44,FGL2,FUCA1,GNS,GYG1,IGF2R,IL6,IQGAP1,KMT2E,LAMP2,MANBA,MGAM,MME,MOSPD2,NFKB1,ORM1,PGM1,PGM2,PKM,PKP1,PLD1,PRCP,PSMB1,PSMB7,PSMD1,PSMD12,PSMD2,PSMD6,PSMD7,PTPRB,PTPRC,PTPRN2,PTX3,PYGB,QPCT,RAB18,RAB5B,ROCK1,S100A11,SCAMP1,SDCB…
GO Biological Process	GO:0060348	bone development	465	2.86056e-08	0.000369099	7.93761e-07	1.68257	74.8857	126	0.0254887	0.0428863	67	4.05743e-09	5.2353e-05	7.81389e-07	2.20301	24.9658	55	167	0.0198341	0.329341	v_111,v_112,v_113,v_114,v_115,v_1156,v_116,v_1178,v_1179,v_1180,v_1181,v_1182,v_1212,v_1213,v_1214,v_1215,v_1315,v_1316,v_1317,v_1318,v_1372,v_1373,v_1374,v_1390,v_1412,v_1413,v_1414,v_1415,v_1416,v_1439,v_1440,v_1441,v_1442,v_1443,v_1447,v_1466,v_1467,v_1468,v_1469,v_1619,v_1620,v_1621,v_1671,v_1672,v_1782,v_1783,v_1799,v_1800,v_1801,v_182,v_191,v_2051,v_2052,v_2053,v_2054,v_2271,v_2317,v_2327,v…	ABI1,AKAP13,ANKRD11,ANO6,ANXA2,ASXL1,AXIN2,BBX,BGLAP,BMPR1B,BMPR2,CHSY1,COL27A1,CSGALNACT1,CYP26B1,DYM,ENG,FAM20C,FAT4,FOXC1,FOXP1,GLI3,HAS2,INSIG1,LRRC17,LRRK1,MEF2C,MEF2D,MEIS1,MMP14,MMP16,NAB1,PDGFC,PHEX,PIP4K2A,PTGER4,PTPRC,RAB23,RARA,RARB,RUNX2,SH3PXD2B,SHOX2,SOX9,SPARC,STC1,SULF1,TGFB1,TGFB3,TGFBR2,THBS3,TRIM45,TRIP11,TWIST1,WASF2
GO Biological Process	GO:0007498	mesoderm development	466	2.91014e-08	0.000375495	8.05784e-07	1.82156	53.8001	98	0.0183118	0.033356	426	0.000322311	1	0.0097624	1.82431	18.089	33	121	0.0119005	0.272727	v_1100,v_1101,v_1102,v_1103,v_1104,v_1105,v_1209,v_1210,v_1211,v_1212,v_1213,v_1214,v_1237,v_1350,v_1351,v_1375,v_1419,v_1420,v_1464,v_1465,v_1491,v_1577,v_1578,v_1579,v_1580,v_1581,v_1823,v_1824,v_1825,v_1826,v_1827,v_1828,v_1846,v_2087,v_2088,v_2089,v_2090,v_2091,v_2092,v_2093,v_2094,v_2095,v_2180,v_2181,v_2182,v_2183,v_2311,v_2312,v_2313,v_2314,v_2315,v_2419,v_2420,v_2421,v_2422,v_2423,v_2424,…	BMPR2,CITED2,DKK1,EOMES,ETS2,EXOC4,EXT1,EYA2,FGFR1,FOXC1,HMGA2,IKZF1,INHBA,IRX3,ITGA2,ITGB1,JAK2,KDM6B,KLF4,MESDC2,NF2,POFUT2,SETD2,SHH,SMAD3,SMAD4,SNAI1,TBX3,TP63,VEGFA,WNT5A,ZFP36L1,ZFPM2
GO Biological Process	GO:0032956	regulation of actin cytoskeleton organization	467	2.91494e-08	0.000376115	8.05386e-07	1.61043	91.2801	147	0.0310688	0.050034	117	1.32135e-07	0.00170494	1.45721e-05	1.78842	43.0548	77	288	0.0277678	0.267361	v_1058,v_1059,v_1060,v_1061,v_1064,v_1065,v_1066,v_1067,v_1144,v_1156,v_1254,v_1255,v_1278,v_1279,v_1303,v_1335,v_1354,v_1367,v_1386,v_1387,v_154,v_155,v_156,v_1564,v_1600,v_1601,v_1677,v_1678,v_1679,v_170,v_173,v_176,v_1823,v_1824,v_1825,v_1826,v_1827,v_1828,v_1829,v_1830,v_1843,v_185,v_1864,v_1900,v_1901,v_1927,v_1932,v_1959,v_1994,v_1995,v_1996,v_1997,v_1998,v_2001,v_2002,v_2003,v_2066,v_2067,…	ABI2,ABL1,AKAP13,AP1AR,ARHGAP18,AVIL,BAIAP2,BMP10,BRAF,C15orf38,C15orf38-AP3S2,CAPZA1,CAPZA3,CDC42EP3,CDC42EP4,CLASP1,CLASP2,CTGF,CTTN,CXCL12,DIXDC1,DLC1,EDN1,EPHA3,EPHA5,EPS8,FMN1,ICAM1,ID1,ITGB1BP1,LIMA1,LIMK1,LPAR1,LRP1,MEF2C,MET,MTPN,MYLK3,NCKAP1,NF2,NRP1,NTF3,NTRK3,PARK2,PDGFA,PHLDB2,PIK3R1,PPFIA1,PPM1E,PPP1R9A,PRKCE,PTGER4,PXN,RDX,RGCC,RICTOR,ROCK1,S100A10,S1PR1,SDC4,SEMA3E,SEMA5A,SH3PXD2B,…
GO Biological Process	GO:0045778	positive regulation of ossification	468	2.92754e-08	0.00037774	8.07137e-07	1.88394	47.2414	89	0.0160794	0.0302927	511	0.00067741	1	0.0171049	1.9578	12.2587	24	82	0.00865489	0.292683	v_1156,v_1183,v_1184,v_1185,v_1186,v_1187,v_1188,v_1189,v_1190,v_1191,v_1192,v_1193,v_1194,v_1212,v_1213,v_1214,v_1215,v_1265,v_1266,v_1267,v_1268,v_1269,v_1270,v_1271,v_1272,v_1273,v_1274,v_1275,v_1276,v_1277,v_1422,v_1423,v_1424,v_1425,v_1426,v_1427,v_1428,v_171,v_2051,v_2052,v_2053,v_2054,v_2167,v_2279,v_2280,v_2281,v_2317,v_2419,v_2420,v_2421,v_2422,v_2423,v_2424,v_2425,v_2426,v_2669,v_2692,v…	ANO6,BMPR1B,BMPR2,CEBPB,CEBPD,CYR61,FAM20C,GLI3,HGF,IL6,JAG1,JUND,MEF2C,PRKD1,RUNX2,SLC8A1,SMAD3,TGFB1,TGFB3,TMEM119,TP63,WNT5A,WNT7B,ZHX3
GO Biological Process	GO:0045055	regulated exocytosis	469	2.96325e-08	0.000382348	8.1524e-07	1.45618	153.14	223	0.0521239	0.075902	1719	0.044846	1	0.336619	1.15906	101.807	118	681	0.0425532	0.173275	v_1002,v_1003,v_1004,v_1063,v_1069,v_111,v_1111,v_112,v_1129,v_113,v_1138,v_114,v_115,v_1155,v_1156,v_116,v_118,v_1206,v_1208,v_1250,v_1258,v_1261,v_1265,v_1266,v_1267,v_1268,v_1269,v_1270,v_1271,v_1272,v_1273,v_1274,v_1275,v_1276,v_1277,v_1283,v_13,v_1326,v_1327,v_1368,v_1377,v_1378,v_1384,v_1385,v_1389,v_1435,v_1554,v_1555,v_1556,v_1562,v_1566,v_1619,v_1620,v_1621,v_1661,v_1662,v_1688,v_170,v_1…	ABCA12,ACTN4,AGA,ANO6,ANPEP,ANXA2,ANXA5,APOOL,ARG1,ASAH1,ATG7,ATP11B,ATP8B4,BPI,CAB39,CADPS,CALML5,CAND1,CAP1,CCT2,CCT8,CD36,CD44,CD47,CD9,CDK13,CLEC3B,COMMD3,CPPED1,CSNK2B,CTSB,CTSC,DSN1,DYNC1H1,DYNLT1,EEF1A1,EGF,ERP44,FGL2,FN1,FUCA1,GNS,GYG1,HABP4,HGF,IGF2R,IQGAP1,KRIT1,LAMP2,LAT,LHFPL2,MANBA,MGAM,MME,MOSPD2,NFKB1,ORM1,PDGFA,PGM1,PGM2,PIK3CG,PIP5K1C,PKM,PKP1,PLD1,PRCP,PSMB1,PSMB7,PSMD1,PSMD12,P…
GO Biological Process	GO:0002252	immune effector process	470	3.04995e-08	0.000393535	8.37308e-07	1.40923	185.208	261	0.0630388	0.0888359	1114	0.0125103	1	0.144901	1.18044	134.696	159	901	0.0573386	0.176471	v_1002,v_1003,v_1004,v_1036,v_1037,v_1038,v_1063,v_1069,v_111,v_112,v_1129,v_113,v_1138,v_114,v_115,v_1155,v_116,v_118,v_1183,v_1184,v_1185,v_1186,v_1187,v_1188,v_1189,v_1190,v_1191,v_1192,v_1193,v_1194,v_1198,v_12,v_1208,v_1226,v_1254,v_1255,v_1258,v_1261,v_13,v_1319,v_1320,v_1321,v_1322,v_1326,v_1327,v_1342,v_1368,v_137,v_1377,v_1378,v_1384,v_1385,v_1389,v_1392,v_1393,v_1435,v_1451,v_146,v_147,…	ABCC9,ABI1,ABL1,ACTG1,ADA,AGA,ANO6,ANPEP,ANXA2,APBB1IP,ARG1,ASAH1,ATG7,ATP11B,ATP8B4,BAIAP2,BCL10,BPI,C9,CAB39,CALML5,CAND1,CAP1,CCT2,CCT8,CD36,CD44,CD47,CDH17,CDK13,COMMD3,CPPED1,CSNK2B,CTSB,CTSC,DBH,DDIT4,DDX58,DOCK10,DSN1,DYNC1H1,DYNLT1,EEF1A1,EOMES,ERP44,EXOSC5,FADD,FGL2,FOXP1,FUCA1,FYN,GBP1,GNS,GYG1,ICAM1,IFIH1,IFNAR1,IFNAR2,IFNE,IFNG,IGF2R,IL33,IL6,IQGAP1,IRF1,IRF2,IRF5,IRF9,ISG20,JAG1,KCNJ…
GO Biological Process	GO:1904035	regulation of epithelial cell apoptotic process	471	3.1039e-08	0.000400496	8.5031e-07	2.38976	21.3411	51	0.00726382	0.0173587	899	0.00694613	1	0.0996951	1.79005	10.6142	19	71	0.00685178	0.267606	v_1093,v_1094,v_1095,v_1096,v_1097,v_1098,v_1183,v_1184,v_1185,v_1186,v_1187,v_1188,v_1189,v_1190,v_1191,v_1192,v_1193,v_1194,v_1283,v_1367,v_1491,v_1677,v_1678,v_1679,v_2051,v_2052,v_2053,v_2054,v_2219,v_2311,v_2312,v_2313,v_2314,v_2315,v_2377,v_2378,v_2379,v_2658,v_2686,v_2857,v_345,v_346,v_347,v_575,v_620,v_639,v_750,v_751,v_752,v_753,v_851	ABL1,ANO6,BRAF,CAST,CFLAR,COL18A1,ICAM1,IL6,JAK2,KRIT1,PPARGC1A,PRKCI,RGCC,SEMA5A,THBS1,TNFAIP3,TNIP2,ZFP36,ZFP36L1
GO Biological Process	GO:0034599	cellular response to oxidative stress	472	3.14969e-08	0.000406405	8.61027e-07	1.73591	65.0956	113	0.0221564	0.0384615	693	0.00244671	1	0.0455554	1.4799	33.7861	50	226	0.018031	0.221239	v_1045,v_1054,v_1055,v_1056,v_1057,v_1063,v_1083,v_1088,v_1089,v_1090,v_1091,v_1092,v_1093,v_1094,v_1095,v_1096,v_1097,v_1098,v_1132,v_1133,v_1134,v_1135,v_1136,v_1183,v_1184,v_1185,v_1186,v_1187,v_1188,v_1189,v_1190,v_1191,v_1192,v_1193,v_1194,v_1195,v_12,v_1239,v_1240,v_1241,v_1242,v_1243,v_1246,v_1261,v_1340,v_1341,v_1352,v_1464,v_1491,v_1525,v_1533,v_1544,v_1545,v_1577,v_1578,v_1579,v_158,v_1…	ABL1,AKR1B1,ANXA1,APEX1,ARG1,AXL,CD36,CFLAR,CPEB2,CYCS,ECT2,EGFR,EPAS1,ETS1,FOS,FOXO1,FXN,HDAC2,HIF1A,IL6,JAK2,JUN,KDM6B,KLF4,MAP3K5,MDM2,MYB,NET1,NUDT2,OXR1,PDK1,PML,PPARGC1A,PPIF,PPP5C,PRDX1,PRKD1,PTPRK,PXN,RHOB,SETX,SNCA,SOD2,TNFAIP3,TPM1,TXN,VKORC1L1,WNT16,ZC3H12A,ZNF622
GO Biological Process	GO:0002762	negative regulation of myeloid leukocyte differentiation	473	3.2113e-08	0.000414354	8.76014e-07	2.55076	17.6418	45	0.00600471	0.0153165	1663	0.0401576	1	0.311577	1.70787	7.02631	12	47	0.00432744	0.255319	v_1209,v_1210,v_1211,v_1212,v_1213,v_1214,v_1284,v_1285,v_1286,v_1287,v_1288,v_1289,v_1290,v_1291,v_1292,v_1293,v_1294,v_1295,v_1296,v_1297,v_1298,v_1315,v_1316,v_1317,v_1318,v_1533,v_1655,v_1656,v_1657,v_1939,v_1940,v_1941,v_1942,v_2326,v_2389,v_2390,v_2391,v_2569,v_2571,v_2750,v_2751,v_2752,v_2753,v_2754,v_833	CDK6,FBN1,GPR68,INHBA,LRRC17,MAFB,NF1,PIK3R1,RARA,TJP2,TLR4,UBASH3B
GO Biological Process	GO:0048332	mesoderm morphogenesis	474	3.2792e-08	0.000423115	8.92648e-07	2.08722	32.5793	68	0.0110889	0.023145	873	0.00589557	1	0.087137	1.81563	10.4647	19	70	0.00685178	0.271429	v_1209,v_1210,v_1211,v_1212,v_1213,v_1214,v_1350,v_1351,v_1577,v_1578,v_1579,v_1580,v_1581,v_1823,v_1824,v_1825,v_1826,v_1827,v_1828,v_1846,v_2087,v_2088,v_2089,v_2090,v_2091,v_2092,v_2093,v_2094,v_2095,v_2180,v_2181,v_2182,v_2183,v_2419,v_2420,v_2421,v_2422,v_2423,v_2424,v_2425,v_2426,v_2552,v_2553,v_2554,v_2767,v_2768,v_2769,v_2770,v_2771,v_2772,v_2776,v_2857,v_2871,v_348,v_454,v_474,v_479,v_48…	BMPR2,DKK1,EOMES,EXOC4,EYA2,FOXC1,HMGA2,INHBA,ITGA2,ITGB1,KDM6B,KLF4,NF2,POFUT2,SETD2,SMAD3,SNAI1,TBX3,WNT5A
GO Biological Process	GO:1902042	negative regulation of extrinsic apoptotic signaling pathway via death domain receptors	475	3.28652e-08	0.00042406	8.92757e-07	3.46881	8.07194	28	0.00274743	0.00953029	2257	0.0785524	1	0.449075	1.67229	5.38185	9	36	0.00324558	0.25	v_1093,v_1094,v_1095,v_1096,v_1097,v_1098,v_1265,v_1266,v_1267,v_1268,v_1269,v_1270,v_1271,v_1272,v_1273,v_1274,v_1275,v_1276,v_1277,v_1900,v_2570,v_2658,v_2735,v_345,v_346,v_347,v_377,v_980	BCL2L1,BMP5,CFLAR,FADD,HGF,ICAM1,RFFL,TMBIM1,TNFAIP3
GO Biological Process	GO:0090130	tissue migration	476	3.37889e-08	0.000435978	9.15921e-07	2.03655	35.3539	72	0.0120333	0.0245065	637	0.00168035	1	0.0340371	1.84528	13.0061	24	87	0.00865489	0.275862	v_1205,v_1401,v_1402,v_1403,v_1404,v_1405,v_1406,v_1407,v_1408,v_1409,v_1461,v_1482,v_1483,v_1564,v_1677,v_1678,v_1679,v_1823,v_1824,v_1825,v_1826,v_1827,v_1828,v_1829,v_1830,v_2191,v_2210,v_2211,v_2212,v_2258,v_2359,v_2360,v_2361,v_2367,v_2368,v_2369,v_2370,v_2371,v_2372,v_2373,v_246,v_247,v_248,v_249,v_250,v_251,v_252,v_2529,v_253,v_2530,v_2531,v_2532,v_2533,v_2534,v_254,v_255,v_2733,v_2734,v_2…	ABL1,ACTC1,ANLN,CDH13,DPP4,EFNB2,FAP,FGF10,FGF2,GREM1,GRHL2,ID1,ITGB1,LOXL2,NRP1,PPARD,PTK2,PXN,S100A2,SLIT2,STARD13,TGFBR1,VEGFA,ZEB2
GO Biological Process	GO:1901652	response to peptide	477	3.64339e-08	0.000470107	9.85549e-07	1.50488	126.255	190	0.0429733	0.0646698	282	3.65952e-05	0.472188	0.00167443	1.47963	64.8812	96	434	0.0346195	0.221198	v_102,v_1036,v_1037,v_1038,v_1063,v_1064,v_1065,v_1066,v_1067,v_107,v_1093,v_1094,v_1095,v_1096,v_1097,v_1098,v_110,v_1126,v_1178,v_1179,v_1180,v_1181,v_1182,v_1183,v_1184,v_1185,v_1186,v_1187,v_1188,v_1189,v_1190,v_1191,v_1192,v_1193,v_1194,v_1227,v_1261,v_1272,v_1273,v_1274,v_1275,v_1276,v_1277,v_1312,v_1313,v_1332,v_1333,v_1334,v_1335,v_1342,v_1352,v_1367,v_1391,v_1427,v_1428,v_1447,v_1448,v_1…	ADCY1,AKR1B1,ANXA1,APEX1,ARG1,ARID1B,ATP6V1B2,ATP6V1G3,BAIAP2,BCAR1,BRAF,C2CD5,CACNA2D1,CACYBP,CAMK2A,CAV1,CAV2,CCKAR,CD36,CDC5L,CDKN1B,CFLAR,CPEB2,CREB1,CRY1,CTGF,CXCL12,DAG1,EDN1,ENPP1,EPHA4,EPM2AIP1,FBN1,FOXO1,FYN,GCG,GNG10,GNG7,GRM5,GSK3B,HDAC9,ICAM1,ID1,IGFBP1,IL6,IQGAP1,IRF5,IRS1,IRS2,JAG1,JAK2,JUND,KLF10,KLF4,LRP1,LRP6,MDM2,NFKB1,NFKBIA,NR5A1,OXTR,PHEX,PIK3R1,PIK3R3,PKM,PPARA,PRKCI,PRKDC,P…
GO Biological Process	GO:0048661	positive regulation of smooth muscle cell proliferation	478	3.8394e-08	0.000495398	1.0364e-06	2.14778	29.3326	63	0.00998385	0.0214432	317	7.46744e-05	0.963524	0.00303951	2.22972	10.7637	24	72	0.00865489	0.333333	v_1005,v_107,v_1083,v_1088,v_1089,v_1090,v_1091,v_1092,v_1183,v_1184,v_1185,v_1186,v_1187,v_1188,v_1189,v_1190,v_1191,v_1192,v_1193,v_1194,v_1239,v_1240,v_1241,v_1242,v_1243,v_1323,v_1324,v_1325,v_1352,v_1491,v_2098,v_2099,v_2377,v_2378,v_2379,v_25,v_2529,v_2530,v_2531,v_2532,v_2533,v_2534,v_2581,v_2749,v_315,v_316,v_326,v_417,v_457,v_458,v_459,v_460,v_494,v_495,v_55,v_639,v_808,v_809,v_810,v_811…	AKR1B1,CALCRL,CDH13,EDN1,EGFR,ERN1,FOXP1,HDAC4,HTR1B,IL6,ITGA2,JAK2,JUN,MAP3K5,MDM2,MYB,NAMPT,PPARGC1A,PTGS2,S1PR1,STAT1,TGFBR2,TGM2,THBS1
GO Biological Process	GO:0070849	response to epidermal growth factor	479	3.9833e-08	0.000513965	1.073e-06	2.74772	14.1936	39	0.00483104	0.0132743	379	0.000204189	1	0.00695157	2.54825	6.27883	16	42	0.00576992	0.380952	v_1002,v_1003,v_1239,v_1240,v_1241,v_1242,v_1243,v_1309,v_1431,v_1432,v_172,v_2311,v_2312,v_2313,v_2314,v_2315,v_2451,v_2464,v_2465,v_2466,v_2591,v_2592,v_2593,v_2594,v_2605,v_2686,v_2733,v_2734,v_2755,v_345,v_346,v_347,v_362,v_363,v_364,v_365,v_366,v_367,v_901	BAIAP2,CFLAR,EEF1A1,EGFR,ERBB4,FOXC1,ID1,IQGAP1,MCM7,PDE8A,PLCG1,SNAI2,SOX9,ZFP36,ZFP36L1,ZFP36L2
GO Biological Process	GO:0003007	heart morphogenesis	480	3.9839e-08	0.000514043	1.07092e-06	1.55247	106.927	166	0.0363944	0.056501	60	3.0913e-09	3.9887e-05	6.64783e-07	2.03063	33.4871	68	224	0.0245222	0.303571	v_1083,v_1100,v_1101,v_1102,v_1103,v_1104,v_1105,v_1107,v_1108,v_1109,v_1110,v_1178,v_1179,v_1180,v_1181,v_1182,v_1262,v_1263,v_1264,v_1265,v_1266,v_1267,v_1268,v_1269,v_1270,v_1271,v_1336,v_1337,v_1340,v_1341,v_1375,v_1381,v_1382,v_1383,v_1386,v_1387,v_141,v_1418,v_142,v_1431,v_1432,v_1436,v_1461,v_1464,v_1466,v_1467,v_1468,v_1469,v_1482,v_1483,v_1564,v_1671,v_1672,v_177,v_178,v_1823,v_1824,v_18…	ACTC1,ADAMTS1,AHI1,ARID2,ASXL1,AXIN2,BMP10,BMP5,BMPR2,CHD7,CITED2,CYR61,DLC1,EGLN1,ENG,FAT4,FHL2,FLRT2,FOXC1,GATA4,GJA5,GPR126,GRHL2,HAS2,HEG1,HIF1A,IFT57,JAG1,JUN,MDM2,MEF2C,MICAL2,NEDD4,NRG1,NRP1,NRP2,PPP1R13L,PTCD2,PTK2,RARA,RARB,RBPJ,RTN4,S1PR1,SEMA3C,SHH,SHOX2,SMAD3,SMAD4,SMAD7,SNAI1,SNAI2,SOX9,SPRY1,TBX3,TGFB1,TGFBR1,TGFBR2,TGFBR3,TPM1,TWIST1,VEGFA,WNT16,WNT2,WNT5A,XIRP2,ZFPM2,ZMIZ1
GO Biological Process	GO:0070498	interleukin-1-mediated signaling pathway	481	4.00814e-08	0.00051717	1.0752e-06	4.81757	3.9439	19	0.00134238	0.00646698	2235	0.0780348	1	0.450507	2.09036	2.39194	5	16	0.0018031	0.3125	v_204,v_205,v_206,v_215,v_216,v_217,v_218,v_429,v_430,v_431,v_432,v_433,v_434,v_435,v_436,v_437,v_438,v_439,v_620	IL1A,IL1R1,IL1RL2,IRAK2,TNIP2
GO Biological Process	GO:0002444	myeloid leukocyte mediated immunity	482	4.23017e-08	0.000545819	1.1324e-06	1.57556	99.0126	156	0.0337007	0.0530974	2952	0.149401	1	0.653021	1.11486	76.2429	85	510	0.0306527	0.166667	v_1002,v_1003,v_1004,v_1063,v_1069,v_111,v_112,v_1129,v_113,v_1138,v_114,v_115,v_1155,v_116,v_118,v_1183,v_1184,v_1185,v_1186,v_1187,v_1188,v_1189,v_1190,v_1191,v_1192,v_1193,v_1194,v_1208,v_1258,v_1261,v_13,v_1319,v_1320,v_1321,v_1322,v_1326,v_1327,v_1368,v_1377,v_1378,v_1384,v_1385,v_1389,v_1435,v_1566,v_1619,v_1620,v_1621,v_1661,v_1662,v_1688,v_170,v_1736,v_1781,v_1804,v_1880,v_1881,v_1908,v_1…	AGA,ANO6,ANPEP,ANXA2,ARG1,ASAH1,ATG7,ATP11B,ATP8B4,BPI,CAB39,CALML5,CAND1,CAP1,CCT2,CCT8,CD36,CD44,CD47,CDK13,COMMD3,CPPED1,CSNK2B,CTSB,CTSC,DSN1,DYNC1H1,DYNLT1,EEF1A1,ERP44,FGL2,FUCA1,GNS,GYG1,IGF2R,IL6,IQGAP1,KMT2E,LAMP2,LAT,MANBA,MGAM,MME,MOSPD2,NFKB1,ORM1,PGM1,PGM2,PIK3CG,PKM,PKP1,PLD1,PRCP,PSMB1,PSMB7,PSMD1,PSMD12,PSMD2,PSMD6,PSMD7,PTPRB,PTPRC,PTPRN2,PTX3,PYGB,QPCT,RAB18,RAB5B,RASGRP1,ROCK1,…
GO Biological Process	GO:0006677	glycosylceramide metabolic process	483	4.28094e-08	0.00055237	1.14362e-06	3.7422	6.68057	25	0.00227385	0.00850919	3762	0.208279	1	0.71436	1.67229	2.39194	4	16	0.00144248	0.25	v_1602,v_1603,v_1604,v_1605,v_1606,v_1607,v_1608,v_1609,v_1610,v_1611,v_1612,v_1613,v_1614,v_1615,v_1616,v_2329,v_2330,v_2331,v_2332,v_2333,v_2334,v_294,v_295,v_296,v_690	B3GALT1,SERPINA6,UGCG,UGT8
GO Biological Process	GO:0019417	sulfur oxidation	484	4.32255e-08	0.000557738	1.15235e-06	22.4342	0.312024	7	0.000106203	0.00238257	4222	0.27665	1	0.845479	3.34457	0.298992	1	2	0.00036062	0.5	v_1865,v_1866,v_1867,v_1868,v_1869,v_1870,v_1871	MICAL2
GO Biological Process	GO:0000122	negative regulation of transcription from RNA polymerase II promoter	485	4.59433e-08	0.000592806	1.22228e-06	1.30865	294.96	386	0.100395	0.131382	63	3.72961e-09	4.81231e-05	7.63859e-07	1.50991	118.55	179	793	0.064551	0.225725	v_1016,v_1017,v_1018,v_1020,v_1024,v_1025,v_1026,v_1027,v_1028,v_1029,v_1045,v_1083,v_1093,v_1094,v_1095,v_1100,v_1101,v_1102,v_1103,v_1104,v_1105,v_1130,v_1131,v_1144,v_1164,v_1178,v_1179,v_1180,v_1181,v_1182,v_1196,v_121,v_1212,v_1213,v_1214,v_1215,v_1222,v_1223,v_1261,v_128,v_1284,v_1285,v_1286,v_1287,v_1288,v_1289,v_129,v_1290,v_1291,v_1292,v_1293,v_1294,v_1295,v_1296,v_1297,v_1298,v_1310,v_1…	AEBP1,AEBP2,AKIRIN2,ALX1,ANKRD33,ATF3,ATF7IP,ATN1,BACH1,BARX2,BEND6,BHLHE40,BHLHE41,BRMS1,BRMS1L,CAV1,CBX5,CCND1,CD36,CDK6,CITED2,CNOT2,COPS2,CREM,CRY1,CRYM,CUL3,CUX1,DKK1,DLX2,DMAP1,DRAP1,E2F7,EDN1,EID1,EOMES,ESR2,ETS2,ETV6,EZR,FAM220A,FGFR1,FHL2,FOSB,FOXC1,FOXE1,FOXG1,FOXO1,FOXP2,FST,FZD8,GFI1,GLI3,GLIS3,HDAC2,HDAC4,HDAC9,HDGF,HIC1,HIPK2,HIST1H1C,HIST1H1E,HIVEP1,HMGA2,HSBP1,ID1,IFNG,IKZF2,IRF2,…
GO Biological Process	GO:0014074	response to purine-containing compound	486	4.60799e-08	0.000594569	1.22339e-06	1.94778	40.559	79	0.013805	0.026889	587	0.00120222	1	0.0264264	1.66075	21.6769	36	145	0.0129823	0.248276	v_1045,v_107,v_1130,v_1131,v_1183,v_1184,v_1185,v_1186,v_1187,v_1188,v_1189,v_1190,v_1191,v_1192,v_1193,v_1194,v_1326,v_1327,v_1367,v_1412,v_1413,v_1414,v_1415,v_1416,v_149,v_1680,v_1681,v_1682,v_1683,v_1684,v_1685,v_171,v_1893,v_1904,v_1905,v_1916,v_1917,v_1918,v_1920,v_196,v_2006,v_2023,v_2024,v_215,v_216,v_217,v_2171,v_2172,v_2173,v_218,v_219,v_220,v_221,v_2265,v_2285,v_2286,v_2311,v_2312,v_23…	ADORA2A,ADSS,AKAP6,APEX1,BIRC2,BRAF,CNGA3,DUSP1,EZR,FOS,FOSB,FOSL1,HDAC2,HMGCS1,IL1B,IL6,ITPR2,JUN,JUND,PANX1,PDE2A,PDE3A,PER1,PIK3CG,PPARGC1A,PTGS2,RAPGEF1,RAPGEF2,RYR3,SLC8A1,SPARC,SREBF1,SSH1,STAT1,STC1,ZFP36L1
GO Biological Process	GO:1903201	regulation of oxidative stress-induced cell death	487	4.6704e-08	0.000602622	1.23742e-06	2.40617	20.3643	49	0.00693135	0.016678	1175	0.0153066	1	0.168085	1.75453	9.11925	16	61	0.00576992	0.262295	v_1051,v_1052,v_1069,v_1132,v_1133,v_1134,v_1135,v_1136,v_1144,v_1265,v_1266,v_1267,v_1268,v_1269,v_1270,v_1271,v_1272,v_1273,v_1274,v_1275,v_1276,v_1277,v_1335,v_1464,v_1585,v_1586,v_1587,v_1588,v_1589,v_1590,v_1591,v_1592,v_1593,v_1594,v_1595,v_1596,v_1655,v_1656,v_1657,v_2117,v_2118,v_2119,v_2308,v_2451,v_2521,v_2880,v_440,v_441,v_79	ATG7,FBXO7,HGF,HIF1A,MCL1,MET,NCOA7,NOL3,OXR1,PARK2,PAWR,PDE8A,SOD2,TLR4,TXN,VNN1
GO Biological Process	GO:0090050	positive regulation of cell migration involved in sprouting angiogenesis	488	4.70371e-08	0.000606919	1.24369e-06	4.5344	4.41072	20	0.00150127	0.00680735	598	0.0013534	1	0.0292021	4.01349	1.49496	6	10	0.00216372	0.6	v_107,v_1178,v_1179,v_1180,v_1181,v_1182,v_1677,v_1678,v_1679,v_1815,v_1823,v_1824,v_1825,v_1826,v_1827,v_1828,v_1829,v_1830,v_968,v_969	ABL1,HDAC9,KIAA1462,NRP1,PTGS2,VEGFA
GO Biological Process	GO:1901201	regulation of extracellular matrix assembly	489	4.90625e-08	0.000633053	1.29459e-06	3.60021	7.2218	26	0.00245807	0.00884956	149	1.01678e-06	0.0131196	8.80509e-05	5.1455	1.94345	10	13	0.0036062	0.769231	v_1466,v_1467,v_1468,v_1469,v_186,v_187,v_2219,v_229,v_230,v_2419,v_2420,v_2421,v_2422,v_2423,v_2424,v_2425,v_2426,v_2591,v_2592,v_2593,v_2594,v_2692,v_2693,v_461,v_477,v_528	ANTXR1,CLASP1,CLASP2,DAG1,HAS2,PHLDB2,RGCC,SMAD3,SOX9,TGFB1
GO Biological Process	GO:1901739	regulation of myoblast fusion	490	4.97067e-08	0.000641365	1.30891e-06	5.01795	3.58712	18	0.00122094	0.00612662	5606	0.386127	1	0.888726	1.27412	3.13942	4	21	0.00144248	0.190476	v_1890,v_2122,v_2123,v_2124,v_2125,v_2126,v_2127,v_2786,v_2787,v_2788,v_2789,v_2790,v_2791,v_2792,v_2793,v_345,v_346,v_347	CFLAR,EHD1,MYF6,NFATC2
GO Biological Process	GO:1902532	negative regulation of intracellular signal transduction	491	5.1055e-08	0.000658763	1.34168e-06	1.44982	151.743	220	0.0516484	0.0748809	172	2.09552e-06	0.0270384	0.0001572	1.52273	73.552	112	492	0.0403895	0.227642	v_103,v_1069,v_107,v_109,v_1093,v_1094,v_1095,v_1096,v_1097,v_1098,v_1112,v_1123,v_1130,v_1131,v_1132,v_1133,v_1134,v_1135,v_1136,v_1144,v_1178,v_1179,v_1180,v_1181,v_1182,v_12,v_1224,v_1237,v_1259,v_1260,v_128,v_1283,v_129,v_1314,v_1335,v_134,v_135,v_136,v_1386,v_1387,v_1417,v_1431,v_1432,v_1439,v_1440,v_1484,v_1521,v_154,v_1547,v_1548,v_155,v_156,v_1577,v_1578,v_1579,v_1580,v_1581,v_1618,v_1655…	ABL1,ACKR3,ARHGAP12,ATF3,BCL2L1,BCL2L10,BDKRB2,BID,C12orf66,CAMK2B,CAV1,CD44,CNKSR3,CRTC3,CUL3,CXCL12,DAG1,DDIT4,DEPDC5,DLC1,DUSP1,DUSP10,DUSP16,DUSP2,DUSP4,DUSP5,DUSP6,EPM2A,EZR,FAF1,FBXW11,FIGNL1,FLRT2,FOXO1,GBP1,HIF1A,IL1B,IL1RL1,ITGB1,ITGB1BP1,KLF4,KRIT1,LIF,LIMD1,LRRC19,LRTM1,LRTM2,MAGI2,MAPKAP1,MBIP,MCL1,MDM2,MET,NF1,NF2,NFKBIA,NOL3,OTUD7A,OTUD7B,PARK2,PER1,PPIF,PPP2R5C,PREX2,PRNP,PSCA,PTGS…
GO Biological Process	GO:0034698	response to gonadotropin	492	5.11323e-08	0.00065976	1.34097e-06	2.80891	13.1724	37	0.00448345	0.0125936	2673	0.113511	1	0.547934	1.67229	4.18589	7	28	0.00252434	0.25	v_1209,v_1210,v_1211,v_1212,v_1213,v_1214,v_1630,v_1631,v_1632,v_1633,v_1634,v_1635,v_1636,v_1637,v_1638,v_1639,v_1640,v_1641,v_1642,v_1643,v_1644,v_1645,v_1646,v_1647,v_1648,v_1649,v_1650,v_1651,v_1652,v_1653,v_1654,v_223,v_224,v_2658,v_49,v_639,v_806	HMGCS1,ICAM1,INHBA,PAPPA,PAX8,PPARGC1A,TGFBR3
GO Biological Process	GO:0071025	RNA surveillance	493	5.29661e-08	0.000683422	1.38625e-06	6.6536	2.10412	14	0.000716175	0.00476515	5638	0.393583	1	0.900746	1.33783	2.24244	3	15	0.00108186	0.2	v_1743,v_1744,v_1745,v_1746,v_1747,v_1748,v_1749,v_1750,v_1751,v_1752,v_1753,v_1754,v_1852,v_2696	EXOSC5,PRPF18,SUPV3L1
GO Biological Process	GO:0045598	regulation of fat cell differentiation	494	5.32805e-08	0.000687478	1.39166e-06	1.82978	50.8258	93	0.0172995	0.0316542	407	0.000265937	1	0.00843093	1.86133	17.192	32	115	0.0115399	0.278261	v_1064,v_107,v_1183,v_1184,v_1185,v_1186,v_1187,v_1188,v_1189,v_1190,v_1191,v_1192,v_1193,v_1194,v_12,v_1323,v_1324,v_1325,v_1326,v_1327,v_134,v_135,v_136,v_1372,v_1373,v_1374,v_1431,v_1432,v_1464,v_172,v_2122,v_2123,v_2124,v_2125,v_2126,v_2127,v_2207,v_2217,v_2218,v_2227,v_2311,v_2312,v_2313,v_2314,v_2315,v_2419,v_2420,v_2421,v_2422,v_2423,v_2424,v_2425,v_2426,v_2516,v_2609,v_2610,v_2640,v_2650,…	ASXL1,CCDC71L,CCRN4L,CEBPB,CREB1,DUSP10,ENPP1,FOXO1,FRZB,FTO,HTR2A,IL6,INSIG1,JAG1,MEDAG,METRNL,MEX3C,PPARD,PTGS2,PTPRQ,SH3PXD2B,SMAD3,SNAI2,TGFB1,TRIO,WNT5A,ZADH2,ZC3H12A,ZFP36,ZFP36L1,ZFP36L2,ZFPM2
GO Biological Process	GO:0050863	regulation of T cell activation	495	5.4413e-08	0.000702091	1.41837e-06	1.59335	92.2586	147	0.0314018	0.050034	1081	0.0119253	1	0.142343	1.3248	46.0448	61	308	0.0219978	0.198052	v_1024,v_1025,v_1026,v_1027,v_1028,v_1029,v_1036,v_1037,v_1038,v_1063,v_1069,v_1083,v_111,v_112,v_113,v_114,v_115,v_1159,v_116,v_1183,v_1184,v_1185,v_1186,v_1187,v_1188,v_1189,v_1190,v_1191,v_1192,v_1193,v_1194,v_120,v_1212,v_1213,v_1214,v_1215,v_1335,v_134,v_135,v_136,v_1367,v_1375,v_1445,v_1446,v_1447,v_1448,v_1449,v_1493,v_1528,v_1529,v_1530,v_1531,v_1544,v_1545,v_1554,v_1555,v_1556,v_1677,v_1…	ABL1,ADA,ADORA2A,ANXA1,ARG1,BCL10,BRAF,CAMK4,CAV1,CD28,CD47,CD83,CEBPB,CTLA4,CYP26B1,DPP4,DUSP10,EFNB1,EFNB2,FADD,FYN,GLI3,HLX,ICOS,ICOSLG,IFNG,IL15,IL1B,IL1RL2,IL6,IL7,IL7R,IRF1,LAT,MAD1L1,MARCH7,MYB,NFATC2,PAWR,PDCD1LG2,PIK3R1,PRDM1,PRKCQ,PRNP,PTPRC,RARA,RASGRP1,RIPK2,RUNX1,SDC4,SHB,SHH,SMAD7,SOCS1,SOX13,SYK,TGFB1,TGFBR2,VNN1,ZEB1,ZMIZ1
GO Biological Process	GO:0019221	cytokine-mediated signaling pathway	496	5.56157e-08	0.00071761	1.44679e-06	1.52879	113.162	173	0.0385165	0.0588836	2109	0.0681367	1	0.416865	1.15797	81.1763	94	543	0.0338983	0.173112	v_1036,v_1037,v_1038,v_1132,v_1133,v_1134,v_1135,v_1136,v_1155,v_1183,v_1184,v_1185,v_1186,v_1187,v_1188,v_1189,v_1190,v_1191,v_1192,v_1193,v_1194,v_1207,v_1208,v_1224,v_1342,v_14,v_1445,v_1446,v_1465,v_1491,v_1510,v_1511,v_1521,v_1533,v_1623,v_1624,v_1625,v_1626,v_1627,v_1628,v_1661,v_1662,v_1843,v_1862,v_1880,v_1881,v_1920,v_1951,v_1963,v_1964,v_2014,v_202,v_203,v_204,v_205,v_206,v_2097,v_210,v…	ACKR3,ACKR4,ADIPOR2,ANXA2,BIRC2,BIRC3,CAMK2A,CAMK2B,CAPZA1,CD44,CSNK2B,CXCL12,CXCL2,EDN2,FLRT2,FOXC1,FYN,GBP1,ICAM1,IFNAR1,IFNAR2,IFNE,IFNG,IFNGR2,IL15,IL1A,IL1B,IL1R1,IL1R2,IL1RL1,IL1RL2,IL36G,IL37,IL5,IL6,IL7,IL7R,IL8,IRAK2,IRF1,IRF2,IRF5,IRF9,IRS1,IRS2,ISG20,JAK2,KRAS,LIFR,LIMS1,LRRC19,LRTM1,LRTM2,MTAP,MX1,NFKBIA,OSMR,PIK3R1,PML,PRLR,PSMA6,PSMB1,PSMB5,PSMB7,PSMD1,PSMD12,PSMD2,PSMD6,PSMD7,RALA,…
GO Biological Process	GO:0022407	regulation of cell-cell adhesion	497	5.58043e-08	0.000720042	1.44878e-06	1.48161	133.638	198	0.0454862	0.0673928	431	0.000339688	1	0.0101694	1.42859	59.4994	85	398	0.0306527	0.213568	v_1024,v_1025,v_1026,v_1027,v_1028,v_1029,v_1036,v_1037,v_1038,v_1063,v_1069,v_1083,v_1100,v_1101,v_1102,v_1103,v_1104,v_1105,v_111,v_112,v_113,v_114,v_115,v_1159,v_116,v_1183,v_1184,v_1185,v_1186,v_1187,v_1188,v_1189,v_1190,v_1191,v_1192,v_1193,v_1194,v_120,v_1212,v_1213,v_1214,v_1215,v_1335,v_134,v_135,v_136,v_1367,v_1375,v_1445,v_1446,v_1447,v_1448,v_1449,v_1466,v_1467,v_1468,v_1469,v_1482,v_1…	ABL1,ADA,ADORA2A,ANXA1,ARG1,BCL10,BRAF,C1QTNF1,CAMK4,CAV1,CD28,CD44,CD47,CD83,CD9,CEBPB,CITED2,CTLA4,CXCL12,CYP26B1,DPP4,DUSP10,EFNB1,EFNB2,ETS1,FADD,FYN,GLI3,HAS2,HLX,ICAM1,ICOS,ICOSLG,IFNG,IL15,IL1B,IL1RL2,IL6,IL7,IL7R,IRF1,ITGA6,JAK2,KLF4,LAT,MAD1L1,MARCH7,MBP,MYB,MYO10,NF2,NFATC2,PAWR,PDCD1LG2,PIK3R1,PPAP2B,PPARA,PRDM1,PRKCA,PRKCQ,PRNP,PTK2,PTPRC,RARA,RASGRP1,RDX,RGCC,RIPK2,RUNX1,SDC4,SERPINE…
GO Biological Process	GO:0030168	platelet activation	498	5.61155e-08	0.000724059	1.45393e-06	1.94756	40.05	78	0.0136317	0.0265487	792	0.00402781	1	0.0656197	1.58807	20.7799	33	139	0.0119005	0.23741	v_1036,v_1037,v_1038,v_1161,v_1162,v_1168,v_1183,v_1184,v_1185,v_1186,v_1187,v_1188,v_1189,v_1190,v_1191,v_1192,v_1193,v_1194,v_1299,v_1300,v_1301,v_1302,v_1326,v_1327,v_1355,v_1356,v_1357,v_1358,v_1359,v_1360,v_1361,v_1458,v_1459,v_1460,v_1554,v_1555,v_1556,v_158,v_173,v_1739,v_1740,v_1741,v_1939,v_1940,v_1941,v_1942,v_1960,v_1961,v_1962,v_2023,v_2024,v_2220,v_2308,v_2506,v_2507,v_2508,v_2584,v_…	ACTG1,AXL,CD9,COL1A2,COL3A1,DGKB,DGKD,DGKH,DGKI,F2R,F2RL2,FYN,GNA12,GNA15,IL6,ITPR2,ITPR3,LAT,MYL12A,PIK3CG,PIK3R1,PLSCR1,PRKCA,PRKCE,PRKCH,PRKCQ,RHOB,SLC7A11,STXBP3,SYK,UBASH3B,VWF,YWHAZ
GO Biological Process	GO:1901699	cellular response to nitrogen compound	499	5.6811e-08	0.000733032	1.469e-06	1.39658	188.318	263	0.0640972	0.0895167	365	0.000166598	1	0.00588934	1.37304	85.2127	117	570	0.0421926	0.205263	v_1005,v_1036,v_1037,v_1038,v_1045,v_1063,v_1064,v_107,v_1088,v_1089,v_1090,v_1091,v_1092,v_110,v_1126,v_1130,v_1131,v_1144,v_1178,v_1179,v_1180,v_1181,v_1182,v_1183,v_1184,v_1185,v_1186,v_1187,v_1188,v_1189,v_1190,v_1191,v_1192,v_1193,v_1194,v_1227,v_1239,v_1240,v_1241,v_1242,v_1243,v_1261,v_1272,v_1273,v_1274,v_1275,v_1276,v_1277,v_1299,v_1300,v_1301,v_1302,v_1312,v_1313,v_1326,v_1327,v_1332,v_…	ABL1,ADCY1,AGO2,AKAP6,AKR1B1,APEX1,ARG1,ARID1B,ATG7,ATP6V1B2,ATP6V1G3,BAIAP2,BCAR1,BCL2L1,C2CD5,CACNA2D1,CAMK2A,CAV1,CAV2,CD36,CDC5L,CEBPB,CFLAR,CHRM3,COL1A2,COL3A1,COL5A2,COL6A1,CPEB2,CREB1,DDX58,EDN1,EGFR,ENPP1,EPHA4,EZR,FBN1,FOXO1,FYN,GCG,GNA15,GNG10,GNG7,GRM5,GSK3B,HDAC2,HDAC9,HTR1B,ICAM1,ID1,IFIH1,IGFBP1,IL6,IPO5,IRS1,IRS2,ITPR2,JAK2,KLF10,KLF4,LRP1,LYPD1,MAP3K5,MDM2,MEF2C,NFKB1,PARK2,PDE2A,…
GO Biological Process	GO:0030950	establishment or maintenance of actin cytoskeleton polarity	500	5.97892e-08	0.00077146	1.54292e-06	9.19004	1.19695	11	0.000407402	0.00374404	2546	0.108845	1	0.551619	3.34457	0.597984	2	4	0.000721241	0.5	v_1664,v_1665,v_1666,v_1667,v_1668,v_792,v_793,v_794,v_795,v_796,v_797	MAPKAP1,RICTOR
#
# Ontology	TermsTested	MinAnnotCount	MaxAnnotCount
#
# GO Biological Process	12903	1	1000

## Sheet: intersectH3K4me1_UP_MousePh
# GREAT version 4.0.4	Species assembly: hg19	Association rule: Basal+extension: 5000 bp upstream, 1000 bp downstream, 1000000 bp max extension, curated regulatory domains included
# Ontology summary statistics are provided in the footer.
#
# Ontology	ID	Desc	BinomRank	BinomP	BinomBonfP	BinomFdrQ	RegionFoldEnrich	ExpRegions	ObsRegions	GenomeFrac	SetCov	HyperRank	HyperP	HyperBonfP	HyperFdrQ	GeneFoldEnrich	ExpGenes	ObsGenes	TotalGenes	GeneSetCov	TermCov	Regions	Genes
Mouse Phenotype	MP:0009734	abnormal prostate gland duct morphology	1	1.7305e-37	1.63238e-33	1.63238e-33	13.3082	3.68195	49	0.00125322	0.016678	1307	0.021079	1	0.152133	3.34457	1.19597	4	8	0.00144248	0.5	v_1410,v_1411,v_1692,v_1693,v_1694,v_1695,v_1696,v_1697,v_1698,v_1699,v_1700,v_1701,v_1702,v_1703,v_1704,v_1705,v_1706,v_1707,v_1708,v_1709,v_1710,v_1711,v_1712,v_1713,v_1714,v_1715,v_1716,v_1717,v_1718,v_1719,v_1720,v_1721,v_1722,v_1723,v_1724,v_1725,v_1726,v_1727,v_1728,v_1729,v_1730,v_1731,v_2427,v_792,v_793,v_794,v_795,v_796,v_797	FEM1B,KLF6,NKX3-1,RICTOR
[truncated: 503 more rows]

## Sheet: intersectH3K4me1_DN_MousePhSKO
# GREAT version 4.0.4	Species assembly: hg19	Association rule: Basal+extension: 5000 bp upstream, 1000 bp downstream, 1000000 bp max extension, curated regulatory domains included
# Ontology summary statistics are provided in the footer.
#
# Ontology	ID	Desc	BinomRank	BinomP	BinomBonfP	BinomFdrQ	RegionFoldEnrich	ExpRegions	ObsRegions	GenomeFrac	SetCov	HyperRank	HyperP	HyperBonfP	HyperFdrQ	GeneFoldEnrich	ExpGenes	ObsGenes	TotalGenes	GeneSetCov	TermCov	Regions	Genes
[truncated: 504 more rows]

## Sheet: intersectH3K4me1_UP_MousePhSKO
# GREAT version 4.0.4	Species assembly: hg19	Association rule: Basal+extension: 5000 bp upstream, 1000 bp downstream, 1000000 bp max extension, curated regulatory domains included
# Ontology summary statistics are provided in the footer.
#
[truncated: 505 more rows]

## Sheet: intersectGenEnhanc_UP_GOBP
# GREAT version 4.0.4	Species assembly: hg19	Association rule: Basal+extension: 5000 bp upstream, 1000 bp downstream, 1000000 bp max extension, curated regulatory domains included
[truncated: 507 more rows]

[truncated: 2 more sheets: intersectGenEnhanc_UP_MousePh, intersecGenEnhanc_UP_MousePhSKO]
