# Supplementary material for: Aberrant paracrine signalling for bone remodelling underlies the mutant histone-driven giant cell tumour of bone
Source: Cell Death Differ. 2022 Aug 3;29(12):2459–71. doi: 10.1038/s41418-022-01031-x (PMC9750984; doi:10.1038/s41418-022-01031-x)
Supplement: Supplementary file 9 — Supplementary Data 8 [file 41418_2022_1031_MOESM9_ESM.xlsx]

## Sheet: MatrixHm_intersectK4me1_GOBP
	GW/EV, down	GW/EV, up	GW/WT, dn	GW/WT, up	EV/WT, up	EV/WT, down	GW/EV, both	GW/WT, both	EV/WT, both
pos. reg. of supramolecular fiber organization	3.03857	0.26161	1.77222	0	0	0.168169	0	0	0
pos. reg. of cytoskeleton organization	3.0012	0.54315	2.76345	0	0	0.170658	0	0	0
pos. reg. of transcription from RNA polymerase II promoter in response to hypoxia	1.39758	0	1.29422	0	0	0	0	0	0
pos. reg. of chemokine production	1.27892	0	0	0.56625	0	0	0	0	0
integrin-mediated signaling pathway	1.20885	0	0	1.25525	3.40308	0	0	0	0
pos. reg. of actin filament bundle assembly	1.95644	0.571602	0.835317	2.51686	0.843649	0	0	0	0
pos. reg. of focal adhesion assembly	1.8058	0.364796	0	2.02672	2.77016	0	0	0	0
pos. reg. of angiogenesis	1.22615	0	0	2.37633	1.95072	1.29503	0	0	0
pos. reg. of adherens junction organization	1.64164	0.320538	0	1.74866	2.47485	0	0	0	0
pos. reg. of epithelial cell migration	2.82257	0	2.15245	6.66655	2.8297	0	0	0	0
reg. of pri-miRNA transcription from RNA polymerase II promoter	1.4131	0	1.85443	0	0	0	0	0	0
transforming growth factor beta receptor signaling pathway	2.0522	0	0.470062	2.27012	1.4603	0	0	0	0
neg. reg. of ossification	2.12896	0	0	0	0	0	0	0	0
vasculogenesis	2.42256	0	0	0	0	0	0	0	0
neg. reg. of transforming growth factor beta receptor signaling pathway	2.28734	0.589247	0.578581	0	0	0	0	0	0
neg. reg. of cellular response to transforming growth factor beta stimulus	2.18354	0.574919	0.519346	0	0	0	0	0	0
peptidyl-serine phosphorylation	1.37734	1.06406	0	0	0	0	0	0	0
pos. reg. of cell junction assembly	1.34455	0.195932	0	2.61612	1.92934	0	0	0	0
actin cytoskeleton reorganization	0	1.73987	0	0	0	0	0	0	0
pos. reg. of binding	0	1.02726	0	0	0	0	0	0	0
response to peptide hormone	0	1.42506	0	0	0	0	0	0	0
hypotonic response	0	1.45843	0	0	0	0	0	0	0
peptidyl-serine modification	1.27389	1.02029	0	0	0	0	0	0	0
cellular response to peptide hormone stimulus	0	1.27622	0	0	1.22045	0	0	0	0
cell adhesion mediated by integrin	0	1.20187	0	0.955447	0	0	0	0	0
reg. of cell-substrate adhesion	0	1.64789	0	5.46971	4.41897	0.879518	0	0	0
cell-substrate adhesion	0.734301	1.14363	0	0	2.40363	0	0	0	0
mesodermal cell differentiation	0	1.18573	0	0.337131	1.88544	0	0	0	0
response to hepatocyte growth factor	0	1.31954	0	0.346299	1.2791	0	0	0	0
reg. of peptidyl-tyrosine phosphorylation	1.39193	1.64721	0	3.8473	2.20844	0	0	0	0
epidermal growth factor receptor signaling pathway	0	1.21863	0	0	0	0	0	0	0
reg. of transforming growth factor beta receptor signaling pathway	0	1.15383	0	0	0	0	0	0	0
reg. of cellular response to transforming growth factor beta stimulus	0	1.09754	0	3.33442	0	0	0	0	0
neg. reg. of cell-cell adhesion	0.979536	0	1.1681	0	0.48982	0	0	0	0
reg. of chondrocyte differentiation	0	1.79341	1.84406	0	0	0	0	0	0
protein N-linked glycosylation via asparagine	0	0	1.13766	0	0	0	0	0	0
peptidyl-asparagine modification	0	0	1.06464	0	0	0	0	0	0
miRNA loading onto RISC involved in gene silencing by miRNA	0	0	1.86224	0	0	0	0	0	0
small RNA loading onto RISC	0	0	0	0	0	0	0	0	0
pos. reg. of cell-matrix adhesion	1.06132	0.458279	0	3.64514	2.64269	0	0	0	0
reg. of angiogenesis	1.36364	0.593586	0	4.25233	2.11508	0.99133	0	0	0
pos. reg. of cell-substrate adhesion	1.00209	0.71778	0	3.75096	2.53638	0.371131	0	0	0
reg. of inflammatory response	0.37512	0.563952	0	2.13975	1.07877	0	0	0	0
reg. of cell-matrix adhesion	0	0.816649	0	5.24293	4.16108	0	0	0	0
reg. of vasculature development	1.39277	0.572337	0	4.87188	2.66902	0	0	0	0
reg. of leukocyte differentiation	1.06373	0	1.20743	4.94062	1.85809	0.71227	0	0	0
reg. of response to cytokine stimulus	0	0	0	3.18025	0.419978	0.324267	0	0	0
pos. reg. of vasculature development	0.897966	0	0	3.1139	2.18595	1.41757	0	0	0
pos. reg. of response to external stimulus	1.58777	0	0	2.09635	0.825731	0	0	0	0
female pregnancy	0	0	0	2.35357	0	0	0	0	0
leukocyte cell-cell adhesion	1.41288	0	0	1.96809	1.98029	0	0	0	0
reg. of cytokine-mediated signaling pathway	0	0	0.0909759	2.79568	0.393187	0.299427	0	0	0
pos. reg. of peptidyl-tyrosine phosphorylation	1.80348	0.713106	0	3.00701	1.50003	0	0	0	0
pos. reg. of nitric oxide biosynthetic process	0	0	0	2.27341	0.137076	0	0	0	0
cellular response to lipopolysaccharide	0.203187	0	0	1.6694	2.29678	0.0617929	0	0	0
pos. reg. of MAP kinase activity	0	0	0	5.74088	0	0	0	0	0
pos. reg. of hemopoiesis	0.914095	0	0	4.50141	4.38204	0	0	0	0
cellular response to molecule of bacterial origin	0	0	0	1.33834	2.28515	0	0	0	0
reg. of extracellular matrix assembly	0	0	0	4.05527	2.42363	0	0	0	0
cellular response to biotic stimulus	0	0	0	0.982254	2.10917	0	0	0	0
reg. of extracellular matrix organization	0	0	0	4.5361	1.92934	0	0	0	0
pos. reg. of myeloid cell differentiation	0.271751	0	0	0	1.94934	0.797233	0	0	0
reg. of cell junction assembly	0.994511	0.362937	0	4.49683	3.22304	0	0	0	0
pos. reg. of leukocyte differentiation	1.27215	0	0	4.55254	3.46341	0	0	0	0
reg. of focal adhesion assembly	1.16253	0.321819	0	3.09226	3.53782	0	0	0	0
reg. of adherens junction organization	1.05413	0.268885	0	3.1911	3.27078	0	0	0	0
reg. of myeloid cell differentiation	0	0	1.44932	1.28762	0.804725	3.37714	0	0	0
reg. of myeloid leukocyte differentiation	0	0	1.72244	2.25161	0.617077	1.7133	0	0	0

## Sheet: MatrixHm_intersectK4me1_MousePh
	GW/EV, down	GW/EV, up	GW/WT, dn	GW/WT, up	EV/WT, up	EV/WT, down	GW/EV, both	GW/WT, both	EV/WT, both
abnormal response to injury	3.17379	1.19871	1.11108	4.72002	2.12141	2.15809	0	0	0
abnormal induced cell death	1.68549	0	0.1523	0	0	0	0	0	0
abnormal T cell differentiation	2.19653	0	0	3.75382	3.10217	0.575289	0	0	0
increased circulating erythropoietin level	1.2071	0	0	0	0.473614	0	0	0	0
decreased apoptosis	1.20682	2.27655	0	2.79541	0	0	0	0	0
pale kidney	1.65677	0	0	0	0	0	0	0	0
decreased cell death	1.17917	2.23458	0	2.87901	0	0	0	0	0
abnormal pharyngeal arch artery morphology	3.73893	0	0	0	0	0	0	0	0
decreased keratohyalin granule number	1.61706	0	0	0	0	0	0	0	0
abnormal brain vasculature morphology	2.29598	0	0	0	0	0	0	0	0
increased epididymal fat pad weight	1.75482	0	0	0	0	0	0	0	0
abnormal mammary gland growth during pregnancy	2.12428	0	0	0	0	0	0	0	0
decreased fat cell size	1.96124	0	0	0	0	0.980569	0	0	0
abnormal cranial blood vasculature morphology	2.23858	0	0	0	0	0	0	0	0
increased spleen weight	1.34984	0	0	0	0	0	0	0	0
delayed intestine development	1.31412	0	0.265219	0	0	0	0	0	0
abnormal intestine development	1.68792	0	0.393488	0	0	0	0	0	0
abnormal liver sinusoid morphology	1.68988	0	0	0.997433	1.21669	0	0	0	0
abnormal dorsal aorta morphology	2.12917	0	0	0	2.78871	0	0	0	0
decreased macrophage cell number	1.67468	0	0	0	1.43702	1.17692	0	0	0
increased liver adenoma incidence	0	2.49134	0	0	0	0	0	0	0
abnormal placenta labyrinth morphology	0	1.2755	0	2.83411	3.12822	0	0	0	0
abnormal fetal size	0	1.3261	0	2.98872	2.36335	1.30921	0	0	0
gastrointestinal tract polyps	0	1.99279	0.495598	1.34847	1.38015	0	0	0	0
intestine polyps	0	1.66573	0.633962	0	0	0	0	0	0
increased carcinoma incidence	0	1.73129	0	0	1.1301	0	0	0	0
decreased fetal size	0	1.23158	0	3.17439	2.37875	1.48234	0	0	0
abnormal osteoblast differentiation	0	0	1.45505	2.79399	3.62194	0	0	0	0
abnormal osteoblast morphology	0	1.05008	3.14221	6.18659	0	0.815682	0	0	0
increased incidence of corneal inflammation	0	0	1.93714	0	0	0	0	0	0
abnormal metatarsal bone morphology	0	0	1.27506	0	0	0	0	0	0
abnormal thoracic vertebrae morphology	0	0	2.70346	0	0	0	0	0	0
abnormal occipital bone morphology	0	0	3.68405	0	0	0	0	0	0
reticulocytopenia	0	0	1.73141	0	0	0	0	0	0
short nasal bone	0	0	2.48797	0	0	1.58328	0	0	0
abnormal basioccipital bone morphology	0	0	1.8869	0	0	0	0	0	0
abnormal vertebral body morphology	0	0	2.64218	0	0	0	0	0	0
increased osteoblast cell number	0	0	1.73571	1.40895	0	0	0	0	0
decreased mesenchymal cell proliferation involved in lung development	0	0	1.50407	0	0	0	0	0	0
small middle ear ossicles	0	0	1.55837	0	0	0	0	0	0
abnormal lung weight	0	1.50531	1.45517	0	0	0	0	0	0
small malleus	0	0	1.31199	0	0	0	0	0	0
increased mean corpuscular hemoglobin	0	0	1.78519	0	0	0	0	0	0
abnormal supraoccipital bone morphology	0	0	1.99907	0	0	0	0	0	0
embryonic lethality before implantation, incomplete penetrance	0	0	1.5616	0	0	0.354907	0	0	0
abnormal vascular endothelial cell physiology	0	0	2.28041	0	0	0	0	0	0
small nasal bone	0	0	1.48553	0	0	1.61782	0	0	0
abnormal wound healing	0	0.353646	0.870666	5.13709	3.5767	1.22146	0	0	0
decreased liver regeneration	0.0807626	0	0	1.51636	1.09736	0	0	0	0
abnormal CD4-pos., alpha-beta T cell physiology	0	0	0	3.82083	1.44408	0	0	0	0
abnormal liver vasculature morphology	1.25455	0	0	2.09235	2.15173	0	0	0	0
abnormal liver regeneration	0.130383	0	0	1.67428	0.908293	0	0	0	0
abnormal interleukin level	0.0947016	0.680626	0	1.91534	0.414742	0	0	0	0
abnormal embryonic hematopoiesis	0	0.756892	0	1.48261	0	0	0	0	0
altered susceptibility to autoimmune disorder	0.628954	0	0	2.00348	1.82378	0.0566707	0	0	0
abnormal T-helper 2 physiology	0	0	0	2.98536	0	0	0	0	0
abnormal vascular wound healing	0	0.358638	0	2.07902	0.819304	0.931254	0	0	0
lung inflammation	0.299115	0	0	3.54936	3.1323	0.724064	0	0	0
abnormal prostate gland morphology	0	0	0	1.78538	0	0	0	0	0
enlarged liver sinusoidal spaces	0.67531	0	0.328546	1.30249	0.516033	0	0	0	0
delayed wound healing	0	0	0.392463	2.32283	4.64864	0	0	0	0
abnormal CD4-pos. T cell differentiation	0.819441	0	0	2.58379	3.00612	0	0	0	0
respiratory system inflammation	0	0	0	2.66599	3.0849	0.517111	0	0	0
abnormal circulating interleukin level	0	0.54593	0	1.39733	0.424973	0	0	0	0
abnormal interleukin-6 secretion	0.137134	0.287159	0	1.62538	0.565166	0	0	0	0
abnormal liver parenchyma morphology	1.00081	0	0.454981	1.38216	1.29644	0	0	0	0
decreased susceptibility to endotoxin shock	0	0	0	2.27739	0.569881	0	0	0	0
decreased susceptibility to experimental autoimmune encephalomyelitis	0	0	0	0.972907	1.9701	0	0	0	0
decreased susceptibility to autoimmune disorder	0.413526	0	0	1.2883	1.70418	0	0	0	0
abnormal immune tolerance	0.630782	0	0	1.51049	2.64196	0.128662	0	0	0
autoimmune response	0.702705	0	0	1.73783	2.458	0.153368	0	0	0
abnormal self tolerance	0.68588	0	0	1.68965	2.40393	0.139889	0	0	0
joint inflammation	0.526275	0	0.0428298	0.371885	1.70041	0.247134	0	0	0
arthritis	0.675152	0	0.0540315	0.302918	1.51667	0.342984	0	0	0
extramedullary hematopoiesis	0	0.0323019	0.286746	2.73671	1.58507	0	0	0	0
abnormal CD4-pos. helper T cell morphology	0.396737	0	0.727532	1.1241	1.74521	0	0	0	0
liver hypoplasia	0	0	0	1.24365	2.54784	0.949057	0	0	0
decreased hematocrit	0	0	0	1.83068	1.70418	1.15296	0	0	0
abnormal hepatocyte physiology	0.377464	0	0.457473	0	2.54451	0	0	0	0
enlarged lymphatic vessel	0	0	0	1.01991	1.61063	0	0	0	0
decreased susceptibility to injury	0.797043	0.896968	0	1.51047	1.93038	0	0	0	0
peripheral nervous system degeneration	0.792362	0	0	0	0	1.85731	0	0	0
exophthalmos	0	0.804415	0	0	0	1.23918	0	0	0
decreased circulating testosterone level	0	0	0	0	0	1.89755	0	0	0
abnormal testosterone level	0	0	0	0	0	1.68503	0	0	0
abnormal circulating testosterone level	0	0	0	0	0	1.47813	0	0	0
increased susceptibility to injury	0.902868	0	0	0	0	1.30896	0	0	0
echinocytosis	0	0	0	0	0	1.17451	0	0	0
abnormal podocyte slit junction morphology	0	0	0	0	0	1.60219	0	0	0
decreased pancreatic beta cell mass	0	0	0	0	0	1.58328	0	0	0
embryonic lethality between implantation and placentation, complete penetrance	0	0.343035	0	0	0	1.46962	0	0	0
abnormal skeletal muscle fiber type ratio	0	0	0	0	0	1.68395	0	0	0
dilated proximal convoluted tubules	0.250078	0	0	0	0	1.17501	0	0	0
abnormal osteoclast cell number	0	0	0	0	0	2.16076	0	0	0

## Sheet: MatrixHm_intersK4me1_MousePhSKO
	GW/EV, down	GW/EV, up	GW/WT, dn	GW/WT, up	EV/WT, up	EV/WT, down	GW/EV, both	GW/WT, both	EV/WT, both
abnormal induced cell death	1.723	0	0.24274	1.08864	0	0	0	0	0
abnormal response to injury	2.36905	0.855498	0.781437	3.15519	1.31681	1.13107	0	0	0
abnormal T cell differentiation	1.85123	0	0	1.86793	1.72616	0	0	0	0
pale kidney	1.38707	0	0	0	0	0	0	0	0
abnormal pharyngeal arch artery morphology	3.15714	0	0	0	0	1.10054	0	0	0
decreased fat cell size	2.00869	0	0	0	0	0	0	0	0
absent alisphenoid bone	1.4094	0	0	0	0	0	0	0	0
decreased keratohyalin granule number	1.87059	0	0	0	0	0	0	0	0
abnormal renal corpuscle morphology	1.95888	0	1.97095	0	3.08928	0.833165	0	0	0
decreased macrophage cell number	2.15286	0	0	1.38111	1.67163	1.4144	0	0	0
abnormal fat cell morphology	1.74918	0	0	0	1.72004	0	0	0	0
abnormal dorsal aorta morphology	1.84094	0	0	0	0	0	0	0	0
abnormal renal glomerulus morphology	1.39864	0	1.58455	0	2.70935	0.812744	0	0	0
abnormal artery development	2.32139	0	0	0	0	1.7598	0	0	0
decreased susceptibility to weight gain	1.38247	0	0	0	0	0	0	0	0
retinal ganglion cell degeneration	1.70677	0	0	0	0	0	0	0	0
increased spleen weight	1.39678	0	0	0	0	0	0	0	0
abnormal placenta labyrinth morphology	0	1.47919	0	2.50671	2.23802	0	0	0	0
arteritis	0	1.32711	0	0.825314	0	0	0	0	0
thin ventricular wall	0	1.71764	0.14486	0	0	0.913231	0	0	0
decreased apoptosis	1.15533	2.11008	0	0	0	0	0	0	0
decreased cell death	1.08521	2.1165	1.09703	0	0	0	0	0	0
altered tumor pathology	0.295172	1.36818	0	2.50895	0	0.849208	0	0	0
increased carcinoma incidence	0	1.35726	0	0	0	0	0	0	0
abnormal classified tumor incidence	0	1.3735	0	0	0	0	0	0	0
abnormal heart ventricle wall thickness	0	1.29989	0	0	1.19926	0	0	0	0
increased classified tumor incidence	0	1.23618	0	0	0	0	0	0	0
abnormal osteoblast morphology	0	0	4.03069	4.24819	0	1.0613	0	0	0
abnormal osteoblast differentiation	0	0	1.5581	1.85994	2.71251	0.288152	0	0	0
abnormal thoracic vertebrae morphology	0	0	1.84682	0	0	0	0	0	0
abnormal middle ear morphology	0	0	3.14549	0	0	0.790779	0	0	0
increased osteoblast cell number	0	0	3.14272	1.2327	0	0	0	0	0
abnormal occipital bone morphology	0	0	3.66186	0	0	1.90442	0	0	0
abnormal basicranium morphology	0	0	3.31075	0	0	0.883187	0	0	0
abnormal bone resorption	0.960971	0	3.03999	0.728467	0	0.885062	0	0	0
abnormal basioccipital bone morphology	0	0	1.41169	0	0	0.865799	0	0	0
abnormal vertebral body morphology	0	0	2.30597	0	0	0	0	0	0
abnormal parietal bone morphology	0	0	2.70463	0	0	1.39004	0	0	0
short nasal bone	0	0	2.36227	0	0	1.46612	0	0	0
abnormal compact bone thickness	0	0.834316	2.71914	2.81811	1.30801	0	0	0	0
abnormal bone trabecula morphology	0	0	1.72424	0	0	0	0	0	0
abnormal osteoblast cell number	0	0	2.67636	0	0	0	0	0	0
increased bone resorption	0	0	3.23291	0.870575	0	1.16361	0	0	0
abnormal middle ear ossicle morphology	0	0	3.03999	0	0	0.885062	0	0	0
small nasal bone	0	0	1.67031	0	0	1.55799	0	0	0
abnormal foregut morphology	0	0	1.75257	0	0	0	0	0	0
abnormal vascular endothelial cell physiology	0	0	2.22421	0	0	0	0	0	0
decreased cell proliferation	0.898619	0.366944	1.14198	3.29063	1.95571	0	0	0	0
abnormal skin appearance	0	0.602444	0	4.47878	1.95308	0	0	0	0
abnormal CD4-pos., alpha-beta T cell physiology	0	0	0	3.26492	0.984421	0	0	0	0
abnormal T-helper 2 physiology	0	0	0	3.45712	0	0	0	0	0
abnormal embryonic hematopoiesis	0	0.886728	0	1.31215	0	0	0	0	0
abnormal wound healing	0.478247	0.156683	1.0151	2.72498	1.65449	0.749828	0	0	0
decreased liver regeneration	0.238182	0	0.21559	1.55507	0.6093	0	0	0	0
abnormal liver vasculature morphology	1.28039	0	0	2.01087	1.31732	0	0	0	0
impaired febrile response	0	0	0	1.32009	0.221503	0	0	0	0
abnormal interleukin-6 secretion	0	0.236944	0	1.9132	0.449478	0	0	0	0
abnormal liver lobule morphology	0.304405	0	0.429947	1.51065	0.75706	0	0	0	0
abnormal liver parenchyma morphology	0.472541	0	0.484968	1.52255	0.89202	0	0	0	0
abnormal liver regeneration	0.382217	0	0	1.40686	0.405529	0	0	0	0
abnormal bone remodeling	0	0	3.82362	3.82826	0	0	0	0	0
pallor	0	0.600689	0	2.99215	1.86542	0	0	0	0
abnormal osteoclast morphology	0	0	1.88556	2.54646	2.97045	1.81397	0	0	0
abnormal mononuclear phagocyte morphology	2.00454	0	0.651937	2.31913	2.7922	1.66937	0	0	0
decreased susceptibility to autoimmune disorder	0.451947	0	0	0.743234	1.54175	0	0	0	0
abnormal immune tolerance	0.418339	0	0	0.512604	1.84339	0.166773	0	0	0
autoimmune response	0.453382	0	0	0.604024	1.62151	0.212629	0	0	0
abnormal self tolerance	0.453547	0	0	0.573606	1.58939	0.196421	0	0	0
abnormal macrophage morphology	1.0815	0	1.14624	1.90683	2.65054	1.6117	0	0	0
abnormal CD4-pos., alpha beta T cell morphology	0.280776	0	0.969418	0.873217	1.50421	0	0	0	0
abnormal macrophage cell number	0.598978	0	1.08341	2.01893	2.92073	2.18499	0	0	0
respiratory system inflammation	0	0.379289	0	1.70547	2.6497	0.423609	0	0	0
delayed wound healing	0	0	0.223387	0.932017	1.56589	0	0	0	0
decreased susceptibility to injury	0.528673	1.0497	0	1.39837	1.99595	0	0	0	0
lung inflammation	0.167914	0	0	2.1645	2.33913	0.639616	0	0	0
enlarged lymphatic vessel	0	0	0	0	1.37225	0	0	0	0
liver hypoplasia	0	0	0	0	2.34477	1.30122	0	0	0
spinal hemorrhage	0	0	0	0	1.58814	0	0	0	0
peripheral nervous system degeneration	0.677716	0.844352	0	0	0	1.82671	0	0	0
abnormal systemic arterial blood pressure	0	0	0.877915	0	0	1.99436	0	0	0
abnormal osteoclast cell number	0	0.735263	1.80922	1.60156	0	2.2165	0	0	0
abnormal capillary morphology	0	0	0	0	0	2.22648	0	0	0
lethality during fetal growth through weaning, complete penetrance	0	0	0	0	0	1.45988	0	0	0
embryonic lethality between implantation and placentation, complete penetrance	0	0	0	0	0	1.5678	0	0	0
short snout	0	0	0	0	0	1.52129	0	0	0
abnormal podocyte slit junction morphology	0	0	0	0	0	1.34471	0	0	0
abnormal glomerular capillary morphology	0	0	0	0	0	1.27107	0	0	0
abnormal vascular endothelial cell development	0	0	0	0	0	1.8729	0	0	0

## Sheet: MatrixHm_intersGenEnanc_GOBP
	GW/EV, down	GW/EV, up	GW/WT, dn	GW/WT, up	EV/WT, up	EV/WT, down	GW/EV, both	GW/WT, both	EV/WT, both
RNA biosynthetic process	0	0	0	0	0	0	0	0	0
cellular response to reactive oxygen species	0	0	0	4.09896	0	0	0	0	0
cellular response to hydrogen peroxide	0	0	0	4.44736	0	0	0	0	0
cellular response to oxygen-containing compound	0	0	0	6.01411	1.46531	0	0	0	0
response to other organism	0	0	0	3.64748	0.377653	0	0	0	0
inflammatory response	0	0	0	2.24236	0	0	0	0	0
neg. reg. of sequence-specific DNA binding transcription factor activity	0	0	0	3.0319	0.154305	0	0	0	0
cellular response to lipopolysaccharide	0	0	0	4.89928	1.19041	0	0	0	0
response to external biotic stimulus	0	0	0	3.61491	0.370651	0	0	0	0
reg. of inflammatory response	0	0	0	6.22483	0.371098	0	0	0	0
cellular response to molecule of bacterial origin	0	0	0	4.62613	1.09109	0	0	0	0
neg. reg. of cell death	0	0	0	7.75876	0.754035	0	0	0	0
neg. reg. of apoptotic process	0	0	0	7.02079	0.885268	0	0	0	0
pos. reg. of immune system process	0	0	0	3.06534	0.867273	0	0	0	0
neg. reg. of programmed cell death	0	0	0	6.79804	0.854156	0	0	0	0
cellular response to biotic stimulus	0	0	0	4.32501	1.22467	0	0	0	0
response to molecule of bacterial origin	0	0	0	4.95204	0.722893	0	0	0	0
response to reactive oxygen species	0	0	0	3.17379	0	0	0	0	0
response to biotic stimulus	0	0	0	3.18538	0.372276	0	0	0	0
reg. of sequence-specific DNA binding transcription factor activity	0	0	0	3.87659	0.417031	0	0	0	0
response to lipopolysaccharide	0	0	0	4.65338	0.830288	0	0	0	0
cellular response to organic substance	0	0	0	0	0	0	0	0	0
excitatory chemical synaptic transmission	0	0	0	0	1.268	0	0	0	0
vasculature development	1.09828	0	0	0	1.80005	0	0	0	0
cardiovascular system development	1.09194	0	0	0	1.75586	0	0	0	0
cell chemotaxis	0	0	0	0	1.75183	0	0	0	0
blood vessel development	0.992518	0	0	0	1.65249	0	0	0	0
neg. reg. of transcription from RNA polymerase II promoter	0.508529	0	0	4.08105	1.2633	0	0	0	0
reg. of epithelial cell proliferation	0.141915	0	0	0	1.80902	0	0	0	0
reg. of leukocyte mediated immunity	0	0	0	0	1.04538	0	0	0	0
response to growth factor	0	0	0	4.72151	1.70743	0	0	0	0
leukocyte chemotaxis	0	0	0	0	1.40851	0	0	0	0
pos. reg. of epithelial cell proliferation	0	0	0	0	1.68755	0	0	0	0
defense response to protozoan	0	0	0	0	1.18985	0	0	0	0

## Sheet: MatrixHm_intGenEnanc_MousePh
	GW/EV, down	GW/EV, up	GW/WT, dn	GW/WT, up	EV/WT, up	EV/WT, down	GW/EV, both	GW/WT, both	EV/WT, both
abnormal immune serum protein physiology	0	0	0	0	0	0	0	0	0
abnormal cytokine secretion	0	0	0	7.94608	3.43271	0	0	0	0
abnormal leukocyte physiology	0	0	0	0	0	0	0	0	0
abnormal immune cell physiology	0	0	0	0	0	0	0	0	0
abnormal cell-mediated immunity	0	0	0	0	0	0	0	0	0
abnormal blood cell physiology	0	0	0	0	0	0	0	0	0
abnormal adaptive immunity	0	0	0	0	0	0	0	0	0
abnormal hemopoiesis	0	0	0	4.9172	2.31903	0	0	0	0
abnormal cytokine level	0	0	0	4.08593	1.99264	0	0	0	0
abnormal hematopoietic system physiology	0	0	0	0	0	0	0	0	0
abnormal intercellular signaling peptide or protein level	0	0	0	4.16115	2.23557	0	0	0	0
abnormal interleukin secretion	0	0	0	5.84993	3.59408	0	0	0	0
abnormal blood cell morphology/development	0	0	0	0	0	0	0	0	0
abnormal professional antigen presenting cell physiology	0	0	0	0	0	0	0	0	0
abnormal T cell physiology	0	0	0	9.25451	2.62651	0	0	0	0
abnormal lymphocyte physiology	0	0	0	0	0	0	0	0	0
abnormal tumor necrosis factor level	0	0	0	2.66564	2.29302	0	0	0	0
abnormal inflammatory response	0	0	0	0	0	0	0	0	0
abnormal liver morphology	0	0	0	0	0	0	0	0	0
abnormal circulating cytokine level	0	0	0	2.65935	1.24222	0	0	0	0
altered susceptibility to autoimmune disorder	0	0	0	5.29472	3.56716	0	0	0	0
decreased susceptibility to autoimmune disorder	0	0	0	2.84133	3.43731	0	0	0	0
abnormal immune system physiology	0	0	0	0	0	0	0	0	0
autoimmune response	0	0	0	4.93219	3.08585	0	0	0	0
abnormal self tolerance	0	0	0	4.94297	3.09428	0	0	0	0
abnormal immune tolerance	0	0	0	4.85445	3.00234	0	0	0	0
decreased susceptibility to experimental autoimmune encephalomyelitis	0	0	0	0	2.30183	0	0	0	0
abnormal blood cell morphology	0	0	0	0	0	0	0	0	0
abnormal alpha-beta T cell morphology	0	0	0	2.80416	2.63582	0	0	0	0
abnormal blood vessel morphology	0	0	0	0	0	0	0	0	0
abnormal CD4-pos., alpha beta T cell morphology	0	0	0	2.52543	2.07829	0	0	0	0
abnormal T cell activation	0	0	0	5.39778	2.68041	0	0	0	0
increased inflammatory response	0	0	0	0	0	0	0	0	0
abnormal effector T cell morphology	0	0	0	2.26226	2.13199	0	0	0	0

## Sheet: MatrixHm_inGenEnh_MousePhSKO
	GW/EV, down	GW/EV, up	GW/WT, dn	GW/WT, up	EV/WT, up	EV/WT, down	GW/EV, both	GW/WT, both	EV/WT, both
increased airway responsiveness	1.65626	0	0	0	1.04723	0	0	0	0
abnormal definitive hematopoiesis	2.3965	0	0	2.90319	0.700993	0	0	0	0
decreased Langerhans cell number	1.95423	0	0	0	0.0721889	0	0	0	0
abnormal hemopoiesis	2.57322	0	0	3.48987	0.928276	0	0	0	0
abnormal cytokine secretion	0	0	0	6.17507	1.62708	0	0	0	0
abnormal hematopoietic system physiology	0	0	0	0	0	0	0	0	0
abnormal immune serum protein physiology	0.493289	0	0	4.54804	1.81418	0	0	0	0
abnormal leukocyte physiology	0	0	0	0	0	0	0	0	0
abnormal immune cell physiology	0	0	0	0	0	0	0	0	0
abnormal blood cell physiology	0	0	0	0	0	0	0	0	0
abnormal cell-mediated immunity	0	0	0	0	0	0	0	0	0
abnormal adaptive immunity	0	0	0	0	0	0	0	0	0
abnormal interleukin secretion	0	0	0	3.62656	1.80942	0	0	0	0
abnormal blood cell morphology/development	2.57947	0	0	3.0614	0.860103	0	0	0	0
abnormal cytokine level	0.886649	0	0	2.66597	1.75841	0	0	0	0
abnormal T cell physiology	0	0	0	7.05427	1.6171	0	0	0	0
abnormal inflammatory response	0	0	0	0	0	0	0	0	0
abnormal intercellular signaling peptide or protein level	0.842138	0	0	2.52311	1.74476	0	0	0	0
abnormal professional antigen presenting cell physiology	0	0	0	4.02961	1.05342	0	0	0	0
abnormal interleukin-6 secretion	0	0	0	2.57626	0	0	0	0	0
abnormal CD4-pos., alpha-beta T cell physiology	0	0	0	3.86604	0.429049	0	0	0	0
abnormal lymphocyte physiology	0	0	0	6.6413	1.74139	0	0	0	0
decreased cell proliferation	0.353884	0	0	1.7075	1.17922	0	0	0	0
altered susceptibility to autoimmune disorder	0	0	0	3.6409	1.70297	0	0	0	0
decreased susceptibility to autoimmune disorder	0	0	0	2.27209	1.79421	0	0	0	0
abnormal myeloid cell morphology	0	0	0	0	0	0	0	0	0
autoimmune response	0	0	0	3.40007	1.28037	0	0	0	0
abnormal self tolerance	0	0	0	3.37446	1.27092	0	0	0	0
abnormal immune tolerance	0	0	0	3.27519	1.27545	0	0	0	0
abnormal blood vessel morphology	0	0	0	0	0	0	0	0	0
increased immunoglobulin level	0.199893	0	0	2.13788	1.58259	0	0	0	0
abnormal T cell activation	0	0	0	3.06533	1.65916	0	0	0	0
increased susceptibility to bacterial infection	0	0	0	2.03172	1.87854	0	0	0	0
increased IgE level	0	0	0	0.599931	1.22961	0	0	0	0
