# Supplementary material for: Aberrant paracrine signalling for bone remodelling underlies the mutant histone-driven giant cell tumour of bone
Source: Cell Death Differ. 2022 Aug 3;29(12):2459–71. doi: 10.1038/s41418-022-01031-x (PMC9750984; doi:10.1038/s41418-022-01031-x)
Supplement: Supplementary file 10 — Supplementary Data 9 [file 41418_2022_1031_MOESM10_ESM.xls]

## Sheet: 20211117_groupGobp_diffH33Up_q1
	Cluster	ID	Description	GeneRatio	BgRatio	pvalue	p.adjust	qvalue	geneID	Count
1	H3.3, GW/WT-up	GO:0007163	establishment or maintenance of cell polarity	122/6214	210/18670	1.12634e-13	7.25699e-10	5.51075e-10	5590/998/25932/6548/85440/29899/389/81609/4000/9826/57216/10092/10806/2625/55691/143098/56288/9231/56647/9024/391/7465/55742/2011/1072/29984/4926/5058/1740/27289/3071/10193/5908/8825/10253/382/57381/64398/3320/9578/171177/4649/23322/1003/146206/1398/5048/81565/3996/399687/1236/54828/3993/2302/9267/25794/6093/115701/84552/126353/6794/23094/2909/9475/388/10890/1058/51057/10097/56603/23332/390/11758…	122
2	H3.3, GW/WT-up	GO:0046777	protein autophosphorylation	132/6214	235/18670	3.6992e-13	1.1917e-09	9.0494e-10	54206/65018/2046/2268/8569/1196/3645/4921/27/5788/5525/9748/3630/85456/2011/5526/5058/4361/23235/7070/65125/91/51347/10645/8408/2321/5911/8428/11035/5587/5529/4293/801/808/7443/5527/4140/26585/440275/11261/7301/54822/23604/1198/1445/25989/84206/2242/3480/5170/29904/5595/9212/9706/51701/51755/4215/2081/7525/6794/2872/5605/5566/147746/25865/91662/790/5610/805/22848/9451/27347/9262/1195/10494/3055/6…	132
3	H3.3, GW/WT-up	GO:0007409	axonogenesis	228/6214	468/18670	1.99872e-12	4.29259e-09	3.25967e-09	1855/5293/1969/5909/2046/2048/9048/1600/85440/91624/23566/343472/4803/80128/64218/1382/57216/89884/56956/59352/23114/5362/55740/27185/2625/3688/8829/56288/5979/644168/1959/84665/5532/7414/9211/118813/5076/57715/2674/9024/322/627/4038/2011/5058/9846/8301/1813/7070/54538/654429/4035/3798/10818/23011/79600/5781/8408/8660/51199/6710/5663/8650/23768/3320/51332/4130/27023/5604/4756/27020/8482/25942/648…	228
4	H3.3, GW/WT-up	GO:0032956	regulation of actin cytoskeleton organization	176/6214	343/18670	2.90243e-12	4.67508e-09	3.55013e-09	128272/55160/832/998/55616/6548/10163/1901/829/389/4853/6281/55243/57216/5999/27/10092/375/88/56776/8829/9886/120/391/1072/29984/8500/9873/5058/5962/85458/4908/2059/93661/27289/3071/4035/5829/9026/28984/382/2764/57381/6710/7043/342184/643338/171177/51332/29766/7168/4088/10391/123720/11214/4916/348110/2242/64223/440335/55114/11151/406930/29109/146206/23406/8558/84501/1398/5345/5216/22899/1236/2284…	176
5	H3.3, GW/WT-up	GO:0032970	regulation of actin filament-based process	194/6214	388/18670	4.87284e-12	6.27915e-09	4.76821e-09	388591/128272/55160/832/998/55616/6548/10163/5142/1901/829/389/476/4853/6281/55243/57216/9722/5999/27/10092/375/88/56776/8829/9886/29119/120/391/4607/1072/29984/8500/9873/5058/5962/85458/4908/2059/93661/27289/3071/4035/488/5829/9026/28984/382/122786/2764/57381/6710/7043/342184/643338/171177/51332/29766/7168/4088/10391/123720/11214/4916/348110/2242/64223/440335/55114/11151/406930/29109/146206/2340…	194
6	H3.3, GW/WT-up	GO:0001667	ameboidal-type cell migration	223/6214	462/18670	1.09596e-11	1.17688e-08	8.93687e-09	406984/57449/1969/10163/65979/8503/5586/6273/57111/64218/4921/7042/11221/375056/83881/10000/2625/57608/3688/8829/5979/84159/23411/57715/340719/1793/5286/79899/1072/5058/5547/2113/51564/94/91/3164/3695/6667/506/4254/1634/55198/23603/5781/5829/5025/949/90627/28984/5587/382/3091/57381/5641/26585/161742/54567/8482/1512/55897/10509/7026/5170/9564/1012/2303/5176/5048/5216/201161/5606/406968/3728/6776/1…	223
7	H3.3, GW/WT-up	GO:0051056	regulation of small GTPase mediated signal transduction	169/6214	338/18670	1.14495e-10	1.01327e-07	7.69451e-08	27237/57449/128272/55160/5909/998/2048/3633/117178/84144/9411/79574/1435/389/4803/4853/9826/55103/27/9928/7042/10276/57584/94134/3688/8829/9886/51196/84986/391/91614/392/8567/29984/9828/408/5962/867/23365/9743/55200/2059/121512/4254/440107/55785/221178/90627/10161/10253/10160/2841/8660/253959/382/6655/57381/26030/10125/171177/84952/4649/11214/89941/55114/253980/9289/25894/29/1398/23108/22899/3675…	169
8	H3.3, GW/WT-up	GO:0032535	regulation of cellular component size	182/6214	370/18670	1.25814e-10	1.01327e-07	7.69451e-08	832/50809/23028/5865/23566/343472/829/4803/80128/64218/128239/1382/55243/10092/375/27185/88/56776/10000/8829/5979/9886/3778/118813/57715/120/627/1072/5499/9873/5058/1207/8301/114908/5962/2059/93661/5916/3071/4035/23011/9026/382/2764/6710/342184/643338/51332/29766/8482/25942/123720/4916/348110/10509/11151/6559/1874/146206/6560/23406/84501/5048/23108/5216/81565/9706/1236/7473/23580/57521/10458/7982…	182
9	H3.3, GW/WT-up	GO:0071560	cellular response to transforming growth factor beta stimulus	131/6214	249/18670	2.05732e-10	1.4218e-07	1.07968e-07	5590/6497/9372/7049/51592/57530/7042/7044/25805/56288/23411/657/2805/5654/27122/4221/4054/867/5139/6660/94/91/269/23592/317/50515/55198/5829/4093/10631/1284/58533/10979/677/4053/7043/2200/8483/4091/4088/390598/5045/5170/1387/114990/1003/2734/1398/409/93649/7314/51701/3675/124857/64750/6662/7525/57045/1149/4087/4092/4089/6794/51341/23370/1785/199699/10755/9518/7311/6868/11117/4052/678/3987/92/1303…	131
10	H3.3, GW/WT-up	GO:0032147	activation of protein kinase activity	166/6214	333/18670	2.24616e-10	1.4218e-07	1.07968e-07	5590/65018/9064/63967/1647/23566/4803/3570/128239/5788/9928/55765/7042/1326/5979/983/51196/60370/9748/1847/150/3630/7189/8567/2011/408/5058/3606/1813/65125/4908/9052/112/3071/10818/10961/5781/51347/5319/28984/8428/2621/11035/4293/5663/7043/26585/51495/5604/4916/8312/84231/64223/5170/115/8651/5595/113/1398/136/7314/5606/80174/9020/3690/9043/4215/2081/11314/79092/57521/5148/6794/5605/5566/5585/9518…	166
11	H3.3, GW/WT-up	GO:0007015	actin filament organization	193/6214	400/18670	2.78064e-10	1.4218e-07	1.07968e-07	55160/832/998/55616/6548/10163/1901/829/389/6281/55243/5999/10092/55740/375/88/56776/221061/10006/94134/8829/9886/120/391/9645/55761/4607/1072/29984/8500/9873/408/5058/5962/2059/93661/27289/3071/5074/7184/23603/5829/5319/9026/10810/28984/382/2764/57381/6710/7043/342184/643338/171177/51332/29766/84952/7168/4088/10391/123720/348110/51734/79585/55114/253980/11151/406930/29109/146206/9564/23406/84501…	193
12	H3.3, GW/WT-up	GO:0030198	extracellular matrix organization	180/6214	368/18670	2.82439e-10	1.4218e-07	1.07968e-07	5351/7133/4237/3339/1307/1296/1298/8515/54507/1520/8751/60484/4921/5768/3915/3918/3914/7042/824/149371/56605/3688/1305/9806/84171/81621/4791/9644/5654/90993/871/4316/4314/23187/2113/7450/1280/3695/3678/4327/4035/4060/1634/4326/10631/28984/1284/1282/2621/22795/30001/23768/26585/6692/2200/102/4088/22801/79875/4016/176/5045/4629/146206/81577/55512/3038/1504/83716/2303/5345/10609/3690/3675/6662/3691/…	180
13	H3.3, GW/WT-up	GO:0009896	positive regulation of catabolic process	203/6214	425/18670	2.90414e-10	1.4218e-07	1.07968e-07	1855/7133/65018/10236/51441/9698/127544/11124/4898/255738/406955/5208/725/51514/27185/5209/10133/5305/23411/64115/3416/81603/150/340719/9531/57104/3630/10346/79899/55626/5436/6811/1374/5962/337/144165/10193/4035/29110/160418/1634/53373/10645/8408/2308/8660/55147/5587/51339/3091/677/5663/9517/5700/4287/3320/440275/4734/4947/8554/5045/8312/23274/27327/5595/9709/23019/11060/79066/9706/8678/114881/10…	203
14	H3.3, GW/WT-up	GO:0071559	response to transforming growth factor beta	133/6214	255/18670	3.2071e-10	1.4218e-07	1.07968e-07	5590/6497/9372/7049/51592/57530/7042/7044/25805/56288/23411/657/2805/5654/27122/4221/4054/867/5139/6660/94/91/269/23592/317/50515/55198/5829/4093/10631/1284/58533/10979/677/4053/7043/2200/8483/4091/4088/390598/5045/5170/1387/114990/1003/2734/1398/409/93649/7314/51701/3675/124857/64750/6662/7525/57045/1149/6093/4087/4092/4089/6794/51341/23370/1785/199699/10755/9518/7311/6868/9475/11117/4052/678/39…	133
15	H3.3, GW/WT-up	GO:0007265	Ras protein signal transduction	212/6214	448/18670	3.31011e-10	1.4218e-07	1.07968e-07	27237/57449/128272/55160/998/2048/10163/65979/5865/117178/9411/29899/79574/1435/5906/389/4803/4853/57111/128239/9826/57216/55103/27/9928/7042/10276/22931/3688/8829/9886/51196/150/391/22800/392/8567/10235/1072/29984/9828/408/5962/867/23365/55200/2059/121512/27289/1017/5869/5908/23011/4254/440107/55785/11021/221178/10161/10253/5911/10160/2841/8660/55647/5587/382/6655/57381/26030/376267/10125/643338…	212
16	H3.3, GW/WT-up	GO:0043062	extracellular structure organization	180/6214	369/18670	3.71644e-10	1.47407e-07	1.11937e-07	5351/7133/4237/3339/1307/1296/1298/8515/54507/1520/8751/60484/4921/5768/3915/3918/3914/7042/824/149371/56605/3688/1305/9806/84171/81621/4791/9644/5654/90993/871/4316/4314/23187/2113/7450/1280/3695/3678/4327/4035/4060/1634/4326/10631/28984/1284/1282/2621/22795/30001/23768/26585/6692/2200/102/4088/22801/79875/4016/176/5045/4629/146206/81577/55512/3038/1504/83716/2303/5345/10609/3690/3675/6662/3691/…	180
17	H3.3, GW/WT-up	GO:0043087	regulation of GTPase activity	224/6214	479/18670	4.05663e-10	1.47407e-07	1.11937e-07	27237/54206/1969/128272/55160/5909/55616/64744/85440/55635/84144/9411/1901/5906/6281/128239/9826/5999/8490/9462/163486/5362/6000/1122/10276/6251/57584/94134/3688/8829/5592/84986/153/6001/1793/391/81846/392/84364/10235/374403/408/8301/5962/7070/23365/9743/65125/4908/55200/121512/10059/3071/23329/55785/55188/11153/23603/9815/10959/192111/90627/23143/9882/10253/23348/253959/122553/79890/10125/10681/…	224
18	H3.3, GW/WT-up	GO:0031331	positive regulation of cellular catabolic process	177/6214	362/18670	4.11815e-10	1.47407e-07	1.11937e-07	1855/7133/65018/10236/51441/9698/127544/11124/4898/255738/406955/5208/27185/5209/10133/5305/23411/81603/150/340719/9531/57104/3630/10346/79899/55626/5436/1374/5962/337/144165/4035/29110/160418/1634/53373/10645/8408/2308/8660/55147/5587/51339/3091/677/5663/9517/5700/4287/3320/440275/8554/5045/8312/23274/27327/5595/9709/23019/79066/9706/8678/114881/10241/6613/201292/57690/1453/6093/4092/220441/6794…	177
19	H3.3, GW/WT-up	GO:0030010	establishment of cell polarity	80/6214	135/18670	4.94604e-10	1.66362e-07	1.2633e-07	5590/998/85440/29899/81609/9826/10806/2625/55691/143098/56288/56647/9024/7465/2011/1072/4926/5058/10193/5908/10253/382/64398/3320/4649/1003/1398/5048/81565/3996/399687/1236/54828/3993/2302/9267/6093/115701/126353/6794/23094/9475/10890/1058/51057/56603/23332/117583/4133/55968/1399/4627/23616/387/7474/2932/5584/3280/3064/64083/253260/4131/23286/54908/1794/5754/3326/10090/6993/6624/9265/889/79648/57…	80
20	H3.3, GW/WT-up	GO:1902903	regulation of supramolecular fiber organization	173/6214	353/18670	5.16411e-10	1.66362e-07	1.2633e-07	55160/832/998/55616/6548/10163/1901/84722/829/389/6281/55243/5999/10092/23271/375/88/56776/221074/8829/9886/120/1072/8500/4926/9873/6188/5058/5962/2288/2059/93661/3071/89795/5829/6249/9026/28984/23116/382/51199/2764/6710/5663/7043/342184/643338/51332/146057/4130/29766/7168/4088/10391/123720/50810/11214/348110/2242/89927/11151/406930/1003/29109/146206/23406/84501/5345/5216/29098/22899/1236/22843/2…	173
21	H3.3, GW/WT-up	GO:0010631	epithelial cell migration	172/6214	352/18670	7.71823e-10	2.36803e-07	1.79821e-07	406984/57449/1969/8503/5586/6273/57111/64218/7042/11221/375056/10000/2625/57608/3688/8829/23411/340719/1793/5286/5547/2113/51564/94/3164/6667/506/1634/23603/5781/5829/5025/949/90627/28984/5587/382/3091/57381/5641/26585/161742/54567/1512/7026/5170/9564/1012/2303/5176/5216/5606/406968/3728/6776/10014/3690/406943/406972/3675/54828/4215/350/5578/6662/5797/10982/498/147372/25959/407010/5585/10755/2821…	172
22	H3.3, GW/WT-up	GO:0060541	respiratory system development	107/6214	198/18670	1.27043e-09	3.50027e-07	2.65801e-07	6497/54206/83931/1907/51668/7482/10905/57216/9231/657/4054/5499/51501/5916/8914/2735/10253/60485/6495/7043/5604/64220/1544/1512/220/5595/23322/55512/83716/93649/6720/7067/5914/3675/9241/9496/6662/2302/23210/23347/4087/147372/10272/10365/23152/57333/91461/2034/51057/84695/2736/9394/6670/659/1385/3488/100/3911/5594/3976/10454/7477/7048/1499/1605/7474/8820/57493/4311/3280/3516/5156/1977/51176/10427/…	107
23	H3.3, GW/WT-up	GO:0022604	regulation of cell morphogenesis	224/6214	484/18670	1.28381e-09	3.50027e-07	2.65801e-07	1855/832/998/2048/2268/192670/1600/23566/343472/54873/389/4803/51177/6281/80128/64218/1382/26052/5362/27185/221061/25805/8829/5979/118813/57715/1793/9024/391/55742/627/4076/2147/4038/2011/1072/29984/5058/5962/7070/2059/121512/10059/27289/4035/23011/55785/23603/7750/10810/10631/5911/51199/10979/57381/5663/161176/57194/643338/171177/3706/2038/4734/102/7168/5604/4649/56965/8482/25942/4916/348110/105…	224
24	H3.3, GW/WT-up	GO:0007178	transmembrane receptor protein serine/threonine kinase signaling pathway	170/6214	349/18670	1.30384e-09	3.50027e-07	2.65801e-07	5590/6497/4681/353500/656/9372/7049/51592/148738/57530/7042/7044/7431/25805/56288/22943/23411/657/2805/5654/27122/4221/4054/4926/867/94/91/269/283375/83729/23592/50515/55198/5829/4093/58533/10979/4053/7043/26585/2200/348093/8483/4091/4088/390598/4756/5045/5046/5170/1387/114990/5595/23090/9688/1003/55512/406932/2734/409/93649/7314/644815/51701/50964/3675/124857/55273/9241/1655/64750/63893/57045/11…	170
25	H3.3, GW/WT-up	GO:0043254	regulation of protein-containing complex assembly	202/6214	429/18670	1.44911e-09	3.73466e-07	2.83599e-07	5590/56998/832/65018/998/6118/4985/11124/8543/1810/84722/829/389/55243/10092/9928/23271/3020/375/56776/221074/143098/22943/9886/56681/3416/120/3630/5702/5526/4926/9873/6188/5058/329/4314/5962/2288/55729/2059/93661/10059/7480/3071/55832/79738/89795/5781/6249/9026/8408/29103/29091/23116/382/51199/5706/2764/51339/6710/7453/3320/342184/643338/57617/51332/373509/29766/4091/123720/348110/2242/11151/112…	202
26	H3.3, GW/WT-up	GO:0090132	epithelium migration	172/6214	355/18670	1.73896e-09	4.30927e-07	3.27234e-07	406984/57449/1969/8503/5586/6273/57111/64218/7042/11221/375056/10000/2625/57608/3688/8829/23411/340719/1793/5286/5547/2113/51564/94/3164/6667/506/1634/23603/5781/5829/5025/949/90627/28984/5587/382/3091/57381/5641/26585/161742/54567/1512/7026/5170/9564/1012/2303/5176/5216/5606/406968/3728/6776/10014/3690/406943/406972/3675/54828/4215/350/5578/6662/5797/10982/498/147372/25959/407010/5585/10755/2821…	172
27	H3.3, GW/WT-up	GO:0110053	regulation of actin filament organization	133/6214	261/18670	2.30074e-09	5.49026e-07	4.16915e-07	55160/832/998/55616/6548/10163/1901/829/389/6281/55243/5999/10092/375/88/56776/8829/9886/120/1072/8500/9873/5058/5962/2059/93661/3071/5829/9026/28984/382/2764/6710/7043/342184/643338/51332/29766/7168/4088/10391/123720/348110/11151/406930/29109/146206/23406/84501/5345/5216/22899/1236/22843/23580/10458/79822/6093/80206/256949/3383/64857/57731/7408/2909/50944/91663/9270/9475/375189/10602/5581/6711/1…	133
28	H3.3, GW/WT-up	GO:0016311	dephosphorylation	220/6214	478/18670	3.25297e-09	7.48532e-07	5.68414e-07	23261/65018/249/11123/65979/90853/8073/3633/5792/9829/8556/26191/476/5788/5778/84919/5208/5525/5784/7042/10380/11221/84284/163882/5209/5532/818/338599/5507/8945/22978/1847/22876/3632/6609/84867/1408/53/5795/5526/54961/5499/55291/1740/54843/5519/1813/84959/65125/80824/81566/3071/10106/57460/5787/7184/9891/160760/5501/5781/192111/10160/79178/11035/6815/1033/3958/5529/81537/145376/53349/11099/801/80…	220
29	H3.3, GW/WT-up	GO:0007179	transforming growth factor beta receptor signaling pathway	106/6214	199/18670	4.37928e-09	9.72956e-07	7.38835e-07	5590/6497/9372/7049/51592/57530/7042/7044/25805/56288/23411/657/2805/5654/27122/4221/4054/867/94/91/269/23592/50515/55198/5829/4093/58533/10979/4053/7043/2200/4091/4088/390598/5045/5170/1387/114990/1003/2734/409/93649/7314/51701/3675/124857/64750/57045/1149/4087/4092/4089/6794/51341/23370/1785/199699/10755/9518/7311/6868/11117/4052/92/130399/2660/659/1385/128853/6714/7122/10454/859/7048/407015/38…	106
30	H3.3, GW/WT-up	GO:0030323	respiratory tube development	96/6214	176/18670	4.67229e-09	1.00345e-06	7.61994e-07	54206/83931/1907/51668/7482/10905/57216/9231/657/4054/5499/51501/8914/2735/10253/60485/7043/5604/64220/1544/1512/5595/55512/83716/93649/6720/7067/3675/9241/9496/6662/2302/23210/4087/147372/10272/10365/23152/57333/91461/2034/84695/2736/9394/6670/659/1385/3488/100/3911/5594/3976/10454/7477/7048/1499/1605/7474/57493/4311/3280/3516/5156/1977/10427/23657/64399/4124/4015/3596/2246/5159/6678/9509/2324/7…	96
31	H3.3, GW/WT-up	GO:0030324	lung development	94/6214	172/18670	5.90796e-09	1.2279e-06	9.32434e-07	54206/83931/1907/51668/7482/10905/57216/9231/657/4054/5499/51501/8914/2735/10253/60485/7043/5604/64220/1544/1512/5595/55512/83716/93649/6720/7067/3675/9241/9496/6662/2302/23210/4087/147372/10272/10365/23152/57333/91461/2034/84695/2736/9394/6670/659/1385/3488/100/3911/5594/3976/10454/7477/7048/1499/1605/7474/57493/4311/3280/3516/5156/1977/10427/23657/64399/4124/4015/3596/2246/5159/6678/9509/2324/7…	94
32	H3.3, GW/WT-up	GO:0090130	tissue migration	172/6214	361/18670	8.22677e-09	1.61463e-06	1.2261e-06	406984/57449/1969/8503/5586/6273/57111/64218/7042/11221/375056/10000/2625/57608/3688/8829/23411/340719/1793/5286/5547/2113/51564/94/3164/6667/506/1634/23603/5781/5829/5025/949/90627/28984/5587/382/3091/57381/5641/26585/161742/54567/1512/7026/5170/9564/1012/2303/5176/5216/5606/406968/3728/6776/10014/3690/406943/406972/3675/54828/4215/350/5578/6662/5797/10982/498/147372/25959/407010/5585/10755/2821…	172
33	H3.3, GW/WT-up	GO:0090287	regulation of cellular response to growth factor stimulus	144/6214	292/18670	8.52782e-09	1.61463e-06	1.2261e-06	6497/4681/7049/51592/148738/25778/2625/25805/57608/22943/23411/26509/2805/5654/27122/90993/4221/5526/4926/4908/94/3678/23592/1634/50515/387914/2321/10253/58533/3091/7043/26585/2200/4734/348093/4091/4088/390598/4756/27020/4916/5046/79652/5170/1387/114990/23090/1003/406932/2734/93649/7314/50964/3690/3675/124857/9241/64750/63893/57045/1149/494470/4087/4092/4089/147372/10272/6794/51341/1785/199699/10…	144
34	H3.3, GW/WT-up	GO:0071902	positive regulation of protein serine/threonine kinase activity	161/6214	334/18670	8.95417e-09	1.61463e-06	1.2261e-06	9064/1647/23566/84722/4803/128239/57216/5788/55765/493/1326/219771/5979/22943/983/23411/51196/60370/1847/150/7189/8567/595/408/6188/5058/4908/904/9802/8091/10818/4254/10961/5781/51347/5319/2321/28984/10253/4293/5663/7043/801/808/8812/10125/51495/5604/1445/57214/11214/4916/84231/64223/5595/1398/136/7314/5606/80174/9020/9043/4215/2081/57521/5148/5605/5585/9518/7311/728/57498/6868/22924/5610/8491/80…	161
35	H3.3, GW/WT-up	GO:0034329	cell junction assembly	191/6214	409/18670	8.95963e-09	1.61463e-06	1.2261e-06	1855/22883/1969/998/2048/6548/1307/10420/10207/5586/5906/829/389/204851/6281/64218/26052/3915/3918/5317/23114/3914/88/143098/8829/56288/22943/9806/7414/9231/8861/9748/627/4038/5795/1500/266743/29984/22941/387804/53942/1813/7070/654429/928/51564/94/3678/4035/5908/23603/27253/10160/382/10979/6495/5583/64398/23768/7082/342184/83660/4088/10391/4649/27020/123720/4916/5170/29904/1009/1003/1012/1013/372…	191
36	H3.3, GW/WT-up	GO:1905475	regulation of protein localization to membrane	100/6214	187/18670	9.06226e-09	1.61463e-06	1.2261e-06	5590/27237/1969/2048/26119/2810/3208/5906/5174/5525/7159/163882/3799/3688/5599/3630/391/3767/4038/8500/5058/8301/4035/2262/10082/7027/3002/382/3958/5583/9495/10490/8650/11261/102/123264/1445/5780/57214/23184/5170/6810/54550/7531/29098/4836/3675/1213/1000/5366/27113/729956/9270/91461/5581/9419/6711/8673/841/64114/7429/2181/55022/598/1869/7529/23613/3753/3689/1399/7533/1605/26060/7029/5357/5584/269…	100
37	H3.3, GW/WT-up	GO:0031589	cell-substrate adhesion	169/6214	354/18670	9.27228e-09	1.61463e-06	1.2261e-06	5590/3339/998/6548/1307/10420/1435/8515/6281/8751/4921/3915/3918/9928/947/3914/27185/88/6251/3688/8829/1305/9806/5328/7414/8861/9748/1793/10894/55742/5795/4221/29984/8500/7070/7450/94/3695/3678/4035/23603/5829/10631/9358/2621/22795/10979/4287/342184/7301/54822/4091/4088/22801/10391/123720/10232/5170/11151/1012/1398/1236/3728/1845/3690/8631/3675/54828/3691/6904/6093/8174/1785/558/27076/91663/9270/…	169
38	H3.3, GW/WT-up	GO:0010634	positive regulation of epithelial cell migration	93/6214	171/18670	9.82662e-09	1.65262e-06	1.25495e-06	57111/7042/10000/2625/57608/8829/23411/1793/5286/2113/51564/6667/506/5025/949/5587/382/3091/57381/5641/1512/5170/9564/2303/5216/5606/6776/3690/3675/54828/4215/5578/6662/10982/498/147372/407010/2821/25865/9270/6868/9475/388/5581/57142/84913/9448/23332/406903/659/8828/14/7429/574501/6714/5335/4318/958/9647/3162/5155/9922/7048/3373/7474/27086/3791/306/2247/7424/10769/2246/6678/2324/6239/1906/7422/23…	93
39	H3.3, GW/WT-up	GO:0010256	endomembrane system organization	205/6214	445/18670	1.01581e-08	1.65262e-06	1.25495e-06	998/84251/54874/9659/23208/4000/8548/89866/163590/10228/5788/23271/7042/375056/149371/10133/8027/57584/22931/983/5552/5660/26509/118813/63982/55048/745/6811/25923/10313/8815/55004/282679/51501/51411/25946/2647/5869/23592/121601/400/23603/488/79720/10959/2054/83548/51028/10419/5587/64398/91754/9950/7443/57082/57617/51332/373509/4644/81488/9133/5604/196996/123720/5595/255919/64400/9688/406930/3801/…	205
40	H3.3, GW/WT-up	GO:0043405	regulation of MAP kinase activity	162/6214	337/18670	1.026e-08	1.65262e-06	1.25495e-06	2048/9064/1647/23566/26191/4803/128239/57216/5999/5788/55765/54900/11221/1326/5979/22943/983/51196/60370/1847/150/6609/10114/7189/8567/5795/408/6188/5058/4908/80824/10818/4254/10019/10961/5781/51347/5319/2321/10253/4293/5663/7043/161742/10125/51495/5604/1445/11214/4916/3480/84231/5595/1398/136/7314/5606/8844/51755/1845/9020/80279/9043/4215/2081/11314/5148/5605/5585/9518/7311/23624/348/728/57498/5…	162
41	H3.3, GW/WT-up	GO:0032271	regulation of protein polymerization	113/6214	218/18670	1.05776e-08	1.66224e-06	1.26225e-06	832/65018/84722/829/55243/10092/23271/375/56776/221074/9886/120/4926/9873/6188/5058/5962/2288/2059/93661/3071/89795/6249/9026/23116/382/51199/2764/6710/3320/342184/643338/51332/29766/123720/348110/2242/11151/1003/51673/146206/23406/84501/5216/29098/1236/23580/10458/6904/79822/80206/256949/3383/64857/57731/7408/91663/375189/22924/10602/5581/6711/10097/822/8440/23332/274/10787/4133/7429/3055/22919/…	113
42	H3.3, GW/WT-up	GO:1990778	protein localization to cell periphery	154/6214	319/18670	1.64892e-08	2.52952e-06	1.92085e-06	5590/27237/22883/1969/2048/26119/5865/29899/5906/6281/481/8548/23114/5525/88/163882/10133/3799/3688/23555/81619/9211/118813/403/3630/391/8642/7275/3767/55690/8500/4926/1740/54843/8301/5962/3875/4035/8825/6249/196383/353116/10959/10082/5911/2621/382/3958/5583/9495/376267/64398/10490/8650/145567/81693/23241/4644/102/51762/1445/5780/5170/4682/112755/6810/80262/9914/286753/9135/29098/83871/3728/6521/…	154
43	H3.3, GW/WT-up	GO:0007266	Rho protein signal transduction	106/6214	203/18670	1.7982e-08	2.69438e-06	2.04603e-06	27237/57449/128272/55160/998/65979/9411/79574/389/9826/57216/27/10276/3688/8829/9886/150/391/392/1072/29984/9828/408/23365/55200/2059/121512/27289/440107/55785/221178/10161/10160/2841/6655/57381/26030/643338/171177/51495/11214/89941/253980/9289/25894/79567/1012/29/22899/3675/23580/6093/6014/23370/25959/64857/348/2828/2909/54922/9475/388/50618/10602/6242/50649/390/57679/8452/9855/57580/613/5880/38…	106
44	H3.3, GW/WT-up	GO:0048762	mesenchymal cell differentiation	113/6214	220/18670	2.04448e-08	2.99377e-06	2.27338e-06	65979/26508/7049/6275/8751/64218/59349/7042/25805/8829/5979/9231/657/5076/57715/9221/6934/1072/23187/8091/4254/23603/28984/3091/7043/26585/80237/4088/8482/10509/114990/5595/2303/55273/9241/1655/6662/348262/4087/4092/4089/10501/3249/147906/10736/57142/84695/10505/3553/23332/8828/2335/80326/3357/2637/182/6615/3911/140628/23275/6899/5594/6663/10521/7048/1499/1605/6405/7474/84541/90102/205717/2932/54…	113
45	H3.3, GW/WT-up	GO:0045785	positive regulation of cell adhesion	187/6214	403/18670	2.31126e-08	3.30921e-06	2.51292e-06	5590/998/5724/1307/1435/11126/6281/3570/51043/7292/5788/3586/4179/7042/11221/27185/2625/6251/1326/8829/5979/64115/9806/57178/8861/1793/7189/5896/5795/921/9092/29984/6188/5058/3606/7070/2113/920/3678/3071/5781/10808/338879/342184/10125/84978/7168/4088/1445/5170/9093/8651/3566/11151/6810/9289/10725/1012/2303/9780/1398/5345/5914/1236/3728/8631/3675/5578/7525/6093/4092/10272/566/8943/10148/970/3383/1…	187
46	H3.3, GW/WT-up	GO:0001933	negative regulation of protein phosphorylation	197/6214	429/18670	2.6517e-08	3.7141e-06	2.82039e-06	1855/5590/54206/55450/65018/2048/2810/1031/1647/26191/103/55243/5999/116496/5788/54900/84919/467/11221/64754/10771/56288/22943/23411/54541/1847/255082/8661/22876/6609/10527/10114/79899/5795/4221/408/1813/867/7070/84959/65125/4908/80824/9052/55885/338761/10106/23603/10019/5037/51347/26524/2308/10253/58533/2764/51339/5663/801/808/624/7453/26585/161742/11261/4091/1445/4916/7026/3480/79705/5170/7023/…	197
47	H3.3, GW/WT-up	GO:0051017	actin filament bundle assembly	84/6214	153/18670	2.82353e-08	3.87064e-06	2.93926e-06	55160/998/55616/6548/10163/1901/389/6281/56776/221061/8829/120/29984/8500/408/5058/5962/2059/27289/5074/7184/5829/28984/7043/7168/4088/10391/253980/406930/29109/84501/5345/5216/22899/22843/10458/25794/79822/6093/50944/9270/9475/388/23332/390/4430/23671/7429/8452/339768/6714/9647/4771/80115/85358/387/961/90102/3693/5357/118/22998/171024/5734/134549/1809/285590/4739/6722/1490/7430/6624/5879/2006/39…	84
48	H3.3, GW/WT-up	GO:0046578	regulation of Ras protein signal transduction	120/6214	238/18670	2.99396e-08	4.01877e-06	3.05174e-06	27237/57449/128272/55160/2048/117178/79574/1435/4803/4853/9826/55103/27/9928/7042/10276/3688/8829/51196/8567/9828/408/5962/867/23365/55200/2059/121512/4254/440107/55785/221178/10161/10253/10160/2841/8660/382/6655/26030/10125/11214/253980/9289/25894/29/1398/22899/3675/9267/7077/10982/6014/23370/1785/25959/64857/348/2828/2909/54922/50618/9448/23550/50649/57679/8452/9855/57580/10564/1399/613/27128/9…	120
49	H3.3, GW/WT-up	GO:0050769	positive regulation of neurogenesis	214/6214	474/18670	3.64689e-08	4.79528e-06	3.6414e-06	1855/7133/23013/4681/2048/23028/79727/3065/26508/1600/257194/23566/1435/5906/4803/1382/27/339479/5362/375/27185/57118/8829/5979/22943/22891/9231/118813/84504/322/627/4076/2011/5526/23529/22941/81544/5058/1813/406911/10059/4035/84298/23011/4673/5501/5025/10419/5587/51199/5583/3091/5663/8650/23405/6692/3706/4058/80237/5597/23060/5604/56965/27020/8482/25942/6457/4916/2242/51760/29904/146433/5176/504…	214
50	H3.3, GW/WT-up	GO:0001959	regulation of cytokine-mediated signaling pathway	94/6214	177/18670	3.89689e-08	5.02153e-06	3.81321e-06	51441/3716/1435/204851/1893/103/149095/5788/3665/117854/3263/54765/10062/8567/114900/330/329/406911/406882/29110/10019/5781/1997/2621/3091/84888/8554/8651/260434/84166/5048/5469/406943/8877/9021/5771/56928/51588/342979/26065/558/22900/3661/7837/6868/7850/3554/841/10616/57506/8904/25939/5770/3455/3460/11274/3656/407015/10293/7474/6091/54625/152138/9353/3093/26228/6059/90268/3977/2150/3562/972/6586…	94
51	H3.3, GW/WT-up	GO:0010921	regulation of phosphatase activity	93/6214	175/18670	4.40231e-08	5.56158e-06	4.22331e-06	11123/65979/90853/5788/84919/5525/7042/163882/1408/5526/55291/1740/54843/5519/1813/65125/81566/3071/7184/9891/10160/11035/3958/5529/145376/53349/801/808/57718/5527/161742/57082/54866/11261/10776/4088/9088/10421/84152/80279/84687/11314/116729/55125/6093/8178/284352/83987/114783/60385/9475/2281/5610/805/4249/5510/2280/63935/1827/23076/23523/114794/9701/2771/2932/57709/5504/3064/5522/3672/4208/15376…	93
52	H3.3, GW/WT-up	GO:0007411	axon guidance	135/6214	276/18670	4.62041e-08	5.72487e-06	4.3473e-06	1855/5293/1969/5909/2046/2048/9048/1600/91624/64218/57216/89884/56956/59352/23114/5362/55740/2625/8829/5979/644168/1959/84665/9211/57715/2674/627/9846/54538/654429/4035/3798/10818/5781/8660/6710/23768/51332/4756/27020/8482/64843/10509/5595/55715/4628/2886/7473/9241/5578/5797/494470/4089/1630/10501/65249/57731/1954/7408/2909/9637/6711/1796/10505/2736/1123/659/8828/8609/2637/6714/128434/5335/55816/…	135
53	H3.3, GW/WT-up	GO:0042326	negative regulation of phosphorylation	211/6214	468/18670	5.17865e-08	6.24946e-06	4.74566e-06	1855/5590/54206/55450/65018/2048/2810/1031/1647/26191/103/55243/5999/116496/5788/54900/84919/5525/467/11221/64754/10771/56288/22943/23411/54541/10105/1847/255082/8661/10935/22876/6609/10527/10114/79899/5795/4221/408/1813/867/7070/84959/65125/4908/80824/9052/55885/338761/10106/23603/10019/5037/51347/26524/2308/29103/10253/8660/58533/2764/51339/5663/801/808/624/7453/26585/161742/11261/4091/1445/491…	211
54	H3.3, GW/WT-up	GO:0043542	endothelial cell migration	134/6214	274/18670	5.23779e-08	6.24946e-06	4.74566e-06	406984/57449/1969/8503/6273/64218/375056/10000/2625/57608/3688/8829/23411/5286/5547/2113/51564/94/3164/6667/506/1634/5829/5025/949/90627/28984/5587/3091/57381/5641/26585/161742/54567/7026/5170/9564/1012/2303/5176/5606/406968/3728/6776/10014/3690/406943/406972/54828/4215/350/5578/5797/498/147372/407010/10755/2821/348/25865/9270/6868/9475/388/27302/84913/2191/406903/659/8828/100423036/14/7857/6672/…	134
55	H3.3, GW/WT-up	GO:0016049	cell growth	217/6214	484/18670	5.77457e-08	6.76465e-06	5.13688e-06	1855/55210/728642/5590/84275/22883/978/998/2810/6548/8643/1031/23566/343472/84722/4803/4881/8751/80128/64218/1382/9826/5999/8548/9928/7042/3020/27185/2786/10276/3688/8829/23411/5532/7414/9211/51196/118813/57715/81621/340719/3630/322/55031/627/56981/2147/5795/10235/55004/5058/9538/79602/8085/94/91/5916/4035/84298/23011/84260/8408/10631/51199/2100/3320/440275/102/4088/8482/25942/11214/4916/10509/46…	217
56	H3.3, GW/WT-up	GO:0097485	neuron projection guidance	135/6214	277/18670	6.07781e-08	6.99274e-06	5.31009e-06	1855/5293/1969/5909/2046/2048/9048/1600/91624/64218/57216/89884/56956/59352/23114/5362/55740/2625/8829/5979/644168/1959/84665/9211/57715/2674/627/9846/54538/654429/4035/3798/10818/5781/8660/6710/23768/51332/4756/27020/8482/64843/10509/5595/55715/4628/2886/7473/9241/5578/5797/494470/4089/1630/10501/65249/57731/1954/7408/2909/9637/6711/1796/10505/2736/1123/659/8828/8609/2637/6714/128434/5335/55816/…	135
57	H3.3, GW/WT-up	GO:0043547	positive regulation of GTPase activity	186/6214	405/18670	6.37717e-08	7.20843e-06	5.47388e-06	27237/54206/1969/128272/55160/5909/55616/64744/85440/55635/84144/9411/1901/5906/6281/9826/5999/8490/9462/163486/6000/1122/10276/6251/57584/94134/3688/8829/84986/153/6001/1793/391/392/84364/10235/374403/408/8301/7070/23365/9743/4908/55200/10059/3071/23329/55188/23603/9815/192111/90627/9882/23348/253959/79890/10125/10681/663/51495/4649/161514/4916/8131/8786/55114/26000/6367/6361/25894/29/1398/23108…	186
58	H3.3, GW/WT-up	GO:0048675	axon extension	69/6214	121/18670	6.53391e-08	7.25827e-06	5.51173e-06	1855/343472/80128/64218/27185/3688/8829/5532/7414/118813/57715/5058/4035/23011/8408/3320/8482/25942/4916/10509/5048/81565/9706/7473/10501/5802/1785/1954/348/57142/10505/150465/659/65059/8828/4133/2335/1002/2803/3913/6405/11344/7474/214/2932/54437/6259/9175/9353/4131/5459/6586/6722/7422/3326/28988/3984/10512/9723/10371/223117/91584/203228/10507/9355/25/10439/10479/55558	69
59	H3.3, GW/WT-up	GO:0051090	regulation of DNA-binding transcription factor activity	196/6214	432/18670	8.70999e-08	9.5116e-06	7.22284e-06	5590/56998/65018/23028/3399/8431/6883/4985/26508/11124/4919/25950/57413/4921/7292/3586/7188/54583/83860/57118/5599/84159/219790/23411/8945/23082/4791/81603/6934/10935/3630/10346/7189/8986/4221/5526/8061/25855/408/6188/3606/5927/57121/51135/7480/10193/5319/28984/2621/11035/5587/60485/5583/2100/440275/11261/825/7158/2958/4088/64784/84662/7874/5595/260434/406930/84166/11060/409/93649/7314/4761/3728/…	196
60	H3.3, GW/WT-up	GO:0045216	cell-cell junction organization	96/6214	185/18670	1.226e-07	1.31652e-05	9.99727e-06	1969/10207/5586/389/204851/57863/55765/5317/23114/7042/143098/56288/7414/9231/144100/1500/5962/928/51564/382/5583/64398/8650/7043/7082/83660/51762/4088/1445/9080/3801/1009/1003/1012/1013/3728/8506/10052/5578/6904/6093/1000/1828/10982/4092/28316/84552/5657/5566/9253/5817/5819/9475/6801/9448/3987/55679/7855/6714/6615/84612/1002/7122/421/4771/9922/10015/1499/25930/387/57493/5584/118/7368/153562/2149…	96
61	H3.3, GW/WT-up	GO:0072659	protein localization to plasma membrane	127/6214	260/18670	1.25995e-07	1.33079e-05	1.01057e-05	5590/27237/1969/2048/26119/5865/5906/6281/481/8548/23114/5525/88/163882/10133/3799/3688/23555/81619/118813/3630/391/8642/3767/55690/8500/54843/8301/5962/3875/4035/196383/353116/10959/5911/2621/382/3958/5583/9495/376267/64398/10490/8650/145567/81693/23241/4644/51762/1445/5780/5170/6810/80262/9914/286753/29098/83871/3728/6521/8631/3675/1213/11031/6093/1000/5064/84106/79156/57731/30846/91663/9270/94…	127
62	H3.3, GW/WT-up	GO:0003205	cardiac chamber development	90/6214	171/18670	1.2974e-07	1.34419e-05	1.02074e-05	10277/9249/7798/8289/26508/8543/7049/64783/4853/57216/7139/7135/3776/7042/2625/8829/657/55742/4607/10818/60485/3091/54567/7168/4091/64220/55897/8131/2303/4628/93649/5469/5914/2535/9241/80000/4092/4089/1785/199699/10848/4052/27302/4036/659/8828/2280/182/57167/9510/6899/10454/859/78987/7048/7474/6091/57493/23129/6474/3280/7468/9353/3516/4887/65250/11174/4208/9782/6586/9794/2296/1832/5754/6722/639/1…	90
63	H3.3, GW/WT-up	GO:0061572	actin filament bundle organization	84/6214	157/18670	1.31436e-07	1.34419e-05	1.02074e-05	55160/998/55616/6548/10163/1901/389/6281/56776/221061/8829/120/29984/8500/408/5058/5962/2059/27289/5074/7184/5829/28984/7043/7168/4088/10391/253980/406930/29109/84501/5345/5216/22899/22843/10458/25794/79822/6093/50944/9270/9475/388/23332/390/4430/23671/7429/8452/339768/6714/9647/4771/80115/85358/387/961/90102/3693/5357/118/22998/171024/5734/134549/1809/285590/4739/6722/1490/7430/6624/5879/2006/39…	84
64	H3.3, GW/WT-up	GO:0031346	positive regulation of cell projection organization	176/6214	383/18670	1.35971e-07	1.36885e-05	1.03946e-05	1855/998/23028/10163/79647/257194/23566/54874/79574/5906/4803/1382/26052/27/5362/375/27185/57118/8829/5979/9231/118813/3630/322/627/4076/2011/5526/22941/5058/2059/10059/4035/84298/23011/89795/23603/22873/5587/51199/26499/5663/7043/643338/3706/4058/5597/55329/51762/5604/56965/27020/8482/4916/2242/51760/9738/29904/146206/23300/54849/5176/5048/5216/81565/1236/9001/2648/162427/7473/3675/4830/54828/23…	176
65	H3.3, GW/WT-up	GO:0043406	positive regulation of MAP kinase activity	126/6214	258/18670	1.42824e-07	1.41572e-05	1.07506e-05	9064/1647/23566/4803/128239/57216/5788/55765/1326/5979/22943/983/51196/60370/1847/150/7189/8567/408/6188/5058/4908/10818/4254/10961/5781/51347/5319/2321/4293/5663/7043/10125/51495/5604/1445/11214/4916/84231/5595/1398/136/7314/5606/9020/9043/4215/2081/5148/5605/5585/9518/7311/728/57498/5610/8491/3553/10746/27347/51776/7855/3357/6714/958/7335/5770/79444/1399/5594/5155/10454/7477/5600/3656/152110/18…	126
66	H3.3, GW/WT-up	GO:0090092	regulation of transmembrane receptor protein serine/threonine kinase signaling pathway	119/6214	241/18670	1.48638e-07	1.45102e-05	1.10186e-05	6497/4681/353500/656/7049/51592/148738/7042/7044/25805/22943/23411/657/2805/5654/27122/4221/4926/94/91/83729/23592/50515/58533/7043/26585/2200/348093/8483/4091/4088/390598/4756/5046/5170/1387/114990/23090/9688/1003/406932/2734/93649/7314/50964/3675/124857/9241/64750/63893/57045/1149/494470/4087/4092/4089/10272/6794/51341/1785/199699/10755/9518/23770/7311/6868/11117/4052/6711/27302/3625/92/4036/17…	119
67	H3.3, GW/WT-up	GO:0043393	regulation of protein binding	109/6214	217/18670	1.61875e-07	1.55666e-05	1.18208e-05	1855/56998/23028/90529/26119/5792/255738/7049/8751/10763/3586/27185/25805/8829/5599/22943/3433/3434/6934/7262/627/2011/4221/5499/408/59082/84959/7009/4035/6996/9026/22873/382/6815/3958/51339/5663/4140/146057/9236/5595/64400/267/80011/2622/1398/409/9212/10014/124857/9241/6093/148022/2962/10498/5566/348/581/10856/9270/22924/5899/5334/4133/57761/2280/22919/6714/4318/1454/5155/5465/8536/151651/5580/7…	109
68	H3.3, GW/WT-up	GO:0007229	integrin-mediated signaling pathway	60/6214	103/18670	1.65615e-07	1.56921e-05	1.19161e-05	998/2268/65979/1307/8515/8751/3688/8829/1793/7070/3695/3678/5781/9358/5587/10979/102/22801/8482/9564/4185/3690/3675/3691/3909/8174/84106/9270/84695/3987/55679/3694/3655/3685/8452/3055/6714/3911/9510/3689/4627/961/3693/683/7006/2533/3672/55914/1495/4739/667/1490/83605/5764/1015/5747/6850/25/7076/5354	60
69	H3.3, GW/WT-up	GO:0008361	regulation of cell size	93/6214	179/18670	1.78083e-07	1.65884e-05	1.25968e-05	23028/23566/343472/4803/80128/64218/128239/1382/27185/10000/8829/5979/3778/118813/57715/627/5058/1207/114908/5962/5916/4035/23011/8482/25942/4916/10509/6559/1874/6560/5048/23108/81565/9706/7473/57521/1630/10501/5802/1785/1954/3783/348/84335/7349/57142/10505/150465/659/1385/4133/2335/1002/85358/859/2803/387/6405/11344/7474/2932/54437/6259/9175/118/1182/3575/4131/1946/51334/51520/1906/6722/7422/332…	93
70	H3.3, GW/WT-up	GO:0010769	regulation of cell morphogenesis involved in differentiation	143/6214	301/18670	1.80225e-07	1.65884e-05	1.25968e-05	998/2048/1600/23566/343472/4803/6281/80128/64218/1382/26052/5362/27185/8829/5979/118813/57715/1793/9024/627/4076/4038/2011/1072/5058/7070/10059/4035/23011/23603/10631/5911/51199/5663/3706/4734/102/5604/56965/8482/25942/4916/10509/29904/1398/5048/81565/9706/4974/7473/10458/1000/1630/6794/10501/5802/1785/65249/1954/348/2909/91663/9270/57142/10097/10505/3987/150465/55679/1123/57520/659/4133/2335/233…	143
71	H3.3, GW/WT-up	GO:0048017	inositol lipid-mediated signaling	95/6214	184/18670	1.93793e-07	1.7586e-05	1.33543e-05	9651/5293/2268/5724/4803/11126/5298/5287/7042/2625/5305/23411/55165/51196/118788/22876/4586/3630/5286/79899/2147/5526/9846/3606/867/4908/2065/1634/57605/2321/8660/677/5527/10125/5330/4058/7301/4734/4916/3480/5595/5338/1411/8678/6198/6662/5289/56005/940/5270/3667/3357/23236/6714/5335/54923/5594/5008/5155/25827/387/3059/5291/205428/5337/5156/3791/5783/56034/4883/2149/2150/5159/2324/1906/10385/7124/…	95
72	H3.3, GW/WT-up	GO:0007044	cell-substrate junction assembly	57/6214	97/18670	2.22165e-07	1.96083e-05	1.489e-05	6548/1307/10420/6281/3915/3918/3914/88/8829/8861/9748/5795/29984/7070/94/3678/4035/23603/10979/342184/4088/10391/123720/5170/1845/54828/3691/6093/3909/9270/9475/51057/9448/3987/23332/3655/2335/7145/6714/3911/9647/613/387/90102/22998/3791/1946/56940/7422/667/5796/5879/5747/5339/7010/25/7248	57
73	H3.3, GW/WT-up	GO:0150115	cell-substrate junction organization	57/6214	97/18670	2.22165e-07	1.96083e-05	1.489e-05	6548/1307/10420/6281/3915/3918/3914/88/8829/8861/9748/5795/29984/7070/94/3678/4035/23603/10979/342184/4088/10391/123720/5170/1845/54828/3691/6093/3909/9270/9475/51057/9448/3987/23332/3655/2335/7145/6714/3911/9647/613/387/90102/22998/3791/1946/56940/7422/667/5796/5879/5747/5339/7010/25/7248	57
74	H3.3, GW/WT-up	GO:1904375	regulation of protein localization to cell periphery	65/6214	115/18670	2.43638e-07	2.1213e-05	1.61085e-05	5590/27237/1969/2048/26119/29899/5906/5525/163882/3799/3688/3630/391/3767/8500/4926/8301/4035/10082/382/3958/5583/9495/10490/8650/102/1445/5780/5170/6810/29098/3675/1213/126353/91461/5581/6711/8673/64114/7429/2181/55022/598/1605/26060/5357/5584/2693/131578/1601/378884/7124/57120/2037/7430/2852/60/10268/1956/2770/245812/312/89958/23096/367	65
75	H3.3, GW/WT-up	GO:0001701	in utero embryonic development	171/6214	373/18670	2.47085e-07	2.12262e-05	1.61186e-05	3633/7075/149473/4678/6491/1376/343263/84072/6746/3586/7779/28982/79805/824/2625/338596/3688/80312/57178/657/9644/7262/7189/5702/8061/8882/6768/10436/8531/9412/94/91/144455/50515/79600/84660/10959/10161/57820/3091/677/7043/57718/3714/321/6692/102/9133/7168/5604/4088/25942/7026/115/5930/23322/123920/80790/64359/81565/4628/8533/54475/5469/2648/146923/4836/55273/9241/11232/9021/1825/4087/4089/9817/5…	171
76	H3.3, GW/WT-up	GO:0035303	regulation of dephosphorylation	105/6214	209/18670	2.67832e-07	2.25187e-05	1.71e-05	23261/65018/11123/65979/90853/5788/84919/5525/7042/163882/6609/1408/5526/55291/1740/54843/5519/1813/65125/81566/3071/7184/9891/10160/11035/3958/5529/145376/53349/801/808/57718/5527/161742/57082/54866/11261/10776/4088/9088/10421/255919/1003/7531/84152/80279/84687/11314/116729/55125/6093/8178/284352/83987/114783/60385/9475/2281/5610/805/4249/5510/2280/6714/7529/63935/1827/23076/23523/8897/114794/97…	105
77	H3.3, GW/WT-up	GO:0051495	positive regulation of cytoskeleton organization	112/6214	226/18670	2.6912e-07	2.25187e-05	1.71e-05	55160/998/29899/84722/389/6281/10763/55243/10092/375/88/56776/8829/9886/1072/4926/9873/6188/5058/4908/3071/89795/5829/6249/9026/28984/23116/382/51199/2764/7043/342184/79768/643338/7168/4088/123720/4916/348110/2242/11151/29109/146206/84501/5345/5216/22899/1236/22843/54828/23580/10458/9525/3383/7408/9270/9475/6683/10602/5581/10097/27302/8440/23332/274/10787/7429/55968/3055/22919/9647/4771/80115/859…	112
78	H3.3, GW/WT-up	GO:0051258	protein polymerization	135/6214	283/18670	2.93603e-07	2.40431e-05	1.82577e-05	832/65018/84722/829/55243/10092/23271/375/56776/221074/9886/120/10844/117854/55761/4926/9873/6188/5058/5962/2288/2059/93661/10059/3071/89795/6249/9026/10810/10426/23116/382/51199/2764/6710/3320/342184/643338/51332/29766/123720/50810/348110/2242/51734/79585/11151/1003/51673/146206/23406/84501/5216/29098/81565/1236/7283/23580/10458/1453/6904/79822/55125/80206/9050/256949/3383/64857/57731/7408/91663…	135
79	H3.3, GW/WT-up	GO:0030510	regulation of BMP signaling pathway	54/6214	91/18670	2.94802e-07	2.40431e-05	1.82577e-05	6497/4681/51592/148738/22943/5654/4926/94/23592/26585/2200/348093/4091/390598/4756/5046/23090/1003/406932/50964/3675/9241/64750/63893/57045/494470/4087/4092/4089/10272/199699/23770/4036/1745/659/407015/7474/11167/6498/8646/3280/94031/3516/10468/221496/168667/8321/57154/28996/23213/286204/2022/25/91851	54
80	H3.3, GW/WT-up	GO:0050770	regulation of axonogenesis	94/6214	183/18670	3.04822e-07	2.45496e-05	1.86423e-05	2048/1600/23566/343472/4803/80128/64218/1382/5362/27185/8829/5979/118813/57715/9024/627/4038/2011/5058/7070/4035/23011/51199/5663/5604/8482/25942/4916/10509/5048/81565/9706/4974/7473/1000/1630/6794/10501/5802/1785/65249/1954/348/2909/57142/10505/150465/1123/659/4133/2335/10494/1002/54915/140578/2803/22906/387/6405/11344/7474/6091/2932/54437/5361/23129/6259/6474/6498/9175/9353/57688/4131/1946/3477…	94
81	H3.3, GW/WT-up	GO:0010632	regulation of epithelial cell migration	138/6214	291/18670	3.34103e-07	2.65756e-05	2.01808e-05	406984/1969/57111/64218/7042/11221/10000/2625/57608/8829/23411/1793/5286/5547/2113/51564/94/6667/506/1634/23603/5025/949/90627/28984/5587/382/3091/57381/5641/161742/54567/1512/7026/5170/9564/2303/5176/5216/5606/406968/3728/6776/10014/3690/406943/406972/3675/54828/4215/350/5578/6662/5797/10982/498/147372/407010/2821/348/25865/9270/6868/9475/388/5581/57142/27302/84913/9448/23332/406903/659/8828/100…	138
82	H3.3, GW/WT-up	GO:0048015	phosphatidylinositol-mediated signaling	93/6214	181/18670	3.4549e-07	2.71462e-05	2.06141e-05	9651/5293/2268/5724/4803/11126/5298/5287/7042/2625/5305/23411/55165/51196/118788/22876/4586/3630/5286/79899/2147/5526/9846/3606/867/4908/2065/1634/57605/2321/8660/677/5527/10125/5330/4058/7301/4734/4916/3480/5595/1411/8678/6198/6662/5289/56005/940/5270/3667/3357/23236/6714/5335/54923/5594/5008/5155/25827/387/3059/5291/205428/5156/3791/5783/56034/4883/2149/2150/5159/2324/1906/10385/7124/5467/2534/…	93
83	H3.3, GW/WT-up	GO:0060485	mesenchyme development	133/6214	279/18670	3.76142e-07	2.89608e-05	2.1992e-05	65979/26508/7049/6275/8751/64218/59349/7042/25805/8829/5979/9231/657/5076/57715/9221/6934/8642/1072/23187/94/2065/8091/4254/23603/28984/6495/3091/677/7043/26585/80237/4088/8482/55897/10509/114990/5595/2303/4222/55273/9241/1655/6662/348262/4087/4092/4089/10501/199699/3249/147906/10736/57142/84695/10505/3553/23332/659/8828/2335/80326/3357/2637/182/5075/6615/3911/140628/23275/6899/5594/6663/10521/78…	133
84	H3.3, GW/WT-up	GO:0010810	regulation of cell-substrate adhesion	107/6214	215/18670	3.77574e-07	2.89608e-05	2.1992e-05	5590/998/6548/1307/1435/6281/8751/4921/27185/6251/8829/9806/5328/8861/9748/1793/5795/4221/29984/7070/94/3678/4035/23603/10631/4287/342184/4088/10391/1012/1398/1236/3728/1845/8631/3675/54828/6904/6093/1785/91663/9270/9475/11117/5212/5581/51057/9448/3987/23332/55679/3655/2335/182/6714/90187/57580/57091/1399/9647/129080/4771/5880/11078/2192/2199/10675/387/1605/1295/25890/90102/151887/2932/5291/604/4…	107
85	H3.3, GW/WT-up	GO:0048864	stem cell development	51/6214	85/18670	3.86047e-07	2.92624e-05	2.2221e-05	65979/64218/5788/59349/8829/5979/657/57715/9221/1072/4254/23603/3091/8482/10509/5595/2303/124540/6662/10501/10505/8828/2335/3357/2637/182/3911/6899/5594/6663/29072/6405/84541/54437/3280/202018/5308/2668/83989/6949/309/2296/1906/10512/9723/10371/223117/6608/6591/10507/1947	51
86	H3.3, GW/WT-up	GO:0018209	peptidyl-serine modification	150/6214	322/18670	4.10431e-07	3.07489e-05	2.33499e-05	5590/65018/4985/63967/23139/8569/85440/5586/204851/493/2590/10000/64754/5979/5599/5592/22943/983/9806/54541/22876/282974/9024/117854/10114/85456/2011/8986/408/5058/143888/65125/4908/23012/1017/29110/8091/8693/1634/8408/26524/10253/2621/5587/5583/57452/624/7443/3320/4140/146057/4916/8312/5170/388228/5595/409/9212/51701/6198/2081/5578/146664/57521/1453/6093/4092/2872/5605/5566/5585/147746/57731/258…	150
87	H3.3, GW/WT-up	GO:0031098	stress-activated protein kinase signaling cascade	147/6214	315/18670	4.6844e-07	3.46915e-05	2.63437e-05	65018/9064/5052/1647/260425/26191/57216/406955/55765/7042/11221/10771/1326/5599/22943/8945/9748/10114/7189/4221/6188/5058/51135/51347/55504/2308/5911/8428/51339/677/4293/440193/10125/51495/5604/3480/8312/5595/406930/5345/5048/5187/136/9611/7314/5606/1236/1845/9020/9043/4215/2081/8877/23239/5605/574457/5585/7311/646643/5610/8491/9448/3553/10746/27347/51776/55437/7855/10494/140885/23236/128853/8373…	147
88	H3.3, GW/WT-up	GO:0042063	gliogenesis	137/6214	290/18670	4.83174e-07	3.5376e-05	2.68635e-05	54587/6497/7133/79727/3065/1031/1600/4919/1435/406955/9283/85414/7042/11221/27185/7431/56288/983/22891/1959/5076/84504/2147/745/23529/406911/928/2065/4035/5501/5781/5025/10810/1880/10419/5583/23224/64398/5663/23405/6692/5604/1445/4916/89927/5595/9289/146433/5048/7732/9572/1267/8506/4779/9241/6662/1000/9331/566/1938/3949/2068/728/79143/8890/57142/2016/3553/274/4036/1745/1746/4664/1385/5270/92737/6…	137
89	H3.3, GW/WT-up	GO:0071383	cellular response to steroid hormone stimulus	120/6214	248/18670	5.19744e-07	3.7626e-05	2.85721e-05	54206/164091/8289/8431/3065/26508/476/6097/9970/64754/23411/54541/1244/406/1408/10062/266743/5058/2288/55885/7421/8085/3164/5916/57658/7181/9612/2308/2100/677/161582/4734/9325/8554/11214/11057/7026/8312/7023/23019/5176/409/5187/9611/5469/7067/9572/5914/1655/23558/4864/51341/9667/3383/10498/6597/25959/898/112398/478/8648/81606/678/55818/2274/10018/4929/2660/8837/65992/1789/23054/6714/8202/8204/753…	120
90	H3.3, GW/WT-up	GO:0006470	protein dephosphorylation	149/6214	321/18670	5.83195e-07	4.17503e-05	3.1704e-05	23261/65018/11123/65979/8073/5792/9829/8556/26191/5788/5778/84919/5525/5784/11221/5532/818/338599/5507/8945/1847/6609/84867/1408/5795/5526/54961/5499/55291/5519/1813/84959/80824/3071/10106/57460/5787/7184/9891/160760/5501/5781/192111/6815/1033/3958/5529/145376/11099/801/808/57718/5527/54866/10776/5780/283871/255919/1003/7531/84152/1845/84687/22843/8493/11314/116729/339291/5797/5771/6093/23239/679…	149
91	H3.3, GW/WT-up	GO:0010975	regulation of neuron projection development	218/6214	499/18670	6.01841e-07	4.26117e-05	3.23581e-05	1855/2048/23028/5792/1600/257194/23566/343472/5906/4803/80128/64218/1382/26052/27/23271/5362/375/27185/2625/57118/7431/221074/8829/5979/22943/22891/9231/118813/57715/22876/9024/322/23258/627/4076/4038/2011/5526/1072/22941/5058/7070/2288/10059/112/4035/84298/23011/5911/8428/5587/382/51199/5663/3706/4058/5597/4734/102/5604/4649/56965/27020/8482/25942/5780/4916/10509/2242/51760/29904/112755/1398/517…	218
92	H3.3, GW/WT-up	GO:0060759	regulation of response to cytokine stimulus	96/6214	190/18670	6.13016e-07	4.29311e-05	3.26007e-05	51441/3716/1435/204851/1893/103/149095/5788/3665/117854/3263/54765/10062/8567/114900/330/329/406911/406882/29110/10019/5781/1997/2621/3091/84888/8554/8651/260434/406930/84166/5048/5469/406943/8877/9021/5771/56928/51588/342979/26065/558/22900/3661/7837/6868/7850/3554/841/10616/57506/8904/25939/5770/3455/3460/11274/3656/407015/10293/7474/6091/54625/152138/9353/3093/26228/6059/90268/3977/100130733/2…	96
93	H3.3, GW/WT-up	GO:0018105	peptidyl-serine phosphorylation	140/6214	299/18670	6.87455e-07	4.76106e-05	3.61541e-05	5590/65018/4985/63967/23139/8569/85440/5586/204851/493/10000/64754/5979/5599/5592/22943/983/54541/22876/282974/9024/117854/10114/85456/2011/8986/408/5058/65125/4908/23012/1017/29110/8091/8408/26524/10253/2621/5587/5583/624/7443/3320/4140/146057/4916/8312/5170/388228/5595/409/9212/51701/6198/2081/5578/57521/1453/6093/4092/2872/5605/5566/5585/147746/57731/25865/581/9475/7349/5581/9451/8440/27347/98…	140
94	H3.3, GW/WT-up	GO:0048545	response to steroid hormone	173/6214	383/18670	6.94614e-07	4.76106e-05	3.61541e-05	54206/249/164091/378807/8289/8431/5724/3065/26508/476/6097/9970/3586/7042/64754/23411/54541/2805/1244/7054/406/1408/10062/8061/117144/266743/595/7352/5058/2288/55885/7421/8085/3164/5916/57658/50616/7181/9612/2308/5732/2100/677/7043/808/161582/4734/9325/10081/8554/23205/11214/4916/11057/7026/8312/21/7023/23019/1535/5176/409/5187/9611/6720/5469/7067/9572/5914/1655/23558/15/4864/1828/51341/9667/3383…	173
95	H3.3, GW/WT-up	GO:0008360	regulation of cell shape	79/6214	150/18670	7.15776e-07	4.85447e-05	3.68635e-05	998/2268/54873/389/51177/64218/5362/221061/25805/391/55742/2147/2011/29984/5962/2059/121512/27289/55785/10810/10979/57381/161176/57194/643338/171177/2038/7168/2242/11151/1398/4628/752/23580/10458/5064/23370/3383/3249/2909/388/10602/51057/390/114793/2335/7429/3055/3689/4627/29780/387/1605/5361/23129/3791/57619/4651/3074/5921/56990/7940/221472/7422/2534/93663/7430/9723/4289/91584/5764/5747/301/1050…	79
96	H3.3, GW/WT-up	GO:0061028	establishment of endothelial barrier	29/6214	41/18670	1.03461e-06	6.94373e-05	5.27287e-05	5906/5962/5908/7082/1003/2194/6093/5802/3383/91663/9475/3553/5624/7122/7477/1499/118/9693/153562/2150/7124/7422/7430/4301/3551/9414/2022/2889/4478	29
97	H3.3, GW/WT-up	GO:0010811	positive regulation of cell-substrate adhesion	66/6214	121/18670	1.13817e-06	7.55478e-05	5.73689e-05	5590/998/1307/1435/6281/27185/6251/8829/9806/1793/5795/7070/3678/342184/4088/1012/1398/1236/3728/8631/3675/6093/1785/91663/9270/11117/5212/5581/9448/3987/55679/3655/2335/90187/57580/57091/1399/9647/129080/11078/2199/10675/1605/1295/25890/151887/2932/3791/4887/10085/6239/4739/7422/7402/64094/5879/948/1021/5764/80005/59339/3717/7010/4814/25/7248	66
98	H3.3, GW/WT-up	GO:1990138	neuron projection extension	86/6214	168/18670	1.14911e-06	7.55478e-05	5.73689e-05	1855/5590/343472/80128/64218/27185/3688/8829/5532/7414/118813/57715/5058/4035/84298/23011/8408/10631/3320/440275/8482/25942/4916/10509/51760/5048/81565/9706/7473/114804/6794/10501/5802/1785/1954/348/50618/57142/53335/2016/10505/150465/659/65059/8828/4133/2335/8904/1002/151835/2803/1499/3913/6405/11344/7474/214/2932/54437/5361/6259/9175/9353/4131/5459/6586/780/57699/6722/7422/3326/28988/3984/10512…	86
99	H3.3, GW/WT-up	GO:0010595	positive regulation of endothelial cell migration	69/6214	128/18670	1.16968e-06	7.61236e-05	5.78061e-05	10000/2625/57608/8829/23411/5286/2113/51564/6667/506/5025/949/5587/3091/57381/5641/5170/9564/2303/5606/6776/3690/54828/4215/5578/498/147372/407010/2821/25865/9270/6868/9475/388/84913/406903/659/8828/14/574501/5335/958/3162/5155/7474/27086/3791/306/2247/7424/10769/2246/6678/2324/1906/7422/23328/64094/9734/4233/25960/284/7010/301/406978/25/7114/8823/27286	69
100	H3.3, GW/WT-up	GO:0051098	regulation of binding	168/6214	373/18670	1.24466e-06	8.01933e-05	6.08965e-05	1855/6497/56998/23028/3399/90529/26119/5792/255738/7049/4803/6281/8751/10763/3586/27185/2625/25805/8829/5599/22943/100507027/23063/3433/3434/6934/7262/117854/627/7189/2011/4221/5499/408/59082/84959/7009/341405/4035/8091/6996/9026/22873/382/6815/3958/51339/5663/808/4140/146057/9236/4088/25942/7023/5595/64400/267/80011/146198/81620/2622/1398/409/9212/93649/5914/10014/124857/4830/9241/9775/79822/609…	168
101	H3.3, GW/WT-up	GO:0002064	epithelial cell development	102/6214	207/18670	1.26158e-06	8.04787e-05	6.11133e-05	1969/2810/5906/54507/91181/57111/84283/60484/51742/7431/5660/79955/406/4647/23086/5962/6768/81029/5916/5908/10818/196383/353116/688/122786/5926/3091/283571/7082/5170/1003/1874/2303/5048/5914/10481/7716/6662/2302/2194/6093/5802/3383/23094/2828/91663/9475/2355/51057/3553/5624/1286/128637/182/631/7122/11078/5155/7477/1499/3913/7474/2317/2932/57493/118/9575/57619/10427/9693/23022/2195/153562/2150/329…	102
102	H3.3, GW/WT-up	GO:0001655	urogenital system development	151/6214	330/18670	1.39517e-06	8.77392e-05	6.66266e-05	56998/2048/3399/79727/26508/51668/255738/7482/3570/57216/947/1063/7042/2625/8829/5979/84159/5660/9231/1592/55165/51196/5076/84445/403/8642/4038/23279/282679/2288/5916/3227/2735/10818/8549/80184/1634/317/4326/1282/6495/5228/342184/2200/26108/27023/4091/4088/64220/1512/84662/23322/9688/2303/5176/93649/54475/5914/10481/3675/9241/6662/79902/3691/2302/23210/80000/4087/4092/4089/8710/10272/6794/25959/4…	151
103	H3.3, GW/WT-up	GO:0014032	neural crest cell development	48/6214	81/18670	1.40263e-06	8.77392e-05	6.66266e-05	65979/64218/59349/8829/5979/657/57715/9221/1072/4254/23603/3091/8482/10509/5595/2303/6662/10501/10505/8828/2335/3357/2637/182/3911/6899/5594/6663/6405/84541/54437/3280/202018/5308/2668/83989/6949/309/2296/1906/10512/9723/10371/223117/6608/6591/10507/1947	48
104	H3.3, GW/WT-up	GO:0043666	regulation of phosphoprotein phosphatase activity	64/6214	117/18670	1.44157e-06	8.93082e-05	6.78181e-05	11123/65979/5788/84919/5525/1408/5526/55291/5519/1813/3071/7184/9891/3958/5529/145376/801/808/57718/5527/54866/10776/84152/84687/11314/116729/6093/284352/9475/2281/5610/805/4249/5510/2280/1827/23523/114794/9701/2771/2932/5504/3064/5522/3672/153769/5521/5159/7124/5528/3326/10231/9749/392617/3486/22853/221908/5764/5520/3551/3717/6418/5524/7248	64
105	H3.3, GW/WT-up	GO:0014013	regulation of gliogenesis	67/6214	124/18670	1.48781e-06	9.12951e-05	6.93269e-05	6497/7133/79727/3065/1600/1435/406955/9283/85414/11221/983/22891/84504/2147/23529/406911/4035/5501/5025/1880/10419/5583/23405/6692/4916/89927/146433/7732/9572/9241/1000/3949/2016/3553/274/4036/1745/1746/1385/5270/1869/10215/1399/4771/3976/6663/1499/1605/64805/5584/2119/3280/26228/3400/4049/7124/84630/27242/23376/3066/4602/3569/5764/2146/6009/4067/5324	67
106	H3.3, GW/WT-up	GO:0001558	regulation of cell growth	184/6214	416/18670	1.71038e-06	0.000103962	7.89461e-05	55210/728642/84275/22883/978/998/2810/6548/8643/1031/23566/343472/84722/4803/4881/8751/80128/64218/1382/9826/5999/8548/9928/7042/3020/27185/2786/10276/8829/23411/9211/51196/118813/57715/81621/340719/3630/322/55031/627/56981/2147/5795/10235/55004/5058/9538/79602/94/91/4035/23011/84260/2100/102/4088/8482/25942/4916/10509/4682/51760/9564/1535/5048/51009/81565/93649/9706/3487/7473/84687/114804/8877/5…	184
107	H3.3, GW/WT-up	GO:2000027	regulation of animal organ morphogenesis	120/6214	253/18670	1.87768e-06	0.000113064	8.58578e-05	1855/388591/128272/998/5690/4919/1952/5686/1435/7482/57216/947/7042/2625/22943/657/5076/5719/161/5702/144165/7421/3227/2735/10818/5715/10082/5693/5706/5684/51339/6495/5700/55727/26585/55897/2303/409/5216/5469/10197/2535/80320/9241/1213/5705/64750/6662/4089/10498/3249/5714/1175/57664/581/10736/27302/55679/8837/659/7855/80326/182/140628/6899/84133/3976/859/7048/1499/1951/387/7474/166336/6091/6259/5…	120
108	H3.3, GW/WT-up	GO:0010498	proteasomal protein catabolic process	207/6214	477/18670	2.01206e-06	0.000120034	9.11507e-05	1855/80176/10277/26270/84301/54546/65018/91544/127544/5690/11124/148581/11146/5686/56893/80267/9928/8453/983/23411/119504/54788/10613/8945/5719/9024/10612/406/5702/51035/408/329/144699/84727/144165/7480/5094/1017/10193/160418/84101/7184/5715/283514/8881/5693/80344/254170/5706/6815/5684/5663/29954/5700/4287/5527/701/197131/4130/161582/4734/283807/8554/146330/90864/899/54442/7874/23274/253980/9683/…	207
109	H3.3, GW/WT-up	GO:0051403	stress-activated MAPK cascade	133/6214	286/18670	2.03475e-06	0.000120274	9.13328e-05	65018/9064/5052/1647/260425/26191/57216/406955/55765/7042/11221/10771/1326/5599/22943/8945/10114/7189/4221/6188/5058/51135/51347/55504/2308/5911/51339/677/4293/10125/51495/5604/3480/8312/5595/406930/5345/5048/5187/136/9611/7314/5606/1236/1845/9043/4215/2081/8877/23239/5605/574457/5585/7311/5610/8491/9448/3553/10746/51776/7855/10494/140885/23236/128853/83737/7335/5770/79444/1399/5594/10454/7477/56…	133
110	H3.3, GW/WT-up	GO:0031032	actomyosin structure organization	98/6214	199/18670	2.0877e-06	0.000122282	9.28578e-05	55160/998/55616/6548/10163/541468/1266/1901/389/6281/7139/8476/88/221061/3688/8829/84665/4607/55561/8500/408/5058/5829/28984/122786/7043/9578/825/84978/54822/29766/7168/4088/10391/9493/11214/4629/253980/406930/29109/5345/5216/22899/4628/399687/8557/22843/71/8736/79822/6093/80206/4089/9270/9475/27302/6242/23332/23671/8837/23363/8452/2036/6714/9647/4771/4627/859/10015/387/56203/961/90102/3693/22998…	98
111	H3.3, GW/WT-up	GO:0035304	regulation of protein dephosphorylation	73/6214	139/18670	2.13549e-06	0.000123955	9.41277e-05	23261/65018/11123/65979/5788/84919/5525/6609/1408/5526/55291/5519/1813/3071/7184/9891/3958/5529/145376/801/808/57718/5527/54866/10776/255919/1003/7531/84152/84687/11314/116729/6093/284352/9475/2281/5610/805/4249/5510/2280/7529/1827/23523/114794/9701/2771/5580/2932/5504/3064/5522/3672/153769/5521/5159/7124/5528/3326/10231/9749/392617/3486/22853/221908/5764/5520/3551/3717/6418/5524/7248/26012	73
112	H3.3, GW/WT-up	GO:0050920	regulation of chemotaxis	105/6214	217/18670	2.59892e-06	0.000149507	0.000113532	4681/79647/1907/9048/2152/1901/1435/6278/3570/64218/56833/57118/8829/57715/65125/4908/3071/5025/2841/1880/2621/5587/5228/5641/26585/102/23604/4088/8482/4916/10509/5595/6810/1012/1236/1845/7473/5771/566/10501/65249/1954/25865/728/6868/8291/10505/27347/2660/659/7857/3929/54915/9647/5880/5155/9943/1230/6405/7474/6091/54437/6259/64805/3592/683/9353/5156/3791/26228/10563/2247/7424/57688/2150/2246/5159…	105
113	H3.3, GW/WT-up	GO:0034332	adherens junction organization	40/6214	65/18670	2.78137e-06	0.000158587	0.000120427	204851/57863/55765/7414/9231/144100/1500/5962/382/8650/51762/1445/3801/1009/1003/1012/1013/3728/6904/1000/10982/4092/28316/9253/5817/5819/9448/6714/1002/9922/1499/25930/118/1495/1832/7422/4301/222256/80139/1015	40
114	H3.3, GW/WT-up	GO:0035023	regulation of Rho protein signal transduction	73/6214	140/18670	3.01773e-06	0.000169218	0.0001285	27237/57449/128272/55160/79574/9826/27/10276/3688/8829/9828/408/23365/55200/2059/121512/440107/55785/221178/10161/10160/2841/6655/26030/11214/253980/9289/25894/29/22899/3675/6014/23370/25959/64857/348/2828/2909/54922/50618/50649/57679/8452/9855/57580/613/6091/57493/23101/604/153478/7204/64283/2151/2149/2150/5924/56990/5159/221472/5879/4233/137735/2843/84904/347273/19/1902/286205/25/7410/2245/4983	73
115	H3.3, GW/WT-up	GO:0048010	vascular endothelial growth factor receptor signaling pathway	54/6214	96/18670	3.02081e-06	0.000169218	0.0001285	998/10163/4688/10006/8829/26509/1793/3678/3071/5829/2321/5587/3091/5228/3320/4734/79652/9564/2303/1535/1398/3690/10458/6093/558/25865/9475/11117/8440/3553/406903/10787/3685/8828/6714/5770/5600/387/5291/100187716/3791/7424/2324/2296/1432/7422/2534/5879/23213/5747/6461/153090/64855/7410	54
116	H3.3, GW/WT-up	GO:0051224	negative regulation of protein transport	95/6214	193/18670	3.04661e-06	0.000169218	0.0001285	353500/407031/26191/23208/3586/947/55691/5552/338557/150/9531/3630/3767/10062/59082/1813/7009/10961/5781/23409/5715/28984/283514/54602/2621/11261/1445/9727/11060/51009/6720/79651/1149/3998/348/22900/91662/284297/9270/7447/2281/91461/307/26056/9448/7850/3553/3625/130399/8609/580/2335/3667/6672/11142/3753/5211/7327/9647/84522/2693/152138/10333/3033/308/114899/5734/2149/2150/80762/1992/84830/10385/7…	95
117	H3.3, GW/WT-up	GO:0051656	establishment of organelle localization	177/6214	401/18670	3.12151e-06	0.000171158	0.000129973	5590/5293/65018/998/2268/85440/54874/29899/84722/80128/26052/89866/9928/59349/1063/375/56776/57584/3799/56288/56681/56647/117194/966/84364/6811/55291/4926/4647/9846/8301/867/4033/2647/3798/8825/51134/10959/10253/3916/283489/122553/3091/23224/5663/79789/161176/10125/8773/4644/9493/2242/89941/5170/3566/1201/29109/79567/81620/84501/5048/10749/4927/81565/4628/136/7314/3996/9527/9001/8678/284071/28402…	177
118	H3.3, GW/WT-up	GO:0090101	negative regulation of transmembrane receptor protein serine/threonine kinase signaling pathway	67/6214	126/18670	3.13467e-06	0.000171158	0.000129973	6497/4681/7049/51592/148738/25805/22943/23411/5654/23592/50515/58533/7043/26585/2200/348093/8483/4091/4088/390598/5170/114990/2734/7314/50964/124857/9241/64750/57045/1149/4087/4092/10272/51341/1785/199699/7311/6868/11117/4052/4036/1745/7048/407015/7474/6498/8646/94031/83891/10468/2201/3303/221496/26036/135228/168667/8321/57154/858/857/28996/4856/54829/7046/25/9719/91851	67
119	H3.3, GW/WT-up	GO:0030522	intracellular receptor signaling pathway	129/6214	278/18670	3.3038e-06	0.000178524	0.000135566	9249/8289/9698/3065/26508/26191/6097/1382/9970/55765/1390/23411/1592/3665/406/7189/1408/10062/10809/5058/5547/330/329/2288/55885/7421/8085/3164/5916/57658/7181/9612/2100/161582/4734/9325/8554/7026/8312/23019/409/5187/9611/7314/6720/5469/7067/9572/5914/79132/1655/23558/55666/51341/440503/9667/10498/6597/25959/7311/898/26065/112398/3661/8648/55252/81606/56603/55818/2274/4929/841/85364/65992/83737/2…	129
120	H3.3, GW/WT-up	GO:0014031	mesenchymal cell development	49/6214	85/18670	3.32499e-06	0.000178524	0.000135566	65979/26508/64218/59349/8829/5979/657/57715/9221/1072/4254/23603/3091/8482/10509/5595/2303/6662/10501/10505/8828/2335/3357/2637/182/3911/6899/5594/6663/6405/84541/54437/3280/202018/5308/2668/83989/6949/309/2296/1906/10512/9723/10371/223117/6608/6591/10507/1947	49
121	H3.3, GW/WT-up	GO:0001885	endothelial cell development	37/6214	59/18670	3.43526e-06	0.000182921	0.000138905	5906/60484/5962/5908/7082/1003/7716/2194/6093/5802/3383/91663/9475/3553/5624/1286/7122/7477/1499/57493/118/9693/153562/2150/7124/7422/7430/4301/83605/8985/4233/6781/3551/9414/2022/2889/4478	37
122	H3.3, GW/WT-up	GO:0048193	Golgi vesicle transport	164/6214	368/18670	3.58917e-06	0.000189549	0.000143938	832/2060/6272/829/8548/89866/10228/59349/127845/375056/29097/375/149371/163882/10133/56681/54536/403/3630/114879/1315/966/2147/84364/6811/57410/10897/55291/372/10525/93661/51290/3875/3798/400/10959/57511/83548/2159/8858/3916/2621/29091/5587/122553/6710/10490/9950/81693/51332/8773/4644/51762/9493/1445/10066/123720/79585/57020/6810/1783/80262/25839/164/51479/10749/9135/83394/29098/3996/83871/399687…	164
123	H3.3, GW/WT-up	GO:0031532	actin cytoskeleton reorganization	56/6214	101/18670	3.66883e-06	0.000192181	0.000145937	998/1901/4853/3645/27/8476/8829/9886/9024/55742/55561/29984/5058/4908/2059/5911/26499/9578/123720/4916/2242/9564/54828/10458/84168/11132/9855/3055/5770/57091/4627/80115/29780/64098/387/3059/23043/5156/26228/253260/8572/4739/84062/5754/7430/79778/221981/5898/9723/55971/4289/7010/10850/301/2934/25	56
124	H3.3, GW/WT-up	GO:0051091	positive regulation of DNA-binding transcription factor activity	122/6214	261/18670	3.85857e-06	0.00020049	0.000152246	5590/65018/23028/6883/4985/4919/4921/3586/7188/57118/84159/219790/23082/4791/81603/10935/3630/10346/7189/8986/5526/8061/6188/3606/57121/51135/7480/10193/5319/28984/11035/5587/60485/5583/2100/825/7158/2958/4088/64784/93649/7314/4761/3728/10014/2535/7706/8877/79092/6929/51341/148022/3383/10498/6597/7311/23373/1054/25865/58484/5610/3553/8837/9208/10616/65992/57506/958/7335/54101/3689/6598/10454/3656…	122
125	H3.3, GW/WT-up	GO:1903844	regulation of cellular response to transforming growth factor beta stimulus	65/6214	122/18670	4.00585e-06	0.000205781	0.000156264	6497/7049/51592/25805/23411/2805/5654/27122/4221/23592/50515/58533/7043/2200/4091/4088/390598/5170/1387/114990/2734/93649/7314/3675/124857/64750/1149/4087/4092/4089/6794/51341/1785/199699/10755/7311/6868/11117/4052/1745/8837/859/7048/6498/94031/83891/1601/9315/4015/2201/3303/3326/26036/135228/10370/57154/858/857/28996/80139/6386/54829/7046/2022/9719	65
126	H3.3, GW/WT-up	GO:0018212	peptidyl-tyrosine modification	163/6214	366/18670	4.02427e-06	0.000205781	0.000156264	5590/54206/1969/2046/2048/2268/7075/10420/4919/3716/3595/3570/1196/3645/4921/27/5788/25778/10006/8829/5979/150/22876/3263/7465/627/4038/5795/5526/57410/23529/3606/867/7070/4908/920/9052/3678/2065/4254/10019/5781/10645/2321/2621/58533/5663/26585/4058/7301/5604/1198/1445/4916/2242/3480/79705/8651/5595/23568/409/5606/3690/11314/9021/7525/5771/4145/5605/3383/282618/558/23624/6868/5610/91461/5581/9655…	163
127	H3.3, GW/WT-up	GO:0014033	neural crest cell differentiation	51/6214	90/18670	4.21298e-06	0.000212234	0.000161164	65979/64218/59349/8829/5979/657/57715/9221/1072/4254/23603/3091/8482/10509/5595/2303/6662/4089/10501/10505/8828/2335/80326/3357/2637/182/3911/6899/5594/6663/6405/84541/54437/3280/202018/5308/2668/4208/83989/6949/309/2296/1906/10512/9723/10371/223117/6608/6591/10507/1947	51
128	H3.3, GW/WT-up	GO:1902905	positive regulation of supramolecular fiber organization	99/6214	204/18670	4.21635e-06	0.000212234	0.000161164	55160/998/84722/389/6281/55243/10092/375/88/56776/8829/9886/1072/4926/9873/6188/5058/3071/89795/5829/6249/9026/28984/23116/382/51199/2764/5663/7043/342184/643338/7168/4088/123720/348110/2242/11151/29109/146206/84501/5345/5216/22899/1236/22843/23580/10458/3383/348/7408/9270/9475/6683/10602/5581/10097/27302/8440/23332/274/10787/7429/3055/22919/9647/4771/80115/859/387/56203/961/22998/57606/171024/25…	99
129	H3.3, GW/WT-up	GO:0071772	response to BMP	85/6214	170/18670	4.50669e-06	0.000223358	0.000169612	6497/4681/353500/26508/656/7049/51592/148738/2625/22943/657/5654/4926/1280/94/269/283375/23592/4093/26585/6692/2200/348093/4091/390598/4756/11173/5046/5595/23090/1003/55512/406932/644815/50964/3675/55273/9241/1655/64750/6662/63893/57045/494470/4087/4092/4089/10272/199699/9518/23770/1311/1954/27302/92/4036/1745/659/140628/407015/7474/11167/9197/6498/8646/3280/94031/3516/658/51176/81792/10468/9765/…	85
130	H3.3, GW/WT-up	GO:0071773	cellular response to BMP stimulus	85/6214	170/18670	4.50669e-06	0.000223358	0.000169612	6497/4681/353500/26508/656/7049/51592/148738/2625/22943/657/5654/4926/1280/94/269/283375/23592/4093/26585/6692/2200/348093/4091/390598/4756/11173/5046/5595/23090/1003/55512/406932/644815/50964/3675/55273/9241/1655/64750/6662/63893/57045/494470/4087/4092/4089/10272/199699/9518/23770/1311/1954/27302/92/4036/1745/659/140628/407015/7474/11167/9197/6498/8646/3280/94031/3516/658/51176/81792/10468/9765/…	85
131	H3.3, GW/WT-up	GO:0048846	axon extension involved in axon guidance	26/6214	37/18670	4.5963e-06	0.000224348	0.000170364	64218/8829/57715/8482/10509/7473/10501/1954/10505/659/8828/6405/7474/214/54437/6259/9353/6586/7422/10512/9723/10371/223117/91584/10507/55558	26
132	H3.3, GW/WT-up	GO:1902284	neuron projection extension involved in neuron projection guidance	26/6214	37/18670	4.5963e-06	0.000224348	0.000170364	64218/8829/57715/8482/10509/7473/10501/1954/10505/659/8828/6405/7474/214/54437/6259/9353/6586/7422/10512/9723/10371/223117/91584/10507/55558	26
133	H3.3, GW/WT-up	GO:1904950	negative regulation of establishment of protein localization	96/6214	197/18670	4.68469e-06	0.000226943	0.000172334	353500/407031/26191/23208/3586/947/55691/5552/338557/150/9531/3630/3767/10062/59082/1813/7009/10961/5781/23409/5715/28984/283514/54602/2621/11261/10391/1445/9727/11060/51009/6720/79651/1149/3998/348/22900/91662/284297/9270/7447/2281/91461/307/26056/9448/7850/3553/3625/130399/8609/580/2335/3667/6672/11142/3753/5211/7327/9647/84522/2693/152138/10333/3033/308/114899/5734/2149/2150/80762/1992/84830/1…	96
134	H3.3, GW/WT-up	GO:0048511	rhythmic process	135/6214	295/18670	4.89267e-06	0.000233806	0.000177546	10236/3399/8431/3065/9967/3737/148523/6097/51514/7042/23596/1390/5599/983/1959/23411/220202/94233/8945/4791/7054/112464/406/1408/10062/5936/83759/22992/5499/1374/408/4316/1813/9099/2113/5927/56938/10059/6667/4327/8914/5501/9612/55269/55068/10419/7043/11245/7301/25942/4916/1387/7874/181/5176/409/84667/5187/9611/10743/6720/6532/9572/7153/4669/1655/15/1453/23239/23373/558/5971/9475/8648/5500/3973/26…	135
135	H3.3, GW/WT-up	GO:0006892	post-Golgi vesicle-mediated transport	57/6214	104/18670	4.89894e-06	0.000233806	0.000177546	2060/6272/8548/375/149371/163882/10133/54536/403/114879/3875/3916/29091/10490/81693/8773/4644/1445/10066/79585/57020/6810/80262/164/51479/9135/3996/83871/55062/11031/8943/1785/10890/91461/6711/8673/54520/4430/2181/55614/90196/10564/26088/2803/378/2580/64083/373/9522/55770/63971/6293/57120/51125/312/51552/6102	57
136	H3.3, GW/WT-up	GO:0003158	endothelium development	69/6214	132/18670	4.96914e-06	0.000235413	0.000178766	1901/5906/60484/406955/947/8829/5962/55810/81575/94/5908/90627/283571/7082/54567/55897/7026/1003/2303/55273/7716/2194/6093/4089/5802/3383/25865/91663/9475/388/84913/3553/5624/30061/659/1286/182/3911/7122/7477/1499/387/27086/57493/118/3516/3791/9693/81792/153562/2150/2246/7124/7422/2697/7430/4301/83605/8985/4233/5764/6781/3551/23462/9414/2022/406978/2889/4478	69
137	H3.3, GW/WT-up	GO:0003231	cardiac ventricle development	68/6214	130/18670	5.62884e-06	0.00026472	0.000201021	10277/7798/26508/8543/7049/64783/57216/7139/7135/3776/7042/2625/657/4607/10818/60485/3091/54567/7168/4091/64220/55897/8131/2303/93649/5469/2535/9241/80000/4092/4089/1785/199699/10848/4052/27302/4036/659/2280/182/57167/7048/7474/6091/57493/3280/7468/9353/3516/4887/65250/4208/9782/6586/2296/1832/5754/639/10370/10512/8321/6604/23462/23414/157378/7046/2022/6256	68
138	H3.3, GW/WT-up	GO:0060560	developmental growth involved in morphogenesis	111/6214	235/18670	5.70026e-06	0.000266136	0.000202096	1855/5590/23566/343472/1901/1435/4803/80128/64218/1382/57216/27185/3688/8829/5532/7414/118813/57715/84445/627/5058/5916/4035/84298/23011/8408/10631/10253/51199/6495/3320/342184/440275/8482/25942/4916/55897/10509/51760/5048/81565/9706/5469/7473/6662/114804/1630/6794/10501/5802/1785/1954/348/50618/57142/53335/2016/10505/150465/659/65059/8828/4133/2335/8904/1002/7477/151835/7048/2803/1499/3913/6405/…	111
139	H3.3, GW/WT-up	GO:0035791	platelet-derived growth factor receptor-beta signaling pathway	13/6214	14/18670	5.90405e-06	0.000273151	0.000207423	4035/9026/93649/5771/6714/5770/5155/4015/5159/5154/3092/5782/25	13
140	H3.3, GW/WT-up	GO:0010770	positive regulation of cell morphogenesis involved in differentiation	78/6214	154/18670	5.93531e-06	0.000273151	0.000207423	998/23566/4803/6281/1382/5362/27185/8829/118813/1793/627/4076/5058/10059/4035/23011/51199/3706/5604/56965/8482/4916/29904/1398/5048/81565/7473/10458/6794/1785/1954/91663/10097/3987/55679/659/2335/23363/10494/57580/57091/1002/26039/140578/1399/11078/2803/22906/10675/387/11344/6091/5361/23129/170506/6474/6498/9175/9353/4131/1946/347733/6239/4739/6722/7422/5879/28988/816/3984/1523/91584/80005/10507/…	78
141	H3.3, GW/WT-up	GO:0051893	regulation of focal adhesion assembly	37/6214	60/18670	6.09312e-06	0.000274531	0.000208471	6548/1307/6281/8829/8861/9748/5795/29984/7070/94/4035/23603/342184/4088/1845/54828/6093/9270/9475/51057/9448/3987/23332/6714/9647/387/90102/22998/3791/1946/56940/7422/5879/5747/7010/25/7248	37
142	H3.3, GW/WT-up	GO:0090109	regulation of cell-substrate junction assembly	37/6214	60/18670	6.09312e-06	0.000274531	0.000208471	6548/1307/6281/8829/8861/9748/5795/29984/7070/94/4035/23603/342184/4088/1845/54828/6093/9270/9475/51057/9448/3987/23332/6714/9647/387/90102/22998/3791/1946/56940/7422/5879/5747/7010/25/7248	37
143	H3.3, GW/WT-up	GO:0150116	regulation of cell-substrate junction organization	37/6214	60/18670	6.09312e-06	0.000274531	0.000208471	6548/1307/6281/8829/8861/9748/5795/29984/7070/94/4035/23603/342184/4088/1845/54828/6093/9270/9475/51057/9448/3987/23332/6714/9647/387/90102/22998/3791/1946/56940/7422/5879/5747/7010/25/7248	37
144	H3.3, GW/WT-up	GO:0030038	contractile actin filament bundle assembly	54/6214	98/18670	6.97075e-06	0.000309742	0.000235209	55160/998/55616/6548/10163/1901/389/6281/221061/8829/8500/408/5058/5829/28984/7043/7168/4088/10391/253980/406930/29109/5345/5216/22899/22843/79822/6093/9270/9475/23332/23671/8452/6714/9647/4771/387/961/90102/3693/22998/5734/285590/6722/1490/5879/2006/3984/4233/10174/7046/1902/25/7248	54
145	H3.3, GW/WT-up	GO:0043149	stress fiber assembly	54/6214	98/18670	6.97075e-06	0.000309742	0.000235209	55160/998/55616/6548/10163/1901/389/6281/221061/8829/8500/408/5058/5829/28984/7043/7168/4088/10391/253980/406930/29109/5345/5216/22899/22843/79822/6093/9270/9475/23332/23671/8452/6714/9647/4771/387/961/90102/3693/22998/5734/285590/6722/1490/5879/2006/3984/4233/10174/7046/1902/25/7248	54
146	H3.3, GW/WT-up	GO:0018107	peptidyl-threonine phosphorylation	66/6214	126/18670	7.22233e-06	0.000318722	0.000242029	204851/8476/56288/5599/983/54541/117854/10114/85456/2011/55561/65125/91/29110/8408/10253/5587/801/808/7443/9578/161742/146057/5604/57214/8312/5170/388228/8558/51701/5578/8877/57521/1453/6093/4092/566/5566/5585/147746/25865/9475/790/805/200734/27347/1195/51719/406896/5594/1454/7048/9943/5580/7474/2932/3093/817/815/5528/84630/22853/28996/8767/7046/6872	66
147	H3.3, GW/WT-up	GO:0001952	regulation of cell-matrix adhesion	63/6214	119/18670	7.3626e-06	0.000321435	0.000244089	5590/6548/1307/1435/6281/8751/4921/27185/8829/5328/8861/9748/5795/29984/7070/94/4035/23603/10631/342184/4088/1012/1236/3728/1845/8631/54828/6093/9270/9475/51057/9448/3987/23332/182/6714/9647/4771/387/1605/90102/2932/5291/604/683/22998/3791/5921/1946/56940/780/7422/7402/5879/948/9723/1021/59339/5747/7010/4814/25/7248	63
148	H3.3, GW/WT-up	GO:0003279	cardiac septum development	60/6214	112/18670	7.38358e-06	0.000321435	0.000244089	9249/7798/26508/8543/7049/64783/4853/57216/7042/2625/8829/657/55742/10818/60485/4091/64220/8131/4628/5914/2535/9241/4092/4089/1785/199699/4052/4036/659/8828/182/57167/6899/10454/78987/7048/7474/6091/57493/23129/3280/7468/9353/3516/65250/11174/9782/6586/9794/5754/639/10370/10512/8321/6608/23462/23414/5125/7046/2022	60
149	H3.3, GW/WT-up	GO:0030514	negative regulation of BMP signaling pathway	33/6214	52/18670	7.96864e-06	0.000344577	0.000261662	6497/4681/51592/148738/22943/5654/23592/26585/2200/348093/4091/390598/50964/9241/64750/57045/4092/10272/199699/4036/1745/407015/7474/6498/8646/94031/221496/168667/8321/57154/28996/25/91851	33
150	H3.3, GW/WT-up	GO:0010594	regulation of endothelial cell migration	108/6214	229/18670	8.24955e-06	0.000354346	0.00026908	406984/1969/64218/10000/2625/57608/8829/23411/5286/5547/2113/51564/94/6667/506/1634/5025/949/90627/28984/5587/3091/57381/5641/161742/54567/7026/5170/9564/2303/5176/5606/406968/3728/6776/10014/3690/406943/406972/54828/4215/350/5578/5797/498/147372/407010/2821/348/25865/9270/6868/9475/388/27302/84913/406903/659/8828/100423036/14/6672/574501/5335/958/3162/29775/23616/5155/407015/387/7474/27086/9353/…	108
151	H3.3, GW/WT-up	GO:0061014	positive regulation of mRNA catabolic process	31/6214	48/18670	8.84121e-06	0.000377244	0.000286469	10236/51441/9698/340719/79899/5436/55147/677/27327/23019/79066/57690/6093/399664/342977/5976/339345/9475/678/87178/9567/23112/131405/170506/3184/57721/340152/29883/10247/26986/27161	31
152	H3.3, GW/WT-up	GO:0050919	negative chemotaxis	30/6214	46/18670	9.22015e-06	0.000390825	0.000296782	64218/59352/57715/654429/23768/8482/10509/3690/10501/10505/3685/8828/387/6405/57408/7474/6091/54437/6259/9353/1946/6586/5154/10512/9723/10371/223117/91584/10507/55558	30
153	H3.3, GW/WT-up	GO:0060348	bone development	103/6214	217/18670	9.3498e-06	0.00039373	0.000298988	6497/9249/249/10163/4853/5788/5305/10006/1305/8642/4054/871/2313/1280/5916/25946/338773/10019/5781/7043/1112/26585/2200/5479/11214/79705/22856/64131/55512/2734/5048/5469/5914/162466/6662/124565/284266/54808/10498/1311/1954/4148/26160/5212/56603/4664/659/4880/1293/5075/6714/1291/7048/4057/387/25886/27086/56987/51208/6474/2261/7468/202018/658/133308/5308/79633/56034/202151/5734/4208/4015/140947/497…	103
154	H3.3, GW/WT-up	GO:0072001	renal system development	133/6214	293/18670	9.50542e-06	0.000397225	0.000301641	56998/3399/79727/26508/51668/255738/7482/3570/57216/947/1063/7042/2625/8829/5979/84159/9231/1592/55165/51196/5076/84445/403/8642/4038/23279/282679/3227/8549/80184/1634/317/4326/1282/6495/5228/342184/2200/26108/4091/4088/64220/1512/84662/23322/9688/2303/5176/93649/54475/5914/3675/9241/6662/79902/3691/2302/23210/80000/4087/4092/4089/8710/10272/25959/4854/2828/581/10736/51057/56603/10018/2736/3655/8…	133
155	H3.3, GW/WT-up	GO:0030900	forebrain development	167/6214	381/18670	9.55608e-06	0.000397225	0.000301641	6497/2048/23028/8289/3065/6491/1600/85440/55970/7482/10092/9928/493/27185/3799/8829/5592/22943/657/84287/7054/81544/85458/1813/2113/54407/4035/2735/10818/317/79600/51199/3091/23224/5663/8650/317762/7301/27023/8482/25942/597/7026/220/89927/23322/9289/7531/1398/5048/81565/4628/7314/5914/9001/1267/2648/2145/10642/4830/9241/57045/1000/5802/4854/284403/9253/558/7515/2909/581/79143/8648/6546/57142/2580…	167
156	H3.3, GW/WT-up	GO:0018210	peptidyl-threonine modification	69/6214	134/18670	9.7485e-06	0.000401858	0.00030516	204851/8476/2590/56288/5599/983/54541/117854/10114/85456/2011/55561/65125/91/29110/8693/8408/10253/5587/57452/801/808/7443/9578/161742/146057/5604/57214/8312/5170/388228/8558/51701/5578/8877/57521/1453/6093/4092/566/5566/5585/147746/25865/9475/790/805/200734/27347/1195/51719/406896/5594/1454/7048/9943/5580/7474/2932/3093/817/815/5528/84630/22853/28996/8767/7046/6872	69
157	H3.3, GW/WT-up	GO:1903829	positive regulation of cellular protein localization	145/6214	324/18670	9.79229e-06	0.000401858	0.00030516	27237/1969/65018/2048/2810/3208/29899/164153/5174/23208/89866/7159/163882/3799/3688/5599/983/56681/81603/6934/9531/3630/391/3767/79899/2147/4038/4926/5058/5962/8882/10445/4035/80184/7027/2621/3002/382/3958/5583/9495/5663/11261/4130/4947/123264/4088/27020/5780/57214/23184/5170/84662/6810/79567/54550/57707/81620/2622/7531/55135/29098/3728/4836/9520/80279/3675/54828/22994/5366/6794/81926/5566/10055/…	145
158	H3.3, GW/WT-up	GO:0018108	peptidyl-tyrosine phosphorylation	160/6214	363/18670	1.00078e-05	0.000408103	0.000309902	5590/54206/1969/2046/2048/2268/7075/10420/4919/3716/3595/3570/1196/3645/4921/27/5788/25778/10006/8829/5979/150/22876/3263/7465/627/4038/5795/5526/57410/23529/3606/867/7070/4908/920/9052/3678/2065/4254/10019/5781/10645/2321/2621/58533/5663/26585/4058/7301/5604/1198/1445/4916/2242/3480/79705/8651/5595/23568/409/5606/3690/11314/9021/7525/5771/4145/5605/3383/282618/558/23624/6868/5610/91461/5581/9655…	160
159	H3.3, GW/WT-up	GO:0017015	regulation of transforming growth factor beta receptor signaling pathway	63/6214	120/18670	1.04958e-05	0.00042497	0.00032271	6497/7049/51592/25805/23411/2805/5654/27122/4221/23592/50515/58533/7043/2200/4091/4088/390598/5170/1387/114990/2734/93649/7314/3675/124857/64750/1149/4087/4092/4089/6794/51341/1785/199699/10755/7311/6868/11117/4052/859/7048/6498/94031/83891/1601/9315/4015/2201/3303/3326/26036/135228/10370/57154/858/857/28996/80139/6386/54829/7046/2022/9719	63
160	H3.3, GW/WT-up	GO:0007160	cell-matrix adhesion	106/6214	225/18670	1.05533e-05	0.00042497	0.00032271	5590/6548/1307/10420/1435/8515/6281/8751/4921/947/27185/88/3688/8829/1305/5328/7414/8861/9748/10894/5795/29984/8500/7070/94/3695/4035/23603/10631/9358/22795/10979/342184/54822/4088/22801/10391/123720/10232/5170/1012/1236/3728/1845/3690/8631/3675/54828/3691/6093/8174/27076/9270/9475/11117/51057/9448/3987/10018/23332/3694/3655/3685/2335/182/6714/3911/3689/9647/613/4771/64098/1499/387/1605/90102/293…	106
161	H3.3, GW/WT-up	GO:0048041	focal adhesion assembly	46/6214	81/18670	1.13542e-05	0.000454381	0.000345044	6548/1307/10420/6281/88/8829/8861/9748/5795/29984/7070/94/4035/23603/10979/342184/4088/10391/123720/5170/1845/54828/6093/9270/9475/51057/9448/3987/23332/6714/3911/9647/613/387/90102/22998/3791/1946/56940/7422/5796/5879/5747/7010/25/7248	46
162	H3.3, GW/WT-up	GO:0016358	dendrite development	109/6214	233/18670	1.17864e-05	0.000468763	0.000355965	1855/473/998/2048/1600/1952/26052/23271/375/27185/57118/10006/3688/8829/5592/22891/9231/4076/4038/1072/22941/8301/10059/84298/23011/5911/10160/382/5663/3706/4130/5597/4734/102/56965/29904/1398/5048/124925/10458/1630/6794/5802/10498/23373/348/50944/57498/6801/53335/10097/8440/57520/8609/4133/23363/55619/64284/9762/22903/23613/57580/26039/1399/7533/23543/85358/8536/22906/387/378/2932/170506/23043/2…	109
163	H3.3, GW/WT-up	GO:0010923	negative regulation of phosphatase activity	56/6214	104/18670	1.20186e-05	0.000473169	0.000359311	90853/7042/163882/1408/1740/54843/65125/81566/3071/10160/3958/145376/53349/57718/161742/57082/54866/11261/10776/9088/10421/84152/84687/116729/55125/6093/8178/284352/83987/114783/60385/9475/2281/4249/2280/63935/23076/23523/114794/2771/2932/57709/5504/153769/7124/9749/392617/22853/221908/5764/63898/3551/10507/23307/6418/5524	56
164	H3.3, GW/WT-up	GO:0001503	ossification	173/6214	398/18670	1.2044e-05	0.000473169	0.000359311	6497/56998/9249/1969/249/3399/2268/353500/656/148979/1901/6272/1435/1893/3570/103/4921/51430/7042/3020/22943/1959/5552/1305/657/81621/8642/22800/7189/90993/4038/4221/4054/51564/1280/7480/121340/506/2735/338773/5587/3091/7043/26585/4091/4088/22801/8482/22856/51025/64131/5595/406930/1009/55512/2303/7067/50964/7473/162466/9241/1213/1655/6662/6169/2194/57045/10272/22904/6209/5566/1311/2068/54795/6320…	173
165	H3.3, GW/WT-up	GO:0110020	regulation of actomyosin structure organization	52/6214	95/18670	1.31898e-05	0.000511939	0.000388752	55160/998/55616/6548/10163/1901/389/6281/8829/8500/5058/5829/28984/7043/7168/4088/10391/11214/406930/29109/5345/5216/22899/22843/79822/6093/4089/9270/9475/27302/23332/23671/9647/4771/859/387/961/90102/22998/5734/4208/285590/1906/1490/5879/3984/4233/10174/7046/1902/25/7248	52
166	H3.3, GW/WT-up	GO:1903076	regulation of protein localization to plasma membrane	52/6214	95/18670	1.31898e-05	0.000511939	0.000388752	27237/1969/2048/26119/5525/163882/3799/3688/3630/391/3767/8500/8301/4035/382/3958/5583/9495/10490/8650/1445/5780/5170/6810/29098/3675/1213/91461/5581/6711/8673/64114/7429/2181/55022/598/26060/5357/5584/131578/1601/378884/7124/57120/7430/2852/60/10268/1956/245812/312/367	52
167	H3.3, GW/WT-up	GO:0036293	response to decreased oxygen levels	162/6214	370/18670	1.3888e-05	0.000535809	0.000406878	57085/5351/65018/50809/6548/4985/5690/205/23576/7049/25950/5686/8751/4000/481/947/3776/7042/824/5664/54583/56776/8453/23411/54541/5328/3778/9124/55662/5719/7054/5702/378938/7351/7352/5058/329/1813/10525/867/2113/3741/81575/3709/10059/7009/94/317/7184/23409/5715/10631/28984/5693/30001/5706/5684/3091/677/5228/7043/5700/4088/5315/1543/64428/1387/114990/29904/406932/1535/93649/7314/54890/6532/10197/8…	162
168	H3.3, GW/WT-up	GO:0031334	positive regulation of protein-containing complex assembly	113/6214	244/18670	1.45212e-05	0.000556906	0.000422898	65018/6118/11124/84722/389/55243/10092/375/56776/143098/9886/3416/5702/5526/4926/9873/6188/5058/4314/7480/3071/55832/89795/6249/9026/23116/382/51199/5706/2764/7453/3320/342184/643338/373509/123720/348110/2242/11151/1003/51673/146206/9780/81620/84501/5216/1236/8631/5705/23580/10458/5366/3383/2068/2067/7408/54922/581/81857/10602/5581/10097/8440/10018/23332/274/2071/10787/1385/7429/3055/22919/6714/8…	113
169	H3.3, GW/WT-up	GO:0030833	regulation of actin filament polymerization	80/6214	162/18670	1.52333e-05	0.000576731	0.000437954	832/829/55243/10092/375/56776/9886/120/9873/5962/2059/93661/3071/9026/382/2764/6710/342184/643338/51332/29766/123720/348110/11151/146206/23406/84501/5216/1236/23580/10458/79822/80206/256949/3383/64857/57731/7408/91663/375189/10602/5581/6711/10097/822/8440/274/10787/7429/3055/343578/57580/11078/80115/387/11344/5580/56203/3059/118/9353/253260/133746/5921/93663/9113/51429/28988/2006/55971/10552/1009…	80
170	H3.3, GW/WT-up	GO:0042176	regulation of protein catabolic process	166/6214	381/18670	1.52844e-05	0.000576731	0.000437954	1855/57449/7133/65018/127544/11124/4898/255738/11146/6125/56893/406955/3586/725/51514/27185/56776/3416/8945/150/9024/3630/406/51035/6811/5962/144165/7480/10193/4035/160418/2308/6815/51339/5663/5700/4287/3320/4130/161582/4734/4947/4088/8554/5045/8312/7874/23274/9683/9709/80011/11060/54971/51009/7314/10197/2670/114881/80279/4779/64750/6662/6613/7077/1453/6093/4092/51343/9817/3949/5566/10755/79016/5…	166
171	H3.3, GW/WT-up	GO:0008154	actin polymerization or depolymerization	99/6214	209/18670	1.53432e-05	0.000576731	0.000437954	832/829/55243/10092/55740/375/88/56776/10006/9886/120/9645/55761/1072/9873/5962/2059/93661/3071/9026/10810/382/2764/6710/342184/643338/51332/29766/123720/348110/51734/79585/11151/146206/23406/84501/5216/1236/23580/10458/79822/80206/9050/256949/3383/64857/57731/7408/2909/91663/375189/10602/5581/6711/10097/822/8440/274/7456/10787/7429/3055/343578/57580/23616/11078/80115/387/11344/5580/56203/3059/26…	99
172	H3.3, GW/WT-up	GO:0001954	positive regulation of cell-matrix adhesion	32/6214	51/18670	1.53962e-05	0.000576731	0.000437954	5590/1307/1435/6281/27185/8829/5795/7070/342184/4088/1012/1236/3728/8631/6093/9270/9448/3987/9647/1605/2932/3791/7422/7402/5879/948/1021/59339/7010/4814/25/7248	32
173	H3.3, GW/WT-up	GO:0048863	stem cell differentiation	118/6214	257/18670	1.55591e-05	0.000579464	0.000440029	79727/65979/51441/9698/5690/22823/5686/64218/5788/23528/59349/7042/2625/8829/5979/657/5076/57715/8861/9221/5719/117854/4005/5702/4054/1072/6660/144165/121340/8091/4254/23603/5715/10443/5693/5706/5684/3091/5700/26585/80237/399694/8482/10509/5595/2303/93649/51755/10197/4222/7473/124540/5705/6662/4089/6929/10501/5714/2068/81606/5610/678/10505/55818/8828/2335/7520/80326/3357/2637/182/83737/3911/6899/…	118
174	H3.3, GW/WT-up	GO:0030041	actin filament polymerization	88/6214	182/18670	1.67674e-05	0.000616176	0.000467907	832/829/55243/10092/375/56776/9886/120/55761/9873/5962/2059/93661/3071/9026/10810/382/2764/6710/342184/643338/51332/29766/123720/348110/51734/79585/11151/146206/23406/84501/5216/1236/23580/10458/79822/80206/9050/256949/3383/64857/57731/7408/91663/375189/10602/5581/6711/10097/822/8440/274/10787/7429/3055/343578/57580/11078/80115/387/11344/5580/56203/3059/118/9353/253260/133746/5921/93663/9113/5142…	88
175	H3.3, GW/WT-up	GO:0043401	steroid hormone mediated signaling pathway	88/6214	182/18670	1.67674e-05	0.000616176	0.000467907	164091/8289/8431/3065/26508/6097/9970/23411/406/1408/10062/5058/2288/55885/7421/8085/3164/5916/57658/7181/9612/2100/161582/4734/9325/8554/11214/11057/7026/8312/23019/409/5187/9611/5469/7067/9572/5914/1655/23558/51341/9667/10498/6597/25959/898/112398/8648/81606/55818/2274/4929/65992/23054/6714/8202/8204/7533/23543/10521/5465/9975/1499/387/27086/8856/79876/10891/9575/51176/10424/4306/6502/1601/8611…	88
176	H3.3, GW/WT-up	GO:0045862	positive regulation of proteolysis	157/6214	358/18670	1.68317e-05	0.000616176	0.000467907	1855/7133/65018/127544/4898/2152/4803/1378/27185/23411/64115/8945/150/255082/408/6188/8301/414899/144165/160418/8738/317/9026/5663/5700/4287/5641/825/373509/10017/51065/10845/4088/8554/1512/5045/8312/7023/7142/5595/9709/5023/10197/114881/6613/1453/4092/147372/5366/9817/79016/51079/3249/348/27113/22900/581/57333/91662/23640/9475/58484/9655/84168/27429/9451/10018/3553/130399/10010/3329/8837/843/841…	157
177	H3.3, GW/WT-up	GO:0060562	epithelial tube morphogenesis	143/6214	322/18670	1.82097e-05	0.000662855	0.000503353	1855/6497/388591/56998/1969/7798/8289/65979/6491/8543/11146/1435/64783/7482/57216/7042/2625/8829/5979/9231/5076/84445/8945/8642/9645/7189/1072/5499/5058/6768/144165/7421/94/5916/8914/8549/80184/317/79600/10959/90627/10253/1282/6495/3091/5663/5228/342184/6692/54567/4088/1512/55897/2303/5216/5469/8557/5914/2648/2535/388389/9241/6662/80000/4089/5566/1954/7408/25865/2909/54922/388/26160/10736/2736/40…	143
178	H3.3, GW/WT-up	GO:0061387	regulation of extent of cell growth	58/6214	110/18670	1.95614e-05	0.000708056	0.000537677	23566/343472/4803/80128/64218/1382/27185/8829/118813/57715/627/5058/4035/23011/8482/25942/4916/10509/5048/81565/9706/7473/1630/10501/5802/1785/1954/348/57142/10505/150465/659/4133/2335/1002/2803/6405/11344/7474/2932/54437/6259/9175/4131/1946/6722/7422/28988/3984/10512/9723/10371/223117/91584/10507/25/10439/55558	58
179	H3.3, GW/WT-up	GO:0001666	response to hypoxia	157/6214	359/18670	2.01785e-05	0.000726314	0.000551543	57085/5351/65018/50809/6548/4985/5690/205/23576/7049/25950/5686/8751/4000/481/947/3776/7042/824/5664/54583/56776/8453/23411/54541/5328/3778/9124/55662/5719/7054/5702/378938/7351/7352/5058/329/1813/10525/2113/3741/81575/3709/10059/7009/94/317/7184/23409/5715/10631/28984/5693/30001/5706/5684/3091/677/5228/7043/5700/4088/5315/1543/64428/1387/114990/406932/1535/93649/7314/54890/6532/10197/8678/9520/8…	157
180	H3.3, GW/WT-up	GO:1905477	positive regulation of protein localization to membrane	63/6214	122/18670	2.0768e-05	0.00074338	0.000564502	27237/1969/2048/2810/3208/5174/7159/163882/3799/3688/5599/391/3767/4038/5058/4035/7027/3002/382/3958/5583/9495/11261/123264/5780/57214/23184/5170/6810/54550/7531/29098/4836/3675/5366/27113/9270/5581/6711/841/7429/2181/1869/7529/3689/7533/7029/5357/5584/7124/2534/7430/2852/10268/1956/7532/245812/51024/5764/9747/5533/7534/312	63
181	H3.3, GW/WT-up	GO:0001654	eye development	158/6214	362/18670	2.16197e-05	0.000769589	0.000584404	6497/1969/4237/2048/8289/65979/3065/3208/1296/2780/7482/204851/10763/22926/493/7042/2625/7431/22931/8829/5979/220202/84287/5076/7054/7275/24147/4647/7070/81029/94/5916/283375/56890/10818/80184/4081/1282/57096/4990/3091/57381/4149/5663/283571/23093/54567/2200/197021/4088/64220/1543/4916/220/23322/2303/5176/22899/4628/1411/84440/5469/5914/4669/6662/23210/25794/8736/5797/57045/51343/6597/23770/23094…	158
182	H3.3, GW/WT-up	GO:0043123	positive regulation of I-kappaB kinase/NF-kappaB signaling	88/6214	183/18670	2.1835e-05	0.000772981	0.00058698	57449/65018/541468/4919/57708/79971/389/1893/6275/55765/7188/24138/81603/10346/7189/330/329/920/51135/29110/23390/55504/54602/5587/11214/9516/1236/113277/9020/7706/4215/6398/9218/148022/23476/3661/5581/57162/6574/3553/8837/843/841/3357/10616/2280/65992/57506/7052/958/7335/3162/80833/4615/1499/4057/51246/387/10342/170506/8743/79155/10333/26057/80216/10769/2149/2150/80762/972/8737/10475/7124/222643…	88
183	H3.3, GW/WT-up	GO:0032386	regulation of intracellular transport	161/6214	370/18670	2.21714e-05	0.000780602	0.000592767	65018/26119/2810/2268/10657/3208/255738/164153/5174/80128/89866/5784/7159/375/88/3799/5599/100507027/56681/9221/6934/9531/22876/9024/79899/392/4607/5936/4926/5058/9846/5962/8882/8086/11052/23011/80184/5501/5781/23409/283514/3916/7027/2621/3002/5663/11261/4734/4947/123264/5604/4088/57214/2242/5170/3566/5595/79567/7531/51009/81565/136/6720/9001/3728/4836/9520/54828/11314/22994/3998/5366/5605/5566/2…	161
184	H3.3, GW/WT-up	GO:0048568	embryonic organ development	183/6214	428/18670	2.23071e-05	0.000781114	0.000593156	1855/388591/1969/4237/2048/3399/8289/65979/6491/204851/6913/10763/57216/3586/28982/79805/7042/2625/657/5076/79955/7054/7262/9645/60529/4647/6768/1280/5916/3227/3225/2735/121227/10818/144455/80184/4254/50515/10019/10959/10253/6495/3091/677/5663/7043/6692/2200/348093/5604/4088/64220/55897/7026/220/5930/5595/2303/29/51168/7732/5469/8557/5914/4669/2535/388389/3211/3218/9241/6662/6169/9021/9775/125488…	183
185	H3.3, GW/WT-up	GO:0007249	I-kappaB kinase/NF-kappaB signaling	122/6214	269/18670	2.28448e-05	0.000795615	0.000604167	57449/65018/3065/541468/4919/57708/79971/389/1893/6275/55765/7188/10771/10133/23411/24138/8945/81603/10346/7189/330/329/920/51135/29110/23390/55504/54602/11035/5587/825/51495/11214/5170/9516/9100/5187/7314/9220/9572/1236/113277/9020/7706/4215/6398/9218/6093/148022/23476/7311/602/5971/22900/3661/91662/9475/5581/57162/6574/3553/10010/8837/843/841/3357/10616/2280/140885/65992/57506/8904/7052/958/733…	122
186	H3.3, GW/WT-up	GO:0090288	negative regulation of cellular response to growth factor stimulus	81/6214	166/18670	2.355e-05	0.000815768	0.000619471	6497/4681/7049/51592/148738/2625/25805/22943/23411/5654/90993/23592/1634/50515/387914/10253/58533/7043/26585/2200/4734/348093/4091/4088/390598/5170/114990/2734/7314/50964/124857/9241/64750/57045/1149/4087/4092/10272/51341/1785/199699/7311/6868/11117/4052/4036/1745/8837/5770/7048/407015/7474/6498/8646/94031/9353/10563/83891/81792/2201/81848/3303/221496/26036/135228/168667/8321/57154/858/857/28996/…	81
187	H3.3, GW/WT-up	GO:1900151	regulation of nuclear-transcribed mRNA catabolic process, deadenylation-dependent decay	16/6214	20/18670	2.43072e-05	0.000837495	0.00063597	340719/5436/677/27327/64282/23019/57690/342977/339345/678/23112/170506/11044/29883/26986/27161	16
188	H3.3, GW/WT-up	GO:0071375	cellular response to peptide hormone stimulus	142/6214	321/18670	2.46933e-05	0.000846271	0.000642634	388581/5590/54206/84275/57085/6548/8503/255738/10768/114814/51043/3645/127124/2058/88/23411/3416/2805/3630/5286/4221/5058/23235/112/3164/6667/4141/5908/55198/5781/5829/5319/2308/9882/8660/4149/677/6430/7253/64397/2200/4644/51762/5315/1583/1445/3480/527/5170/115/8651/29904/113/9564/2303/1535/286753/1398/81565/6720/6776/535/10014/6198/83990/9021/10458/2642/11031/5771/6093/5566/9518/26291/9475/109/1…	142
189	H3.3, GW/WT-up	GO:0038127	ERBB signaling pathway	71/6214	142/18670	2.65581e-05	0.000905363	0.000687507	54206/998/2060/8027/51196/150/5286/5795/867/9052/2065/5781/9026/10253/58533/5663/5641/3320/5170/9564/1012/2886/9001/1845/5578/6662/79651/5148/5771/4145/58513/92799/5329/23624/6868/9655/57142/2202/1796/8440/26469/10254/7429/55614/6714/5335/4318/5753/84619/5594/378/868/57732/3516/255324/2069/374/3672/55914/819/9542/2852/1956/3092/5782/84985/5747/53358/5774/153090/25	71
190	H3.3, GW/WT-up	GO:0097191	extrinsic apoptotic signaling pathway	104/6214	224/18670	2.73825e-05	0.000926964	0.00070391	7133/11124/6272/204851/4803/4170/10962/3570/4000/5788/467/7042/10771/8829/5979/6934/9531/8567/5499/5519/51202/1280/91/3875/2065/10193/4254/8738/3958/81537/64112/10572/10017/4088/597/5170/6810/10197/1630/5366/2872/970/3383/51079/581/57448/27429/10018/3552/3553/3655/3685/151112/8837/841/55437/64114/7857/6672/666/10616/598/6714/7078/3162/8692/26060/2932/55179/6478/3592/6498/8743/2261/3064/658/57630/…	104
191	H3.3, GW/WT-up	GO:0150063	visual system development	159/6214	366/18670	2.7598e-05	0.000926964	0.00070391	6497/1969/4237/2048/8289/65979/3065/3208/1296/2780/7482/204851/10763/22926/493/7042/2625/7431/22931/8829/5979/220202/84287/5076/7054/7275/24147/4647/7070/81029/94/5916/283375/56890/10818/80184/4081/1282/57096/4990/3091/57381/4149/5663/283571/23093/54567/2200/197021/4088/64220/1543/4916/220/23322/2303/5176/22899/4628/1411/84440/5469/5914/4669/6662/23210/25794/8736/5797/57045/51343/6597/23770/23094…	159
192	H3.3, GW/WT-up	GO:0002262	myeloid cell homeostasis	73/6214	147/18670	2.76958e-05	0.000926964	0.00070391	5293/5052/5142/7049/103/28982/2625/8861/272/2113/91/3071/4254/10019/5926/3091/677/2038/29766/3658/5469/7067/6521/4779/23210/5771/51341/10365/1054/558/6223/2068/581/6868/2034/10018/92/6670/3635/5316/3162/23543/8314/3059/5291/604/10296/118/23657/3148/836/3313/6208/10107/3303/3304/578/1432/6722/7422/221395/60682/2309/3569/1021/669/28996/54892/4067/3717/301/2176/9991	73
193	H3.3, GW/WT-up	GO:0035305	negative regulation of dephosphorylation	58/6214	111/18670	2.77672e-05	0.000926964	0.00070391	90853/7042/163882/1408/1740/54843/65125/81566/3071/10160/3958/145376/53349/57718/161742/57082/54866/11261/10776/9088/10421/7531/84152/84687/116729/55125/6093/8178/284352/83987/114783/60385/9475/2281/4249/2280/7529/63935/23076/23523/114794/2771/2932/57709/5504/153769/7124/9749/392617/22853/221908/5764/63898/3551/10507/23307/6418/5524	58
194	H3.3, GW/WT-up	GO:0043409	negative regulation of MAPK cascade	88/6214	184/18670	2.82939e-05	0.000939679	0.000713566	54206/55450/65018/2048/26191/5999/5788/54900/467/11221/10771/1847/255082/8661/6609/10114/5795/4221/408/80824/55885/338761/10019/5037/51347/2308/10253/51339/161742/1445/3480/406930/5048/5187/9611/1411/1845/80279/11314/5771/4089/23624/348/91662/9270/11117/200734/284996/3553/140885/83737/5770/63977/406961/4771/3976/150290/7078/2192/859/407015/1605/8692/1849/5580/285315/2122/2150/81848/153769/10318/4…	88
195	H3.3, GW/WT-up	GO:0000187	activation of MAPK activity	75/6214	152/18670	2.87013e-05	0.000940251	0.000714	9064/23566/128239/5788/55765/5979/983/51196/60370/1847/7189/8567/408/4908/10818/10961/5781/5319/4293/7043/51495/5604/4916/5595/136/7314/5606/9043/2081/5148/5605/5585/9518/7311/728/3553/10746/27347/51776/7335/5770/79444/1399/5594/10454/7477/5600/3656/1849/7474/5291/9175/200958/255324/2247/5562/3672/2246/972/8737/7124/2914/1432/4217/23118/10392/28988/29969/8767/6850/1902/727/153090/5063/3654	75
196	H3.3, GW/WT-up	GO:0050921	positive regulation of chemotaxis	68/6214	135/18670	2.87167e-05	0.000940251	0.000714	79647/1907/9048/2152/1901/1435/6278/3570/57118/8829/65125/4908/3071/5025/2621/5587/5228/5641/102/23604/4088/4916/5595/6810/1012/1236/566/1954/25865/728/6868/8291/27347/2660/659/7857/3929/9647/5880/5155/9943/1230/7474/64805/3592/9353/3791/10563/2247/7424/2150/5159/972/347733/1906/63940/1432/7422/64094/5879/3569/4233/5764/10850/1902/7114/158747/8823	68
197	H3.3, GW/WT-up	GO:0002062	chondrocyte differentiation	63/6214	123/18670	2.88398e-05	0.000940251	0.000714	7482/1893/657/4054/871/81029/6660/1280/7480/94/5916/8091/50515/51222/26585/4088/11173/176/22856/55512/2734/6662/51320/1311/4148/5212/91461/10736/2202/9451/2736/659/4880/1293/1291/7048/1499/5745/25886/6474/2261/658/81792/4208/309/1432/81578/1303/1490/2737/5447/4017/51435/6591/54928/23213/4147/116039/7227/4856/4781/7046/85301	63
198	H3.3, GW/WT-up	GO:0043161	proteasome-mediated ubiquitin-dependent protein catabolic process	179/6214	419/18670	2.88949e-05	0.000940251	0.000714	1855/80176/10277/26270/54546/91544/127544/5690/11124/148581/11146/5686/56893/80267/9928/8453/983/23411/119504/54788/10613/8945/5719/10612/406/5702/51035/408/329/144699/84727/144165/7480/5094/1017/84101/7184/5715/283514/8881/5693/80344/254170/5706/6815/5684/5663/5700/4287/5527/701/197131/4130/4734/283807/8554/146330/90864/899/54442/7874/23274/253980/9683/267/9709/11060/7326/409/51009/9212/7314/790…	179
199	H3.3, GW/WT-up	GO:0001961	positive regulation of cytokine-mediated signaling pathway	31/6214	50/18670	2.94303e-05	0.000948001	0.000719885	1435/3665/117854/3263/54765/114900/29110/2621/3091/84166/5048/5469/26065/558/3661/6868/3554/57506/8904/7474/54625/3093/972/8737/1906/3303/3304/3574/8767/22954/10555	31
200	H3.3, GW/WT-up	GO:0043122	regulation of I-kappaB kinase/NF-kappaB signaling	109/6214	237/18670	2.94571e-05	0.000948001	0.000719885	57449/65018/3065/541468/4919/57708/79971/389/1893/6275/55765/7188/10771/10133/23411/24138/8945/81603/10346/7189/330/329/920/51135/29110/23390/55504/54602/5587/825/11214/5170/9516/9100/5187/9572/1236/113277/9020/7706/4215/6398/9218/148022/23476/22900/3661/91662/5581/57162/6574/3553/10010/8837/843/841/3357/10616/2280/140885/65992/57506/8904/7052/958/7335/54923/3162/80833/4615/1499/4057/51246/387/74…	109
201	H3.3, GW/WT-up	GO:0030509	BMP signaling pathway	77/6214	157/18670	2.95744e-05	0.000948001	0.000719885	6497/4681/353500/656/7049/51592/148738/22943/657/5654/4926/94/269/283375/23592/4093/26585/2200/348093/4091/390598/4756/5046/5595/23090/1003/55512/406932/644815/50964/3675/55273/9241/1655/64750/63893/57045/494470/4087/4092/4089/10272/199699/9518/23770/1311/1954/27302/92/4036/1745/659/407015/7474/11167/9197/6498/8646/3280/94031/3516/658/51176/10468/9765/285704/3096/221496/168667/8321/57154/28996/23…	77
202	H3.3, GW/WT-up	GO:0070482	response to oxygen levels	169/6214	394/18670	3.66637e-05	0.00116943	0.000888029	57085/5351/65018/50809/6548/4985/5690/205/23576/7049/25950/5686/8751/4000/481/947/3776/7042/824/5664/54583/56776/8453/23411/54541/5328/3778/9124/55662/5719/7054/5702/378938/7351/7352/5058/329/1813/10525/867/2113/3741/81575/3709/10059/7009/94/317/7184/23409/5715/10631/2308/28984/5693/30001/5706/5684/3091/677/5228/7043/5700/4088/5315/1543/64428/1387/114990/29904/406932/1535/93649/7314/54890/6532/10…	169
203	H3.3, GW/WT-up	GO:0007173	epidermal growth factor receptor signaling pathway	61/6214	119/18670	3.71619e-05	0.00117948	0.000895663	54206/998/2060/8027/51196/150/5286/5795/867/9052/5781/9026/10253/58533/5663/5170/9564/1012/2886/9001/1845/6662/79651/5148/5771/58513/92799/5329/23624/6868/9655/2202/1796/8440/10254/7429/55614/6714/5335/4318/5753/84619/378/868/57732/255324/2069/374/3672/55914/819/2852/1956/3092/5782/84985/5747/53358/5774/153090/25	61
204	H3.3, GW/WT-up	GO:0150117	positive regulation of cell-substrate junction organization	19/6214	26/18670	3.8442e-05	0.00121413	0.000921973	1307/6281/8829/5795/7070/342184/4088/1845/6093/9270/9448/3987/9647/3791/7422/5879/7010/25/7248	19
205	H3.3, GW/WT-up	GO:0043491	protein kinase B signaling	121/6214	269/18670	3.88267e-05	0.0012203	0.000926658	388581/5293/1969/23252/65018/79727/8503/2152/117145/23612/5287/2625/3688/5979/23411/118788/5076/6934/22876/3630/391/112464/5795/5526/2248/3606/1813/2251/2065/10193/10818/4254/10019/5781/5025/10253/8660/2159/2621/677/5527/3320/7301/3480/930/406930/55512/409/1411/1236/55273/6662/23239/6794/56005/9518/558/56917/57333/6237/9270/57142/3553/2660/940/3488/3667/57761/8904/6714/958/5008/23551/5880/5155/85…	121
206	H3.3, GW/WT-up	GO:0048008	platelet-derived growth factor receptor signaling pathway	34/6214	57/18670	3.91373e-05	0.00122408	0.000929535	2152/8829/84159/5286/5795/867/4035/5781/9026/55512/9564/93649/5771/693223/6714/5770/613/5155/868/25976/5156/56034/4015/5159/10636/7422/5154/3092/5782/5327/3717/8013/25/2889	34
207	H3.3, GW/WT-up	GO:0048872	homeostasis of number of cells	112/6214	246/18670	3.95339e-05	0.00123052	0.000934419	5293/5052/5142/7049/1435/103/28982/10000/2625/5532/159296/8861/272/5896/2113/91/3071/4254/10019/5781/1880/11035/5926/3091/677/2038/29766/9133/3658/9093/608/11151/8456/54475/5469/7067/1236/6521/4779/6662/23210/5771/1000/5366/51341/5585/10365/1054/558/6223/2068/581/6868/2034/2016/10018/92/6670/30061/55619/3635/100/5316/613/3162/23543/8314/3059/53833/5291/6498/604/10296/118/23657/3148/836/3575/51301…	112
208	H3.3, GW/WT-up	GO:0071526	semaphorin-plexin signaling pathway	26/6214	40/18670	3.97768e-05	0.00123212	0.00093564	64218/5362/8829/57715/8482/10509/10501/10505/8828/9855/23616/6405/54437/5361/23129/2668/5879/10512/9723/10371/223117/4233/91584/10507/5365/55558	26
209	H3.3, GW/WT-up	GO:0051492	regulation of stress fiber assembly	46/6214	84/18670	4.01481e-05	0.00123768	0.000939856	55160/998/55616/6548/10163/1901/389/6281/8829/8500/5058/5829/28984/7043/7168/4088/10391/406930/29109/5345/5216/22899/22843/79822/6093/9270/9475/23332/23671/9647/4771/387/961/90102/22998/5734/285590/1490/5879/3984/4233/10174/7046/1902/25/7248	46
210	H3.3, GW/WT-up	GO:0007009	plasma membrane organization	55/6214	105/18670	4.0461e-05	0.00124138	0.000942671	84251/54874/23208/5788/7042/5660/26509/63982/745/51411/121601/488/2054/64398/123720/406930/727910/4628/116238/6521/10458/1785/30846/6711/8291/274/23671/50636/9885/4627/85377/80115/53947/11252/859/407015/5580/57088/57047/389158/27230/79633/309/51429/55971/858/857/55909/389668/50807/7357/2934/1289/367/215	55
211	H3.3, GW/WT-up	GO:0003007	heart morphogenesis	117/6214	259/18670	4.11422e-05	0.0012563	0.000953998	388591/10277/9249/26508/6491/7049/1901/64783/4853/8751/57216/7139/7135/7042/2625/8829/22943/57178/657/7054/8642/9645/55742/4607/1280/94/10959/60485/6495/3091/5663/23768/54567/7168/4091/4088/55897/2303/5469/8557/5914/2535/388389/55273/9241/6662/2548/8736/4092/4089/115701/1954/10848/26160/57142/27302/4036/659/8828/23363/3357/2280/182/51098/6615/140628/9510/7122/6899/1399/10454/859/7048/1499/7474/60…	117
212	H3.3, GW/WT-up	GO:0031345	negative regulation of cell projection organization	89/6214	188/18670	4.13615e-05	0.00125646	0.000954121	832/5909/2048/1600/80128/64218/26052/7431/8829/22943/22891/57715/22876/23258/4038/7070/2288/112/4035/23329/84260/10253/382/5663/8482/5780/348110/10509/9738/112755/8558/5048/23108/5376/9706/4974/7473/406972/3675/6014/1630/10501/5802/115704/1785/10498/348/57142/53335/10505/9448/4133/9139/83999/7533/387/6405/5580/7474/5793/2932/54437/6259/22871/2580/1400/9353/26228/9693/10769/7025/6695/1809/10708063…	89
213	H3.3, GW/WT-up	GO:0048880	sensory system development	160/6214	371/18670	4.15375e-05	0.00125646	0.000954121	6497/1969/4237/2048/8289/65979/3065/3208/1296/2780/7482/204851/10763/22926/493/7042/2625/7431/22931/8829/5979/220202/84287/5076/7054/7275/24147/4647/7070/81029/94/5916/283375/56890/10818/80184/4081/1282/57096/4990/3091/57381/4149/5663/283571/23093/54567/2200/197021/4088/64220/1543/4916/220/23322/2303/5176/22899/4628/1411/84440/5469/5914/4669/6662/23210/25794/8736/5797/57045/51343/6597/23770/23094…	160
214	H3.3, GW/WT-up	GO:0003206	cardiac chamber morphogenesis	65/6214	129/18670	4.20575e-05	0.00126625	0.000961552	10277/9249/26508/7049/64783/4853/57216/7139/7135/7042/2625/8829/657/55742/4607/60485/3091/54567/7168/4091/55897/2303/5469/5914/2535/9241/4092/4089/10848/27302/4036/659/8828/2280/182/9510/6899/859/7048/7474/6091/57493/6474/3280/7468/9353/3516/4887/4208/6586/2296/1832/6722/10370/57211/10512/8321/6608/6604/23462/23414/7010/7046/2022/6256	65
215	H3.3, GW/WT-up	GO:0061842	microtubule organizing center localization	21/6214	30/18670	4.2619e-05	0.00127718	0.000969857	29899/10092/5362/3799/56288/55726/51134/51199/23224/4682/1783/29109/5048/81565/126353/5903/117583/7430/23353/23299/51490	21
216	H3.3, GW/WT-up	GO:0048841	regulation of axon extension involved in axon guidance	22/6214	32/18670	4.33052e-05	0.00129174	0.00098091	64218/8829/57715/8482/10509/7473/10501/1954/10505/659/6405/7474/54437/6259/7422/10512/9723/10371/223117/91584/10507/55558	22
217	H3.3, GW/WT-up	GO:0021783	preganglionic parasympathetic fiber development	14/6214	17/18670	4.5375e-05	0.00133494	0.00101371	8829/1959/89797/401/6495/3211/8828/6899/6405/3280/7020/10371/91584/55558	14
218	H3.3, GW/WT-up	GO:0048532	anatomical structure arrangement	14/6214	17/18670	4.5375e-05	0.00133494	0.00101371	1600/3737/9928/8829/1959/657/5076/3211/8828/6405/7020/10371/91584/55558	14
219	H3.3, GW/WT-up	GO:2000641	regulation of early endosome to late endosome transport	14/6214	17/18670	4.5375e-05	0.00133494	0.00101371	5962/23011/5604/5595/5605/6714/5594/25930/23317/1601/8724/7430/4478/29934	14
220	H3.3, GW/WT-up	GO:0001763	morphogenesis of a branching structure	92/6214	196/18670	4.64774e-05	0.00135551	0.00102934	473/56998/1969/1435/64783/7482/57216/3586/8829/1305/9231/5076/8945/8642/5499/5058/1813/6768/7421/8914/10818/10253/1282/6495/5228/55727/6692/54567/1512/2303/5469/10481/9241/6662/9021/80000/4089/54922/10736/57142/53335/2736/1746/7855/2637/6714/7052/3911/6663/859/7048/1499/29072/1605/7474/5361/23129/6474/9175/2119/9353/374/51176/2247/79633/64399/2668/2246/1906/780/7124/63943/6722/7422/639/84870/5154…	92
221	H3.3, GW/WT-up	GO:0048588	developmental cell growth	107/6214	234/18670	4.66281e-05	0.00135551	0.00102934	1855/5590/23566/343472/4803/80128/64218/1382/5999/27185/3688/8829/5532/7414/118813/57715/627/5058/8085/5916/4035/84298/23011/8408/10631/51199/3320/440275/8482/25942/11214/4916/10509/51760/5048/81565/9706/7473/6662/114804/51320/1630/6794/10501/5802/1785/407010/1954/348/50618/57142/53335/2016/10505/150465/659/65059/8828/4133/2335/8904/1002/5465/859/151835/7048/2803/1499/3913/6405/11344/7474/214/293…	107
222	H3.3, GW/WT-up	GO:0030516	regulation of axon extension	51/6214	96/18670	4.67056e-05	0.00135551	0.00102934	343472/80128/64218/27185/8829/118813/57715/5058/4035/23011/8482/25942/4916/10509/5048/81565/7473/10501/5802/1785/1954/348/57142/10505/150465/659/4133/2335/1002/2803/6405/11344/7474/2932/54437/6259/9175/4131/6722/7422/28988/3984/10512/9723/10371/223117/91584/10507/25/10439/55558	51
223	H3.3, GW/WT-up	GO:1901653	cellular response to peptide	165/6214	385/18670	4.75327e-05	0.00137333	0.00104287	388581/5590/54206/84275/57085/6548/8503/255738/10768/26191/114814/51043/3645/127124/2058/88/7431/23411/3416/2805/3630/5286/4221/5058/23235/112/3164/6667/8914/4035/4141/5908/55198/5781/5829/5319/2308/688/9882/8660/58533/4149/677/6430/5663/7253/5641/64397/2200/4644/51762/5315/1583/1445/3480/527/5170/115/8651/29904/113/55512/406932/9564/2303/1535/286753/1398/81565/6720/6776/535/10014/6198/83990/9021…	165
224	H3.3, GW/WT-up	GO:0001822	kidney development	124/6214	278/18670	4.9953e-05	0.00143265	0.00108792	56998/3399/79727/26508/51668/255738/7482/3570/57216/947/1063/7042/2625/8829/5979/84159/9231/1592/51196/5076/84445/403/8642/4038/23279/282679/3227/80184/1634/317/4326/6495/5228/342184/2200/26108/4091/4088/64220/1512/84662/23322/2303/5176/54475/5914/3675/9241/6662/79902/2302/23210/80000/4087/4092/4089/8710/10272/25959/4854/2828/581/10736/51057/56603/10018/2736/8837/1286/182/4318/3911/9510/3976/1102…	124
225	H3.3, GW/WT-up	GO:0007254	JNK cascade	99/6214	214/18670	5.02529e-05	0.00143265	0.00108792	65018/9064/1647/260425/26191/57216/11221/10771/5599/22943/10114/7189/4221/6188/5058/51135/51347/55504/5911/51339/4293/10125/51495/3480/8312/5345/5048/5187/136/9611/7314/1236/1845/9043/2081/23239/5585/7311/8491/9448/3553/10746/51776/7855/140885/23236/128853/83737/7335/5770/79444/1399/10454/7477/3656/7474/2122/23043/9175/10333/57630/5734/2150/153769/2324/56940/8737/1906/84062/7124/221472/222643/401…	99
226	H3.3, GW/WT-up	GO:0045732	positive regulation of protein catabolic process	99/6214	214/18670	5.02529e-05	0.00143265	0.00108792	1855/7133/127544/11124/4898/255738/406955/725/51514/27185/3416/150/6811/5962/144165/10193/4035/160418/2308/51339/5663/5700/4287/3320/4734/4947/8554/5045/8312/9709/11060/114881/64750/6662/6613/1453/4092/51343/9817/3949/79016/51079/112398/348/23640/9655/3553/4036/57520/580/23192/57761/65992/83737/55741/754/5988/91445/26088/1454/9978/859/10533/131377/7474/2932/25976/8975/64110/26234/55212/152503/140…	99
227	H3.3, GW/WT-up	GO:0051496	positive regulation of stress fiber assembly	31/6214	51/18670	5.11831e-05	0.00145274	0.00110317	55160/998/389/6281/8829/5058/5829/28984/7043/7168/4088/29109/5345/22899/22843/9270/9475/9647/4771/387/961/22998/285590/1490/5879/3984/10174/7046/1902/25/7248	31
228	H3.3, GW/WT-up	GO:0016050	vesicle organization	142/6214	325/18670	5.16874e-05	0.00146062	0.00110915	79363/23673/2060/54874/6272/6281/26052/89866/10228/59349/947/375056/375/149371/8027/3799/5552/56681/3257/966/84364/55048/6811/55291/55004/4647/282679/8301/6843/4033/25946/2647/5869/23603/79720/10959/2054/51028/9882/55647/29091/122553/10490/57082/57617/8773/373509/51762/594855/11151/112755/6810/64400/164/286753/5048/51479/83871/399687/9527/29916/8877/1453/9218/5289/3998/9525/8943/1785/8907/79156/5…	142
229	H3.3, GW/WT-up	GO:0043434	response to peptide hormone	184/6214	436/18670	5.19414e-05	0.00146139	0.00110974	388581/5590/54206/84275/57085/6548/6429/8503/255738/7049/6814/6272/10768/114814/51043/3645/27101/127124/3586/2058/88/1959/23411/3416/2805/1244/3630/7054/5286/4221/7352/5058/23235/112/3164/6667/4141/5908/55198/5781/5829/5319/2308/9882/8660/4149/677/6430/7253/64397/2200/4644/51762/5315/1583/1445/3480/527/5170/115/8651/29904/113/181/9564/57707/2303/1535/286753/1398/81565/6720/6776/535/10014/2695/619…	184
230	H3.3, GW/WT-up	GO:0008064	regulation of actin polymerization or depolymerization	85/6214	179/18670	5.30082e-05	0.00147849	0.00112272	832/829/55243/10092/375/88/56776/9886/120/1072/9873/5962/2059/93661/3071/9026/382/2764/6710/342184/643338/51332/29766/123720/348110/11151/146206/23406/84501/5216/1236/23580/10458/79822/80206/256949/3383/64857/57731/7408/2909/91663/375189/10602/5581/6711/10097/822/8440/274/10787/7429/3055/343578/57580/23616/11078/80115/387/11344/5580/56203/3059/118/9353/253260/2150/133746/5921/93663/9113/51429/289…	85
231	H3.3, GW/WT-up	GO:2001235	positive regulation of apoptotic signaling pathway	85/6214	179/18670	5.30082e-05	0.00147849	0.00112272	65018/2810/11124/4170/10962/5788/467/7159/5979/5599/23411/10105/5883/5499/6188/5519/10059/8738/317/9026/7027/11035/3002/64112/4088/1512/84231/7023/7531/7314/8678/4836/5771/5366/51588/79156/5329/27113/581/27429/8440/10018/3625/8575/151112/841/407017/666/84289/10616/598/5326/1869/7529/4318/7533/7078/8398/8692/5580/2932/7029/6498/8743/658/1495/8737/578/7164/9774/2852/1687/7532/51024/857/5533/6788/75…	85
232	H3.3, GW/WT-up	GO:0010976	positive regulation of neuron projection development	125/6214	281/18670	5.41448e-05	0.00150368	0.00114186	1855/23028/257194/23566/5906/4803/1382/27/5362/375/27185/57118/8829/5979/9231/118813/322/627/4076/2011/5526/22941/5058/10059/4035/84298/23011/5587/51199/5663/3706/4058/5597/5604/56965/27020/8482/4916/2242/51760/29904/5176/5048/81565/162427/7473/3675/4830/114804/10458/6014/6794/23373/1954/348/2909/50944/57498/2281/50618/10097/3655/91752/8837/659/2335/23363/10494/9139/23613/1002/26039/5753/140578/8…	125
233	H3.3, GW/WT-up	GO:0051701	interaction with host	94/6214	202/18670	5.83257e-05	0.00161284	0.00122475	1969/8547/23633/2060/9213/1378/4179/3688/983/3434/3416/81603/9126/1500/5091/867/920/3695/3678/6404/79720/949/8408/3916/2621/10572/440275/57617/7301/4088/4916/290/9080/11060/9706/3690/7706/3838/23265/9218/4864/9525/3383/3949/558/5817/5819/6510/5610/8673/10018/3694/3685/841/598/128866/83737/6714/9217/8563/10533/1499/1234/1605/3373/8692/25978/3693/5806/51193/7037/950/972/10318/55770/10475/10107/3303…	94
234	H3.3, GW/WT-up	GO:0048486	parasympathetic nervous system development	15/6214	19/18670	5.8956e-05	0.0016164	0.00122745	8829/1959/89797/401/6495/3211/8828/6899/6405/3280/2668/7020/10371/91584/55558	15
235	H3.3, GW/WT-up	GO:2000251	positive regulation of actin cytoskeleton reorganization	15/6214	19/18670	5.8956e-05	0.0016164	0.00122745	998/8829/4908/4916/2242/54828/10458/3055/80115/3059/26228/55971/7010/10850/25	15
236	H3.3, GW/WT-up	GO:0050772	positive regulation of axonogenesis	46/6214	85/18670	5.94392e-05	0.00162274	0.00123226	23566/4803/1382/5362/27185/8829/118813/627/5058/4035/51199/5604/8482/4916/5048/81565/7473/6794/1954/659/2335/10494/1002/140578/2803/22906/387/11344/6091/5361/23129/6474/6498/9175/9353/4131/1946/347733/6722/7422/28988/3984/91584/10507/5365/55558	46
237	H3.3, GW/WT-up	GO:0031952	regulation of protein autophosphorylation	29/6214	47/18670	6.02353e-05	0.00163066	0.00123827	54206/5788/5525/3630/85456/5526/4361/5911/5529/801/808/5527/26585/11261/29904/91662/805/6714/5155/152110/92597/56034/7424/5528/7422/5167/5154/857/2022	29
238	H3.3, GW/WT-up	GO:0070849	response to epidermal growth factor	29/6214	47/18670	6.02353e-05	0.00163066	0.00123827	54206/5076/8882/867/4141/5781/677/5151/5170/5595/5469/8678/1845/8631/6662/10458/790/678/8837/7429/4691/5335/5594/56940/2296/1956/5782/6591/153090	29
239	H3.3, GW/WT-up	GO:0051222	positive regulation of protein transport	185/6214	440/18670	6.3604e-05	0.00171465	0.00130206	388581/65220/5590/65018/2810/8431/2268/3208/79971/11146/164153/26191/965/11126/5174/25874/7292/89866/3586/5208/947/7042/7159/375/163882/2625/55691/3799/5599/56681/90550/5532/2746/6934/9531/3630/117854/322/79899/114900/83786/408/5058/24145/23086/1813/8882/51768/10059/4035/80184/5319/5715/10631/28984/8660/7027/2621/3002/382/3091/5663/7043/10125/11261/373509/4947/123264/4088/57214/3566/5595/6810/260…	185
240	H3.3, GW/WT-up	GO:0009755	hormone-mediated signaling pathway	106/6214	233/18670	6.51341e-05	0.00174858	0.00132782	164091/8289/8431/3065/26508/6097/9970/23411/406/1408/10062/5058/5547/79602/2288/55885/7421/8085/3164/5916/57658/8549/7181/55198/5781/9612/26524/122042/2100/7253/161582/4734/9325/8554/11214/11057/7026/8312/23019/181/409/5187/9611/5469/7067/9572/5914/1655/23558/2642/51341/9667/10498/6597/25959/898/112398/3972/8648/81606/3973/55818/2274/4929/65992/434/23054/6714/8202/8204/7533/23543/10521/5465/9975/…	106
241	H3.3, GW/WT-up	GO:0032231	regulation of actin filament bundle assembly	51/6214	97/18670	6.68468e-05	0.00178711	0.00135708	55160/998/55616/6548/10163/1901/389/6281/8829/8500/5058/5962/5829/28984/7043/7168/4088/10391/406930/29109/5345/5216/22899/22843/79822/6093/50944/9270/9475/23332/23671/7429/9647/4771/85358/387/961/90102/22998/171024/5734/285590/1490/5879/3984/4233/10174/7046/1902/25/7248	51
242	H3.3, GW/WT-up	GO:1903845	negative regulation of cellular response to transforming growth factor beta stimulus	45/6214	83/18670	6.71325e-05	0.00178733	0.00135725	6497/7049/25805/23411/5654/23592/50515/58533/7043/2200/4091/4088/390598/5170/114990/2734/7314/124857/64750/1149/4087/4092/51341/1785/199699/7311/6868/11117/4052/1745/8837/7048/6498/94031/83891/2201/3303/26036/135228/57154/858/857/54829/7046/9719	45
243	H3.3, GW/WT-up	GO:0030832	regulation of actin filament length	85/6214	180/18670	6.79359e-05	0.00179548	0.00136344	832/829/55243/10092/375/88/56776/9886/120/1072/9873/5962/2059/93661/3071/9026/382/2764/6710/342184/643338/51332/29766/123720/348110/11151/146206/23406/84501/5216/1236/23580/10458/79822/80206/256949/3383/64857/57731/7408/2909/91663/375189/10602/5581/6711/10097/822/8440/274/10787/7429/3055/343578/57580/23616/11078/80115/387/11344/5580/56203/3059/118/9353/253260/2150/133746/5921/93663/9113/51429/289…	85
244	H3.3, GW/WT-up	GO:0003018	vascular process in circulatory system	83/6214	175/18670	6.79958e-05	0.00179548	0.00136344	10911/56998/1889/3352/5724/1907/23576/4881/5592/6865/3778/150/153/3630/5286/5795/3741/5139/112/27345/2643/624/145741/388125/1003/2303/29/5345/5023/136/6532/2837/7525/5797/6093/566/3383/407010/1311/348/2909/54795/9270/9475/7349/6546/659/406944/3357/4880/551/6714/613/3162/8398/3269/80852/387/185/10242/257313/9353/2982/3672/2149/2150/154/147/2296/1906/5467/7422/2697/2852/3569/1956/8985/9732/857/8000…	83
245	H3.3, GW/WT-up	GO:0010001	glial cell differentiation	100/6214	218/18670	6.96632e-05	0.00182182	0.00138344	54587/6497/7133/79727/3065/1031/1600/4919/406955/9283/85414/11221/7431/56288/983/22891/1959/5076/84504/2147/745/23529/928/2065/4035/5781/10810/10419/64398/5663/23405/6692/5604/1445/4916/5595/146433/7732/9572/1267/8506/4779/9241/6662/1000/9331/3949/2068/728/8890/2016/3553/274/1745/1746/4664/5270/92737/666/10893/9334/10215/5594/3976/6663/79885/407015/1499/10675/3913/387/1605/28999/6657/3280/56978/2…	100
246	H3.3, GW/WT-up	GO:0071364	cellular response to epidermal growth factor stimulus	27/6214	43/18670	6.96794e-05	0.00182182	0.00138344	54206/5076/8882/867/4141/5781/677/5151/5170/5469/8678/1845/8631/6662/10458/790/678/8837/7429/4691/5335/56940/2296/1956/5782/6591/153090	27
247	H3.3, GW/WT-up	GO:0016570	histone modification	190/6214	454/18670	6.98416e-05	0.00182182	0.00138344	6497/29943/51702/23569/65018/23028/6883/3065/64769/9682/57708/22823/1810/55170/51043/4000/2005/51742/64754/2625/80314/5599/983/23411/80312/23522/84333/8861/84108/6877/322/5896/79829/55611/8986/4221/5977/25855/22992/51111/408/8726/5927/51564/54934/8085/10445/1017/11176/8091/64426/23067/387893/57634/10419/5587/11177/5926/8110/122953/7443/84193/23741/123169/9960/25942/10933/1387/7874/5595/11105/5187…	190
248	H3.3, GW/WT-up	GO:2001233	regulation of apoptotic signaling pathway	172/6214	406/18670	7.03165e-05	0.00182681	0.00138723	65018/23028/2810/3065/11124/51060/4170/10962/4000/10625/5788/467/7159/10771/8829/5979/5599/219790/23411/10105/6934/3630/55031/627/90993/8567/5883/5499/6188/220042/5519/10525/8531/10059/1280/7009/25946/8738/317/10961/9026/7178/7027/11035/3002/3958/3091/5663/64112/624/80237/23604/4088/1512/597/84231/10131/7023/51025/6810/9709/7531/409/7314/79915/54475/10197/8678/4836/9241/5771/5366/51588/3383/34297…	172
249	H3.3, GW/WT-up	GO:0043010	camera-type eye development	139/6214	319/18670	7.19968e-05	0.00186295	0.00141467	6497/1969/2048/8289/65979/3065/3208/1296/2780/7482/204851/10763/493/7042/2625/7431/8829/5979/220202/5076/7054/7275/24147/7070/81029/94/5916/56890/10818/4081/1282/57096/3091/57381/4149/5663/283571/23093/54567/2200/197021/4088/64220/1543/4916/220/23322/2303/5176/22899/4628/1411/84440/5469/5914/4669/6662/23210/8736/5797/57045/51343/6597/23770/10848/2909/581/2202/51057/25806/22930/1745/1746/6670/659/…	139
250	H3.3, GW/WT-up	GO:0014015	positive regulation of gliogenesis	41/6214	74/18670	7.26362e-05	0.00187198	0.00142153	7133/3065/1435/22891/84504/23529/406911/4035/5501/5025/10419/5583/23405/6692/146433/7732/3553/274/4036/5270/1869/10215/1399/3976/6663/1605/64805/5584/2119/3280/4049/7124/84630/23376/3066/4602/3569/5764/6009/4067/5324	41
251	H3.3, GW/WT-up	GO:0014065	phosphatidylinositol 3-kinase signaling	72/6214	148/18670	7.3479e-05	0.00188616	0.00143229	5293/2268/11126/5287/7042/2625/5305/23411/55165/118788/3630/5286/79899/2147/5526/3606/867/4908/2065/1634/2321/8660/677/5527/10125/4058/7301/4734/4916/3480/5595/1411/8678/6662/56005/940/5270/3667/3357/6714/54923/5594/5008/5155/25827/3059/5291/205428/5156/3791/5783/56034/2149/2150/5159/2324/1906/10385/7124/5467/2534/5154/2852/1956/51384/4067/284/5747/3717/7010/10507/153090	72
252	H3.3, GW/WT-up	GO:0006352	DNA-templated transcription, initiation	112/6214	249/18670	7.38896e-05	0.00188917	0.00143458	56998/8431/6883/9967/1810/4853/6097/9970/64216/83860/7019/983/29982/6877/5441/7003/10062/5702/5436/8061/595/84441/7004/55729/7421/7480/3164/5916/11176/55832/7181/1024/2963/29079/5706/387332/2100/2958/1387/2975/5595/5469/7067/9862/9572/5914/7343/8493/9969/5705/6662/6925/5442/10025/2962/6597/4854/2068/581/81857/9014/29959/11036/25885/84172/2071/4929/9330/1385/23054/6874/51586/6598/171568/5465/8850/…	112
253	H3.3, GW/WT-up	GO:0050804	modulation of chemical synaptic transmission	183/6214	436/18670	7.7838e-05	0.00197817	0.00150216	1855/5590/57449/22883/65018/2048/23154/6536/5865/3749/5906/4803/23208/5999/7779/375/27185/8564/3799/3688/22943/1959/6865/5532/6623/9211/3630/627/266743/91683/22941/1813/4908/6843/10059/41/5908/27345/488/27253/5663/808/5641/321/440275/57617/3706/4130/9187/27020/594855/1138/253980/112755/6810/1009/57338/29/5023/409/136/6532/4761/5914/9001/2648/2695/84687/8526/5705/9775/4884/10458/1000/1630/339302/5…	183
254	H3.3, GW/WT-up	GO:0033673	negative regulation of kinase activity	115/6214	257/18670	7.79846e-05	0.00197817	0.00150216	1855/54206/55450/2048/2810/1031/1647/26191/103/5999/5788/54900/5525/11221/64754/23411/1847/10935/6609/10527/10114/5795/4221/867/7070/84959/65125/80824/9052/23603/10019/51347/26524/10253/8660/58533/2764/5663/7453/161742/11261/1445/7026/3480/5170/7023/8651/260434/406930/54920/93649/84152/1845/10614/80279/1353/22843/11314/9021/57521/5771/5585/23624/348/54922/84335/9270/2646/9655/200734/3553/2660/577…	115
255	H3.3, GW/WT-up	GO:0070302	regulation of stress-activated protein kinase signaling cascade	108/6214	239/18670	7.82949e-05	0.00197825	0.00150223	65018/9064/5052/1647/260425/26191/57216/406955/55765/7042/11221/10771/22943/10114/7189/4221/6188/5058/51347/55504/2308/5911/51339/4293/10125/51495/5604/3480/8312/5595/406930/5345/5048/5187/9611/1236/1845/9043/4215/2081/8877/23239/5605/574457/5585/5610/9448/3553/10746/51776/7855/10494/140885/23236/128853/83737/5770/79444/5594/7477/859/7474/10550/2122/23043/9175/768211/10333/57630/2150/153769/2324/…	108
256	H3.3, GW/WT-up	GO:0043114	regulation of vascular permeability	25/6214	39/18670	7.87906e-05	0.001983	0.00150583	56998/23576/4881/6865/5795/5139/624/145741/388125/1003/29/7525/566/407010/348/2909/7349/6714/613/3269/9353/7422/3569/284/7010	25
257	H3.3, GW/WT-up	GO:0006893	Golgi to plasma membrane transport	36/6214	63/18670	8.34129e-05	0.00208654	0.00158446	8548/375/149371/163882/10133/54536/403/114879/3875/29091/81693/1445/57020/80262/9135/3996/83871/11031/1785/10890/91461/6711/54520/2181/90196/10564/26088/2803/378/64083/373/55770/63971/57120/51125/312	36
258	H3.3, GW/WT-up	GO:0014066	regulation of phosphatidylinositol 3-kinase signaling	62/6214	124/18670	8.35522e-05	0.00208654	0.00158446	5293/2268/7042/5305/23411/55165/118788/3630/79899/2147/5526/3606/867/4908/2065/1634/2321/8660/5527/10125/4734/4916/3480/5595/1411/8678/6662/56005/940/5270/6714/54923/5594/5008/5155/25827/3059/5291/205428/5156/3791/5783/56034/2149/2150/5159/2324/10385/7124/5467/2534/5154/2852/1956/51384/4067/284/5747/3717/7010/10507/153090	62
259	H3.3, GW/WT-up	GO:0051894	positive regulation of focal adhesion assembly	18/6214	25/18670	8.54008e-05	0.00212079	0.00161047	1307/6281/8829/5795/7070/342184/4088/6093/9270/9448/3987/9647/3791/7422/5879/7010/25/7248	18
260	H3.3, GW/WT-up	GO:0021675	nerve development	43/6214	79/18670	8.55822e-05	0.00212079	0.00161047	2048/3737/4803/8829/5979/644168/1959/220202/5076/89797/627/401/84233/4908/2065/6495/23405/3211/4884/10939/494470/5205/8828/5270/6899/1499/1605/6405/26018/3280/200933/84570/6507/140947/497189/5459/7020/2737/10371/91584/23213/1902/55558	43
261	H3.3, GW/WT-up	GO:0032872	regulation of stress-activated MAPK cascade	107/6214	237/18670	8.80676e-05	0.00217402	0.00165089	65018/9064/5052/1647/260425/26191/57216/406955/55765/7042/11221/10771/22943/10114/7189/4221/6188/5058/51347/55504/2308/5911/51339/4293/10125/51495/5604/3480/8312/5595/406930/5345/5048/5187/9611/1236/1845/9043/4215/2081/8877/23239/5605/574457/5585/5610/9448/3553/10746/51776/7855/10494/140885/23236/128853/83737/5770/79444/5594/7477/859/7474/10550/2122/23043/9175/768211/10333/57630/2150/153769/2324/…	107
262	H3.3, GW/WT-up	GO:0032273	positive regulation of protein polymerization	66/6214	134/18670	9.00717e-05	0.0022044	0.00167396	65018/84722/55243/10092/375/56776/9886/4926/9873/6188/5058/3071/89795/6249/9026/23116/382/51199/2764/3320/342184/643338/123720/348110/2242/11151/51673/146206/84501/5216/1236/23580/10458/3383/7408/10602/5581/10097/8440/23332/274/10787/7429/3055/22919/80115/859/387/56203/57606/253260/4131/133746/3303/3304/84630/51429/5879/55971/10552/10095/4233/653857/55755/2934/81873	66
263	H3.3, GW/WT-up	GO:0044409	entry into host	66/6214	134/18670	9.00717e-05	0.0022044	0.00167396	1969/8547/2060/9213/1378/4179/3688/983/3416/81603/1500/867/920/3695/3678/6404/949/3916/2621/10572/57617/7301/290/9080/11060/3690/7706/23265/4864/3383/3949/558/5817/5819/6510/8673/3694/3685/83737/6714/1499/1234/1605/3373/8692/3693/5806/51193/7037/950/972/55770/10475/10107/3303/3304/8724/6993/5478/1956/222256/858/857/4233/79581/2934	66
264	H3.3, GW/WT-up	GO:0099177	regulation of trans-synaptic signaling	183/6214	437/18670	9.03245e-05	0.0022044	0.00167396	1855/5590/57449/22883/65018/2048/23154/6536/5865/3749/5906/4803/23208/5999/7779/375/27185/8564/3799/3688/22943/1959/6865/5532/6623/9211/3630/627/266743/91683/22941/1813/4908/6843/10059/41/5908/27345/488/27253/5663/808/5641/321/440275/57617/3706/4130/9187/27020/594855/1138/253980/112755/6810/1009/57338/29/5023/409/136/6532/4761/5914/9001/2648/2695/84687/8526/5705/9775/4884/10458/1000/1630/339302/5…	183
265	H3.3, GW/WT-up	GO:0051642	centrosome localization	20/6214	29/18670	9.0791e-05	0.00220742	0.00167625	29899/5362/3799/56288/55726/51134/51199/23224/4682/1783/29109/5048/81565/126353/5903/117583/7430/23353/23299/51490	20
266	H3.3, GW/WT-up	GO:1904951	positive regulation of establishment of protein localization	190/6214	456/18670	9.35003e-05	0.00226475	0.00171978	388581/65220/5590/65018/2810/8431/2268/3208/79971/11146/164153/26191/965/11126/5174/25874/7292/89866/3586/5208/947/7042/7159/375/163882/2625/55691/3799/5599/56681/90550/5532/2746/6934/9531/3630/117854/322/79899/114900/83786/408/5058/24145/23086/1813/8882/51768/10059/4035/80184/5319/5715/10631/28984/8660/7027/2621/3002/382/3091/5663/7043/10125/11261/373509/4947/123264/4088/10391/57214/3566/5595/68…	190
267	H3.3, GW/WT-up	GO:0048638	regulation of developmental growth	149/6214	347/18670	9.64979e-05	0.0023286	0.00176827	406984/23566/343472/7049/1435/4803/80128/64218/1382/5999/28982/3776/11221/27185/8829/219770/983/657/118813/57715/153/7262/627/5058/1813/8531/4035/2735/693129/23011/26524/60485/6495/5641/825/5479/8482/25942/4916/10509/51760/2303/5048/81565/10743/9706/6532/6776/7473/9241/114804/10939/1630/10501/5802/1785/10498/9518/57731/1954/348/50618/57142/53335/27302/27429/10505/10018/150465/2660/659/1385/4133/2…	149
268	H3.3, GW/WT-up	GO:0021543	pallium development	80/6214	169/18670	9.87836e-05	0.00237238	0.00180152	23028/3065/1600/55970/9928/493/27185/3799/7054/85458/54407/4035/3091/23224/5663/317762/597/89927/9289/7531/1398/5048/81565/5914/2145/10642/4830/1000/5802/284403/7515/581/79143/8648/57142/2016/1745/1746/23236/22903/22803/2618/1399/4771/1499/387/6091/2932/64805/6434/200933/9353/2044/306/51176/79633/166614/836/153241/27089/3400/6722/114327/23353/2737/1956/1021/3912/6608/2146/79648/83696/5079/8013/15…	80
269	H3.3, GW/WT-up	GO:0006469	negative regulation of protein kinase activity	106/6214	235/18670	9.90488e-05	0.00237238	0.00180152	1855/54206/55450/2048/2810/1031/1647/26191/103/5999/5788/54900/11221/64754/23411/1847/6609/10527/10114/5795/4221/867/7070/84959/65125/80824/9052/23603/10019/51347/26524/10253/58533/2764/5663/7453/161742/11261/7026/3480/5170/7023/8651/260434/54920/93649/84152/1845/10614/80279/22843/11314/9021/57521/5771/5585/23624/348/54922/84335/9270/9655/200734/3553/57761/406896/51654/11142/55861/5770/5753/84619…	106
270	H3.3, GW/WT-up	GO:0033627	cell adhesion mediated by integrin	38/6214	68/18670	0.000103127	0.00246092	0.00186876	1969/2046/1307/7042/3688/5979/5328/65125/3695/3678/3071/5781/9358/2200/22801/2303/9780/1398/3690/8631/3691/3383/9270/6868/3694/3685/100/3689/1399/3693/64805/10563/5420/6591/4067/4856/5747/6850	38
271	H3.3, GW/WT-up	GO:1901888	regulation of cell junction assembly	89/6214	192/18670	0.000107367	0.00255264	0.0019384	22883/1969/2048/6548/1307/5906/6281/64218/8829/22943/9231/8861/9748/627/5795/29984/387804/7070/654429/94/4035/5908/23603/382/6495/5583/23768/7082/342184/4088/4916/29904/1845/54828/6093/5802/5566/79414/9270/9475/51057/9448/3987/23332/7855/64284/5020/6714/6615/7122/9647/387/57408/7474/90102/64084/2693/22871/3556/22998/3791/23284/10611/9693/4208/1946/26045/56940/7124/266727/7422/577/2697/7058/5879/8…	89
272	H3.3, GW/WT-up	GO:0003281	ventricular septum development	41/6214	75/18670	0.000108997	0.00258187	0.0019606	7798/26508/8543/7049/64783/57216/7042/2625/10818/60485/4091/64220/8131/2535/9241/4092/4089/1785/199699/4052/4036/659/57167/7048/7474/6091/57493/3280/7468/9353/3516/65250/9782/6586/5754/639/10370/8321/23462/23414/7046	41
273	H3.3, GW/WT-up	GO:0060491	regulation of cell projection assembly	83/6214	177/18670	0.000110922	0.00261495	0.00198572	1969/832/5909/998/10163/79647/54874/79574/26052/10806/8829/391/5962/2059/23329/23603/84260/688/22873/382/8814/23224/26499/7043/643338/55329/9738/146206/23300/8558/54849/5216/81565/1236/9001/406972/54828/23580/10801/5205/5064/115704/3383/1785/2909/25940/10602/55704/51057/10787/2660/64284/6714/23613/5880/11344/5580/64805/5337/22871/3064/202018/9353/26228/4651/2150/153241/1809/107080638/51256/6722/6…	83
274	H3.3, GW/WT-up	GO:0097581	lamellipodium organization	44/6214	82/18670	0.000111205	0.00261495	0.00198572	1969/832/998/10163/79647/1901/51177/10092/10006/3688/7414/3983/29984/23603/221178/10810/123720/348110/25970/146206/1012/406972/79902/1785/55704/8440/50649/10787/2660/7429/6714/5880/29780/11344/64805/9353/64083/22885/6239/6624/5879/55909/7410/5365	44
275	H3.3, GW/WT-up	GO:0030033	microvillus assembly	13/6214	16/18670	0.000113229	0.00265285	0.0020145	5909/5962/4640/688/5911/5205/23043/5337/9693/51735/7430/6624/5420	13
276	H3.3, GW/WT-up	GO:0034976	response to endoplasmic reticulum stress	125/6214	285/18670	0.000115238	0.00269013	0.00204281	10277/26270/7709/54546/51060/4000/3068/51506/22926/80267/116496/84919/467/29982/23411/54788/10613/9024/90993/51035/5526/10897/595/10525/84216/7009/10106/160418/317/7184/11153/488/10961/387923/81542/30001/5706/29954/4287/440275/79094/64714/267/9709/51009/6388/80279/4779/7706/2081/55062/55666/5771/5366/1938/84699/80700/56005/125972/115290/27113/26291/581/57333/5610/2673/550/9451/8440/10018/23190/26…	125
277	H3.3, GW/WT-up	GO:1902667	regulation of axon guidance	27/6214	44/18670	0.000123294	0.0028678	0.00217773	64218/8829/57715/8482/10509/7473/10501/65249/1954/10505/659/54915/6405/7474/54437/6259/9353/57688/347733/7422/10512/9723/10371/223117/91584/10507/55558	27
278	H3.3, GW/WT-up	GO:0014068	positive regulation of phosphatidylinositol 3-kinase signaling	46/6214	87/18670	0.00012521	0.00289812	0.00220075	5293/2268/7042/23411/118788/3630/79899/2147/3606/867/4908/2065/1634/2321/8660/4734/4916/3480/8678/6662/56005/940/6714/5008/5155/3059/5291/5156/3791/56034/2149/2150/5159/2324/7124/5467/2534/5154/2852/51384/4067/284/5747/3717/7010/10507	46
279	H3.3, GW/WT-up	GO:0120032	regulation of plasma membrane bounded cell projection assembly	82/6214	175/18670	0.000125497	0.00289812	0.00220075	1969/832/5909/998/10163/79647/54874/79574/26052/10806/8829/391/5962/2059/23329/23603/84260/688/22873/382/8814/23224/26499/7043/643338/55329/9738/146206/23300/8558/54849/5216/81565/1236/9001/406972/54828/23580/10801/5205/5064/115704/3383/1785/2909/25940/10602/55704/51057/10787/2660/64284/23613/5880/11344/5580/64805/5337/22871/3064/202018/9353/26228/4651/2150/153241/1809/107080638/51256/6722/6624/5…	82
280	H3.3, GW/WT-up	GO:0070371	ERK1 and ERK2 cascade	137/6214	317/18670	0.000127126	0.00292175	0.0022187	5590/54206/1969/55450/2048/3061/5906/26191/4853/6278/128239/5788/25778/467/11221/8829/338557/8661/112464/51074/5031/408/1813/920/55885/338761/4035/5908/10818/5781/2321/10253/1880/2621/10419/6815/677/161742/10125/5604/27020/8482/1445/1512/5151/84231/5595/6367/6361/54550/5345/409/388325/1411/5469/1236/1845/5578/6662/5771/4089/5605/3383/407010/348/25865/728/26291/6237/91662/9270/11117/678/3553/3685/…	137
281	H3.3, GW/WT-up	GO:0021604	cranial nerve structural organization	6214-10-01	11/18670	0.000127427	0.00292175	0.0022187	3737/8829/1959/5076/3211/8828/6405/10371/91584/55558	10
282	H3.3, GW/WT-up	GO:0030032	lamellipodium assembly	36/6214	64/18670	0.00012989	0.00296766	0.00225356	1969/832/998/10163/79647/1901/3688/7414/3983/29984/221178/10810/123720/25970/146206/1012/406972/79902/1785/55704/8440/50649/10787/2660/5880/29780/11344/64805/9353/64083/22885/6624/5879/55909/7410/5365	36
283	H3.3, GW/WT-up	GO:0033002	muscle cell proliferation	107/6214	239/18670	0.000132298	0.00301201	0.00228723	406984/56998/26119/5724/79647/7049/1901/4881/3570/3586/3776/7042/5592/983/657/6934/7189/5031/5058/3606/55810/51135/2735/693129/60485/6495/7043/7168/348093/55512/406932/1012/2303/1535/5345/93649/9241/2081/1786/693223/4854/27302/5136/10203/2660/8837/7520/3488/4880/574501/7052/4318/9510/94104/1312/406961/5594/3162/5155/5600/7048/407015/1499/2771/27086/205428/3592/10891/3516/2069/2247/3600/4883/6502/…	107
284	H3.3, GW/WT-up	GO:0045787	positive regulation of cell cycle	164/6214	389/18670	0.000136956	0.00310708	0.00235943	406984/7709/998/2810/84967/1647/5586/8556/29899/84722/9928/3586/51514/7042/6840/219771/983/3630/23378/117194/85456/5526/8061/595/4926/81544/5962/1813/643/9099/3741/904/7480/25946/1017/2735/8091/144455/8738/5781/28984/55795/7027/7051/5890/5641/8812/29766/9236/9493/1543/25942/7023/25970/23019/1874/55512/81620/8558/11105/5048/9212/201161/7732/6532/79915/84440/5469/5914/8678/1845/284071/80174/5889/61…	164
285	H3.3, GW/WT-up	GO:1900153	positive regulation of nuclear-transcribed mRNA catabolic process, deadenylation-dependent decay	14/6214	18/18670	0.000141244	0.00317108	0.00240803	340719/5436/677/27327/23019/57690/342977/339345/678/23112/170506/29883/26986/27161	14
286	H3.3, GW/WT-up	GO:0051235	maintenance of location	136/6214	315/18670	0.000141674	0.00317108	0.00240803	9651/4681/65018/57190/7780/11124/81573/29899/2946/6278/6646/5788/3586/83860/57584/23411/5552/51196/57104/2147/10062/219931/5031/1813/7070/84959/920/3709/7184/53373/949/22873/30001/801/808/5330/825/2200/4644/81488/57214/64714/5170/440335/930/11151/23568/57338/1535/5048/1236/9001/3690/2548/1149/5771/6014/8943/440503/9817/199699/5566/79041/602/348/346/581/2281/375189/4052/6546/5581/805/8291/3553/130…	136
287	H3.3, GW/WT-up	GO:0032964	collagen biosynthetic process	31/6214	53/18670	0.000142172	0.00317108	0.00240803	54206/5906/51430/7431/2805/90993/2147/871/10536/28984/7043/5345/409/10609/8710/57333/11117/7349/4880/9508/2149/5159/407001/5467/9697/3066/1490/4602/3569/2022/1289	31
288	H3.3, GW/WT-up	GO:0002792	negative regulation of peptide secretion	71/6214	148/18670	0.000142238	0.00317108	0.00240803	353500/407031/26191/23208/3586/947/55691/5552/338557/150/3630/3767/10062/59082/1813/7009/10961/5781/23409/5715/28984/2621/9727/6720/79651/1149/348/22900/91662/284297/7447/2281/7349/307/26056/9448/7850/3553/3625/130399/8609/2335/3667/5211/84522/2693/152138/10333/3033/308/114899/5734/9607/2149/2150/972/1992/84830/10385/7124/27242/4988/7430/9734/27342/80223/284/4856/301/7114/768218	71
289	H3.3, GW/WT-up	GO:0035148	tube formation	71/6214	148/18670	0.000142238	0.00317108	0.00240803	1855/6497/7798/8289/65979/6491/8543/11146/57216/7042/10806/2625/5979/5076/7189/1072/6768/144165/5916/80184/317/79600/10959/6495/3091/23405/6692/5216/8557/5914/2648/2535/9241/54828/6662/5566/7408/2909/9270/26160/84913/10018/4036/7052/51098/57167/131405/1499/29072/7474/8820/55081/55764/11019/57619/10427/836/2668/5754/7422/25902/5898/8321/5420/6788/115908/4781/153090/9355/25/7248	71
290	H3.3, GW/WT-up	GO:0048871	multicellular organismal homeostasis	200/6214	486/18670	0.000143598	0.00319034	0.00242266	4237/23028/2810/2827/23154/353500/1907/64834/5052/4898/1376/26027/85440/84251/24/1901/271/1435/51043/84283/55765/148811/947/10000/8029/65217/92211/338557/8861/83401/153/340719/4588/4583/7275/272/406/7189/10062/4054/7351/5547/3606/1813/84959/79602/6337/1280/112/7480/56890/4069/79738/55198/338773/5781/5025/192111/2308/1734/7253/55812/2628/7090/1445/1512/64784/3480/79705/124220/115/6338/3566/11151/2…	200
291	H3.3, GW/WT-up	GO:0071229	cellular response to acid chemical	95/6214	209/18670	0.000157328	0.0034735	0.00263768	65018/3399/5724/1307/7292/27/339479/824/1109/5979/5076/1374/55004/5031/81029/112/7480/6602/5916/6472/1282/54331/5732/6495/4058/197131/4916/8651/1535/5176/6720/6470/6532/5914/7473/4830/6662/57521/10458/7525/1786/3949/10365/51079/5581/53335/56603/27429/1290/1385/7520/3667/55022/23677/598/1869/6714/1051/5753/1291/6899/84861/5155/7477/11344/7474/10891/5156/3791/3184/56034/5734/5562/51520/80315/1906/7…	95
292	H3.3, GW/WT-up	GO:0097366	response to bronchodilator	30/6214	51/18670	0.000157421	0.0034735	0.00263768	5999/54583/1787/6001/7054/4314/1813/41/5153/1017/2308/808/1800/1398/84152/1236/8787/3383/1785/5903/4929/8837/5020/3184/3066/26575/9734/358/2902/3251	30
293	H3.3, GW/WT-up	GO:0045446	endothelial cell differentiation	57/6214	114/18670	0.000158389	0.00348293	0.00264484	1901/5906/60484/406955/8829/5962/55810/81575/94/5908/283571/7082/55897/7026/1003/55273/7716/2194/6093/4089/5802/3383/91663/9475/84913/3553/5624/659/1286/182/3911/7122/7477/1499/57493/118/3516/3791/9693/153562/2150/7124/7422/7430/4301/83605/8985/4233/5764/6781/3551/23462/9414/2022/406978/2889/4478	57
294	H3.3, GW/WT-up	GO:0001837	epithelial to mesenchymal transition	68/6214	141/18670	0.000159656	0.003487	0.00264793	26508/7049/6275/8751/59349/7042/25805/9231/9221/6934/23187/8091/28984/3091/7043/26585/80237/4088/114990/55273/9241/1655/6662/348262/4087/4092/4089/3249/147906/57142/84695/3553/23332/182/6615/23275/10521/7048/1499/1605/7474/84541/90102/205717/2932/25937/3516/51176/1601/6949/2296/2651/3066/3569/51384/2146/4017/80139/6591/6386/23462/152007/7046/80709/153090/286204/2022/10439	68
295	H3.3, GW/WT-up	GO:0050709	negative regulation of protein secretion	68/6214	141/18670	0.000159656	0.003487	0.00264793	353500/407031/26191/23208/3586/947/55691/5552/338557/150/3630/3767/10062/59082/1813/7009/10961/5781/23409/5715/28984/2621/9727/6720/79651/1149/348/22900/91662/284297/7447/2281/307/26056/9448/7850/3553/3625/130399/8609/2335/3667/5211/84522/2693/152138/10333/3033/308/114899/5734/2149/2150/1992/84830/10385/7124/27242/4988/7430/9734/27342/80223/284/4856/301/7114/768218	68
296	H3.3, GW/WT-up	GO:1903510	mucopolysaccharide metabolic process	56/6214	112/18670	0.000180056	0.00391926	0.00297617	6548/23169/8703/80760/55454/9469/9806/8509/51363/10894/8534/6484/4060/1634/50515/79369/11261/57214/176/22856/64131/55512/3038/6483/64132/1213/9331/3553/93010/9334/5155/10675/3373/8692/3699/3700/10402/8702/10057/7358/64579/2247/3600/3074/411/1462/337876/5292/29940/10090/55501/54928/284/23670/56548/633	56
297	H3.3, GW/WT-up	GO:0051048	negative regulation of secretion	106/6214	238/18670	0.00018108	0.00392829	0.00298303	7133/353500/407031/6814/5906/26191/23208/3586/947/7779/55691/5552/6865/338557/150/3630/3767/10062/59082/1813/65125/7009/41/2065/5908/10961/5781/23409/5715/28984/2621/29091/9727/29/6720/11314/79651/1149/9525/255057/348/22900/91662/284297/7447/2281/7349/307/26056/8673/9448/7850/3553/3625/130399/22925/27347/8609/2335/25953/3667/5020/100/11255/5211/1312/613/3976/5008/3162/407039/84522/2771/7200/64805…	106
298	H3.3, GW/WT-up	GO:0051100	negative regulation of binding	79/6214	169/18670	0.000181726	0.00392905	0.00298361	1855/56998/23028/3399/5792/255738/8751/10763/3586/27185/5599/22943/100507027/23063/3433/3434/5499/59082/7009/341405/8091/6996/6815/51339/5663/146057/25942/7023/5595/80011/146198/409/9212/124857/9241/9775/79822/6093/2962/10498/581/10856/9270/5899/4133/6672/1869/8904/3162/1454/5155/5465/8536/151651/5580/2932/1400/51176/1601/154/84062/3400/84630/3066/60/56257/857/4233/6608/23462/3717/203228/22927/58…	79
299	H3.3, GW/WT-up	GO:0030512	negative regulation of transforming growth factor beta receptor signaling pathway	43/6214	81/18670	0.00018244	0.0039313	0.00298532	6497/7049/25805/23411/5654/23592/50515/58533/7043/2200/4091/4088/390598/5170/114990/2734/7314/124857/64750/1149/4087/4092/51341/1785/199699/7311/6868/11117/4052/7048/6498/94031/83891/2201/3303/26036/135228/57154/858/857/54829/7046/9719	43
300	H3.3, GW/WT-up	GO:0034446	substrate adhesion-dependent cell spreading	51/6214	100/18670	0.000183658	0.00394006	0.00299197	3339/998/6281/3915/3918/9928/3914/8829/1793/55742/3695/23603/5829/10631/10979/7301/1398/3690/1785/558/91663/9270/84168/3987/55679/3685/2335/6714/57580/57091/3911/1399/11078/29780/64098/2192/10675/3913/4241/1946/6239/4739/79778/5879/3912/80005/5747/7010/1955/25/10319	51
301	H3.3, GW/WT-up	GO:0050773	regulation of dendrite development	71/6214	149/18670	0.000184069	0.00394006	0.00299197	26052/23271/375/27185/57118/9231/4076/1072/22941/10059/84298/23011/5911/382/5663/3706/5597/4734/102/56965/29904/1398/5048/124925/10458/1630/6794/5802/10498/23373/348/50944/53335/10097/57520/23363/64284/9762/23613/57580/26039/1399/7533/85358/8536/387/2932/170506/23043/22871/10611/9693/10769/4208/577/3066/54664/28988/816/1523/5764/2146/6383/114788/50807/10507/1902/153090/2902/26012/5063	71
302	H3.3, GW/WT-up	GO:0032528	microvillus organization	17/6214	24/18670	0.000187126	0.00396615	0.00301178	5909/5962/4640/5781/688/5911/5205/7429/11344/5357/23043/5337/9693/51735/7430/6624/5420	17
303	H3.3, GW/WT-up	GO:0001844	protein insertion into mitochondrial membrane involved in apoptotic signaling pathway	20/6214	30/18670	0.000187135	0.00396615	0.00301178	2810/7159/5599/7027/3002/64112/7531/4836/5366/27113/581/10018/841/1869/7529/7533/7029/7532/5533/7534	20
304	H3.3, GW/WT-up	GO:1904837	beta-catenin-TCF complex assembly	20/6214	30/18670	0.000187135	0.00396615	0.00301178	3065/607/6934/4221/8085/51339/123169/26108/7090/1387/7089/6597/83439/1499/8607/51176/6932/4609/7091/7088	20
305	H3.3, GW/WT-up	GO:1902668	negative regulation of axon guidance	19/6214	28/18670	0.000190757	0.00402283	0.00305483	64218/8829/57715/8482/10509/7473/10501/10505/6405/7474/54437/6259/9353/10512/9723/10371/223117/10507/55558	19
306	H3.3, GW/WT-up	GO:0048843	negative regulation of axon extension involved in axon guidance	18/6214	26/18670	0.000191058	0.00402283	0.00305483	64218/8829/57715/8482/10509/7473/10501/10505/6405/7474/54437/6259/10512/9723/10371/223117/10507/55558	18
307	H3.3, GW/WT-up	GO:0019216	regulation of lipid metabolic process	171/6214	410/18670	0.000192374	0.00403735	0.00306585	2046/26119/2268/407031/8503/1376/476/3158/6097/10654/85414/5525/824/375/29982/23411/5660/10613/150/57104/3630/27122/8525/55626/2147/10062/3992/1374/55004/337/79602/254013/7421/6667/11010/4801/7296/55198/23409/9612/949/2321/29103/8660/5587/10577/2954/114294/1543/25942/64784/1387/8651/930/255919/80205/406930/55512/23417/4597/9611/6720/5469/7067/9572/1236/4779/2695/51/8877/9021/2194/1149/440503/5112…	171
308	H3.3, GW/WT-up	GO:0034101	erythrocyte homeostasis	60/6214	122/18670	0.000193685	0.00405167	0.00307672	5052/7049/103/28982/2625/8861/272/2113/91/3071/10019/5926/3091/677/2038/29766/3658/5469/7067/6521/4779/23210/5771/51341/10365/1054/558/6223/2068/2034/92/6670/3635/5316/3162/23543/3059/604/10296/118/3148/836/3313/6208/10107/3303/3304/1432/6722/7422/221395/60682/2309/1021/669/28996/54892/4067/3717/9991	60
309	H3.3, GW/WT-up	GO:0045926	negative regulation of growth	110/6214	249/18670	0.00020428	0.00425947	0.00323452	406984/978/1031/84722/4853/4881/8751/80128/64218/5999/3776/7042/11221/2786/8829/23411/57715/153/322/56981/5795/5058/9538/79602/94/91/84260/60485/3091/2100/5641/4088/8482/10509/4499/4489/10743/9706/6532/7473/84687/9241/4089/1630/6794/10501/5802/6597/9518/51079/29946/147906/57142/87178/53335/9792/27302/10505/2660/659/4133/3488/5270/23677/84289/5753/5465/5600/859/7048/51447/6405/3373/8692/7474/13156…	110
310	H3.3, GW/WT-up	GO:0038034	signal transduction in absence of ligand	39/6214	72/18670	0.000205994	0.00426759	0.00324068	4170/5979/9531/5499/5519/1280/2065/4254/64112/10017/597/1630/2872/581/27429/10018/3552/3553/3685/55437/666/598/26060/2932/836/2668/1495/8737/7124/3303/3304/578/2309/2534/6591/100533105/23678/3574/3934	39
311	H3.3, GW/WT-up	GO:0097192	extrinsic apoptotic signaling pathway in absence of ligand	39/6214	72/18670	0.000205994	0.00426759	0.00324068	4170/5979/9531/5499/5519/1280/2065/4254/64112/10017/597/1630/2872/581/27429/10018/3552/3553/3685/55437/666/598/26060/2932/836/2668/1495/8737/7124/3303/3304/578/2309/2534/6591/100533105/23678/3574/3934	39
312	H3.3, GW/WT-up	GO:0030099	myeloid cell differentiation	173/6214	416/18670	0.000210721	0.00433961	0.00329538	5293/56998/1969/998/10163/3065/192670/1441/8761/7049/55170/1435/64783/4853/10401/103/55509/28982/3930/3020/2625/5305/10006/23411/159296/8861/9644/10935/3665/7189/9846/406911/84959/2113/2313/920/8085/91/5916/4778/25946/3071/5153/10193/4254/10019/5781/65082/1880/3958/5926/3091/677/5663/2038/2200/29766/123169/25942/3658/2242/79705/1387/27327/146433/5048/25979/5469/7067/5914/1236/6521/4779/3218/4830/…	173
313	H3.3, GW/WT-up	GO:0032456	endocytic recycling	27/6214	45/18670	0.000210818	0.00433961	0.00329538	2060/10228/163486/88/22876/392/51699/11021/382/9727/57020/55275/84440/30846/54520/10123/64284/10311/85377/54918/25930/8723/6293/79778/22853/51552/57706	27
314	H3.3, GW/WT-up	GO:0006023	aminoglycan biosynthetic process	57/6214	115/18670	0.000213105	0.00435883	0.00330997	3339/9672/23169/8703/55454/9469/8509/51363/8534/192134/6484/4060/1634/50515/79369/2262/10082/57214/176/22856/64131/84752/55512/3038/6483/9955/64132/1213/9331/3553/9394/11227/93010/9334/5155/10675/3373/10402/8702/92370/84002/10057/7358/64579/1462/337876/5159/2651/29940/10090/55501/2137/6383/284/2131/56548/633	57
315	H3.3, GW/WT-up	GO:0032963	collagen metabolic process	57/6214	115/18670	0.000213105	0.00435883	0.00330997	54206/5351/5906/1520/8751/51430/7431/3688/1305/64115/2805/90993/2147/871/4316/4314/10536/4327/4326/28984/3091/7043/5045/55512/5345/409/10609/8710/5657/5184/57333/11117/7349/2191/4880/1471/10893/4318/5352/9508/2149/5159/407001/9509/7148/5467/9697/3066/1490/4602/3569/1278/8985/1514/1306/2022/1289	57
316	H3.3, GW/WT-up	GO:0032091	negative regulation of protein binding	52/6214	103/18670	0.000221603	0.00451833	0.00343109	1855/56998/23028/5792/255738/8751/10763/3586/27185/5599/22943/3433/3434/5499/59082/7009/6996/6815/51339/146057/5595/80011/409/9212/124857/9241/6093/2962/10498/581/10856/9270/5899/4133/1454/5155/5465/8536/151651/5580/2932/1400/51176/1601/154/84062/84630/60/857/4233/2801/11040	52
317	H3.3, GW/WT-up	GO:1904377	positive regulation of protein localization to cell periphery	35/6214	63/18670	0.00022337	0.00453998	0.00344754	27237/1969/2048/29899/163882/3799/3688/391/3767/4926/4035/382/3958/5583/9495/5780/5170/6810/29098/3675/5581/6711/7429/2181/5357/5584/7124/2037/7430/2852/10268/1956/2770/245812/312	35
318	H3.3, GW/WT-up	GO:0006260	DNA replication	119/6214	273/18670	0.000224698	0.00455261	0.00345712	3399/6118/5928/63967/4678/11124/6282/27101/51514/163859/9156/983/22891/23063/9126/79892/23649/57804/5883/10714/4361/8882/5763/5965/94/1017/8914/5557/2735/4673/144455/8099/11177/57697/11169/5888/9768/80119/54962/25942/90381/9093/5930/253980/23594/54921/7014/51659/81620/56953/7156/79915/80174/83990/11232/11201/57418/4782/10535/4784/5976/898/83743/348654/7349/55704/54465/56655/51455/2736/5937/4999/5…	119
319	H3.3, GW/WT-up	GO:0032388	positive regulation of intracellular transport	102/6214	229/18670	0.00023608	0.00475903	0.00361387	65018/26119/2810/2268/10657/3208/164153/5174/80128/89866/7159/375/88/3799/5599/56681/6934/9531/79899/4926/5058/9846/5962/8882/11052/23011/80184/7027/2621/3002/5663/11261/4734/4947/123264/4088/57214/3566/79567/7531/136/3728/4836/9520/54828/22994/5366/5566/10055/27113/30846/9270/27429/8673/3553/841/7855/4133/11132/128637/57506/9777/1869/55741/7529/3689/5116/5594/7533/5880/6721/8536/25930/8692/8314/…	102
320	H3.3, GW/WT-up	GO:1901654	response to ketone	88/6214	193/18670	0.000236363	0.00475903	0.00361387	54206/378807/5724/3208/4678/7049/8751/7292/7042/64754/23411/54541/1244/7054/3767/10062/8061/117144/266743/595/5031/2230/867/112/2308/54331/5732/7043/808/25942/4916/11057/7023/1535/5176/6720/1236/10481/4830/23558/15/1828/3383/10365/2354/9475/8648/109/790/5581/2660/8837/5020/551/598/1789/6714/6663/7200/2693/9353/3490/3184/1977/5734/5562/1946/2908/6586/1906/988/2309/358/107/1956/5723/1364/2770/857/2…	88
321	H3.3, GW/WT-up	GO:0035690	cellular response to drug	179/6214	433/18670	0.000237742	0.00477187	0.00362362	54206/84301/65018/3352/5724/5142/2946/5906/26191/8751/56833/5999/9283/493/3586/64754/10276/7431/983/23411/5660/54541/5532/10105/1244/5076/6001/7054/3784/3767/1132/6188/4314/2230/1813/2113/3709/112/1017/8914/8091/5908/5074/7184/5025/2308/5911/2621/10419/11035/54331/5888/10681/25942/5151/10131/7023/5595/113/55512/1535/1800/1398/5176/409/7732/3728/8678/84687/4830/22843/8787/6662/8877/10458/5064/2769…	179
322	H3.3, GW/WT-up	GO:0006367	transcription initiation from RNA polymerase II promoter	86/6214	188/18670	0.000241813	0.00483271	0.00366982	56998/8431/6883/9967/1810/4853/6097/9970/83860/983/29982/6877/5441/7003/10062/5702/5436/595/84441/7004/55729/7421/7480/3164/5916/55832/7181/1024/2963/29079/5706/2100/2958/1387/5469/7067/9862/9572/5914/8493/9969/5705/6662/6925/10025/2962/4854/2068/581/81857/29959/11036/2071/4929/1385/6874/51586/5465/8850/9975/8856/25937/170506/10891/3516/4306/10923/7025/2908/9794/6882/5467/7005/6722/26036/1490/690…	86
323	H3.3, GW/WT-up	GO:0021987	cerebral cortex development	56/6214	113/18670	0.000242273	0.00483271	0.00366982	23028/1600/55970/9928/27185/7054/85458/54407/4035/3091/23224/5663/317762/597/89927/9289/7531/1398/5048/81565/1000/5802/284403/581/79143/8648/57142/2016/23236/22903/2618/1399/1499/387/6091/2932/64805/6434/200933/9353/79633/153241/114327/23353/2737/1956/3912/6608/79648/83696/5079/153090/26468/9355/7248/2902	56
324	H3.3, GW/WT-up	GO:0010639	negative regulation of organelle organization	164/6214	393/18670	0.000249056	0.00495268	0.00376092	6497/832/65018/23028/10163/22823/1901/55170/829/84072/4000/23271/1063/3020/23411/80312/10105/23063/120/9531/55226/55611/8500/5962/5927/2288/2059/93661/10059/10193/23329/56890/89795/84101/84260/23409/9026/28984/283514/9882/55795/26277/2764/6710/701/51332/146057/29766/80119/10391/25942/50810/348110/899/51025/4682/23274/89927/9738/11151/64282/406930/1003/146206/7014/81620/8558/409/5216/9212/146691/7…	164
325	H3.3, GW/WT-up	GO:0060021	roof of mouth development	46/6214	89/18670	0.000250947	0.00496757	0.00377223	6497/9249/2048/7049/3664/7042/84159/657/60529/1280/7043/3714/8131/2535/124857/4087/4089/10194/26160/91461/51057/84695/6615/7122/6899/7048/7474/25976/5156/51176/55212/65250/4208/7020/2737/8321/3638/6591/444/9242/116039/54796/2304/10541/7046/54880	46
326	H3.3, GW/WT-up	GO:0032233	positive regulation of actin filament bundle assembly	34/6214	61/18670	0.000251347	0.00496757	0.00377223	55160/998/389/6281/8829/5058/5829/28984/7043/7168/4088/29109/5345/5216/22899/22843/9270/9475/7429/9647/4771/387/961/22998/171024/285590/1490/5879/3984/10174/7046/1902/25/7248	34
327	H3.3, GW/WT-up	GO:0016569	covalent chromatin modification	194/6214	474/18670	0.00025305	0.00498593	0.00378618	6497/29943/51702/23569/65018/23028/6883/3065/64769/9682/57708/22823/1810/55170/51043/4000/2005/51742/64754/2625/80314/5599/983/23411/80312/23522/84333/3070/8861/84108/6877/322/5896/79829/55611/8986/4221/5977/25855/22992/51111/408/8726/5927/55729/55196/51564/54934/8085/10445/1017/11176/8091/64426/23067/387893/57634/10419/5587/11177/5926/8110/122953/7443/84193/23741/123169/9960/25942/10933/1387/787…	194
328	H3.3, GW/WT-up	GO:0052126	movement in host environment	74/6214	158/18670	0.000265636	0.00521796	0.00396237	1969/8547/2060/9213/1378/4179/3688/983/3416/81603/9126/1500/5091/867/920/3695/3678/6404/79720/949/3916/2621/10572/57617/7301/290/9080/11060/3690/7706/23265/9218/4864/9525/3383/3949/558/5817/5819/6510/8673/3694/3685/128866/83737/6714/1499/1234/1605/3373/8692/25978/3693/5806/51193/7037/950/972/55770/10475/10107/3303/3304/8724/6993/5478/1956/222256/858/857/4233/79581/22954/2934	74
329	H3.3, GW/WT-up	GO:0050673	epithelial cell proliferation	179/6214	434/18670	0.000272994	0.0053462	0.00405975	54206/1969/2810/1296/7049/2152/4853/1893/128239/3915/3586/947/3664/79805/7042/11221/10000/2625/57608/8829/23411/657/5076/8945/6934/5654/84280/26298/4221/595/7421/7480/94/3164/6667/2735/10818/8549/949/2321/28984/26277/7051/5587/60485/6495/3091/677/5663/5228/54567/5604/4088/7026/5170/1012/1535/5176/8456/406968/5469/9572/3487/6776/3690/406943/4830/9241/2081/350/5578/6662/57521/5797/498/6794/56005/40…	179
330	H3.3, GW/WT-up	GO:2000826	regulation of heart morphogenesis	24/6214	39/18670	0.0002745	0.00535941	0.00406979	388591/7042/22943/6495/55897/2303/9241/6662/4089/27302/659/182/140628/7048/1499/6091/3280/3516/2296/5292/10512/6608/7046/2022	24
331	H3.3, GW/WT-up	GO:0001101	response to acid chemical	145/6214	343/18670	0.000279819	0.00544675	0.00413611	65018/3399/5724/1307/3208/7075/7049/1196/7292/27/339479/493/824/1109/5979/22943/1592/1244/5076/7054/1072/1374/55004/5031/81029/928/112/7480/7009/6602/5916/6472/2308/1282/54331/5732/6495/4058/197131/1512/4916/8651/57707/1535/5176/6720/6470/6532/5914/1236/7473/2695/4830/6662/15/57521/10458/7525/5289/1938/1786/3383/3949/10365/54929/51079/2696/26291/8648/5581/53335/56603/27429/1290/1385/7520/3667/550…	145
332	H3.3, GW/WT-up	GO:0010718	positive regulation of epithelial to mesenchymal transition	29/6214	50/18670	0.000283063	0.00546914	0.00415311	7042/25805/6934/28984/7043/4088/4087/4089/3553/182/6615/7048/1499/25937/51176/1601/2296/2651/3066/3569/2146/4017/80139/6386/152007/7046/286204/2022/10439	29
333	H3.3, GW/WT-up	GO:0031113	regulation of microtubule polymerization	29/6214	50/18670	0.000283063	0.00546914	0.00415311	84722/23271/221074/4926/6188/5058/2288/89795/6249/23116/51199/2242/1003/29098/6904/22924/23332/4133/22919/859/57606/4131/3303/3304/5879/4233/55755/25/157922	29
334	H3.3, GW/WT-up	GO:0051897	positive regulation of protein kinase B signaling	81/6214	176/18670	0.000284236	0.00546914	0.00415311	388581/5293/65018/79727/2152/2625/3688/5979/118788/6934/3630/391/5795/2248/3606/2251/2065/10818/4254/5781/5025/10253/8660/2159/2621/3320/3480/930/406930/409/1236/56005/9518/558/56917/9270/57142/940/3488/3667/8904/6714/5008/23551/5880/5155/3059/5291/64805/2261/5156/255324/2069/374/2250/2247/253260/9542/2246/5159/2264/2651/7124/3326/2534/5154/5879/10268/1956/3092/4233/85453/6788/284/5747/7010/7046/…	81
335	H3.3, GW/WT-up	GO:0010822	positive regulation of mitochondrion organization	57/6214	116/18670	0.000284365	0.00546914	0.00415311	65018/2810/164153/10962/7159/10133/5599/10105/54708/10059/1634/10645/9026/7027/3002/3091/64112/7531/4836/9520/5366/5329/10055/27113/581/27429/10018/841/7855/666/1869/7529/4318/7533/5880/8398/6721/8314/2932/7029/8743/3064/10891/3791/84709/5562/22885/578/2852/79778/54543/7532/57154/51024/5533/23259/7534	57
336	H3.3, GW/WT-up	GO:0022407	regulation of cell-cell adhesion	167/6214	402/18670	0.000285482	0.00547428	0.00415701	5590/998/5724/51441/11146/1952/26191/11126/3570/51043/7292/5788/54900/3586/4179/11221/375056/2625/1326/5592/64115/9231/57178/7189/5896/921/9092/6188/5058/5962/3606/7070/84959/2113/65125/928/920/3071/5074/10019/5781/10808/28984/338879/3958/10125/1445/5170/9093/8651/3566/11151/10725/9780/5345/5914/1236/1845/30009/8631/124872/5578/11314/2302/7525/57045/5771/4092/10272/8943/10148/970/3383/79414/28261…	167
337	H3.3, GW/WT-up	GO:0046718	viral entry into host cell	59/6214	121/18670	0.000291479	0.00556375	0.00422495	1969/8547/2060/9213/1378/4179/3688/983/3416/81603/920/3695/3678/6404/949/3916/2621/10572/57617/7301/290/9080/11060/3690/7706/4864/3383/3949/558/5817/5819/6510/8673/3694/3685/83737/1234/1605/3373/8692/3693/5806/51193/7037/950/972/10475/10107/3303/3304/8724/6993/5478/1956/222256/858/857/79581/2934	59
338	H3.3, GW/WT-up	GO:0051348	negative regulation of transferase activity	123/6214	285/18670	0.000292069	0.00556375	0.00422495	1855/54206/55450/2048/2810/1031/1647/6125/26191/103/5999/5788/54900/5525/11221/64754/23411/1847/10935/6609/10527/10114/5795/4221/867/7070/84959/65125/80824/9052/84101/23603/10019/51347/26524/10253/8660/58533/2764/5663/7453/161742/11261/80119/1445/7026/3480/5170/7023/8651/260434/406930/54920/93649/84152/1845/10614/80279/1353/22843/11314/9021/57521/5771/4092/5585/23624/348/54922/84335/9270/2646/965…	123
339	H3.3, GW/WT-up	GO:1902115	regulation of organelle assembly	88/6214	194/18670	0.000292738	0.00556375	0.00422495	65018/6491/29899/126731/10806/8027/5305/9126/4926/5962/23329/56890/84260/6311/8408/255967/22873/8814/23224/55329/11214/4916/8131/9738/23019/23300/8558/9001/2648/8678/10801/79959/4089/9525/5802/115704/1785/2909/51112/9637/55704/27302/5899/22930/200576/3055/128866/6714/8897/859/8850/10015/64147/387/25978/10274/3556/3064/53407/57533/202018/9908/5562/10769/4208/153241/3567/26045/57472/1906/107080638/…	88
340	H3.3, GW/WT-up	GO:0038083	peptidyl-tyrosine autophosphorylation	23/6214	37/18670	0.000297139	0.00561428	0.00426332	2268/27/26585/3480/5595/7525/3055/6714/5753/7006/3791/780/7422/2534/2444/6098/1956/857/640/4067/6503/5747/25	23
341	H3.3, GW/WT-up	GO:1905314	semi-lunar valve development	23/6214	37/18670	0.000297139	0.00561428	0.00426332	7133/26508/4853/7042/2625/54567/4091/64220/6662/6093/9475/11117/659/182/6615/140628/6091/9353/3516/6586/2006/6591/23462	23
342	H3.3, GW/WT-up	GO:0006979	response to oxidative stress	185/6214	451/18670	0.000303651	0.00571221	0.00433769	65018/57190/54936/4520/5052/4170/6278/4688/9283/84919/3586/824/29920/54583/10276/5599/983/23411/5660/10105/9124/1244/5076/10935/3630/406/79899/8061/7352/6188/4314/337/2113/5893/3741/4257/6667/1017/253827/5074/55967/7296/488/5829/10645/2054/2308/8428/5693/11035/5587/30001/2643/3091/5663/7168/25942/5151/10131/5595/6810/55512/57707/1535/1800/1398/7732/1236/8678/4779/8877/1938/4670/1785/10365/54929/5…	185
343	H3.3, GW/WT-up	GO:0045834	positive regulation of lipid metabolic process	69/6214	146/18670	0.000304096	0.00571221	0.00433769	2046/26119/2268/85414/824/57104/3630/8525/55626/2147/10062/1374/337/23409/949/2321/8660/5587/930/255919/55512/23417/6720/9572/1236/440503/3949/348/344/26291/5581/3553/1385/2181/3667/3357/551/6714/9619/8398/5155/5465/51099/5580/57406/185/64805/2693/2261/10891/5156/2247/5562/2246/5159/972/7124/221395/1081/51085/5447/7784/4067/5747/7010/301/8013/7410/215	69
344	H3.3, GW/WT-up	GO:0001755	neural crest cell migration	32/6214	57/18670	0.000317661	0.00593243	0.00450492	65979/64218/8829/5979/57715/1072/4254/23603/3091/8482/10509/10501/10505/8828/2335/3357/2637/3911/6899/6663/6405/54437/5308/2668/309/10512/9723/10371/223117/6608/10507/1947	32
345	H3.3, GW/WT-up	GO:0060760	positive regulation of response to cytokine stimulus	32/6214	57/18670	0.000317661	0.00593243	0.00450492	1435/3665/117854/3263/54765/114900/29110/2621/3091/84166/5048/5469/26065/558/3661/6868/3554/57506/8904/7474/54625/3093/100130733/972/8737/1906/3303/3304/3574/8767/22954/10555	32
346	H3.3, GW/WT-up	GO:1901030	positive regulation of mitochondrial outer membrane permeabilization involved in apoptotic signaling pathway	22/6214	35/18670	0.000319823	0.00595556	0.00452248	2810/7159/5599/9026/7027/3002/7531/4836/5366/27113/581/841/666/1869/7529/7533/2932/7029/578/7532/5533/7534	22
347	H3.3, GW/WT-up	GO:0019058	viral life cycle	139/6214	328/18670	0.000325453	0.00604291	0.00458882	1969/998/8547/23633/407031/2060/55706/5586/103/9213/1378/4179/3688/983/3434/24138/3416/81603/9126/117854/23279/55048/8815/5091/1656/920/55196/3695/8086/5094/3678/8091/6404/4938/8638/79720/949/3916/2621/8812/10572/440275/57617/7301/5479/51495/3669/290/5045/9080/9688/11060/4927/7314/7153/3690/7706/1655/3838/79902/9218/4864/9525/3383/3949/7311/558/5817/5819/348/6510/9475/5610/7514/8673/5903/3694/368…	139
348	H3.3, GW/WT-up	GO:0043112	receptor metabolic process	87/6214	192/18670	0.000329735	0.00610484	0.00463584	1889/26119/3065/3208/2060/255738/81573/26052/3586/375/10133/3688/22943/22876/161/10062/338692/55004/408/8301/1813/4908/928/10330/4035/88455/6311/3091/5663/8650/5641/26585/4734/5045/54550/409/9572/8678/3690/54894/1213/125058/11031/1785/348/1175/26291/3685/10203/57679/3357/55614/83737/10564/5770/3689/84133/5465/859/22937/151636/7037/83891/819/26045/2890/1906/7124/7422/3066/54806/7430/10268/948/2285…	87
349	H3.3, GW/WT-up	GO:0021537	telencephalon development	109/6214	249/18670	0.000331827	0.00612597	0.00465189	6497/2048/23028/3065/1600/55970/9928/493/27185/3799/84287/7054/85458/1813/54407/4035/79600/51199/3091/23224/5663/8650/317762/27023/8482/597/220/89927/23322/9289/7531/1398/5048/81565/4628/5914/2648/2145/10642/4830/1000/5802/284403/9253/7515/581/79143/8648/6546/57142/2016/1745/1746/23236/22903/22803/2618/1399/4771/85358/1499/387/7474/6091/2932/6259/64805/6434/3280/200933/9353/2044/306/51176/79633/2…	109
350	H3.3, GW/WT-up	GO:0009259	ribonucleotide metabolic process	171/6214	414/18670	0.00033948	0.00624934	0.00474557	11332/1969/65018/204/1503/64834/51727/55706/26027/5236/205/5142/26289/271/260425/3158/284486/117145/4881/10654/55811/25874/84320/5208/10380/2987/5214/5209/509/55526/9200/80201/54541/132/142827/83401/22978/387712/3630/272/3948/23279/1740/2977/10632/2026/55711/5213/112/8086/517/506/11163/3091/5663/1743/2954/5315/60490/23205/79631/5151/115/113/9688/23417/4597/197322/4927/3000/5198/230/51268/80347/65…	171
351	H3.3, GW/WT-up	GO:0007043	cell-cell junction assembly	62/6214	129/18670	0.000341433	0.00626738	0.00475927	1969/10207/5586/389/204851/5317/23114/143098/56288/7414/9231/1500/928/51564/5583/64398/7082/83660/1009/1003/1012/1013/3728/8506/10052/5578/6904/6093/1000/1828/4092/28316/84552/5566/9475/6801/7855/6615/84612/1002/7122/421/10015/1499/387/57493/5584/7368/153562/1495/7124/6722/2697/4301/79778/6624/222256/857/80139/3551/6591/1015	62
352	H3.3, GW/WT-up	GO:0051896	regulation of protein kinase B signaling	107/6214	244/18670	0.000345656	0.00631958	0.00479891	388581/5293/1969/23252/65018/79727/2152/117145/23612/2625/3688/5979/23411/118788/6934/22876/3630/391/112464/5795/5526/2248/3606/1813/2251/2065/10193/10818/4254/10019/5781/5025/10253/8660/2159/2621/5527/3320/3480/930/406930/409/1411/1236/23239/6794/56005/9518/558/56917/57333/6237/9270/57142/2660/940/3488/3667/57761/8904/6714/5008/23551/5880/5155/859/1605/8692/3059/5291/64805/2261/5156/255324/2069/…	107
353	H3.3, GW/WT-up	GO:0060828	regulation of canonical Wnt signaling pathway	123/6214	286/18670	0.000346238	0.00631958	0.00479891	1855/3065/5690/79971/5686/59352/59349/25805/219771/22943/80114/84445/8945/6934/9679/5719/55031/27122/406/4038/5702/1500/5499/65125/81029/144165/7480/3489/2735/8549/5715/26524/2308/8796/2262/5693/5706/5684/51339/5663/5700/26585/4088/7090/55897/79705/8312/54475/3487/3728/10197/50964/9241/5705/64750/6662/1453/1000/6794/79816/7089/5714/348/147906/57664/10856/54795/27120/9736/8452/6714/54994/63977/841…	123
354	H3.3, GW/WT-up	GO:0062197	cellular response to chemical stress	147/6214	350/18670	0.000361173	0.00657355	0.00499177	54206/65018/54936/5052/55144/4170/4688/9283/3586/29920/10276/5599/983/23411/5660/10367/10105/5076/10935/3630/406/79899/6188/4314/337/2113/5893/8531/4257/1017/253827/5074/7296/488/5829/10645/2308/8428/11035/5587/30001/2643/3091/677/624/825/7168/25942/5151/10131/5595/55512/57707/1535/1800/1398/7732/8678/4779/8877/80131/1785/10365/54929/558/5971/388/2034/87178/8291/27429/9451/4929/22925/27347/8575/8…	147
355	H3.3, GW/WT-up	GO:1903828	negative regulation of cellular protein localization	55/6214	112/18670	0.000367525	0.00667033	0.00506526	5525/88/84445/9531/8500/8301/23650/88455/23409/283514/382/8650/11261/146057/4130/1445/25942/81620/51009/1213/3998/81926/9270/9475/91461/25885/580/64114/55022/6672/55968/598/58476/11142/3753/7327/859/85443/2932/51208/131578/166614/1601/51715/51465/57120/948/29969/3638/23484/5569/284/7295/56623/89958	55
356	H3.3, GW/WT-up	GO:0060252	positive regulation of glial cell proliferation	14/6214	19/18670	0.00037165	0.00670739	0.0050934	406911/5501/5583/3553/1869/5584/2119/4049/7124/23376/4602/3569/4067/5324	14
357	H3.3, GW/WT-up	GO:0071800	podosome assembly	14/6214	19/18670	0.00037165	0.00670739	0.0050934	51411/9855/3055/6714/64147/387/3567/285590/7124/6624/28988/50807/2934/4478	14
358	H3.3, GW/WT-up	GO:0021602	cranial nerve morphogenesis	19/6214	29/18670	0.000380694	0.00680102	0.0051645	2048/3737/8829/1959/5076/401/6495/3211/5205/8828/6899/6405/140947/497189/7020/2737/10371/91584/55558	19
359	H3.3, GW/WT-up	GO:0031116	positive regulation of microtubule polymerization	19/6214	29/18670	0.000380694	0.00680102	0.0051645	84722/4926/6188/5058/89795/6249/23116/51199/2242/23332/22919/859/57606/4131/3303/3304/5879/4233/55755	19
360	H3.3, GW/WT-up	GO:0090162	establishment of epithelial cell polarity	19/6214	29/18670	0.000380694	0.00680102	0.0051645	998/55691/56288/382/64398/4649/399687/9267/23094/23332/23616/387/7474/3280/64083/5754/9265/4478/4983	19
361	H3.3, GW/WT-up	GO:0046328	regulation of JNK cascade	84/6214	185/18670	0.000381412	0.00680102	0.0051645	65018/9064/1647/260425/26191/57216/11221/10771/22943/10114/7189/4221/6188/5058/51347/55504/5911/51339/4293/10125/51495/3480/8312/5345/5048/5187/9611/1236/1845/9043/2081/23239/5585/9448/3553/10746/51776/7855/140885/23236/128853/83737/5770/79444/7477/7474/2122/23043/9175/10333/57630/2150/153769/2324/56940/8737/1906/84062/7124/221472/222643/401265/7164/1490/4217/389432/23328/10392/28988/1956/10371/2…	84
362	H3.3, GW/WT-up	GO:0046785	microtubule polymerization	40/6214	76/18670	0.000382115	0.00680102	0.0051645	84722/23271/221074/10844/4926/6188/5058/2288/89795/6249/10426/23116/51199/50810/2242/1003/51673/29098/81565/7283/1453/6904/55125/22924/23332/4133/22919/85378/859/57606/4131/3303/3304/5879/4233/55755/2801/25/157922/79649	40
363	H3.3, GW/WT-up	GO:0060840	artery development	50/6214	100/18670	0.000389556	0.00689536	0.00523614	7798/7042/10000/8829/57178/657/144165/94/4035/6495/54567/4091/4016/64220/8131/2303/4628/93649/9241/4092/1785/3949/4854/1311/348/4052/4036/659/406944/182/6899/10454/6091/4638/23129/3280/3516/10427/11174/4015/5159/2296/6722/7422/221395/639/2737/23462/7046/2022	50
364	H3.3, GW/WT-up	GO:0120034	positive regulation of plasma membrane bounded cell projection assembly	50/6214	100/18670	0.000389556	0.00689536	0.00523614	998/10163/79647/54874/79574/26052/8829/2059/22873/26499/7043/643338/55329/9738/146206/23300/54849/5216/81565/1236/9001/54828/23580/10801/5064/1785/2909/25940/10602/55704/10787/2660/23613/5880/11344/64805/22871/3064/202018/2150/153241/1809/6722/6624/5879/54443/5898/6101/7046/139818	50
365	H3.3, GW/WT-up	GO:0000186	activation of MAPKK activity	30/6214	53/18670	0.000400264	0.00706548	0.00536532	9064/4803/1326/10818/51347/4293/5663/5595/1398/9020/4215/57498/5610/10746/51776/1399/5594/23043/9175/4214/9607/2149/8737/4217/1956/8767/3717/7046/2889/389840	30
366	H3.3, GW/WT-up	GO:0001945	lymph vessel development	17/6214	25/18670	0.000403293	0.00709951	0.00539116	1969/5784/5532/94/283571/7026/79652/2303/147372/659/6899/57493/7424/2324/2296/7422/6850	17
367	H3.3, GW/WT-up	GO:0006022	aminoglycan metabolic process	78/6214	170/18670	0.000409064	0.00718147	0.0054534	3339/2517/6548/9672/23169/1486/8703/80760/55454/9469/9806/8509/51363/10894/8534/89792/192134/6484/4060/1634/50515/79369/2262/10082/11261/57214/176/22856/64131/84752/55512/3038/6483/9955/4669/64132/1213/6448/9331/3553/9394/11227/93010/9334/5155/10675/3373/8692/3699/3700/10402/8702/92370/84002/10057/7358/64579/2247/3600/3074/411/1462/337876/5159/2296/2651/5292/29940/10090/55501/2137/54928/6383/284/…	78
368	H3.3, GW/WT-up	GO:0006024	glycosaminoglycan biosynthetic process	54/6214	110/18670	0.000417894	0.00731584	0.00555544	3339/9672/23169/8703/55454/9469/8509/51363/8534/6484/4060/1634/50515/79369/2262/10082/57214/176/22856/64131/55512/3038/6483/9955/64132/1213/9331/3553/9394/11227/93010/9334/5155/10675/3373/10402/8702/92370/10057/7358/64579/1462/337876/5159/2651/29940/10090/55501/2137/6383/284/2131/56548/633	54
369	H3.3, GW/WT-up	GO:0110110	positive regulation of animal organ morphogenesis	42/6214	81/18670	0.000418989	0.00731584	0.00555544	1435/7482/947/7042/2625/22943/5076/7421/3227/10818/6495/55897/5469/9241/6662/4089/3249/581/27302/8837/182/140628/3976/7048/1499/6091/3516/10117/10409/2668/2246/7020/1906/5292/7422/10512/6608/5764/4609/7046/2022/367	42
370	H3.3, GW/WT-up	GO:0060070	canonical Wnt signaling pathway	141/6214	335/18670	0.000421796	0.00734495	0.00557754	1855/3065/5690/79971/5686/7482/607/59352/59349/27185/2625/25805/219771/22943/80114/84445/8945/6934/9679/5719/55031/27122/406/4038/5702/1500/5499/85458/65125/81029/144165/7480/3489/5916/2735/8549/5715/26524/2308/8796/2262/5693/5706/5684/51339/5663/5700/26585/26108/4088/7090/55897/79705/8312/54475/3487/3728/10197/50964/2535/7473/9241/5705/64750/6662/1453/1000/6794/79816/7089/5714/348/147906/57664/1…	141
371	H3.3, GW/WT-up	GO:0021915	neural tube development	74/6214	160/18670	0.000424366	0.00736979	0.00559641	1855/6497/1969/7798/8289/65979/6491/23648/8543/11146/57216/23432/5362/7042/5076/8642/7189/55626/1072/6768/144165/5916/317/79600/10959/51339/3091/677/5663/3705/6692/27023/23322/5216/5914/2648/2535/9241/5566/23770/7408/2909/26160/2736/4036/2637/51098/57167/131405/29072/7474/55081/55764/8646/3280/57728/11019/57619/10427/836/6932/5754/25902/5898/2737/10512/8321/8985/6608/6788/115908/9355/25/7248	74
372	H3.3, GW/WT-up	GO:0006509	membrane protein ectodomain proteolysis	25/6214	42/18670	0.000427198	0.00739903	0.00561861	7133/4898/3586/5664/150/5663/84888/102/5045/7077/6093/5657/56928/348/6868/3553/7078/4627/1605/152503/51752/7124/51429/5774/7076	25
373	H3.3, GW/WT-up	GO:0019693	ribose phosphate metabolic process	174/6214	424/18670	0.000439745	0.00758391	0.005759	11332/1969/65018/204/1503/64834/51727/55706/26027/5236/205/5142/26289/271/260425/3158/284486/117145/4881/10654/55811/25874/84320/5208/10380/2987/5214/5209/509/55526/11164/9200/80201/54541/132/142827/83401/22978/387712/3630/272/3948/23279/1740/2977/10632/2026/55711/5213/112/8086/517/506/11163/5836/3091/5663/1743/2954/5315/60490/23205/79631/5151/115/113/9688/23417/4597/197322/4927/3000/5198/230/512…	174
374	H3.3, GW/WT-up	GO:0018205	peptidyl-lysine modification	164/6214	397/18670	0.000440227	0.00758391	0.005759	5351/23028/6883/64769/55706/22823/1810/25950/55170/10401/3713/4000/51742/64754/2625/80314/1959/23411/23522/57178/84171/8861/6877/322/23279/79829/8986/4221/5977/51111/408/8726/10536/254013/54934/8085/10445/8086/2647/23409/23067/387893/57634/221143/10208/11177/5926/8110/51218/84193/825/23741/8554/4016/25942/10363/10933/1387/5595/9688/11105/4927/5187/93649/10609/2648/2145/6613/79902/23558/23210/4089…	164
375	H3.3, GW/WT-up	GO:0021545	cranial nerve development	29/6214	51/18670	0.000448682	0.00770895	0.00585396	2048/3737/8829/644168/1959/220202/5076/89797/401/84233/2065/6495/3211/5205/8828/6899/1499/6405/3280/6507/140947/497189/5459/7020/2737/10371/91584/1902/55558	29
376	H3.3, GW/WT-up	GO:0009187	cyclic nucleotide metabolic process	24/6214	40/18670	0.000470531	0.00800975	0.00608238	1969/5142/271/4881/55811/2977/112/5151/115/113/3000/1267/5141/5143/109/5136/4880/5152/8654/2982/8622/27115/107/4882	24
377	H3.3, GW/WT-up	GO:0021795	cerebral cortex cell migration	24/6214	40/18670	0.000470531	0.00800975	0.00608238	1600/27185/85458/23224/5663/89927/9289/5048/81565/79143/57142/1499/387/6091/64805/200933/9353/114327/23353/2737/1956/3912/153090/26468	24
378	H3.3, GW/WT-up	GO:0007033	vacuole organization	75/6214	163/18670	0.000471162	0.00800975	0.00608238	65018/23673/5287/375/5305/3257/9531/440026/55626/53/219931/55004/4647/23710/79158/65082/8408/55647/5663/55102/23241/57617/25989/8131/1201/11151/64400/81631/9706/83871/4669/8678/81671/55062/2548/56270/5289/9525/165324/9637/5899/84317/22930/200576/285180/23192/55968/64601/128866/84557/58476/8897/10533/84286/57533/950/171024/256471/83452/3074/411/4124/9140/51715/26100/54664/57154/285973/9821/157807/…	75
379	H3.3, GW/WT-up	GO:0099173	postsynapse organization	75/6214	163/18670	0.000471162	0.00800975	0.00608238	1855/998/2048/10163/9722/26052/375/8829/22891/9118/3630/4076/4038/1072/22941/1740/10059/382/5641/3706/102/23184/4916/3480/9093/29904/5048/1140/4628/3675/10458/71/1000/81926/5802/348/50944/729956/9419/10097/85461/91752/8828/55619/9762/23613/1399/85358/6405/7474/378/25978/170506/2693/22871/2119/3556/10611/23657/2668/9456/26045/8831/2534/60/28988/816/64101/5764/4593/84628/1056/9758/4983/5063	75
380	H3.3, GW/WT-up	GO:0003151	outflow tract morphogenesis	41/6214	79/18670	0.000476405	0.00805636	0.00611778	9249/26508/7049/7042/8829/657/55742/6495/3091/4091/2303/5914/2535/9241/4089/4036/659/8828/182/7122/6899/1399/7048/1499/7474/6091/23129/3280/3516/10427/5308/4887/4208/2296/7422/10370/2006/10512/8321/23414/2022	41
381	H3.3, GW/WT-up	GO:1900034	regulation of cellular response to heat	41/6214	79/18670	0.000476405	0.00805636	0.00611778	6118/55706/51278/947/23411/818/9531/23279/51501/2288/8086/10728/10808/3320/64223/1387/5595/9688/3281/7531/4927/79902/57521/84335/5903/5594/6396/23225/2932/817/815/3303/3304/3326/348995/6119/816/23165/10049/573/23511	41
382	H3.3, GW/WT-up	GO:0048640	negative regulation of developmental growth	55/6214	113/18670	0.000486299	0.00820216	0.00622849	406984/80128/64218/5999/3776/11221/8829/57715/153/5058/60485/5641/8482/10509/10743/9706/6532/7473/9241/1630/10501/5802/9518/57142/53335/10505/2660/4133/5465/5600/859/7048/6405/7474/54437/6259/2261/51316/154/23286/8737/3720/221476/2697/10512/9723/10371/223117/6788/5747/2395/10507/406978/55841/55558	55
383	H3.3, GW/WT-up	GO:1903531	negative regulation of secretion by cell	94/6214	212/18670	0.000488374	0.00821566	0.00623874	7133/353500/407031/6814/5906/26191/23208/3586/947/7779/55691/5552/6865/338557/150/3630/3767/10062/59082/1813/7009/41/5908/10961/5781/23409/5715/28984/2621/29091/9727/29/6720/11314/79651/1149/9525/255057/348/22900/91662/284297/7447/2281/7349/307/26056/8673/9448/7850/3553/3625/130399/8609/2335/25953/3667/11255/5211/613/3976/5008/3162/84522/2771/7200/64805/2693/152138/10333/3033/308/83452/114899/573…	94
384	H3.3, GW/WT-up	GO:0045666	positive regulation of neuron differentiation	154/6214	371/18670	0.000501371	0.00840787	0.0063847	1855/4681/23028/79727/26508/1600/257194/23566/5906/4803/1382/27/339479/5362/375/27185/57118/8829/5979/22943/9231/118813/322/627/4076/2011/5526/22941/81544/5058/10059/4035/84298/23011/5587/51199/5663/3706/4058/5597/5604/56965/27020/8482/25942/6457/4916/2242/51760/29904/5176/5048/81565/7732/4761/5914/162427/7473/3675/9043/4830/114804/7077/10458/1453/6014/6925/6794/6929/10362/23373/1954/348/2909/509…	154
385	H3.3, GW/WT-up	GO:0010712	regulation of collagen metabolic process	28/6214	49/18670	0.00050241	0.00840787	0.0063847	54206/5906/51430/7431/3688/64115/2805/90993/2147/28984/7043/5345/409/8710/11117/7349/2191/4880/1471/2149/5159/407001/5467/3066/1490/4602/3569/2022	28
386	H3.3, GW/WT-up	GO:0000910	cytokinesis	78/6214	171/18670	0.000509517	0.00850471	0.00645824	998/5586/8556/389/10899/9928/375/56776/6840/55165/84445/403/117194/3619/1072/1813/643/144455/11021/23503/801/808/9493/9727/9738/1731/81620/84501/9212/4628/201161/84440/8678/10801/6093/5289/9525/79187/10755/9475/388/1058/6683/57448/5581/805/6711/10097/6242/151011/8452/4735/598/9371/128866/5413/4627/10015/29072/387/25978/152015/55752/51289/112574/10769/5921/23176/63971/114327/79541/51429/54443/5590…	78
387	H3.3, GW/WT-up	GO:0071496	cellular response to external stimulus	142/6214	339/18670	0.00051538	0.00855514	0.00649653	943/6548/255738/1647/7482/476/9213/5788/5287/81788/467/5599/23411/2805/9531/23378/55626/3992/8061/4316/23235/867/406911/23710/10059/54407/7421/283375/4141/8738/7184/5781/5025/8408/10631/2308/29103/8428/2621/5587/4149/53349/440275/2242/8131/57407/23274/27327/5595/79077/79567/81631/1535/9780/432/93649/136/6720/5469/8678/9020/84687/8493/83990/55062/6662/57521/10458/56270/63895/1824/5289/5366/220441/…	142
388	H3.3, GW/WT-up	GO:0007223	Wnt signaling pathway, calcium modulating pathway	23/6214	38/18670	0.000516522	0.00855514	0.00649653	192670/2780/22943/5532/6934/54331/801/5330/27327/51701/2535/57690/5148/7855/23236/23112/1499/7474/5158/51176/5145/815/27161	23
389	H3.3, GW/WT-up	GO:0035329	hippo signaling	23/6214	38/18670	0.000516522	0.00855514	0.00649653	9231/8642/7003/7004/26524/60485/4140/7082/7531/126374/7529/4771/25937/92597/79633/836/23286/7005/9113/6788/9414/55841/154796	23
390	H3.3, GW/WT-up	GO:0051650	establishment of vesicle localization	83/6214	184/18670	0.000530189	0.00873723	0.00663481	5590/65018/54874/80128/26052/89866/59349/375/3799/56681/966/84364/6811/55291/4647/8301/4033/2647/3798/8825/10959/122553/5663/10125/8773/4644/9493/1201/5048/10749/81565/9527/9001/55062/1453/5874/3998/8943/10053/1785/8775/90411/23332/4133/8452/79083/64284/547/128637/9371/434/8867/7109/5413/26286/6396/23243/1499/22906/55773/10342/22871/3064/55330/374/8615/22872/10427/9871/55212/8546/2890/84062/63971…	83
391	H3.3, GW/WT-up	GO:0010452	histone H3-K36 methylation	6214-10-01	12/18670	0.000534296	0.00873723	0.00663481	84193/23476/55677/6419/29072/7468/64324/22976/54904/54880	10
392	H3.3, GW/WT-up	GO:0030950	establishment or maintenance of actin cytoskeleton polarity	6214-10-01	12/18670	0.000534296	0.00873723	0.00663481	389/29984/27289/2909/388/390/387/253260/358/79109	10
393	H3.3, GW/WT-up	GO:0060368	regulation of Fc receptor mediated stimulatory signaling pathway	6214-10-01	12/18670	0.000534296	0.00873723	0.00663481	5906/5788/5795/55198/1445/26060/961/27342/4067/2889	10
394	H3.3, GW/WT-up	GO:0072697	protein localization to cell cortex	6214-10-01	12/18670	0.000534296	0.00873723	0.00663481	29899/4926/4682/126353/6242/2037/7430/54443/2770/89958	10
395	H3.3, GW/WT-up	GO:0031667	response to nutrient levels	201/6214	499/18670	0.00053712	0.00876117	0.00665299	249/3208/353500/255738/84251/7482/9213/5287/81788/29937/467/5599/23411/1592/5076/153/7054/23378/4925/3767/55626/3992/595/7352/24145/4316/23235/867/406911/79602/920/23710/10059/54407/7421/7009/283375/4141/317/7184/55198/5025/8408/10631/2308/29103/8428/2621/5587/4149/53349/440275/6652/5315/1543/2242/22856/8131/57407/23274/27327/5595/79567/57707/81631/1535/5023/6720/9706/6532/5469/5914/2648/8678/253…	201
396	H3.3, GW/WT-up	GO:0048608	reproductive structure development	176/6214	431/18670	0.000542255	0.00880626	0.00668723	8289/192670/4678/64783/7482/91181/8751/89884/56956/3586/79805/7042/3020/51742/2625/84159/23411/5660/10935/5654/8433/7262/4221/8061/595/408/329/867/6768/5927/2288/8531/4257/7421/5916/269/4327/2735/10818/144455/4254/1634/5781/10959/122042/5926/3091/677/6692/7301/5604/64220/7026/899/5595/9289/5176/409/93649/7314/5469/5914/10481/9241/83990/6662/9021/80000/4089/10272/6794/9667/3383/558/2067/581/3972/8…	176
397	H3.3, GW/WT-up	GO:0010952	positive regulation of peptidase activity	88/6214	197/18670	0.000542618	0.00880626	0.00668723	65018/2152/4803/1378/23411/64115/255082/408/6188/8301/414899/8738/317/9026/5641/373509/10017/51065/10845/4088/1512/7023/5595/5023/10197/5366/51079/27113/22900/581/57333/91662/9475/58484/84168/27429/9451/10018/130399/10010/3329/8837/843/841/2335/666/65992/9647/5988/2192/23151/387/10550/6091/55081/26577/8743/2149/8737/7124/578/1432/84630/80759/55122/2534/1490/4217/2852/54205/10392/3092/51024/857/40…	88
398	H3.3, GW/WT-up	GO:1903078	positive regulation of protein localization to plasma membrane	31/6214	56/18670	0.00054601	0.00883905	0.00671212	27237/1969/2048/163882/3799/3688/391/3767/4035/382/3958/5583/9495/5780/5170/6810/29098/3675/5581/6711/7429/2181/5357/5584/7124/7430/2852/10268/1956/245812/312	31
399	H3.3, GW/WT-up	GO:0050708	regulation of protein secretion	191/6214	472/18670	0.000556855	0.00899202	0.00682828	388581/65220/5590/7133/8431/2268/353500/407031/79971/11146/5906/26191/965/11126/23208/25874/7292/3586/5208/947/7042/375/2625/55691/3799/5552/90550/5532/2746/338557/150/6934/9024/3630/117854/322/406/3767/7189/10062/114900/83786/1374/408/24145/59082/23086/1813/3741/3709/51768/10059/7009/4035/10961/5781/23409/5319/5715/10631/28984/8660/2621/382/3091/7043/10125/373509/9727/8651/3566/5595/6810/260434/…	191
400	H3.3, GW/WT-up	GO:0061383	trabecula morphogenesis	27/6214	47/18670	0.000561875	0.00902939	0.00685666	10277/7049/1901/7042/657/7480/26585/54567/5469/9241/22904/27302/30061/2280/9510/859/387/57493/3516/2201/6722/57211/23462/7010/10507/7046/2022	27
401	H3.3, GW/WT-up	GO:0048732	gland development	177/6214	434/18670	0.000562883	0.00902939	0.00685666	1969/255738/205/79971/8543/7049/1435/5906/51043/128239/3586/3664/7042/2625/26019/8829/84159/5660/657/159296/8945/27122/5896/595/1813/2113/2288/7421/1990/5916/2735/10818/144455/9612/8660/10419/11035/382/64841/6495/3091/6430/5663/7043/55727/9133/27023/5604/4088/5315/64220/1543/55897/220/5595/23322/9914/5176/8456/5469/7067/5914/6776/7473/10481/4830/9241/6662/2194/57045/4087/4089/10272/6794/1054/3249…	177
402	H3.3, GW/WT-up	GO:0030224	monocyte differentiation	22/6214	36/18670	0.000564775	0.00902939	0.00685666	56998/1435/3665/406911/920/5153/677/2242/146433/5469/2194/6670/3635/8563/4627/27086/133396/4208/972/7422/1021/4609	22
403	H3.3, GW/WT-up	GO:1903131	mononuclear cell differentiation	22/6214	36/18670	0.000564775	0.00902939	0.00685666	56998/1435/3665/406911/920/5153/677/2242/146433/5469/2194/6670/3635/8563/4627/27086/133396/4208/972/7422/1021/4609	22
404	H3.3, GW/WT-up	GO:0007159	leukocyte cell-cell adhesion	141/6214	337/18670	0.000569981	0.00909007	0.00690274	5590/998/5724/11146/26191/11126/3570/51043/7292/5788/54900/3586/4179/11221/375056/2625/1326/3688/64115/9231/57178/7189/5896/921/9092/6188/5058/3606/337/7070/2113/65125/920/3695/3678/3071/5074/6404/5781/10808/3958/10125/1445/5170/9093/8651/3566/11151/10725/5914/1236/1845/30009/8631/11314/2302/7525/57045/5771/6093/4092/8174/8943/10148/970/3383/282618/9655/57162/84695/8440/3553/2736/64844/3329/940/1…	141
405	H3.3, GW/WT-up	GO:0048705	skeletal system morphogenesis	104/6214	239/18670	0.000579245	0.00919231	0.00698038	6497/9249/249/2268/6913/28982/84159/1305/60529/4054/871/2251/1280/7480/5916/3227/3225/3224/50515/338773/6495/5663/7043/1112/26585/342184/4088/176/22856/55512/2734/2303/54475/7067/5914/3211/3218/162466/9241/9496/6662/9775/4087/10498/1311/1954/4148/5212/10736/56603/1746/3233/8575/4664/659/4880/1293/5075/1291/6899/7048/1499/4057/29072/3373/8692/25886/6259/25976/6474/2261/57728/5156/658/83452/64399/4…	104
406	H3.3, GW/WT-up	GO:2000116	regulation of cysteine-type endopeptidase activity	104/6214	239/18670	0.000579245	0.00919231	0.00698038	2810/2152/4803/23411/5076/255082/10935/55031/5896/408/6188/330/329/59082/414899/8738/317/9026/55795/2621/5641/373509/10017/51065/4088/1512/7023/9709/1800/7531/5023/409/54475/5366/51079/5329/27113/22900/581/91662/58484/27429/9451/10018/130399/3329/8837/843/841/7429/666/551/8530/6714/4318/79444/9647/5988/23151/4057/387/10550/6091/55081/6478/8743/6657/27074/51176/57630/2149/831/25816/8737/7124/578/8…	104
407	H3.3, GW/WT-up	GO:0050714	positive regulation of protein secretion	115/6214	268/18670	0.000584794	0.00925757	0.00702993	388581/65220/5590/8431/2268/79971/11146/26191/965/11126/25874/7292/3586/5208/947/7042/375/2625/55691/3799/90550/5532/2746/6934/3630/117854/322/114900/83786/408/24145/23086/1813/51768/10059/4035/5319/5715/10631/28984/8660/382/3091/7043/10125/373509/3566/5595/6810/260434/4628/399687/2695/8736/2821/3783/2696/22900/54795/3661/91662/7447/5581/6711/3552/3553/7855/3357/11132/57506/6714/4826/9619/5008/83…	115
408	H3.3, GW/WT-up	GO:0051817	modulation of process of other organism involved in symbiotic interaction	49/6214	99/18670	0.000596724	0.00940232	0.00713985	23633/3065/9126/5702/1072/5091/920/904/6667/8091/8408/10910/8812/440275/5479/4088/4916/7023/9706/3838/9218/6597/3249/348/5610/10018/841/128637/598/9217/23076/6598/10533/25827/4057/1605/8692/5806/51193/51176/64848/10318/6882/358/402569/858/28996/10670/6256	49
409	H3.3, GW/WT-up	GO:0061138	morphogenesis of a branching epithelium	82/6214	182/18670	0.000596857	0.00940232	0.00713985	56998/1969/1435/64783/7482/57216/3586/8829/9231/5076/8945/8642/5499/5058/6768/7421/8914/10818/10253/1282/6495/5228/55727/6692/54567/1512/2303/5469/10481/9241/6662/9021/80000/4089/54922/10736/2736/7855/2637/6714/7052/3911/6663/859/7048/1499/1605/7474/5361/23129/2119/9353/374/51176/2247/79633/64399/2668/2246/1906/780/7124/63943/6722/7422/84870/5154/2737/10512/9723/10371/4233/6608/6591/23213/4609/33…	82
410	H3.3, GW/WT-up	GO:0007623	circadian rhythm	92/6214	208/18670	0.000614463	0.00961424	0.00730078	10236/3399/8431/3065/9967/3737/148523/6097/23596/1390/5599/983/23411/220202/94233/8945/7054/112464/406/1408/10062/5936/83759/22992/5499/1374/1813/9099/5927/56938/8914/5501/55269/10419/11245/25942/4916/7874/181/5187/9611/10743/6720/6532/9572/7153/4669/15/1453/23239/23373/5971/9475/5500/2673/4862/1385/191/2691/7150/100/8204/150094/1454/5465/10533/9975/2932/6478/22871/10891/9575/3184/4887/4543/5562/…	92
411	H3.3, GW/WT-up	GO:0071402	cellular response to lipoprotein particle stimulus	21/6214	34/18670	0.000614651	0.00961424	0.00730078	375056/3688/928/55512/1012/4864/148022/3949/348/26291/6868/9655/9619/3689/6721/4615/10333/84830/948/6850/19	21
412	H3.3, GW/WT-up	GO:0014812	muscle cell migration	51/6214	104/18670	0.000614786	0.00961424	0.00730078	79647/85440/51177/10092/10276/8829/5592/5328/657/55742/5031/5058/4035/10631/6495/7168/406932/1398/93649/3690/6093/693223/9270/2660/3488/14/574501/6714/9510/5155/407015/5361/9353/10891/4208/5159/407001/780/5467/5154/3486/9732/6608/55909/80005/5327/4856/10221/301/8013/1902	51
413	H3.3, GW/WT-up	GO:0035924	cellular response to vascular endothelial growth factor stimulus	36/6214	68/18670	0.000635719	0.0099095	0.007525	57608/8829/3164/1634/2321/10253/5587/5228/54567/5606/406972/2081/8877/147372/407010/25865/9270/8828/407015/6091/5156/3791/9508/7424/81792/5159/2324/2296/1432/7422/64094/1960/25960/301/2619/153090	36
414	H3.3, GW/WT-up	GO:0030218	erythrocyte differentiation	55/6214	114/18670	0.000638281	0.0099095	0.007525	7049/103/28982/2625/8861/2113/91/3071/10019/5926/3091/677/2038/29766/5469/7067/6521/4779/23210/5771/51341/10365/1054/6223/2068/2034/92/6670/3635/5316/23543/3059/604/10296/118/3148/836/3313/6208/10107/3303/3304/1432/6722/7422/221395/60682/2309/1021/669/28996/54892/4067/3717/9991	55
415	H3.3, GW/WT-up	GO:0042752	regulation of circadian rhythm	55/6214	114/18670	0.000638281	0.0099095	0.007525	9967/3737/6097/23596/1390/5599/983/220202/94233/8945/406/1408/10062/5936/83759/22992/5499/1813/9099/56938/8914/5501/55269/25942/7874/5187/9572/7153/1453/23239/23373/9475/5500/1385/2691/100/150094/1454/5465/10533/9975/2932/6478/22871/10891/9575/3184/4887/5562/23291/107/2146/55124/2776/6839	55
416	H3.3, GW/WT-up	GO:0061384	heart trabecula morphogenesis	20/6214	32/18670	0.000665193	0.0102795	0.00780599	10277/7049/1901/7042/657/54567/5469/9241/27302/2280/9510/859/57493/3516/6722/57211/23462/7010/7046/2022	20
417	H3.3, GW/WT-up	GO:0009100	glycoprotein metabolic process	171/6214	419/18670	0.000665306	0.0102795	0.00780599	26270/57134/79947/55624/23169/256435/10905/57216/8703/9917/6646/80267/8707/406955/2590/148789/338596/55454/80312/9469/9806/8509/6934/51363/4588/4583/4586/120071/89792/192134/2526/143888/1798/6484/83857/283464/1280/1990/22822/5074/160418/8693/1634/79158/50515/79369/145173/387923/83548/3091/57452/5663/29954/11261/123264/4351/176/4122/22856/5046/64131/267/84752/6483/54550/2300/4597/51009/432/9955/63…	171
418	H3.3, GW/WT-up	GO:0048308	organelle inheritance	6214-11-01	14/18670	0.000678004	0.0104179	0.00791102	983/6811/7443/5604/5595/5605/10494/5594/80124/7534/2801	11
419	H3.3, GW/WT-up	GO:0048313	Golgi inheritance	6214-11-01	14/18670	0.000678004	0.0104179	0.00791102	983/6811/7443/5604/5595/5605/10494/5594/80124/7534/2801	11
420	H3.3, GW/WT-up	GO:0014020	primary neural tube formation	48/6214	97/18670	0.000679109	0.0104179	0.00791102	1855/6497/7798/8289/65979/6491/8543/11146/57216/7042/5076/7189/1072/6768/144165/5916/317/10959/3091/6692/5216/5914/2648/2535/9241/5566/7408/2909/26160/4036/57167/131405/29072/7474/55081/55764/11019/57619/10427/836/5754/25902/5898/8321/115908/9355/25/7248	48
421	H3.3, GW/WT-up	GO:0002699	positive regulation of immune effector process	96/6214	219/18670	0.000685571	0.010492	0.00796733	5590/2268/5724/9698/5906/11126/117157/7292/5788/4179/2625/54537/117854/3263/7189/5795/23529/9846/3606/55198/3916/10125/7158/8482/2242/5170/3566/5595/6810/118460/164/136/399687/79915/5914/79132/30009/11314/100141515/148022/2821/6223/5817/5819/9655/8673/3554/3553/55183/3329/940/7855/85364/57506/3929/958/3689/3162/5880/7474/64332/8723/170506/3592/7037/10417/7468/26228/26057/59067/2150/3567/3596/972/…	96
422	H3.3, GW/WT-up	GO:0006301	postreplication repair	29/6214	52/18670	0.000693931	0.0105948	0.00804538	6118/51514/83932/9246/57804/10714/9768/197370/9100/7314/7706/55666/11201/7311/51455/55339/7335/7353/56852/5984/353497/5981/7320/5980/6119/5425/5982/7336/84875	29
423	H3.3, GW/WT-up	GO:0045685	regulation of glial cell differentiation	38/6214	73/18670	0.000700824	0.0106747	0.00810608	7133/79727/3065/1600/406955/9283/85414/11221/983/22891/84504/2147/23529/10419/23405/6692/4916/146433/7732/9572/9241/3949/274/1745/1746/5270/10215/3976/1499/1605/3280/3400/84630/27242/3066/3569/5764/6009	38
424	H3.3, GW/WT-up	GO:0007611	learning or memory	110/6214	256/18670	0.0007157	0.0108756	0.00825862	5590/2048/4803/3776/3688/22943/1959/6865/5532/7054/627/5896/8061/266743/22941/8301/1813/4908/41/8086/25946/3678/5153/2764/3091/5663/5641/440275/4130/2628/27023/8554/27020/64220/123803/1201/267/57338/5176/5048/6532/4761/84152/7067/2648/2695/3675/9775/3949/23373/23152/348/50944/729956/109/7349/10097/85461/1385/5020/164312/23236/1051/4923/54915/8867/7122/1312/5594/8398/85358/3269/378/4311/590/2693/3…	110
425	H3.3, GW/WT-up	GO:0001843	neural tube closure	45/6214	90/18670	0.000743956	0.0112679	0.0085565	1855/6497/8289/65979/6491/8543/11146/57216/7042/5076/7189/6768/144165/5916/317/10959/6692/5216/5914/2648/2535/9241/5566/7408/2909/26160/4036/57167/131405/29072/7474/55081/55764/11019/57619/10427/836/5754/25902/5898/8321/115908/9355/25/7248	45
426	H3.3, GW/WT-up	GO:0002446	neutrophil mediated immunity	200/6214	499/18670	0.000745012	0.0112679	0.0085565	83858/7133/23352/978/2517/2268/5724/5236/6814/5686/5906/965/1520/6282/6278/3608/3310/5768/10092/5788/5317/127829/23114/1378/9725/51806/22931/5660/5328/7414/81619/5719/161/391/272/1315/966/2147/5702/5795/374403/55004/2352/5547/4257/4033/51135/51411/53831/3071/5869/55832/5908/4069/5787/11010/80184/4048/317/84329/5319/3916/5836/3958/5663/10577/3320/6727/8773/11001/102/80301/5315/1512/290/527/57020/2…	200
427	H3.3, GW/WT-up	GO:0030203	glycosaminoglycan metabolic process	73/6214	160/18670	0.000749359	0.0113071	0.00858627	3339/2517/6548/9672/23169/8703/80760/55454/9469/9806/8509/51363/10894/8534/6484/4060/1634/50515/79369/2262/10082/11261/57214/176/22856/64131/55512/3038/6483/9955/4669/64132/1213/6448/9331/3553/9394/11227/93010/9334/5155/10675/3373/8692/3699/3700/10402/8702/92370/10057/7358/64579/2247/3600/3074/411/1462/337876/5159/2296/2651/5292/29940/10090/55501/2137/54928/6383/284/2131/23670/56548/633	73
428	H3.3, GW/WT-up	GO:0019932	second-messenger-mediated signaling	178/6214	439/18670	0.000753698	0.011346	0.00861581	163688/23261/11123/57190/6548/2827/3208/1907/23576/83873/2946/4881/9722/23432/481/5788/493/51806/5592/90550/5532/51196/150/153/3632/3630/5795/219931/5031/2977/1813/643/79849/920/5139/3709/112/2065/8549/11163/488/5025/10645/122042/54331/5732/7253/801/808/11261/4644/11214/64784/5170/115/113/9289/10725/1012/57338/136/51655/8844/4761/1236/9001/2826/2695/201191/84687/55273/5578/6662/8877/2642/6014/566…	178
429	H3.3, GW/WT-up	GO:0022406	membrane docking	80/6214	178/18670	0.000756113	0.0113549	0.00862255	23673/5865/6814/11311/10228/5664/10806/983/54536/51259/6811/54843/22897/7846/80184/51134/79600/65082/2054/376267/10490/3320/57617/11261/146057/22995/51762/196996/9738/112755/6810/23322/7531/5048/7283/22994/1453/79959/55125/6093/3383/5566/84902/8541/10890/8673/5899/23332/22981/22919/11190/9217/5116/1454/415117/80254/83850/152579/8615/815/10814/8724/54806/8676/7430/10652/7532/5577/858/95681/57488/1…	80
430	H3.3, GW/WT-up	GO:0021954	central nervous system neuron development	40/6214	78/18670	0.000757813	0.0113549	0.00862255	2048/27185/8829/340719/1813/79600/51199/3320/1009/1398/5048/81565/7314/9331/1630/57731/2909/2736/4929/57282/8828/4133/2637/9334/1399/7474/6091/200933/9353/166614/9693/27089/3326/10371/91584/5747/4781/26468/3251/55558	40
431	H3.3, GW/WT-up	GO:0010977	negative regulation of neuron projection development	71/6214	155/18670	0.000766627	0.0114603	0.00870261	2048/1600/80128/64218/26052/7431/8829/22943/22891/57715/22876/23258/4038/7070/2288/112/4035/382/5663/8482/5780/10509/112755/5048/23108/5376/9706/4974/7473/6014/1630/10501/5802/10498/348/57142/53335/10505/9448/4133/9139/83999/7533/387/6405/7474/5793/2932/54437/6259/22871/2580/1400/9353/9693/10769/7025/6695/1809/8831/3066/10512/9723/10371/223117/50807/5747/10507/1902/7248/55558	71
432	H3.3, GW/WT-up	GO:0085029	extracellular matrix assembly	24/6214	41/18670	0.000778524	0.0115648	0.008782	60484/5768/3914/23187/28984/2621/4088/79875/4629/55512/3038/6662/7837/11117/84168/23332/3913/1605/90102/4015/7148/1278/8985/3912	24
433	H3.3, GW/WT-up	GO:1903053	regulation of extracellular matrix organization	24/6214	41/18670	0.000778524	0.0115648	0.008782	7133/4921/23187/2113/4035/28984/4088/146206/6662/11117/84168/23332/2191/8837/1471/1605/90102/4241/2264/84830/780/6624/3569/25	24
434	H3.3, GW/WT-up	GO:0060976	coronary vasculature development	28/6214	50/18670	0.00078158	0.0115648	0.008782	7049/8829/144165/161742/4091/55897/4628/93649/1785/1954/4052/4036/6899/10454/29072/23129/10427/65250/11174/5159/5754/6722/7422/639/2852/5125/7046/8862	28
435	H3.3, GW/WT-up	GO:0016331	morphogenesis of embryonic epithelium	69/6214	150/18670	0.000782596	0.0115648	0.008782	1855/6497/7798/8289/65979/6491/8543/11146/7482/57216/7042/2625/5979/5076/7189/1072/6768/144165/5916/317/79600/10959/6495/3091/3714/6692/220/5216/5914/2648/2535/9241/6662/5566/7408/2909/26160/2736/4036/51098/57167/3911/7477/131405/1499/29072/7474/55081/55764/11019/57619/10427/7424/836/2668/7020/5754/9096/25902/5898/8321/51384/23213/6788/115908/9355/25/7248/367	69
436	H3.3, GW/WT-up	GO:0035567	non-canonical Wnt signaling pathway	69/6214	150/18670	0.000782596	0.0115648	0.008782	1855/128272/998/5690/192670/4919/1952/5686/2780/57216/22943/5532/6934/5719/161/5702/144165/5715/10082/5693/54331/5706/5684/51339/5700/801/5330/27327/409/5216/51701/10197/2535/1213/5705/64750/57690/5148/1453/5714/1175/57664/7855/23236/84133/1454/23112/1499/1951/387/7474/166336/6259/5708/5158/51176/1601/5145/815/5754/84870/5879/8321/57154/115908/27161/4300/5695/25	69
437	H3.3, GW/WT-up	GO:0061458	reproductive system development	176/6214	434/18670	0.000797247	0.0117225	0.00890174	8289/192670/4678/64783/7482/91181/8751/89884/56956/3586/79805/7042/3020/51742/2625/84159/23411/5660/10935/5654/8433/7262/4221/8061/595/408/329/867/6768/5927/2288/8531/4257/7421/5916/269/4327/2735/10818/144455/4254/1634/5781/10959/122042/5926/3091/677/6692/7301/5604/64220/7026/899/5595/9289/5176/409/93649/7314/5469/5914/10481/9241/83990/6662/9021/80000/4089/10272/6794/9667/3383/558/2067/581/3972/8…	176
438	H3.3, GW/WT-up	GO:0072521	purine-containing compound metabolic process	187/6214	464/18670	0.000797301	0.0117225	0.00890174	11332/1969/65018/23028/3208/204/64834/55706/26027/5236/205/5142/26289/1806/271/260425/3158/284486/117145/4881/10654/55811/25874/84320/5208/10380/2987/5214/5209/509/55526/9200/56952/80201/54541/132/142827/83401/22978/387712/3630/272/3948/23279/28992/116085/1740/2977/10632/79849/2026/55711/5213/112/8086/517/506/11163/3091/5663/1743/2954/5315/60490/23205/79631/5151/115/113/9688/23417/4597/197322/492…	187
439	H3.3, GW/WT-up	GO:0030206	chondroitin sulfate biosynthetic process	17/6214	26/18670	0.000804182	0.0117225	0.00890174	23169/55454/9469/51363/1634/50515/22856/64131/64132/10675/7358/1462/337876/29940/55501/56548/633	17
440	H3.3, GW/WT-up	GO:0032800	receptor biosynthetic process	17/6214	26/18670	0.000804182	0.0117225	0.00890174	3065/81573/3586/10062/10330/3091/5045/9572/3690/26291/3685/5465/22937/1906/7124/3066/3717	17
441	H3.3, GW/WT-up	GO:1900739	regulation of protein insertion into mitochondrial membrane involved in apoptotic signaling pathway	17/6214	26/18670	0.000804182	0.0117225	0.00890174	2810/7159/5599/7027/3002/7531/4836/5366/27113/841/1869/7529/7533/7029/7532/5533/7534	17
442	H3.3, GW/WT-up	GO:1900740	positive regulation of protein insertion into mitochondrial membrane involved in apoptotic signaling pathway	17/6214	26/18670	0.000804182	0.0117225	0.00890174	2810/7159/5599/7027/3002/7531/4836/5366/27113/841/1869/7529/7533/7029/7532/5533/7534	17
443	H3.3, GW/WT-up	GO:0001841	neural tube formation	51/6214	105/18670	0.000812736	0.0118205	0.00897612	1855/6497/7798/8289/65979/6491/8543/11146/57216/7042/5076/7189/1072/6768/144165/5916/317/79600/10959/3091/6692/5216/5914/2648/2535/9241/5566/7408/2909/26160/4036/51098/57167/131405/29072/7474/55081/55764/11019/57619/10427/836/5754/25902/5898/8321/6788/115908/9355/25/7248	51
444	H3.3, GW/WT-up	GO:0009150	purine ribonucleotide metabolic process	163/6214	399/18670	0.000831351	0.0120639	0.00916102	11332/1969/65018/204/64834/55706/26027/5236/205/5142/26289/271/260425/3158/284486/117145/4881/10654/55811/25874/84320/5208/10380/2987/5214/5209/509/55526/9200/80201/54541/132/142827/83401/22978/387712/3630/272/3948/23279/1740/2977/10632/2026/55711/5213/112/8086/517/506/11163/3091/5663/1743/2954/5315/60490/23205/79631/5151/115/113/9688/23417/4597/197322/4927/3000/5198/230/51268/80347/6521/516/8022…	163
445	H3.3, GW/WT-up	GO:1903649	regulation of cytoplasmic transport	16/6214	24/18670	0.000837441	0.012125	0.00920739	80128/5962/23011/5604/5595/5605/4133/6714/5594/25930/23317/1601/8724/7430/4478/29934	16
446	H3.3, GW/WT-up	GO:0005980	glycogen catabolic process	15/6214	22/18670	0.000857507	0.01235	0.00937821	5236/3630/5837/5499/5836/801/2538/2548/5500/5834/5509/55276/5260/9821/5256	15
447	H3.3, GW/WT-up	GO:0010869	regulation of receptor biosynthetic process	15/6214	22/18670	0.000857507	0.01235	0.00937821	3065/81573/10062/10330/3091/5045/9572/3690/26291/3685/5465/22937/1906/3066/3717	15
448	H3.3, GW/WT-up	GO:0051016	barbed-end actin filament capping	14/6214	20/18670	0.000858727	0.01235	0.00937821	832/829/120/5962/2059/93661/146206/822/7429/11078/11344/118/830/2934	14
449	H3.3, GW/WT-up	GO:0038179	neurotrophin signaling pathway	23/6214	39/18670	0.000864428	0.0123996	0.00941591	6272/5906/4803/54541/118813/627/5526/4908/10818/5781/10253/4916/11151/9564/9001/84335/57498/6714/55816/9693/836/2889/10479	23
450	H3.3, GW/WT-up	GO:0051648	vesicle localization	89/6214	202/18670	0.000866029	0.0123996	0.00941591	5590/65018/54874/80128/26052/89866/59349/375/3799/56681/9024/966/84364/6811/55291/4647/8301/4033/2647/4640/3798/8825/65082/10959/27253/122553/5663/10125/8773/4644/9493/1201/5048/10749/81565/9527/9001/55062/1453/1000/5874/3998/8943/10053/1785/8775/90411/23332/4133/8452/79083/64284/547/128637/9371/434/8867/7109/5413/26286/6396/23243/1499/22906/55773/10342/22871/3064/55330/374/8615/22872/10427/9871/…	89
451	H3.3, GW/WT-up	GO:0009101	glycoprotein biosynthetic process	144/6214	348/18670	0.000872318	0.012462	0.00946326	57134/79947/55624/23169/256435/10905/57216/8703/9917/6646/80267/8707/2590/148789/338596/55454/80312/9469/8509/6934/51363/4588/4583/4586/120071/89792/192134/2526/143888/1798/6484/83857/283464/22822/5074/160418/8693/1634/50515/79369/145173/387923/83548/57452/5663/29954/11261/123264/4351/176/4122/22856/64131/84752/6483/54550/2300/4597/432/9955/6388/1236/113277/124872/64132/10610/55808/146664/4864/93…	144
452	H3.3, GW/WT-up	GO:0002063	chondrocyte development	27/6214	48/18670	0.000879651	0.0124886	0.00948348	1893/871/5916/50515/176/22856/55512/6662/51320/1311/4148/5212/9451/659/1293/1291/7048/25886/6474/658/81578/1303/51435/54928/23213/4147/85301	27
453	H3.3, GW/WT-up	GO:1903727	positive regulation of phospholipid metabolic process	27/6214	48/18670	0.000879651	0.0124886	0.00948348	2046/2268/824/8525/55626/2321/5587/930/1236/344/2181/3667/3357/6714/5155/5580/64805/2261/5156/2247/5159/221395/7784/4067/5747/7010/7410	27
454	H3.3, GW/WT-up	GO:1901184	regulation of ERBB signaling pathway	46/6214	93/18670	0.000879997	0.0124886	0.00948348	54206/998/2060/8027/150/5795/867/9052/9026/10253/58533/5663/5641/1012/9001/1845/79651/5148/5771/58513/92799/5329/23624/6868/9655/57142/1796/8440/26469/10254/4318/5753/84619/868/57732/3516/255324/2069/374/3672/2852/1956/3092/5782/5774/153090	46
455	H3.3, GW/WT-up	GO:0051494	negative regulation of cytoskeleton organization	68/6214	148/18670	0.000884361	0.0125229	0.00950957	832/10163/1901/829/23271/120/8500/5962/2288/2059/93661/56890/89795/9026/2764/6710/51332/146057/29766/10391/50810/348110/899/4682/89927/11151/406930/1003/146206/5216/2648/6904/79822/80206/4089/256949/57731/50944/91663/375189/6711/822/23332/23671/4133/7429/25876/22919/11078/85358/859/8850/11344/5580/56203/90102/118/9353/4131/4233/830/7111/55755/2934/157922/4281/7114/286527	68
456	H3.3, GW/WT-up	GO:0031056	regulation of histone modification	66/6214	143/18670	0.000901286	0.0127346	0.00967031	6497/65018/23028/22823/55170/51043/4000/2625/5599/23411/80312/55611/8986/408/8726/5927/5587/122953/23741/25942/5595/93649/6720/2648/23558/4089/1786/23476/26993/25865/10856/10782/7349/55818/3553/55677/55183/1789/94104/6598/3976/55209/1499/604/93624/10891/817/80854/55100/7320/64324/3720/221477/7422/26036/4602/402569/22976/55124/54904/6591/5079/26147/6418/59335/54880	66
457	H3.3, GW/WT-up	GO:1903362	regulation of cellular protein catabolic process	106/6214	247/18670	0.000931013	0.0130886	0.0099391	1855/65018/127544/11124/255738/11146/6125/56893/27185/8945/9024/51035/5962/144165/7480/4035/160418/6815/51339/5663/5700/4287/3320/4130/161582/8554/5045/8312/7874/23274/9683/9709/80011/51009/7314/10197/114881/80279/4779/6613/1453/4092/9817/3949/5566/10755/79016/348/23640/51374/9655/64844/4036/57761/65992/55741/7327/754/5988/91445/1454/9978/859/131377/6599/10869/23429/2932/8975/27074/64110/26234/30…	106
458	H3.3, GW/WT-up	GO:0070059	intrinsic apoptotic signaling pathway in response to endoplasmic reticulum stress	33/6214	62/18670	0.000931631	0.0130886	0.0099391	54546/51060/23411/9024/90993/10525/84216/7009/317/10961/30001/79094/9709/2081/5771/5366/27113/581/9451/8440/10018/666/57761/598/1051/5770/7466/3093/3303/578/4217/138065/153090	33
459	H3.3, GW/WT-up	GO:0030100	regulation of endocytosis	90/6214	205/18670	0.000932432	0.0130886	0.0099391	26119/3208/10103/255738/9829/84251/23208/27/375/22943/5532/10062/338692/408/8301/1813/867/4908/10059/3071/5869/4035/23011/55198/88455/6311/9026/55647/5587/382/3958/8650/808/26585/6457/29904/112755/1012/54550/51479/409/3690/11314/8877/11031/6093/6014/1785/558/348/344/1175/22848/274/64284/6714/5770/406961/11252/859/7474/26060/5291/22871/9711/26228/1601/2150/9765/79772/26045/114781/7422/60682/54806/…	90
460	H3.3, GW/WT-up	GO:0006644	phospholipid metabolic process	174/6214	430/18670	0.000956141	0.0133922	0.0101697	9651/5293/30814/2046/79947/2268/27293/3633/407031/8503/255738/126969/3158/5298/284486/10654/5279/5321/5287/10380/824/375/91734/5305/253430/266971/22876/3632/114879/6609/5286/8525/55626/3992/5920/54979/10809/337/1798/1606/5319/57605/949/2321/160851/5587/81537/5283/9517/145567/5330/255189/619189/3990/9091/283871/8651/1201/930/10423/406930/1071/55512/55697/4597/5048/5338/83394/9487/94005/147011/9321…	174
461	H3.3, GW/WT-up	GO:0048013	ephrin receptor signaling pathway	43/6214	86/18670	0.000964843	0.0134848	0.01024	1969/998/2046/2048/10092/5664/161/5058/5781/5663/83464/4916/1398/71/7525/6093/1175/9475/10097/8440/1123/6714/4318/387/3516/2044/64283/5921/1946/2534/60/5879/10552/10095/4067/6386/6383/5747/1759/7410/2902/1947/5063	43
462	H3.3, GW/WT-up	GO:0044782	cilium organization	157/6214	384/18670	0.000982486	0.0136727	0.0103826	85452/79363/57576/27285/7802/51668/117178/54874/8556/200162/57216/27185/10806/55130/983/403/3983/54777/283232/7275/55742/55761/51259/254187/22897/143941/219844/7846/23329/79738/80184/51134/144535/84260/28981/79600/387885/196383/353116/22873/23116/8814/23224/112752/3320/146057/22995/161582/55329/23059/146279/123811/9738/23322/29070/1874/23300/8558/2622/7531/5048/9001/7283/388389/2302/10801/22994/1…	157
463	H3.3, GW/WT-up	GO:0070373	negative regulation of ERK1 and ERK2 cascade	38/6214	74/18670	0.000982531	0.0136727	0.0103826	54206/55450/2048/5788/467/11221/8661/408/55885/338761/10253/161742/1445/1411/1845/5771/4089/91662/9270/11117/140885/5770/406961/3976/7078/2192/285315/81848/10318/10636/10385/154043/7430/2852/4067/153090/25/2889	38
464	H3.3, GW/WT-up	GO:0050863	regulation of T cell activation	131/6214	314/18670	0.000998084	0.0138463	0.0105145	5590/7133/998/257101/11146/26191/11126/3570/51043/7292/5788/54900/9580/3586/1378/4179/11221/2625/1326/64115/9231/57178/7189/5896/921/9092/6188/5058/3606/7070/920/3071/5074/5781/10808/11035/3958/10125/1445/5170/9093/8651/3566/11151/8456/5914/1236/2648/1845/30009/11314/2302/7525/57045/5771/4092/8943/10148/970/282618/9655/57162/56603/84695/8440/3553/2736/64844/3329/940/1493/140885/6714/100/1051/4773…	131
465	H3.3, GW/WT-up	GO:0055123	digestive system development	67/6214	146/18670	0.000999304	0.0138463	0.0105145	1600/79971/57216/7042/83881/5979/159296/8642/60529/79827/1990/2735/9026/688/60485/51339/3091/7043/348093/4088/64220/1543/2300/93649/5697/388389/2695/3691/4087/1954/26160/91461/10736/51057/2736/3655/9139/100/140628/5753/1399/6663/7048/1499/7474/51208/6474/3280/57728/5156/55212/79633/56034/6932/7124/6293/25803/639/54806/2737/1956/6608/6522/5125/2304/445/286451	67
466	H3.3, GW/WT-up	GO:0060606	tube closure	45/6214	91/18670	0.00100199	0.0138537	0.0105201	1855/6497/8289/65979/6491/8543/11146/57216/7042/5076/7189/6768/144165/5916/317/10959/6692/5216/5914/2648/2535/9241/5566/7408/2909/26160/4036/57167/131405/29072/7474/55081/55764/11019/57619/10427/836/5754/25902/5898/8321/115908/9355/25/7248	45
467	H3.3, GW/WT-up	GO:0044262	cellular carbohydrate metabolic process	119/6214	282/18670	0.00101038	0.0139398	0.0105855	388581/5724/83931/3633/55277/5236/6097/1196/85414/5208/5209/55454/23411/80201/54541/8509/5507/26509/2805/729020/3632/3630/7262/5837/89792/5499/5031/192134/11181/3906/79158/5501/79369/2308/8660/5836/801/3705/3706/2595/6652/10776/283871/84752/3038/197258/23417/9572/3487/2538/4779/1353/2584/2548/2642/3607/5771/5366/2646/5500/5581/3973/8291/5903/8604/53632/3667/93010/4759/406896/5834/140710/6714/9334…	119
468	H3.3, GW/WT-up	GO:0043536	positive regulation of blood vessel endothelial cell migration	40/6214	79/18670	0.00104644	0.0143772	0.0109176	10000/57608/8829/23411/5286/2113/51564/6667/506/5025/5587/3091/57381/5170/2303/5606/6776/4215/5578/498/407010/25865/6868/406903/574501/5335/958/3162/5155/3791/2247/7424/10769/7422/9734/284/301/25/7114/27286	40
469	H3.3, GW/WT-up	GO:0050732	negative regulation of peptidyl-tyrosine phosphorylation	29/6214	53/18670	0.00104878	0.0143772	0.0109176	5590/54206/5788/22876/867/7070/4908/9052/10019/58533/5663/79705/8651/11314/9021/5771/23624/9655/5753/84619/4771/8692/5580/868/54625/57732/56940/857/10507	29
470	H3.3, GW/WT-up	GO:1901185	negative regulation of ERBB signaling pathway	29/6214	53/18670	0.00104878	0.0143772	0.0109176	54206/998/2060/8027/5795/867/9052/10253/58533/5663/5641/1845/5771/58513/23624/9655/26469/10254/84619/868/57732/255324/2069/374/3672/1956/5782/5774/153090	29
471	H3.3, GW/WT-up	GO:0048661	positive regulation of smooth muscle cell proliferation	49/6214	101/18670	0.00105147	0.0143834	0.0109224	26119/5724/1901/3570/3586/657/7189/5031/5058/3606/55810/51135/348093/55512/1012/1535/5345/2081/1786/4854/10203/3488/574501/7052/4318/9510/3162/5155/7048/407015/2771/27086/10891/2069/2247/6502/3596/5159/4835/1906/7124/4602/4217/3569/1956/231/3717/8013/3654	49
472	H3.3, GW/WT-up	GO:0060338	regulation of type I interferon-mediated signaling pathway	21/6214	35/18670	0.00105689	0.014427	0.0109555	51441/103/149095/3665/117854/29110/5781/84166/5771/26065/3661/57506/25939/5770/3455/11274/7474/3093/6059/3326/29883	21
473	H3.3, GW/WT-up	GO:0046394	carboxylic acid biosynthetic process	146/6214	355/18670	0.00108959	0.0148419	0.0112705	11332/5351/407031/1907/64834/114883/26027/23169/5825/1806/1382/5321/493/85414/29920/8564/1109/9200/23411/2746/142827/112817/2805/10613/83401/4942/3948/51074/10062/3992/57571/337/79602/57494/27165/10728/6472/1634/4048/5319/241/2643/255189/2628/11001/4644/3990/51495/5315/1543/1544/57214/11057/220/26063/55512/3038/23417/197322/63826/6470/9572/114881/2695/1213/2194/9388/84245/344/790/55258/3553/8942/…	146
474	H3.3, GW/WT-up	GO:0051092	positive regulation of NF-kappaB transcription factor activity	68/6214	149/18670	0.00110366	0.0149702	0.011368	5590/4919/7188/219790/4791/81603/10935/3630/10346/7189/8986/6188/3606/51135/5319/11035/5587/5583/825/7314/7706/8877/79092/51341/148022/3383/10498/7311/25865/58484/5610/3553/8837/9208/10616/65992/958/7335/54101/3689/10454/3656/4615/4057/7474/5584/9175/3556/10333/9575/815/8737/10475/7124/3303/3304/23118/10392/948/857/3551/8767/83696/9830/22954/7185/367/3654	68
475	H3.3, GW/WT-up	GO:2001056	positive regulation of cysteine-type endopeptidase activity	68/6214	149/18670	0.00110366	0.0149702	0.011368	2152/4803/23411/255082/408/6188/414899/8738/317/9026/5641/373509/10017/51065/4088/1512/7023/5023/5366/51079/27113/22900/581/91662/58484/27429/9451/10018/130399/3329/843/841/666/9647/5988/23151/387/10550/6091/55081/8743/2149/8737/7124/578/84630/80759/2534/1490/4217/2852/54205/10392/3092/51024/444/8767/4609/3717/1612/6850/10541/9966/2934/64170/2902/27018/10134	68
476	H3.3, GW/WT-up	GO:0002793	positive regulation of peptide secretion	121/6214	288/18670	0.00111898	0.0151326	0.0114913	388581/65220/5590/8431/2268/79971/11146/26191/965/11126/25874/7292/3586/5208/947/7042/375/2625/55691/3799/90550/5532/2746/6934/3630/117854/322/114900/83786/408/24145/23086/1813/51768/10059/4035/5319/5715/10631/28984/8660/382/3091/7043/10125/373509/51762/3566/5595/6810/260434/4628/399687/2695/8736/2922/2821/3783/2696/22900/54795/3661/91662/7447/7349/5581/6711/3552/3553/7855/3357/11132/57506/2691/6…	121
477	H3.3, GW/WT-up	GO:0042692	muscle cell differentiation	157/6214	385/18670	0.00112032	0.0151326	0.0114913	406984/6497/998/23028/57190/8289/6548/11146/6272/607/51177/4000/5999/27101/7139/824/3020/88/64754/80314/3688/22943/983/23411/84665/26509/627/4607/5936/5058/406911/406892/928/7480/10818/376132/338773/488/688/6495/84193/26585/825/29766/663/7168/348093/8554/57538/11214/55897/79652/4629/3566/406932/1013/409/1140/4628/93649/8557/5914/2648/10014/124857/9043/6662/71/8736/10939/1000/80206/4089/115701/692…	157
478	H3.3, GW/WT-up	GO:1905330	regulation of morphogenesis of an epithelium	80/6214	180/18670	0.00112989	0.0152299	0.0115651	1855/388591/128272/998/5690/4919/1952/5686/7482/57216/2625/22943/5076/5719/161/5702/144165/5715/10082/5693/5706/5684/51339/6495/5700/55727/409/5216/10197/2535/9241/1213/5705/64750/6662/5714/1175/57664/10736/23332/7855/84133/3976/859/1499/1951/387/7474/166336/27086/90102/6259/5708/2119/10427/81792/2668/1601/2246/6239/7124/63943/5754/7422/84870/54806/5154/5879/8321/57154/6608/6591/23213/115908/4300…	80
479	H3.3, GW/WT-up	GO:0031112	positive regulation of microtubule polymerization or depolymerization	20/6214	33/18670	0.00116254	0.0156372	0.0118745	84722/4926/6188/5058/89795/6249/23116/51199/2242/6683/23332/22919/859/57606/4131/3303/3304/5879/4233/55755	20
480	H3.3, GW/WT-up	GO:0090257	regulation of muscle system process	110/6214	259/18670	0.00117299	0.0157034	0.0119247	388591/54206/7133/6548/5724/1907/5142/2946/476/4000/9722/5999/481/7139/7135/493/5592/29119/6865/818/3778/51196/150/10539/3784/4607/5058/488/5025/2308/801/808/84193/7168/4088/5023/29098/93649/136/3728/8678/5578/8877/388428/6093/1824/4092/4089/5566/79041/54795/9475/2281/7349/6546/805/27302/6869/274/10203/2660/3488/53632/406944/5020/574501/10398/100/140628/5152/5465/29995/859/387/1605/2693/10891/817…	110
481	H3.3, GW/WT-up	GO:0009247	glycolipid biosynthetic process	34/6214	65/18670	0.00117468	0.0157034	0.0119247	256435/8703/5279/8707/51097/338596/89792/6484/5283/9091/6483/9487/94005/93210/9331/23556/5281/8869/80055/128869/9334/51227/9514/53947/10402/84002/80235/7368/5562/7903/7357/30815/8818/26301	34
482	H3.3, GW/WT-up	GO:0044706	multi-multicellular organism process	96/6214	222/18670	0.00117477	0.0157034	0.0119247	8289/5724/1307/23633/824/3020/1244/10935/406/4221/8061/4316/2113/79602/2288/54407/8909/7421/91/3678/6866/10959/5228/7043/1543/7026/7142/5595/113/181/5023/6532/5469/5914/2695/3675/81671/64750/1828/79816/5669/5673/5672/2354/27120/790/7349/84172/3553/92/130399/6670/659/3488/5270/5020/4318/5740/1312/5594/3976/23780/23764/8398/2192/7048/6159/7372/2693/3490/3074/4012/5066/285590/1906/780/5467/7005/705/…	96
483	H3.3, GW/WT-up	GO:0030837	negative regulation of actin filament polymerization	31/6214	58/18670	0.00120211	0.0160357	0.012177	832/829/120/5962/2059/93661/9026/6710/51332/29766/146206/5216/80206/256949/57731/91663/375189/6711/822/7429/11078/11344/5580/56203/118/9353/830/7111/2934/7114/286527	31
484	H3.3, GW/WT-up	GO:0071897	DNA biosynthetic process	86/6214	196/18670	0.0012185	0.0161994	0.0123014	6118/140609/51514/1063/3776/83932/23411/55226/85456/9246/4221/23649/57804/10714/4361/94/10728/28984/7027/7011/26277/3320/26585/9768/80119/25970/5595/64282/55512/54921/7014/9100/409/55135/9212/7314/7706/11232/8877/7083/55666/11201/7311/25865/10575/10574/56655/51455/659/7520/4880/6714/7353/5594/5155/1499/10721/5984/353497/5981/3184/2247/92345/167227/4015/5159/2264/56897/3326/5980/2697/5570/1490/640…	86
485	H3.3, GW/WT-up	GO:0060349	bone morphogenesis	54/6214	114/18670	0.00121942	0.0161994	0.0123014	6497/9249/249/1305/4054/871/1280/5916/338773/7043/1112/22856/55512/2734/5914/162466/6662/10498/1311/1954/4148/5212/56603/4664/659/4880/1293/5075/1291/7048/4057/25886/6474/2261/658/4208/140947/497189/309/2296/7020/81578/51715/1303/2737/5447/3638/6781/51435/54928/4147/116039/7010/85301	54
486	H3.3, GW/WT-up	GO:0016053	organic acid biosynthetic process	146/6214	356/18670	0.00124776	0.0165417	0.0125613	11332/5351/407031/1907/64834/114883/26027/23169/5825/1806/1382/5321/493/85414/29920/8564/1109/9200/23411/2746/142827/112817/2805/10613/83401/4942/3948/51074/10062/3992/57571/337/79602/57494/27165/10728/6472/1634/4048/5319/241/2643/255189/2628/11001/4644/3990/51495/5315/1543/1544/57214/11057/220/26063/55512/3038/23417/197322/63826/6470/9572/114881/2695/1213/2194/9388/84245/344/790/55258/3553/8942/…	146
487	H3.3, GW/WT-up	GO:0002573	myeloid leukocyte differentiation	89/6214	204/18670	0.00125455	0.0165636	0.0125779	5293/56998/1969/998/1435/4853/10401/55509/3930/2625/23411/159296/9644/3665/7189/9846/406911/84959/920/5153/4254/1880/677/5663/2200/3658/2242/79705/146433/5048/25979/5469/5914/1236/4830/5578/2194/5771/284266/10272/5657/22904/5971/130733/6670/841/1385/3635/9855/6714/4318/1051/8563/3976/4627/84522/7048/1499/1230/4057/6988/27086/3059/51208/7037/3516/133308/51176/3600/133396/9607/2150/4208/814/3567/97…	89
488	H3.3, GW/WT-up	GO:0035265	organ growth	89/6214	204/18670	0.00125455	0.0165636	0.0125779	406984/7049/1901/1893/4921/5999/28982/3776/7042/983/5660/657/5058/8531/5916/2735/693129/5781/26524/10253/60485/11214/55897/55512/2303/6532/5914/9241/6662/4087/10498/407010/1311/4148/5212/27302/10018/4880/1293/1291/5594/5465/5600/859/7048/25886/57493/205428/27230/2261/768239/3516/10611/2247/10409/4208/5159/309/23286/2296/8737/1906/3720/1432/221476/5292/81578/1303/2697/9113/5447/6608/6781/51435/532…	89
489	H3.3, GW/WT-up	GO:0001935	endothelial cell proliferation	84/6214	191/18670	0.00126883	0.016718	0.0126952	1969/2152/1893/3586/947/79805/10000/57608/8829/23411/94/3164/6667/949/2321/28984/5587/3091/5228/54567/7026/5170/1012/1535/406968/6776/3690/406943/2081/350/5578/57521/5797/498/56005/407010/348/25865/9270/6868/8291/84913/406903/659/8828/100423036/7857/3357/574501/5335/3162/5155/407015/7474/5291/185/2693/3791/2247/3148/7424/253260/4208/6678/2324/7124/7422/2697/168667/889/858/857/406917/1960/4017/551…	84
490	H3.3, GW/WT-up	GO:1902904	negative regulation of supramolecular fiber organization	65/6214	142/18670	0.00127572	0.0167744	0.012738	832/10163/1901/829/23271/120/8500/5962/2288/2059/93661/89795/9026/2764/6710/51332/146057/29766/10391/50810/348110/89927/11151/406930/1003/146206/5216/6904/79822/80206/4089/256949/3949/57731/348/50944/91663/375189/11117/6711/822/23332/23671/4133/7429/25876/22919/11078/85358/859/11344/5580/56203/90102/118/9353/4131/4233/830/7111/2934/157922/4281/7114/286527	65
491	H3.3, GW/WT-up	GO:0070507	regulation of microtubule cytoskeleton organization	82/6214	186/18670	0.00132016	0.0173234	0.0131549	6491/29899/84722/23271/126731/221074/9126/2011/10263/4926/6188/5058/85458/23187/2288/56890/89795/6249/23116/51199/146057/4130/50810/2242/899/4682/89927/1003/5048/29098/2648/1213/22994/6904/79959/10982/9525/79187/9475/348654/22924/6683/7514/23332/4133/55968/25876/22919/128866/11190/859/8850/10015/1499/387/25886/25978/90102/2932/10274/57606/5562/10769/4131/1946/153241/401236/3303/3304/26054/5879/27…	82
492	H3.3, GW/WT-up	GO:0043280	positive regulation of cysteine-type endopeptidase activity involved in apoptotic process	61/6214	132/18670	0.00132765	0.017351	0.0131758	2152/4803/23411/255082/408/6188/414899/8738/317/9026/10017/51065/4088/1512/7023/5023/5366/51079/27113/22900/581/91662/58484/27429/9451/10018/130399/3329/843/841/666/9647/5988/23151/387/10550/6091/55081/8743/2149/8737/7124/578/80759/1490/4217/2852/54205/10392/3092/51024/4609/3717/1612/6850/10541/9966/2934/64170/27018/10134	61
493	H3.3, GW/WT-up	GO:0072175	epithelial tube formation	61/6214	132/18670	0.00132765	0.017351	0.0131758	1855/6497/7798/8289/65979/6491/8543/11146/57216/7042/2625/5979/5076/7189/1072/6768/144165/5916/80184/317/79600/10959/6495/3091/6692/5216/8557/5914/2648/2535/9241/6662/5566/7408/2909/26160/4036/51098/57167/131405/1499/29072/7474/8820/55081/55764/11019/57619/10427/836/2668/5754/25902/5898/8321/5420/6788/115908/9355/25/7248	61
494	H3.3, GW/WT-up	GO:0021561	facial nerve development	6214-09-01	11/18670	0.00135092	0.0175838	0.0133526	8829/1959/6495/3211/8828/6405/10371/91584/55558	9
495	H3.3, GW/WT-up	GO:0021610	facial nerve morphogenesis	6214-09-01	11/18670	0.00135092	0.0175838	0.0133526	8829/1959/6495/3211/8828/6405/10371/91584/55558	9
496	H3.3, GW/WT-up	GO:0070372	regulation of ERK1 and ERK2 cascade	125/6214	300/18670	0.00135669	0.0176101	0.0133726	5590/54206/1969/55450/2048/3061/5906/26191/4853/6278/5788/25778/467/11221/8829/338557/8661/112464/51074/5031/408/1813/920/55885/338761/4035/5908/10818/5781/2321/10253/1880/2621/10419/6815/161742/10125/5604/27020/8482/1445/5151/84231/5595/6367/6361/54550/5345/409/388325/1411/1236/1845/5578/5771/4089/3383/407010/348/25865/728/26291/6237/91662/9270/11117/3553/8837/2335/3357/140885/6714/5770/406961/1…	125
497	H3.3, GW/WT-up	GO:0051346	negative regulation of hydrolase activity	185/6214	463/18670	0.0013584	0.0176101	0.0133726	5590/1676/2810/90853/1266/6272/4803/1893/7139/1378/7042/54583/163882/80760/23411/9806/10105/3434/5076/10935/55031/5896/1408/51035/1474/408/871/1740/54843/8301/330/329/59082/5962/334/5927/65125/7009/81566/3071/11153/5037/10959/23143/10253/10160/55795/2621/3958/145376/53349/89932/57718/161742/57082/2644/54866/6692/11261/10776/5045/9088/51025/10421/9709/7014/1800/7531/5345/5176/409/54475/84152/40694…	185
498	H3.3, GW/WT-up	GO:0043312	neutrophil degranulation	193/6214	485/18670	0.00136214	0.017623	0.0133824	83858/7133/23352/978/2517/2268/5724/5236/6814/5686/5906/965/1520/6282/6278/3608/3310/5768/10092/5788/5317/127829/23114/1378/9725/51806/22931/5660/5328/7414/81619/5719/161/391/272/1315/966/5702/5795/374403/55004/2352/5547/4257/4033/51411/53831/3071/5869/55832/5908/4069/5787/11010/80184/4048/317/84329/3916/5836/3958/5663/10577/3320/6727/8773/11001/102/80301/5315/1512/290/527/57020/23406/83716/1535/…	193
499	H3.3, GW/WT-up	GO:0001938	positive regulation of endothelial cell proliferation	53/6214	112/18670	0.00138439	0.0178313	0.0135406	2152/1893/3586/79805/10000/57608/8829/23411/94/3164/6667/5587/3091/5228/5170/1012/1535/6776/3690/5578/57521/56005/407010/25865/6868/8291/406903/659/8828/7857/3357/574501/5335/3162/5155/7474/185/2693/3791/2247/3148/7424/253260/2324/7422/858/1960/7010/7046/51162/441478/8862/5365	53
500	H3.3, GW/WT-up	GO:0031109	microtubule polymerization or depolymerization	53/6214	112/18670	0.00138439	0.0178313	0.0135406	84722/23271/126731/221074/10844/4926/6188/5058/2288/57701/89795/6249/10426/23116/51199/146057/4130/50810/2242/89927/1003/51673/29098/81565/7283/146909/1453/6904/55125/10982/22924/6683/23332/344148/4133/25876/22919/85378/859/57606/3796/4131/401236/3303/3304/5879/4233/55755/2801/25/157922/4281/79649	53
501	H3.3, GW/WT-up	GO:0021799	cerebral cortex radially oriented cell migration	18/6214	29/18670	0.00138654	0.0178313	0.0135406	1600/27185/85458/23224/89927/9289/5048/81565/79143/57142/1499/64805/200933/23353/2737/3912/153090/26468	18
502	H3.3, GW/WT-up	GO:0140029	exocytic process	40/6214	80/18670	0.00142716	0.0183172	0.0139095	5865/6814/9900/11311/54536/54843/6843/65082/2054/376267/10490/5663/57617/8773/51762/594855/112755/6810/286753/5023/8775/8541/10890/8673/5899/63908/8867/5413/415117/8723/22871/152579/815/10814/8676/10652/4067/6850/10244/6812	40
503	H3.3, GW/WT-up	GO:0007599	hemostasis	140/6214	341/18670	0.00147366	0.0188763	0.0143341	832/998/23028/5051/3065/8761/2152/6814/829/11311/725/947/3020/2625/5592/5328/7414/150/1793/11234/966/51317/8525/2147/408/5547/84959/2313/7450/928/3709/4778/25946/1606/7103/10019/5781/5025/160851/23348/2159/8858/2621/54331/5583/5890/3705/7301/5170/25970/5595/5345/5023/409/6521/3690/8526/5889/350/5578/71/3998/5055/5657/2769/10362/57572/5566/1311/2821/558/5329/348/30846/5581/2677/5624/2191/5270/1054…	140
504	H3.3, GW/WT-up	GO:0048659	smooth muscle cell proliferation	76/6214	171/18670	0.00147858	0.0189018	0.0143535	56998/26119/5724/1901/4881/3570/3586/5592/657/6934/7189/5031/5058/3606/55810/51135/7043/7168/348093/55512/406932/1012/1535/5345/93649/2081/1786/693223/4854/5136/10203/7520/3488/4880/574501/7052/4318/9510/1312/406961/3162/5155/7048/407015/1499/2771/27086/3592/10891/2069/2247/3600/4883/6502/4208/3596/5159/4835/1906/7124/5467/4602/4217/2852/3569/3486/1956/2006/231/4856/10221/3717/60560/8013/8862/3654	76
505	H3.3, GW/WT-up	GO:0010714	positive regulation of collagen metabolic process	17/6214	27/18670	0.00150004	0.019092	0.0144979	51430/7431/64115/90993/2147/28984/7043/5345/409/8710/7349/2149/5159/3066/1490/4602/2022	17
506	H3.3, GW/WT-up	GO:0030518	intracellular steroid hormone receptor signaling pathway	60/6214	130/18670	0.00150235	0.019092	0.0144979	8289/3065/26508/23411/406/1408/5058/2288/55885/8085/57658/9612/2100/161582/4734/9325/8554/8312/23019/409/5187/9611/5469/1655/23558/51341/9667/10498/6597/25959/898/112398/8648/81606/55818/2274/65992/23054/6714/8202/8204/7533/23543/10521/1499/387/27086/79876/10891/9575/6502/1601/8611/167465/2908/23376/9113/2852/3717/367	60
507	H3.3, GW/WT-up	GO:0043500	muscle adaptation	60/6214	130/18670	0.00150235	0.019092	0.0144979	54206/7133/6548/4000/5999/7135/493/818/22876/10539/5058/488/5025/2308/2628/4088/1535/8557/8678/5578/6093/4089/9475/27302/3553/2660/8837/3488/53632/574501/140628/5152/3162/5465/29995/859/1605/28999/10891/817/51778/8654/7222/3600/4208/1906/3720/221476/90523/2309/7402/816/9569/2146/114907/5747/8013/2934/406978/389827	60
508	H3.3, GW/WT-up	GO:0090151	establishment of protein localization to mitochondrial membrane	26/6214	47/18670	0.00151823	0.0191919	0.0145738	2810/7159/5599/7027/3002/808/64112/3320/29928/7531/4836/5366/26517/90580/51079/27113/581/10018/841/1869/7529/7533/7029/7532/5533/7534	26
509	H3.3, GW/WT-up	GO:0010717	regulation of epithelial to mesenchymal transition	44/6214	90/18670	0.00152099	0.0191919	0.0145738	7042/25805/6934/23187/28984/7043/26585/80237/4088/114990/9241/348262/4087/4092/4089/3249/147906/3553/23332/182/6615/23275/7048/1499/1605/90102/205717/25937/51176/1601/2296/2651/3066/3569/2146/4017/80139/6386/152007/7046/153090/286204/2022/10439	44
510	H3.3, GW/WT-up	GO:0031058	positive regulation of histone modification	44/6214	90/18670	0.00152099	0.0191919	0.0145738	65018/23028/22823/51043/4000/2625/23411/80312/8986/408/8726/5587/122953/5595/6720/2648/23558/4089/1786/23476/26993/25865/10856/3553/55183/1789/94104/6598/3976/1499/604/93624/10891/3720/221477/7422/4602/402569/22976/55124/54904/6591/26147/59335	44
511	H3.3, GW/WT-up	GO:0003170	heart valve development	32/6214	61/18670	0.00152213	0.0191919	0.0145738	7133/26508/4853/7042/2625/657/8642/54567/4091/64220/6662/6093/4089/9475/11117/659/182/6615/140628/7048/6091/6474/9353/3516/4208/9782/6586/639/2006/6591/23462/10439	32
512	H3.3, GW/WT-up	GO:0010721	negative regulation of cell development	141/6214	344/18670	0.00153339	0.0192562	0.0146226	6497/2048/3399/79727/1600/80128/64218/5999/26052/406955/9283/11221/7431/8829/22943/22891/657/57715/22876/84504/23258/2147/4038/5058/85458/1656/7070/2288/112/4035/55198/23603/10631/382/5663/23405/440275/2200/283659/8482/5780/64843/10363/4916/10509/89927/112755/9289/5048/23108/5376/9706/6532/4974/5469/9572/7473/9241/6662/6014/4089/1630/10501/5802/10498/3949/4854/348/9270/57142/53335/10505/9448/3553…	141
513	H3.3, GW/WT-up	GO:0030111	regulation of Wnt signaling pathway	148/6214	363/18670	0.00153844	0.0192562	0.0146226	1855/6497/56998/3065/5690/79971/5686/57216/59352/59349/27185/25805/219771/22943/80114/84445/8945/6934/9679/5719/55031/27122/406/4038/5702/1500/5499/85458/65125/81029/144165/7480/3489/4035/2735/8549/5715/26524/387914/2308/8796/2262/5693/5706/5684/51339/5663/5700/26585/4088/7090/55897/79705/8312/527/2300/64359/3090/51701/54475/3487/3728/10197/50964/7473/3675/9241/54894/5705/64750/6662/1453/1000/115…	148
514	H3.3, GW/WT-up	GO:0048736	appendage development	79/6214	179/18670	0.00153991	0.0192562	0.0146226	6497/1889/3065/1382/5362/28982/7042/22943/657/60529/4038/1280/5916/3227/50515/51222/5663/26585/342184/7026/1387/23322/8456/5469/5914/2648/7473/9241/9496/6662/3691/494470/4089/1311/1954/581/26160/91461/51057/56603/10018/2736/3655/51776/100131390/659/51098/57167/84133/83999/8850/1499/7474/55764/4154/6474/57728/658/51176/5308/55212/23657/65250/5066/2201/7020/5089/578/3066/2697/23288/2737/10512/64327…	79
515	H3.3, GW/WT-up	GO:0060173	limb development	79/6214	179/18670	0.00153991	0.0192562	0.0146226	6497/1889/3065/1382/5362/28982/7042/22943/657/60529/4038/1280/5916/3227/50515/51222/5663/26585/342184/7026/1387/23322/8456/5469/5914/2648/7473/9241/9496/6662/3691/494470/4089/1311/1954/581/26160/91461/51057/56603/10018/2736/3655/51776/100131390/659/51098/57167/84133/83999/8850/1499/7474/55764/4154/6474/57728/658/51176/5308/55212/23657/65250/5066/2201/7020/5089/578/3066/2697/23288/2737/10512/64327…	79
516	H3.3, GW/WT-up	GO:0072089	stem cell proliferation	56/6214	120/18670	0.00154801	0.0192562	0.0146226	23028/51441/9048/85440/7482/10763/5788/947/27185/747/4054/1813/2120/6660/7480/8091/10818/4254/10443/3091/677/8650/2009/5048/7473/54894/9253/10890/5610/10736/84133/4771/6663/2192/7477/131405/1499/7474/2122/51176/2247/64399/3148/7424/23440/1495/3400/7005/5292/7422/2737/6608/5764/6604/6591/80709	56
517	H3.3, GW/WT-up	GO:0003208	cardiac ventricle morphogenesis	37/6214	73/18670	0.00154896	0.0192562	0.0146226	10277/26508/7049/7139/7135/7042/2625/657/4607/3091/54567/7168/55897/2303/5469/9241/4092/4089/10848/27302/4036/2280/182/7048/57493/3516/4887/4208/2296/1832/10512/6604/23462/23414/7046/2022/6256	37
518	H3.3, GW/WT-up	GO:0010524	positive regulation of calcium ion transport into cytosol	29/6214	54/18670	0.00155113	0.0192562	0.0146226	2946/2147/5031/7070/920/5319/5025/801/808/825/57214/5170/930/9001/581/805/5335/57158/4923/3064/7222/2149/3596/578/2852/10268/857/25/2902	29
519	H3.3, GW/WT-up	GO:0030199	collagen fibril organization	29/6214	54/18670	0.00155113	0.0192562	0.0146226	5351/4921/7042/84171/871/1280/4060/26585/176/2303/5345/10609/1311/7837/11117/84695/1290/5352/9508/4015/9509/2296/7148/1303/1278/8985/4017/7046/1289	29
520	H3.3, GW/WT-up	GO:0002791	regulation of peptide secretion	198/6214	500/18670	0.00156344	0.0193717	0.0147103	388581/65220/5590/7133/8431/2268/353500/407031/79971/11146/5906/26191/965/11126/23208/25874/7292/3586/5208/947/7042/375/2625/55691/3799/5552/90550/5532/2746/338557/150/6934/9024/3630/117854/322/406/3767/7189/10062/114900/83786/1374/408/24145/59082/23086/1813/3741/3709/51768/10059/7009/4035/10961/5781/23409/5319/5715/10631/28984/8660/2621/382/3091/7043/10125/373509/51762/9727/8651/3566/5595/6810/2…	198
521	H3.3, GW/WT-up	GO:0006664	glycolipid metabolic process	52/6214	110/18670	0.00157179	0.0194377	0.0147605	2517/256435/8703/5279/8707/51097/338596/1390/5660/6609/89792/6484/5283/9091/1201/55512/6483/9487/94005/93210/9331/23556/581/5281/8869/80055/4759/128869/9334/51227/9514/53947/64781/410/285362/5580/10402/83850/84002/80235/7368/5562/3074/7903/4758/57488/7357/30815/27090/8818/26301/412	52
522	H3.3, GW/WT-up	GO:0046488	phosphatidylinositol metabolic process	77/6214	174/18670	0.00160026	0.0197384	0.0149888	9651/5293/30814/3633/8503/5298/5279/5321/5287/10380/375/5305/253430/266971/22876/3632/5286/5319/57605/5283/145567/255189/9091/8651/10423/55697/83394/9487/94005/93210/9021/5289/23556/57664/79143/5281/9655/57217/3631/80055/200576/84812/3357/3635/23236/128869/84174/8867/51227/8897/5155/6305/64419/51447/9807/5291/80235/1040/5783/2247/54545/5159/117283/8871/5154/84668/84725/7784/59339/54928/3612/23167…	77
523	H3.3, GW/WT-up	GO:0032530	regulation of microvillus organization	6214-10-01	13/18670	0.00162062	0.0197384	0.0149888	5909/688/5205/7429/11344/5357/5337/7430/6624/5420	10
524	H3.3, GW/WT-up	GO:0033623	regulation of integrin activation	6214-10-01	13/18670	0.00162062	0.0197384	0.0149888	9928/9780/8631/54922/9855/6714/64805/10563/5734/1015	10
525	H3.3, GW/WT-up	GO:0044764	multi-organism cellular process	6214-10-01	13/18670	0.00162062	0.0197384	0.0149888	2060/9873/920/2621/5819/1234/8692/5478/858/857	10
526	H3.3, GW/WT-up	GO:0051451	myoblast migration	6214-10-01	13/18670	0.00162062	0.0197384	0.0149888	79647/51177/10276/6495/6093/9270/2660/6608/55909/301	10
527	H3.3, GW/WT-up	GO:1901550	regulation of endothelial cell development	6214-10-01	13/18670	0.00162062	0.0197384	0.0149888	1003/6093/9475/3553/5624/7122/118/7124/7422/3551	10
528	H3.3, GW/WT-up	GO:1902285	semaphorin-plexin signaling pathway involved in neuron projection guidance	6214-10-01	13/18670	0.00162062	0.0197384	0.0149888	5362/8829/8828/6405/5361/23129/10371/91584/5365/55558	10
529	H3.3, GW/WT-up	GO:1903140	regulation of establishment of endothelial barrier	6214-10-01	13/18670	0.00162062	0.0197384	0.0149888	1003/6093/9475/3553/5624/7122/118/7124/7422/3551	10
530	H3.3, GW/WT-up	GO:0050890	cognition	123/6214	296/18670	0.0016559	0.0201301	0.0152863	5590/2048/4803/3776/3688/22943/1959/6865/5532/3630/7054/627/5896/8061/266743/22941/8301/1813/6484/4908/41/8086/25946/3678/5153/2764/3091/5663/5641/440275/4130/2628/27023/8554/27020/64220/55180/123803/1201/267/57338/5176/5048/6532/4761/84152/7067/2648/2695/3675/9775/3949/23373/23152/348/728/50944/729956/109/7349/11036/3973/10097/85461/151556/1385/5020/164312/23236/1051/11255/4923/54915/1137/8867/7…	123
531	H3.3, GW/WT-up	GO:0048562	embryonic organ morphogenesis	120/6214	288/18670	0.00166936	0.0202556	0.0153815	1855/388591/1969/4237/2048/8289/65979/6491/204851/6913/57216/28982/2625/5076/79955/7054/9645/60529/4647/1280/5916/3227/3225/2735/121227/10818/80184/50515/10959/10253/6495/3091/5663/7043/2200/348093/4088/64220/55897/220/5595/2303/29/51168/8557/4669/2535/388389/3211/3218/9241/6662/6169/9775/125488/4087/10194/3249/1954/26160/10736/2202/51057/25806/2736/1746/6670/3233/8575/7855/2637/51098/6899/5594/6…	120
532	H3.3, GW/WT-up	GO:0007517	muscle organ development	165/6214	410/18670	0.00167767	0.0202859	0.0154045	406984/6497/10277/3399/57190/79647/26508/59269/7049/1901/607/57216/5999/7139/7135/467/1063/3776/7042/6840/22943/983/84159/1959/23411/657/406/60529/4607/51111/2248/5058/9099/7004/8531/7480/5463/341405/2065/140465/2735/693129/10818/1634/688/60485/6495/100128927/26585/54567/825/7168/23060/4088/22801/64220/7026/2303/409/93649/5469/8557/2648/2535/9241/1655/8736/4092/4089/10362/1938/27302/56603/4036/26…	165
533	H3.3, GW/WT-up	GO:0030278	regulation of ossification	88/6214	203/18670	0.00167816	0.0202859	0.0154045	6497/56998/9249/3399/1901/1435/1893/3570/4921/51430/7042/22943/1959/5552/657/4038/4221/4054/51564/7480/2735/338773/5587/3091/7043/26585/4091/4088/22856/5595/406930/50964/162466/9241/1655/6662/57045/5566/1311/54795/51374/6546/91461/10736/92/659/3488/4880/117581/5020/182/23051/1051/5594/83999/7477/1499/1230/4057/7474/8646/3516/374/55589/658/202151/5734/4208/84059/2201/154/7020/7124/1432/2697/5167/3…	88
534	H3.3, GW/WT-up	GO:0006163	purine nucleotide metabolic process	173/6214	432/18670	0.00169862	0.0204644	0.0155401	11332/1969/65018/3208/204/64834/55706/26027/5236/205/5142/26289/271/260425/3158/284486/117145/4881/10654/55811/25874/84320/5208/10380/2987/5214/5209/509/55526/9200/80201/54541/132/142827/83401/22978/387712/3630/272/3948/23279/1740/2977/10632/79849/2026/55711/5213/112/8086/517/506/11163/3091/5663/1743/2954/5315/60490/23205/79631/5151/115/113/9688/23417/4597/197322/4927/3000/5198/136/230/51268/8034…	173
535	H3.3, GW/WT-up	GO:0042119	neutrophil activation	197/6214	498/18670	0.00169928	0.0204644	0.0155401	83858/7133/23352/978/2517/2268/5724/5236/6814/5686/5906/965/1520/6282/6278/3608/3310/5768/10092/5788/5317/127829/23114/1378/9725/51806/22931/5660/5328/7414/81619/5719/161/391/272/1315/966/5702/5795/374403/55004/2352/5547/3606/4257/4033/51411/53831/3071/5869/55832/5908/4069/5787/11010/80184/4048/317/84329/3916/5836/3958/5663/10577/3320/6727/8773/11001/102/80301/5315/1512/290/527/57020/23406/83716/…	197
536	H3.3, GW/WT-up	GO:0009251	glucan catabolic process	15/6214	23/18670	0.00170802	0.0204931	0.0155619	5236/3630/5837/5499/5836/801/2538/2548/5500/5834/5509/55276/5260/9821/5256	15
537	H3.3, GW/WT-up	GO:0051043	regulation of membrane protein ectodomain proteolysis	15/6214	23/18670	0.00170802	0.0204931	0.0155619	7133/4898/3586/150/5045/7077/6093/348/3553/7078/152503/7124/51429/5774/7076	15
538	H3.3, GW/WT-up	GO:0051204	protein insertion into mitochondrial membrane	25/6214	45/18670	0.00171597	0.0205502	0.0156053	2810/7159/5599/7027/3002/64112/3320/29928/7531/4836/5366/26517/90580/51079/27113/581/10018/841/1869/7529/7533/7029/7532/5533/7534	25
539	H3.3, GW/WT-up	GO:1903725	regulation of phospholipid metabolic process	43/6214	88/18670	0.0017323	0.02064	0.0156734	2046/2268/407031/8503/824/375/8525/55626/949/2321/5587/8651/930/406930/1236/9021/3949/344/9655/2181/3667/3357/84174/6714/8897/5155/5580/64805/9711/2261/5156/2247/79888/5159/221395/5154/7784/4067/5747/7010/153090/7410/8776	43
540	H3.3, GW/WT-up	GO:0033619	membrane protein proteolysis	31/6214	59/18670	0.00173308	0.02064	0.0156734	7133/4898/3586/5664/5979/150/7189/5663/84888/102/83464/1512/5045/7077/6093/5657/56928/348/6868/3553/84236/81502/7078/4627/1605/152503/51752/7124/51429/5774/7076	31
541	H3.3, GW/WT-up	GO:0046847	filopodium assembly	31/6214	59/18670	0.00173308	0.02064	0.0156734	832/998/54874/26052/8829/387804/121512/55785/221178/382/7043/1236/84687/54828/5064/50649/3655/64284/23613/5580/22871/4651/1809/221472/6722/7430/6624/5898/7046/2245/139818	31
542	H3.3, GW/WT-up	GO:0090218	positive regulation of lipid kinase activity	21/6214	36/18670	0.00174586	0.0207538	0.0157598	2046/2268/8525/55626/2147/2321/5587/930/1236/3667/6714/5155/64805/2261/5156/2247/5159/4067/5747/7010/7410	21
543	H3.3, GW/WT-up	GO:1901655	cellular response to ketone	45/6214	93/18670	0.00176293	0.0209181	0.0158846	54206/8751/7292/64754/23411/54541/1244/266743/5031/2230/112/2308/54331/5732/7023/5176/3383/10365/9475/109/5581/2660/8837/1789/6714/6663/1977/5734/5562/1946/2908/988/2309/358/107/1956/2770/231/1978/114907/687/3371/445/4478/367	45
544	H3.3, GW/WT-up	GO:2001028	positive regulation of endothelial cell chemotaxis	6214-11-01	15/18670	0.00177513	0.021019	0.0159612	5025/5587/5641/25865/3791/2247/7422/64094/4233/7114/8823	11
545	H3.3, GW/WT-up	GO:0060191	regulation of lipase activity	47/6214	98/18670	0.00178088	0.021019	0.0159612	5590/5724/3208/6272/389/27/627/10062/5031/337/4908/4035/400/5319/2321/5330/3990/4916/5045/5046/5170/350/2769/440503/51129/344/728/22925/3357/5335/51099/387/378/185/64805/2261/5156/2247/5159/9734/1956/5447/301/5125/2776/1902/25	47
546	H3.3, GW/WT-up	GO:1902275	regulation of chromatin organization	81/6214	185/18670	0.00178505	0.021019	0.0159612	6497/65018/23028/57708/22823/55170/51043/4000/2625/5599/23411/80312/4288/144108/79829/55611/8986/408/8726/5927/55729/55196/5587/122953/23741/25942/5595/93649/6720/2648/23558/4089/1786/23476/26993/25865/10856/10782/54454/7349/55818/3553/55677/55183/9874/1789/94104/8318/6598/3976/3005/55209/1499/23272/132243/604/93624/10891/817/80854/55100/7320/64324/3720/221477/7422/26036/25842/4602/402569/22976/5…	81
547	H3.3, GW/WT-up	GO:1905269	positive regulation of chromatin organization	49/6214	103/18670	0.00178766	0.021019	0.0159612	65018/23028/57708/22823/51043/4000/2625/23411/80312/8986/408/8726/55729/55196/5587/122953/25942/5595/6720/2648/23558/4089/1786/23476/26993/25865/10856/3553/55183/1789/94104/6598/3976/1499/23272/604/93624/10891/3720/221477/7422/4602/402569/22976/55124/54904/6591/26147/59335	49
548	H3.3, GW/WT-up	GO:1903055	positive regulation of extracellular matrix organization	14/6214	21/18670	0.00178774	0.021019	0.0159612	4921/23187/28984/4088/146206/6662/11117/23332/8837/1605/90102/4241/6624/3569	14
549	H3.3, GW/WT-up	GO:0034599	cellular response to oxidative stress	125/6214	302/18670	0.00180961	0.0212374	0.0161271	65018/54936/5052/4170/4688/9283/3586/29920/10276/5599/983/23411/5660/10105/5076/10935/3630/406/79899/6188/4314/337/2113/5893/4257/1017/253827/5074/7296/488/5829/10645/2308/8428/11035/5587/30001/2643/3091/7168/25942/5151/10131/5595/55512/57707/1535/1800/1398/7732/8678/4779/8877/1785/10365/54929/558/388/2034/87178/27429/4929/22925/8575/8837/10494/140809/140885/406896/84557/6714/4318/6780/5594/3162/…	125
550	H3.3, GW/WT-up	GO:0060537	muscle tissue development	164/6214	408/18670	0.0018337	0.0214277	0.0162716	406984/6497/10277/57190/8289/6548/79647/26508/59269/7049/1901/607/4000/5999/27101/7139/7135/467/1063/3776/7042/88/6840/3688/22943/983/1959/657/406/4607/2248/5058/8531/7480/341405/2065/140465/2735/693129/10818/376132/1634/688/60485/6495/26585/54567/7168/4088/64220/57538/11214/55897/7026/8131/4629/2303/409/4628/93649/5469/8557/5914/2648/10052/9241/1655/6662/8736/4729/80206/4092/4089/115701/10362/19…	164
551	H3.3, GW/WT-up	GO:0007219	Notch signaling pathway	84/6214	193/18670	0.00183401	0.0214277	0.0162716	23013/8431/51441/26508/64783/4853/4179/7042/5664/23555/57178/81619/2805/55662/408/81544/84441/3741/196403/10631/5663/3714/54567/79094/102/83464/55897/84231/1387/23090/11060/2303/84667/3996/54475/55273/6662/3993/51341/4854/6223/9270/6868/26160/307/22848/1745/1746/92737/182/9139/83737/6615/140628/54084/80852/8850/7048/26032/6091/56983/151636/23129/5584/100187716/604/3280/3516/79633/23286/9794/2296/…	84
552	H3.3, GW/WT-up	GO:0000028	ribosomal small subunit assembly	13/6214	19/18670	0.00183665	0.0214277	0.0162716	51065/6232/26284/6169/6209/6234/6223/102724159/5822/27341/6208/29777/6204	13
553	H3.3, GW/WT-up	GO:0010715	regulation of extracellular matrix disassembly	6214-12-01	17/18670	0.00183913	0.0214277	0.0162716	4921/2113/4035/146206/23332/2191/1471/4241/2264/780/6624/3569	12
554	H3.3, GW/WT-up	GO:0006914	autophagy	196/6214	496/18670	0.00184631	0.0214339	0.0162763	65018/23673/9682/54874/26191/4170/56893/27/5768/5287/3586/149371/10133/8027/5305/5599/29982/23411/9559/5660/81603/9531/10346/440026/81846/55626/55048/2011/254122/219931/55004/1813/9538/23710/10059/7009/10193/29110/1634/55332/53373/10645/65082/79720/8408/192111/55578/2308/51028/5587/58533/3091/53349/5663/9517/55102/3320/9895/23241/440275/57617/4734/8925/23604/25989/8131/64223/527/23274/1201/5595/9…	196
555	H3.3, GW/WT-up	GO:0061919	process utilizing autophagic mechanism	196/6214	496/18670	0.00184631	0.0214339	0.0162763	65018/23673/9682/54874/26191/4170/56893/27/5768/5287/3586/149371/10133/8027/5305/5599/29982/23411/9559/5660/81603/9531/10346/440026/81846/55626/55048/2011/254122/219931/55004/1813/9538/23710/10059/7009/10193/29110/1634/55332/53373/10645/65082/79720/8408/192111/55578/2308/51028/5587/58533/3091/53349/5663/9517/55102/3320/9895/23241/440275/57617/4734/8925/23604/25989/8131/64223/527/23274/1201/5595/9…	196
556	H3.3, GW/WT-up	GO:0060411	cardiac septum morphogenesis	38/6214	76/18670	0.00185485	0.0214942	0.0163221	9249/26508/7049/64783/4853/57216/7042/8829/657/55742/60485/4091/5914/2535/9241/4092/4089/4036/659/8828/182/6899/7048/7474/6091/3280/7468/9353/3516/6586/10370/10512/8321/6608/23462/23414/7046/2022	38
557	H3.3, GW/WT-up	GO:0045927	positive regulation of growth	113/6214	270/18670	0.00186878	0.0216168	0.0164152	84275/998/2810/6548/23566/7049/1435/4803/1382/7042/3020/27185/8829/983/657/9211/118813/3630/55031/627/2147/5058/1813/8882/8531/4035/2735/693129/825/102/5479/8482/4916/51760/1535/5048/51009/81565/7473/114804/8877/57521/3249/57731/1954/6868/50618/7349/27302/659/1385/2335/7429/551/23236/2307/2691/1002/84861/5594/9647/151835/23180/7048/2803/387/3373/11344/5357/27230/2693/51193/9175/7466/3516/51176/53…	113
558	H3.3, GW/WT-up	GO:0043297	apical junction assembly	33/6214	64/18670	0.0018873	0.0217919	0.0165482	1969/10207/5586/389/143098/56288/7414/9231/5583/64398/7082/6904/6093/84552/5566/9475/6801/7855/6615/84612/7122/10015/387/5584/153562/1495/7124/6722/2697/4301/79778/3551/6591	33
559	H3.3, GW/WT-up	GO:0002283	neutrophil activation involved in immune response	193/6214	488/18670	0.00190333	0.0219377	0.0166588	83858/7133/23352/978/2517/2268/5724/5236/6814/5686/5906/965/1520/6282/6278/3608/3310/5768/10092/5788/5317/127829/23114/1378/9725/51806/22931/5660/5328/7414/81619/5719/161/391/272/1315/966/5702/5795/374403/55004/2352/5547/4257/4033/51411/53831/3071/5869/55832/5908/4069/5787/11010/80184/4048/317/84329/3916/5836/3958/5663/10577/3320/6727/8773/11001/102/80301/5315/1512/290/527/57020/23406/83716/1535/…	193
560	H3.3, GW/WT-up	GO:0097193	intrinsic apoptotic signaling pathway	120/6214	289/18670	0.00193061	0.0222123	0.0168674	7133/1969/54546/65018/23028/2810/3065/51060/204851/4170/10962/10625/23612/7159/8453/219790/23411/54541/10105/9024/3630/23378/55031/90993/5883/6188/220042/10525/8531/10059/84216/7009/25946/317/10961/7178/8428/11035/30001/3091/81537/64112/624/79094/80237/10017/51065/23604/597/10131/9709/3090/7314/79915/8678/2081/1655/5771/5366/6794/51588/54929/51079/79156/5329/602/27113/581/27429/9451/8440/10018/64…	120
561	H3.3, GW/WT-up	GO:0030866	cortical actin cytoskeleton organization	24/6214	43/18670	0.00193836	0.0222506	0.0168965	112464/3071/382/9493/3996/147179/752/3993/6093/30846/9475/6242/114793/7456/10787/7429/2036/10015/5357/7124/2037/7430/54443/3551	24
562	H3.3, GW/WT-up	GO:1903532	positive regulation of secretion by cell	162/6214	403/18670	0.00194084	0.0222506	0.0168965	388581/65220/5590/65018/8431/2268/5724/79971/11146/26191/965/11126/25874/7292/3586/5208/947/7042/375/8564/2625/55691/8027/3799/6865/90550/5532/2746/6934/3630/117854/322/114900/83786/408/9846/24145/23086/1813/51768/10059/4035/5781/5319/5025/5715/10631/28984/8660/3916/382/3091/376267/7043/10125/373509/51762/3566/5595/112755/6810/260434/55512/164/4628/136/399687/6532/2695/8736/4089/5874/2922/9525/28…	162
563	H3.3, GW/WT-up	GO:0048048	embryonic eye morphogenesis	20/6214	34/18670	0.00194523	0.0222613	0.0169046	4237/8289/65979/204851/5076/7054/5916/10818/2200/64220/220/2202/25806/6670/7855/7474/2201/7020/51384/28996	20
564	H3.3, GW/WT-up	GO:0045665	negative regulation of neuron differentiation	96/6214	225/18670	0.00195415	0.0223238	0.016952	2048/3399/1600/80128/64218/26052/9283/7431/8829/22943/22891/57715/22876/23258/4038/85458/1656/7070/2288/112/4035/382/5663/440275/8482/5780/64843/10363/10509/112755/5048/23108/5376/9706/6532/4974/5469/7473/6662/6014/1630/10501/5802/10498/4854/348/57142/53335/10505/9448/1745/1746/4133/182/9139/10215/83999/56478/7533/387/6405/7474/5793/2932/54437/6259/22871/6657/3280/2580/1400/9353/1977/9693/10769/7…	96
565	H3.3, GW/WT-up	GO:0001704	formation of primary germ layer	56/6214	121/18670	0.00195912	0.0223409	0.0169651	1969/8289/79971/3914/83881/3688/22943/657/5076/3678/8091/7296/1284/123169/4088/55897/3281/2303/7473/3690/3675/9241/3691/57045/3909/4087/5566/10736/84913/3685/1290/659/2335/55614/4318/6615/2114/3689/23275/1291/4771/1499/29072/7474/1295/3693/6657/8646/51176/2296/6722/1303/3912/8013/286204/1289	56
566	H3.3, GW/WT-up	GO:0042058	regulation of epidermal growth factor receptor signaling pathway	42/6214	86/18670	0.00197336	0.0224239	0.0170281	54206/998/2060/8027/150/5795/867/9052/9026/10253/58533/5663/1012/9001/1845/79651/5148/5771/58513/92799/5329/23624/6868/9655/1796/8440/10254/4318/5753/84619/868/57732/255324/2069/374/3672/2852/1956/3092/5782/5774/153090	42
567	H3.3, GW/WT-up	GO:0090559	regulation of membrane permeability	42/6214	86/18670	0.00197336	0.0224239	0.0170281	90529/2810/6548/117145/7159/5599/10105/9026/7027/3002/64112/89941/7531/1267/4836/5366/27113/54922/581/10018/841/666/598/1869/7529/79680/7533/10015/2932/57493/7029/815/3303/578/28978/6993/7532/5533/55353/7534/9414/203245	42
568	H3.3, GW/WT-up	GO:1903509	liposaccharide metabolic process	52/6214	111/18670	0.00201182	0.0228081	0.0173199	2517/256435/8703/5279/8707/51097/338596/1390/5660/6609/89792/6484/5283/9091/1201/55512/6483/9487/94005/93210/9331/23556/581/5281/8869/80055/4759/128869/9334/51227/9514/53947/64781/410/285362/5580/10402/83850/84002/80235/7368/5562/3074/7903/4758/57488/7357/30815/27090/8818/26301/412	52
569	H3.3, GW/WT-up	GO:0030166	proteoglycan biosynthetic process	35/6214	69/18670	0.00201425	0.0228081	0.0173199	23169/57216/9917/55454/9469/8509/6934/51363/89792/1634/50515/176/22856/64131/2300/9955/64132/64377/9394/659/1499/10675/92370/7358/658/64579/1462/337876/29940/10090/55501/2137/2131/56548/633	35
570	H3.3, GW/WT-up	GO:0003012	muscle system process	187/6214	472/18670	0.00202116	0.0228462	0.0173488	388591/10911/54206/7133/3352/6548/5724/1907/5142/2946/476/4000/9826/9722/5999/481/7139/7135/493/88/7431/5592/29119/6865/818/7414/3778/26509/51196/150/22876/10539/3784/5286/4607/219931/5058/1813/6330/3741/3764/140465/488/5829/5025/2308/801/808/624/84193/2628/29766/7168/4088/11214/23336/4629/3281/1535/5023/1145/1140/29098/93649/136/5606/3768/8557/3728/8678/10052/4635/5578/8877/2548/388428/8736/1039…	187
571	H3.3, GW/WT-up	GO:0098876	vesicle-mediated transport to the plasma membrane	46/6214	96/18670	0.00202571	0.0228575	0.0173573	22883/81609/8548/375/149371/163882/10133/9559/54536/403/114879/3875/51699/29091/81693/1445/57020/112755/80262/286753/9135/3996/83871/11031/1785/10890/91461/6711/54520/2181/90196/10564/10311/26088/85377/80852/2803/378/57182/64083/373/55770/63971/57120/51125/312	46
572	H3.3, GW/WT-up	GO:0051054	positive regulation of DNA metabolic process	83/6214	191/18670	0.00205127	0.0231055	0.0175456	7292/140609/5788/56776/23411/54537/322/23529/23201/6188/4361/1017/8914/10728/28984/3320/26585/5888/7158/7874/5595/2521/54921/118460/84501/11105/409/55135/9212/79915/30009/23347/54929/1054/7515/2068/2067/25865/581/9577/285051/10575/10097/10574/4862/55183/940/7520/6714/958/51750/5594/5155/6419/1499/26354/5580/151636/170506/5984/7037/165918/7468/10891/306/3184/2247/92345/7320/5159/51720/2264/3326/55…	83
573	H3.3, GW/WT-up	GO:0031668	cellular response to extracellular stimulus	112/6214	268/18670	0.00206824	0.023256	0.01766	255738/7482/9213/5788/5287/81788/467/5599/23411/23378/55626/3992/8061/23235/867/406911/23710/10059/54407/7421/283375/4141/7184/5025/8408/10631/2308/29103/8428/2621/5587/4149/53349/440275/2242/8131/57407/23274/27327/5595/79077/79567/81631/1535/432/93649/136/6720/5469/8678/84687/8493/83990/55062/57521/10458/56270/1824/5289/5366/220441/3383/25959/558/3171/2909/54795/8648/5610/53335/9451/5899/3625/49…	112
574	H3.3, GW/WT-up	GO:0048565	digestive tract development	61/6214	134/18670	0.00207745	0.0233189	0.0177077	1600/57216/7042/83881/5979/159296/8642/60529/79827/2735/688/60485/51339/3091/7043/348093/4088/64220/1543/2300/93649/5697/388389/3691/4087/1954/26160/91461/10736/2736/3655/9139/100/140628/5753/1399/6663/7048/1499/7474/51208/6474/3280/5156/55212/79633/56034/6932/7124/6293/25803/639/54806/2737/1956/6608/6522/5125/2304/445/286451	61
575	H3.3, GW/WT-up	GO:0090090	negative regulation of canonical Wnt signaling pathway	78/6214	178/18670	0.00208523	0.0233655	0.0177431	1855/3065/5690/5686/59349/22943/80114/84445/6934/5719/27122/4038/5702/1500/81029/144165/3489/2735/5715/26524/2308/5693/5706/5684/51339/5700/26585/7090/55897/8312/3487/10197/50964/9241/5705/6662/1000/6794/79816/7089/5714/348/147906/10856/27120/8452/84133/83999/6663/9978/27303/7474/2932/25937/6478/6657/5708/27123/23240/1601/1432/9096/2309/9113/2737/3484/8321/857/27121/6591/6788/115908/4300/7091/708…	78
576	H3.3, GW/WT-up	GO:0061013	regulation of mRNA catabolic process	86/6214	199/18670	0.0020942	0.0234253	0.0177885	10236/51441/9698/5690/9967/8761/5686/5317/7431/340719/5719/79899/5702/5436/8531/5715/55795/55147/5693/5706/23034/5684/677/5700/23589/27327/64282/23019/118460/79066/7314/54890/10197/284071/10642/5705/5578/57690/6093/399664/4670/342977/7311/5976/5714/56915/339345/9704/9475/678/87178/7514/6556/1869/7529/9567/23112/27254/131405/4615/57060/5580/201626/170506/5708/10644/3184/57721/5393/11044/2668/10605…	86
577	H3.3, GW/WT-up	GO:0014706	striated muscle tissue development	157/6214	390/18670	0.00210524	0.0235049	0.017849	406984/6497/10277/57190/8289/6548/79647/26508/59269/7049/1901/607/4000/5999/27101/7139/7135/467/1063/3776/7042/88/6840/3688/22943/983/1959/657/406/4607/2248/5058/8531/7480/341405/2065/140465/2735/693129/10818/376132/1634/688/60485/6495/26585/54567/7168/4088/57538/11214/55897/7026/8131/4629/2303/409/4628/93649/5469/8557/5914/2648/10052/9241/1655/8736/4729/80206/4092/4089/115701/10362/1938/407010/1…	157
578	H3.3, GW/WT-up	GO:0050768	negative regulation of neurogenesis	122/6214	295/18670	0.00210862	0.0235049	0.017849	6497/2048/3399/79727/1600/80128/64218/26052/406955/9283/11221/7431/8829/22943/22891/657/57715/22876/84504/23258/2147/4038/85458/1656/7070/2288/112/4035/55198/382/5663/23405/440275/283659/8482/5780/64843/10363/4916/10509/89927/112755/9289/5048/23108/5376/9706/6532/4974/5469/9572/7473/9241/6662/6014/1630/10501/5802/10498/3949/4854/348/57142/53335/10505/9448/3553/1745/1746/4133/182/9139/10215/83999/…	122
579	H3.3, GW/WT-up	GO:0032922	circadian regulation of gene expression	32/6214	62/18670	0.00215199	0.0238466	0.0181084	8431/3065/148523/6097/23411/112464/406/1408/83759/22992/5499/1813/9099/5927/5501/10419/5187/10743/9572/1453/5971/5500/2673/4862/7150/8204/1454/5465/10891/9575/9607/3066	32
580	H3.3, GW/WT-up	GO:0043281	regulation of cysteine-type endopeptidase activity involved in apoptotic process	92/6214	215/18670	0.00215531	0.0238466	0.0181084	2810/2152/4803/23411/5076/255082/10935/55031/5896/408/6188/330/329/414899/8738/317/9026/2621/10017/51065/4088/1512/7023/9709/1800/7531/5023/409/54475/5366/51079/5329/27113/22900/581/91662/58484/27429/9451/10018/130399/3329/8837/843/841/7429/666/551/6714/4318/79444/9647/5988/23151/387/10550/6091/55081/6478/8743/6657/27074/51176/57630/2149/25816/8737/7124/578/7422/80759/1490/4217/2852/54205/10392/3…	92
581	H3.3, GW/WT-up	GO:0001975	response to amphetamine	19/6214	32/18670	0.00216148	0.0238466	0.0181084	5999/1787/6001/7054/1813/41/5153/808/84152/8787/3383/5903/4929/5020/3066/26575/9734/2902/3251	19
582	H3.3, GW/WT-up	GO:0003176	aortic valve development	19/6214	32/18670	0.00216148	0.0238466	0.0181084	7133/26508/2625/54567/4091/6662/6093/9475/11117/659/182/6615/140628/6091/9353/3516/6586/2006/6591	19
583	H3.3, GW/WT-up	GO:0043552	positive regulation of phosphatidylinositol 3-kinase activity	19/6214	32/18670	0.00216148	0.0238466	0.0181084	2046/2268/55626/2321/5587/930/1236/3667/6714/5155/64805/2261/5156/2247/5159/4067/5747/7010/7410	19
584	H3.3, GW/WT-up	GO:0055094	response to lipoprotein particle	19/6214	32/18670	0.00216148	0.0238466	0.0181084	375056/3688/928/55512/1012/4864/148022/3949/348/26291/9655/3689/6721/4615/10333/84830/948/6850/19	19
585	H3.3, GW/WT-up	GO:0001838	embryonic epithelial tube formation	57/6214	124/18670	0.00217651	0.0239201	0.0181643	1855/6497/7798/8289/65979/6491/8543/11146/57216/7042/2625/5979/5076/7189/1072/6768/144165/5916/317/79600/10959/6495/3091/6692/5216/5914/2648/2535/9241/6662/5566/7408/2909/26160/4036/51098/57167/131405/1499/29072/7474/55081/55764/11019/57619/10427/836/2668/5754/25902/5898/8321/6788/115908/9355/25/7248	57
586	H3.3, GW/WT-up	GO:0042107	cytokine metabolic process	57/6214	124/18670	0.00217651	0.0239201	0.0181643	54206/943/5724/23139/11146/5788/3586/2625/3665/7189/3606/920/29110/5074/5663/57336/5606/10642/2302/566/10148/148022/1054/602/3661/91662/3552/3553/3625/9111/940/3635/3929/1051/3162/407015/7474/2693/10644/3556/10333/2069/59067/3659/972/3662/7124/51465/3569/10392/3717/5125/6850/9966/64170/79589/768218	57
587	H3.3, GW/WT-up	GO:1903320	regulation of protein modification by small protein conjugation or removal	98/6214	231/18670	0.00218728	0.0239201	0.0181643	65018/23028/11146/6125/25950/26191/10401/10625/55765/83932/54765/7189/51035/55611/408/6188/330/329/84259/10059/144165/84101/54602/55208/57697/5663/3320/11261/825/8554/10363/8312/9683/406930/9709/64359/409/7314/80279/8877/4092/51343/10362/51588/148022/23640/27338/165324/5581/57162/8291/9111/64844/10010/8452/150678/57761/2280/83737/79444/754/23551/1499/131377/7375/26354/151636/6478/54165/7466/6502/…	98
588	H3.3, GW/WT-up	GO:0019985	translesion synthesis	23/6214	41/18670	0.00218807	0.0239201	0.0181643	6118/51514/83932/9246/57804/10714/9768/9100/7314/7706/55666/11201/7311/51455/7353/5984/353497/5981/5980/6119/5425/5982/84875	23
589	H3.3, GW/WT-up	GO:0048286	lung alveolus development	23/6214	41/18670	0.00218807	0.0239201	0.0181643	54206/83931/1907/10905/4054/7043/64220/55512/93649/23152/91461/9394/659/1385/3488/100/3976/23657/4124/2324/5154/64759/55151	23
590	H3.3, GW/WT-up	GO:0022409	positive regulation of cell-cell adhesion	107/6214	255/18670	0.00219042	0.0239201	0.0181643	5590/998/5724/11126/3570/51043/7292/5788/3586/4179/11221/2625/1326/64115/57178/7189/5896/921/9092/6188/5058/3606/7070/2113/920/3071/5781/10808/338879/10125/1445/5170/9093/8651/3566/11151/10725/9780/5345/5914/1236/8631/7525/4092/10272/8943/10148/970/3383/9655/8440/3553/2736/3655/3329/940/1493/140885/6714/100/3689/7048/25930/387/7474/201627/64332/961/3592/6657/604/3280/7037/10563/59067/3600/4651/35…	107
591	H3.3, GW/WT-up	GO:0007596	blood coagulation	137/6214	336/18670	0.00223651	0.0243821	0.0185151	832/998/23028/5051/3065/8761/2152/6814/829/11311/725/947/3020/2625/5592/5328/7414/150/1793/11234/966/51317/8525/2147/408/5547/84959/7450/928/3709/4778/1606/7103/10019/5781/5025/160851/23348/2159/8858/2621/54331/5583/5890/3705/7301/5170/25970/5595/5345/5023/409/6521/3690/8526/5889/350/5578/71/3998/5055/5657/2769/10362/57572/5566/1311/558/5329/348/30846/5581/2677/5624/2191/5270/10544/10398/6714/958…	137
592	H3.3, GW/WT-up	GO:0060271	cilium assembly	148/6214	366/18670	0.00225801	0.0245749	0.0186615	85452/79363/57576/27285/7802/51668/117178/54874/8556/200162/57216/27185/10806/55130/983/403/3983/54777/283232/55742/51259/22897/143941/219844/7846/23329/79738/80184/51134/144535/84260/28981/79600/387885/196383/353116/22873/23116/8814/23224/112752/3320/146057/22995/161582/55329/23059/146279/123811/9738/23322/29070/1874/23300/8558/2622/7531/5048/9001/7283/388389/2302/10801/22994/1453/79959/55125/12…	148
593	H3.3, GW/WT-up	GO:0030865	cortical cytoskeleton organization	26/6214	48/18670	0.00227292	0.0246539	0.0187215	112464/3071/382/9493/5048/3996/147179/752/3993/6093/30846/9475/6242/114793/7456/10787/7429/2036/10015/5357/22871/7124/2037/7430/54443/3551	26
594	H3.3, GW/WT-up	GO:0042059	negative regulation of epidermal growth factor receptor signaling pathway	26/6214	48/18670	0.00227292	0.0246539	0.0187215	54206/998/2060/8027/5795/867/9052/10253/58533/5663/1845/5771/58513/23624/9655/10254/84619/868/57732/255324/2069/374/3672/1956/5774/153090	26
595	H3.3, GW/WT-up	GO:0071887	leukocyte apoptotic process	49/6214	104/18670	0.0023014	0.0249128	0.018918	5293/1676/3586/23411/3665/5896/4254/8660/2621/11035/3958/3091/9093/9212/1236/5585/558/581/3661/6868/10018/100/79444/1399/1234/7474/27086/3059/5291/2693/604/23657/9693/836/3575/4208/972/8737/578/171558/27242/3569/2737/4067/29126/301/1514/8013/1831	49
596	H3.3, GW/WT-up	GO:0006029	proteoglycan metabolic process	45/6214	94/18670	0.00230452	0.0249128	0.018918	23169/57216/9917/55454/9469/9806/8509/6934/51363/89792/1280/1634/50515/176/22856/64131/2300/9955/64132/6448/64377/9394/659/1499/10675/3373/92370/7358/658/64579/81792/3074/411/1462/337876/5467/29940/10090/55501/2137/54928/23213/2131/56548/633	45
597	H3.3, GW/WT-up	GO:0070301	cellular response to hydrogen peroxide	47/6214	99/18670	0.00230933	0.024923	0.0189258	65018/9283/3586/10276/983/23411/5660/10105/5076/6188/2113/5074/2308/11035/5151/10131/55512/7732/8678/8877/10365/558/388/10494/140885/406896/84557/6714/5580/5562/8737/2309/3066/4602/4217/3569/358/4233/2146/2395/301/8013/7295/3934/2021/25/23064	47
598	H3.3, GW/WT-up	GO:0061351	neural precursor cell proliferation	67/6214	150/18670	0.00233849	0.0251955	0.0191328	473/23028/9048/85440/58155/10763/9928/9283/27185/747/85458/1813/6660/283375/2735/10818/4673/55198/2308/57096/3091/8650/2009/6692/54567/80237/9289/5048/6532/10642/1000/9253/728/10890/2016/2736/55679/4036/2637/547/4771/6663/131405/1499/387/2771/7474/6259/51176/64399/7424/23440/153241/1495/3400/7005/7422/2309/2737/6608/5764/6604/4067/9833/80709/9355/2889	67
599	H3.3, GW/WT-up	GO:0046434	organophosphate catabolic process	60/6214	132/18670	0.00234637	0.0252381	0.0191651	11332/27293/3633/5142/5321/11164/22978/22876/3632/6609/272/23583/11163/6996/949/255189/3990/5151/4913/79077/55512/23417/56953/1267/284161/9388/10908/5141/3949/5143/344/5136/56261/25939/5335/100/4923/8867/5152/4968/5580/57406/8930/55276/8654/8622/83594/7920/10591/4907/5167/27115/8871/4521/9583/3612/56623/4952/3251/215	60
600	H3.3, GW/WT-up	GO:0072522	purine-containing compound biosynthetic process	88/6214	205/18670	0.00237396	0.0254923	0.0193582	11332/65018/3208/204/64834/205/26289/271/4881/55811/25874/2987/509/9200/56952/132/83401/272/3948/2977/10632/79849/112/517/506/2954/5315/60490/23205/115/113/23417/197322/3000/5198/136/6470/80347/516/4830/10476/2194/498/513/81616/109/8604/2181/55022/4880/80025/55902/100/514/2618/539/158/5162/201562/347736/521/10891/1633/79966/2982/2180/51000/2766/9374/2978/2979/4907/221264/262/25902/107/1738/3614/5…	88
601	H3.3, GW/WT-up	GO:0050690	regulation of defense response to virus by virus	18/6214	30/18670	0.00239382	0.0256202	0.0194553	23633/375/161/55690/920/164/10053/8907/1175/5610/940/130340/3055/162/1794/2534/5879/1174	18
602	H3.3, GW/WT-up	GO:0071549	cellular response to dexamethasone stimulus	18/6214	30/18670	0.00239382	0.0256202	0.0194553	54206/64754/54541/1244/2308/7023/5176/3383/2660/8837/1789/1977/2908/358/1956/1978/114907/445	18
603	H3.3, GW/WT-up	GO:0032272	negative regulation of protein polymerization	36/6214	72/18670	0.00241316	0.0257844	0.0195799	832/829/120/5962/2288/2059/93661/9026/6710/51332/29766/1003/146206/5216/6904/80206/256949/57731/91663/375189/6711/822/4133/7429/22919/11078/11344/5580/56203/118/9353/830/7111/2934/7114/286527	36
604	H3.3, GW/WT-up	GO:0007565	female pregnancy	83/6214	192/18670	0.00244939	0.0261282	0.019841	8289/1307/23633/824/3020/1244/10935/4221/8061/4316/2113/79602/2288/54407/8909/7421/91/3678/6866/10959/5228/7043/7026/5595/113/181/5469/5914/2695/3675/81671/64750/1828/79816/5669/5673/5672/2354/790/7349/84172/3553/130399/6670/659/3488/5020/4318/5740/1312/5594/3976/23780/8398/2192/7048/6159/7372/2693/3490/4012/5066/780/5467/7005/705/639/2697/1364/231/5764/285/6781/27161/8434/5125/259/5069/6256/412/…	83
605	H3.3, GW/WT-up	GO:0032515	negative regulation of phosphoprotein phosphatase activity	31/6214	60/18670	0.00245444	0.0261388	0.019849	1408/3071/3958/145376/57718/54866/10776/84152/84687/116729/6093/284352/9475/2281/4249/2280/23523/114794/2771/2932/5504/153769/7124/9749/392617/22853/221908/5764/3551/6418/5524	31
606	H3.3, GW/WT-up	GO:0030204	chondroitin sulfate metabolic process	22/6214	39/18670	0.00246792	0.026239	0.0199251	23169/55454/9469/9806/51363/1634/50515/22856/64131/64132/10675/3373/7358/3074/411/1462/337876/29940/55501/54928/56548/633	22
607	H3.3, GW/WT-up	GO:0034620	cellular response to unfolded protein	63/6214	140/18670	0.00249811	0.0264726	0.0201025	7709/4000/3068/3310/22926/84919/467/10133/51182/9531/90993/5526/10897/595/10525/51768/7009/10106/7184/11153/387923/30001/267/9709/51009/80279/2081/55062/5771/84699/56005/125972/26291/581/5610/2673/9451/8440/10018/84236/666/5770/9217/10954/58477/27230/118/7466/22872/1047/3313/3303/3304/1388/578/116138/55033/64224/3484/26608/168620/2137/153090	63
608	H3.3, GW/WT-up	GO:1903364	positive regulation of cellular protein catabolic process	63/6214	140/18670	0.00249811	0.0264726	0.0201025	1855/127544/11124/255738/27185/5962/144165/4035/160418/51339/5663/5700/4287/3320/8554/8312/9709/114881/6613/1453/4092/9817/3949/79016/348/23640/9655/4036/57761/65992/55741/754/5988/91445/1454/9978/859/131377/2932/8975/64110/26234/55212/1601/10769/641700/153769/3303/3304/154214/7430/90637/54467/57154/857/25897/10221/5747/153090/4478/6872/79589/10134	63
609	H3.3, GW/WT-up	GO:0090596	sensory organ morphogenesis	107/6214	256/18670	0.0025472	0.0269484	0.0204639	1855/6497/1969/4237/2048/8289/65979/3065/1296/2780/7482/204851/57216/2625/5076/79955/7054/24147/4647/7070/1280/5916/121227/10818/80184/10253/57096/6495/3091/283571/2200/197021/64220/220/5595/29/51168/8557/4669/2535/9241/6662/6169/25794/5797/125488/10194/3249/581/10736/2202/51057/25806/56603/2736/6670/8575/1290/7855/2637/128637/182/6899/5594/613/11078/1499/2779/7474/285331/8820/26018/1295/55764/55…	107
610	H3.3, GW/WT-up	GO:0000302	response to reactive oxygen species	98/6214	232/18670	0.00256447	0.0270858	0.0205682	65018/54936/5052/6278/9283/84919/3586/824/54583/10276/5599/983/23411/5660/10105/5076/10935/8061/7352/6188/4314/337/2113/3741/1017/5074/5829/10645/2308/8428/11035/2643/7168/5151/10131/5595/55512/1800/1398/7732/1236/8678/8877/1938/1785/10365/558/348/388/2281/6546/8837/10494/140885/406896/84557/6714/100/4318/5594/3162/3373/8692/5580/10891/5156/374/3184/836/5562/5159/8737/1906/7124/578/2309/2534/3066…	98
611	H3.3, GW/WT-up	GO:0030490	maturation of SSU-rRNA	25/6214	46/18670	0.0025812	0.0270858	0.0205682	27042/55127/8945/55226/27340/57647/51077/10607/28987/55720/55813/25926/6234/65095/6223/6227/102724159/5822/85395/8602/153443/6208/29777/705/84294	25
612	H3.3, GW/WT-up	GO:0035088	establishment or maintenance of apical/basal cell polarity	25/6214	46/18670	0.0025812	0.0270858	0.0205682	998/25932/57216/56288/9231/2011/1740/8825/4649/2302/117583/23616/10015/387/7474/378/5584/2195/55914/5754/6624/286204/9355/4478/4983	25
613	H3.3, GW/WT-up	GO:0043300	regulation of leukocyte degranulation	25/6214	46/18670	0.0025812	0.0270858	0.0205682	2268/5724/9846/3916/2242/5170/3566/6810/164/29/136/11314/84106/8673/3689/613/3162/5880/8723/2150/3596/27342/4067/6850/6812	25
614	H3.3, GW/WT-up	GO:0061245	establishment or maintenance of bipolar cell polarity	25/6214	46/18670	0.0025812	0.0270858	0.0205682	998/25932/57216/56288/9231/2011/1740/8825/4649/2302/117583/23616/10015/387/7474/378/5584/2195/55914/5754/6624/286204/9355/4478/4983	25
615	H3.3, GW/WT-up	GO:0007029	endoplasmic reticulum organization	33/6214	65/18670	0.0026222	0.0274133	0.0208169	89866/163590/375056/22931/118813/25923/10313/4644/81488/196996/7732/3998/79041/10890/64225/57142/9451/81562/22930/9217/84522/29927/23023/83850/2580/53407/22872/9697/51608/858/57488/80124/55151	33
616	H3.3, GW/WT-up	GO:0035308	negative regulation of protein dephosphorylation	33/6214	65/18670	0.0026222	0.0274133	0.0208169	1408/3071/3958/145376/57718/54866/10776/7531/84152/84687/116729/6093/284352/9475/2281/4249/2280/7529/23523/114794/2771/2932/5504/153769/7124/9749/392617/22853/221908/5764/3551/6418/5524	33
617	H3.3, GW/WT-up	GO:0060996	dendritic spine development	46/6214	97/18670	0.00262518	0.0274133	0.0208169	1855/998/2048/26052/375/27185/22891/9231/4076/1072/22941/10059/84298/382/5663/3706/5597/102/29904/5048/10458/5802/348/50944/10097/8440/55619/9762/23613/85358/8536/378/170506/22871/10611/10769/4208/815/3066/28988/816/50807/1902/2182/5063/10479	46
618	H3.3, GW/WT-up	GO:0035967	cellular response to topologically incorrect protein	71/6214	161/18670	0.00264267	0.0275514	0.0209217	7709/4000/3068/3310/22926/84919/467/10133/51182/54788/9531/90993/5526/10897/595/10525/51768/7009/10106/7184/11153/387923/30001/29954/4287/267/9709/51009/6388/80279/2081/55062/5771/84699/56005/125972/26291/581/5610/2673/9451/8440/10018/8452/84236/666/5770/9217/7353/91445/10954/58477/27230/118/7466/22872/1047/3313/202052/3303/3304/1388/578/116138/55033/64224/3484/26608/168620/2137/153090	71
619	H3.3, GW/WT-up	GO:0046486	glycerolipid metabolic process	165/6214	414/18670	0.00269342	0.028035	0.021289	9651/5293/30814/3633/407031/8503/255738/126969/5298/284486/5279/5321/5287/10380/824/375/5305/253430/23411/8513/266971/51196/159296/22876/3632/57104/114879/5286/8525/10062/747/5920/54979/1374/10809/337/1606/5781/5319/57605/949/160851/5283/145567/255189/3990/11057/9091/283871/8651/10423/255919/1071/55697/5048/5338/83394/9487/6720/94005/93210/2538/162466/8526/284161/350/9021/9489/5289/9388/23556/440…	165
620	H3.3, GW/WT-up	GO:0050803	regulation of synapse structure or activity	96/6214	227/18670	0.00270015	0.0280598	0.0213078	22883/2048/64218/26052/3586/27185/22943/9231/3630/627/4076/4038/1072/387804/1813/654429/10059/7846/382/6495/23768/3706/4734/102/23184/4916/29904/112755/5048/22899/4761/10458/1000/81926/5802/1785/79414/348/729956/9419/10097/91752/8828/64284/5020/9762/23613/1399/85358/8536/387/1605/79012/6405/57408/7474/378/25978/64084/170506/2693/22871/2119/3556/23284/55752/10611/23657/9456/4208/1946/26045/6678/71…	96
621	H3.3, GW/WT-up	GO:0048813	dendrite morphogenesis	64/6214	143/18670	0.00272454	0.0282459	0.0214491	1855/473/998/2048/1952/26052/10006/3688/8829/22891/4076/4038/1072/22941/8301/10059/23011/5911/10160/3706/4734/102/56965/29904/5048/10458/6794/50944/57498/10097/57520/8609/4133/23363/55619/9762/22903/26039/7533/23543/85358/22906/2932/170506/23043/22871/10611/9693/815/84062/577/2534/54664/28988/816/10371/1523/5764/6383/10507/2902/26012/5063/3251	64
622	H3.3, GW/WT-up	GO:0048660	regulation of smooth muscle cell proliferation	74/6214	169/18670	0.00273121	0.0282459	0.0214491	56998/26119/5724/1901/4881/3570/3586/5592/657/6934/7189/5031/5058/3606/55810/51135/7043/7168/348093/55512/406932/1012/1535/5345/93649/2081/1786/693223/4854/5136/10203/7520/3488/4880/574501/7052/4318/9510/1312/406961/3162/5155/7048/407015/1499/2771/27086/3592/10891/2069/2247/3600/4883/6502/4208/3596/5159/4835/1906/7124/5467/4602/4217/2852/3569/3486/1956/2006/231/10221/3717/8013/8862/3654	74
623	H3.3, GW/WT-up	GO:0140056	organelle localization by membrane tethering	74/6214	169/18670	0.00273121	0.0282459	0.0214491	23673/5865/6814/11311/10228/5664/10806/983/54536/51259/6811/54843/22897/7846/80184/51134/79600/65082/2054/376267/10490/3320/57617/146057/22995/51762/196996/9738/112755/6810/23322/7531/5048/7283/22994/1453/79959/55125/5566/84902/8541/10890/8673/5899/23332/22981/22919/11190/9217/5116/1454/415117/80254/83850/152579/8615/815/10814/54806/8676/10652/7532/5577/858/95681/57488/11258/55755/11064/10244/681…	74
624	H3.3, GW/WT-up	GO:0061515	myeloid cell development	35/6214	70/18670	0.00275364	0.0284322	0.0215906	10163/8761/4853/28982/5305/10006/2313/25946/3071/10019/5781/5926/2038/2200/29766/79705/5048/5469/6521/23210/284266/51341/10365/2068/6714/4057/27086/51208/604/10296/133308/6722/221395/669/9991	35
625	H3.3, GW/WT-up	GO:0035904	aorta development	30/6214	58/18670	0.00280016	0.028781	0.0218555	7042/657/144165/94/4035/6495/54567/4091/4016/8131/4628/1785/4052/4036/182/6899/10454/6091/4638/23129/3280/3516/10427/11174/4015/5159/6722/639/23462/2022	30
626	H3.3, GW/WT-up	GO:1903749	positive regulation of establishment of protein localization to mitochondrion	30/6214	58/18670	0.00280016	0.028781	0.0218555	65018/2810/164153/7159/5599/7027/3002/7531/4836/9520/5366/10055/27113/27429/841/7855/1869/7529/7533/5880/6721/8314/7029/5562/22885/79778/54543/7532/5533/7534	30
627	H3.3, GW/WT-up	GO:0051961	negative regulation of nervous system development	129/6214	316/18670	0.00280082	0.028781	0.0218555	6497/2048/3399/79727/1600/80128/64218/23432/26052/406955/9283/11221/7431/8829/22943/22891/657/57715/22876/84504/23258/2147/4038/85458/1656/7070/2288/112/4035/55198/382/5663/23405/440275/283659/8482/5780/64843/10363/4916/10509/89927/112755/9289/5048/23108/22899/5376/9706/6532/4974/5469/4761/9572/7473/9241/6662/6014/1630/10501/5802/10498/3949/5566/4854/348/57142/53335/10505/9451/9448/3553/1745/1746…	129
628	H3.3, GW/WT-up	GO:0006261	DNA-dependent DNA replication	67/6214	151/18670	0.00285464	0.0292873	0.02224	6118/22891/9126/79892/23649/57804/10714/4361/8882/5965/1017/8914/5557/144455/8099/11177/57697/11169/5888/54962/90381/9093/23594/54921/7014/51659/81620/79915/80174/11232/57418/5976/898/348654/54465/56655/4999/50485/9837/25939/51750/29980/8318/11200/4174/6419/10533/10721/5984/604/647309/353497/5981/4437/5813/56897/4172/5558/253714/5980/6119/5425/5982/222229/5001/54107/10735	67
629	H3.3, GW/WT-up	GO:0007369	gastrulation	80/6214	185/18670	0.0028658	0.0293084	0.022256	1855/7709/1969/8289/79971/57216/3586/3914/83881/3688/22943/657/5076/8861/23187/65125/3678/8091/10818/7296/55578/1284/123169/4088/55897/3281/2303/7473/3690/3675/9241/3691/57045/3909/4087/4089/5566/1954/91663/10736/84913/23332/92/3685/1290/659/2335/8452/55614/4318/6615/2114/3689/23275/1291/4771/7048/1499/29072/1605/7474/1295/90102/56983/3693/6657/8646/7358/51176/2296/6722/1303/1738/3912/2131/8013/2…	80
630	H3.3, GW/WT-up	GO:0009260	ribonucleotide biosynthetic process	80/6214	185/18670	0.0028658	0.0293084	0.022256	11332/65018/204/1503/64834/51727/205/26289/271/4881/55811/25874/2987/509/9200/132/83401/272/3948/2977/10632/112/517/506/2954/5315/60490/23205/115/113/23417/197322/3000/5198/80347/516/4830/10476/2194/498/513/81616/109/790/8604/2181/55022/4880/80025/55902/514/2618/539/158/5162/201562/7372/347736/521/10891/79966/2982/2180/51000/9374/221264/107/1738/3614/54704/1537/50808/4882/55312/203/83549/7114/564…	80
631	H3.3, GW/WT-up	GO:0006939	smooth muscle contraction	51/6214	110/18670	0.00289696	0.0295377	0.0224301	3352/5724/1907/493/5592/6865/3778/51196/150/5286/219931/1813/624/84193/4629/5023/93649/136/8877/6093/1311/9475/2281/6546/6869/10203/406944/3357/5020/100/6525/8398/80852/387/4638/2693/4887/2982/2668/2149/140947/497189/154/147/1906/6722/2852/9732/857/80005/23213	51
632	H3.3, GW/WT-up	GO:0032967	positive regulation of collagen biosynthetic process	16/6214	26/18670	0.00289738	0.0295377	0.0224301	51430/7431/90993/2147/28984/7043/5345/409/8710/7349/2149/5159/3066/1490/4602/2022	16
633	H3.3, GW/WT-up	GO:0045599	negative regulation of fat cell differentiation	27/6214	51/18670	0.00291745	0.0295982	0.0224761	6272/2625/22852/23411/406/7480/338761/2308/122953/4088/284273/678/57761/406896/182/1869/7474/25937/166379/7204/3400/7124/5167/2852/3569/3638/23414	27
634	H3.3, GW/WT-up	GO:0032965	regulation of collagen biosynthetic process	24/6214	44/18670	0.00293088	0.0295982	0.0224761	54206/5906/51430/7431/2805/90993/2147/28984/7043/5345/409/8710/11117/7349/4880/2149/5159/407001/5467/3066/1490/4602/3569/2022	24
635	H3.3, GW/WT-up	GO:0060412	ventricular septum morphogenesis	24/6214	44/18670	0.00293088	0.0295982	0.0224761	26508/7049/64783/57216/7042/60485/2535/9241/4092/4089/659/7048/7474/6091/3280/7468/9353/3516/6586/10370/8321/23462/23414/7046	24
636	H3.3, GW/WT-up	GO:0060999	positive regulation of dendritic spine development	24/6214	44/18670	0.00293088	0.0295982	0.0224761	375/9231/4076/22941/10059/84298/5663/3706/5597/29904/5048/10458/348/50944/10097/23613/85358/8536/170506/22871/28988/816/1902/5063	24
637	H3.3, GW/WT-up	GO:0070897	transcription preinitiation complex assembly	24/6214	44/18670	0.00293088	0.0295982	0.0224761	6883/1810/5702/55729/7480/11176/55832/5706/387332/2958/7067/7343/5705/6597/9014/9330/1385/6598/6882/9519/6908/64425/9328/6872	24
638	H3.3, GW/WT-up	GO:1901028	regulation of mitochondrial outer membrane permeabilization involved in apoptotic signaling pathway	24/6214	44/18670	0.00293088	0.0295982	0.0224761	2810/7159/5599/9026/7027/3002/7531/4836/5366/27113/581/841/666/1869/7529/7533/2932/7029/3303/578/28978/7532/5533/7534	24
639	H3.3, GW/WT-up	GO:0042542	response to hydrogen peroxide	65/6214	146/18670	0.0029616	0.029815	0.0226406	65018/9283/84919/3586/824/10276/983/23411/5660/10105/5076/10935/8061/6188/2113/3741/5074/2308/8428/11035/5151/10131/55512/1398/7732/8678/8877/1938/10365/558/388/2281/6546/10494/140885/406896/84557/6714/100/3162/5580/374/836/5562/5159/8737/578/2309/2534/3066/4602/4217/3569/358/4233/2146/5516/2395/301/8013/7295/3934/2021/25/23064	65
640	H3.3, GW/WT-up	GO:0051384	response to glucocorticoid	65/6214	146/18670	0.0029616	0.029815	0.0226406	54206/249/5724/3586/64754/54541/2805/1244/7054/8061/266743/595/7352/50616/2308/677/808/10081/23205/11214/4916/21/7023/5176/15/3383/2354/790/7349/678/10018/3176/2660/8837/5020/1789/7477/387/7200/590/2693/9353/3490/374/306/1977/836/5066/2908/6678/6586/1906/7124/2309/3569/358/1956/6781/1978/114907/687/301/210/5069/445	65
641	H3.3, GW/WT-up	GO:0061640	cytoskeleton-dependent cytokinesis	47/6214	100/18670	0.00296864	0.0298392	0.022659	389/10899/375/56776/55165/84445/403/3619/1072/11021/23503/9493/1731/81620/84501/9212/4628/10801/6093/9525/9475/388/1058/6683/6711/10097/6242/151011/4735/128866/5413/10015/387/25978/152015/55752/112574/5921/23176/114327/51429/54443/55909/51510/11258/90120/23157	47
642	H3.3, GW/WT-up	GO:0001738	morphogenesis of a polarized epithelium	63/6214	141/18670	0.00306837	0.0307936	0.0233838	1855/128272/998/5690/4919/1952/5686/57216/22943/9231/5719/161/9024/5702/144165/5715/10082/5693/5706/5684/51339/5700/4649/23322/5048/409/5216/10197/2535/1213/5705/64750/3909/5714/1175/57664/10890/7855/3911/84133/23616/1951/387/7474/166336/6259/5708/10427/65250/1601/5754/84870/54806/5879/8321/57154/115908/4300/5695/25/89958/4478/4983	63
643	H3.3, GW/WT-up	GO:0042089	cytokine biosynthetic process	56/6214	123/18670	0.00307503	0.0308125	0.0233981	54206/943/5724/23139/11146/5788/3586/2625/3665/7189/3606/920/29110/5074/5663/57336/5606/10642/2302/566/10148/148022/1054/602/3661/91662/3552/3553/3625/9111/940/3635/3929/1051/3162/407015/7474/2693/10644/3556/10333/2069/59067/3659/972/3662/7124/51465/3569/10392/3717/5125/6850/64170/79589/768218	56
644	H3.3, GW/WT-up	GO:0000462	maturation of SSU-rRNA from tricistronic rRNA transcript (SSU-rRNA, 5.8S rRNA, LSU-rRNA)	20/6214	35/18670	0.00312968	0.0311662	0.0236667	27042/55127/8945/27340/57647/51077/10607/55720/55813/65095/6223/6227/102724159/5822/85395/8602/6208/29777/705/84294	20
645	H3.3, GW/WT-up	GO:0021955	central nervous system neuron axonogenesis	20/6214	35/18670	0.00312968	0.0311662	0.0236667	2048/79600/51199/3320/1009/5048/81565/9331/1630/57731/2909/2736/4929/9334/200933/9353/3326/91584/5747/4781	20
646	H3.3, GW/WT-up	GO:0060251	regulation of glial cell proliferation	20/6214	35/18670	0.00312968	0.0311662	0.0236667	6497/406911/5501/5583/23405/3553/1385/1869/6663/5584/2119/3280/4049/7124/23376/4602/3569/5764/4067/5324	20
647	H3.3, GW/WT-up	GO:0070423	nucleotide-binding oligomerization domain containing signaling pathway	20/6214	35/18670	0.00312968	0.0311662	0.0236667	26191/55765/7189/330/329/7314/7311/841/83737/7335/10454/3656/90268/55914/3303/3304/23118/10392/8767/3654	20
648	H3.3, GW/WT-up	GO:0006888	endoplasmic reticulum to Golgi vesicle-mediated transport	90/6214	212/18670	0.00314787	0.0312989	0.0237675	832/829/89866/59349/127845/375056/29097/375/56681/3630/1315/966/2147/84364/6811/10897/55291/372/10525/93661/51290/10959/57511/83548/2159/8858/2621/122553/6710/10490/51332/123720/1783/25839/83394/29098/9527/51226/1453/9218/64693/3998/11316/57731/8775/51112/29959/6683/90411/6711/81562/5624/80055/8452/128637/9217/7109/26286/6396/23243/11070/378/10342/2804/26984/22820/53407/374/8615/22872/10427/9871/…	90
649	H3.3, GW/WT-up	GO:0021884	forebrain neuron development	15/6214	24/18670	0.003159	0.0313129	0.0237782	27185/8829/7314/57282/8828/2637/7474/6091/9353/166614/9693/27089/10371/26468/55558	15
650	H3.3, GW/WT-up	GO:0043302	positive regulation of leukocyte degranulation	15/6214	24/18670	0.003159	0.0313129	0.0237782	2268/5724/9846/3916/3566/6810/164/136/8673/3689/8723/2150/3596/6850/6812	15
651	H3.3, GW/WT-up	GO:0031960	response to corticosteroid	71/6214	162/18670	0.00319361	0.0315777	0.0239792	54206/249/5724/3586/64754/54541/2805/1244/7054/8061/266743/595/7352/50616/2308/677/808/10081/23205/11214/4916/21/7023/1535/5176/15/3383/2354/790/7349/678/10018/3176/2660/8837/5020/1789/6714/7477/387/7200/590/2693/9353/3490/374/306/1977/836/5066/2908/6678/11063/6586/1906/7124/2309/1490/2852/3569/358/1956/6781/1978/114907/687/301/210/5069/2022/445	71
652	H3.3, GW/WT-up	GO:0021885	forebrain cell migration	29/6214	56/18670	0.00319551	0.0315777	0.0239792	1600/27185/85458/1813/23224/5663/7301/27023/89927/9289/5048/81565/558/79143/57142/1499/387/6091/64805/200933/9353/6722/114327/23353/2737/1956/3912/153090/26468	29
653	H3.3, GW/WT-up	GO:0061136	regulation of proteasomal protein catabolic process	79/6214	183/18670	0.00320205	0.0315939	0.0239915	1855/65018/127544/11146/56893/8945/9024/51035/144165/7480/160418/6815/5663/5700/4287/4130/161582/8554/7874/23274/9683/9709/80011/51009/7314/10197/114881/4779/6613/1453/4092/9817/5566/10755/79016/348/23640/9655/64844/57761/65992/55741/7327/5988/91445/1454/9978/131377/6599/10869/23429/2932/8975/27074/3093/55212/1601/10769/819/641700/153769/3303/3304/3326/51465/23376/154214/90637/54467/857/6386/2589…	79
654	H3.3, GW/WT-up	GO:0043200	response to amino acid	52/6214	113/18670	0.00322249	0.031747	0.0241078	1307/3208/824/1072/55004/7009/1282/6495/197131/8651/57707/1535/2695/57521/10458/5289/1786/3383/26291/53335/1290/1385/23677/598/2937/1051/1291/84861/387/10891/5156/3184/56034/836/51520/80315/1906/7124/23304/23376/2534/1490/1956/1278/352954/5764/4067/10670/210/445/2902/26012	52
655	H3.3, GW/WT-up	GO:0060350	endochondral bone morphogenesis	36/6214	73/18670	0.00325401	0.0320085	0.0243063	249/1305/871/1280/5916/338773/55512/5914/162466/6662/10498/1311/4148/5212/4664/659/4880/1293/1291/7048/25886/6474/2261/658/4208/309/2296/81578/1303/5447/6781/51435/54928/4147/7010/85301	36
656	H3.3, GW/WT-up	GO:0000086	G2/M transition of mitotic cell cycle	103/6214	247/18670	0.00329197	0.0323326	0.0245524	10657/5690/63967/5686/10763/9928/51514/1063/10806/10133/219771/983/8945/5719/9024/7465/55031/5702/595/4361/22897/7480/7846/1017/8091/22822/80184/51347/5715/5693/5706/5684/27133/5890/1112/5700/808/3320/29933/22995/10776/9133/25942/90381/9088/9738/7531/5048/9212/7283/10197/80174/80279/5889/8493/5705/22994/1453/79959/55125/9525/1785/5566/23476/5714/5500/23332/23236/22981/22919/11190/571/29980/5116/1…	103
657	H3.3, GW/WT-up	GO:0002448	mast cell mediated immunity	26/6214	49/18670	0.00332455	0.0325308	0.024703	5293/2268/117194/9846/867/10125/8773/2242/5170/3566/136/284021/11314/8673/3162/5880/8723/10417/3596/10814/27342/7462/4067/6850/8013/6812	26
658	H3.3, GW/WT-up	GO:1990090	cellular response to nerve growth factor stimulus	26/6214	49/18670	0.00332455	0.0325308	0.024703	6272/5906/4803/627/6188/867/4908/11021/382/4916/5170/29904/11151/1783/1398/2648/9775/1938/57498/1385/1869/85377/9693/988/2309/2889	26
659	H3.3, GW/WT-up	GO:0002639	positive regulation of immunoglobulin production	23/6214	42/18670	0.0033273	0.0325308	0.024703	7292/5788/54537/3263/23529/7158/3566/6810/118460/79915/30009/100141515/2821/55183/940/958/7037/7468/3567/3596/3133/3569/22976	23
660	H3.3, GW/WT-up	GO:0010749	regulation of nitric oxide mediated signal transduction	6214-08-01	10/18670	0.00335977	0.0326501	0.0247936	9722/493/3630/2977/8654/2982/7422/1956	8
661	H3.3, GW/WT-up	GO:0060600	dichotomous subdivision of an epithelial terminal unit	6214-08-01	10/18670	0.00335977	0.0326501	0.0247936	57216/8829/1512/5361/23129/374/10512/10371	8
662	H3.3, GW/WT-up	GO:1901203	positive regulation of extracellular matrix assembly	6214-08-01	10/18670	0.00335977	0.0326501	0.0247936	23187/28984/4088/6662/11117/23332/1605/90102	8
663	H3.3, GW/WT-up	GO:1904526	regulation of microtubule binding	6214-08-01	10/18670	0.00335977	0.0326501	0.0247936	2011/146057/2622/22924/4133/22919/5516/25	8
664	H3.3, GW/WT-up	GO:0044839	cell cycle G2/M phase transition	110/6214	266/18670	0.00337985	0.0327957	0.0249042	10657/5690/63967/5686/10763/9928/51514/1063/10806/10133/219771/983/8945/5719/9024/7465/55031/5702/595/4361/22897/7480/7846/1017/8091/22822/80184/51347/5715/5693/5706/5684/27133/5890/1112/5700/808/3320/29933/22995/10776/9133/25942/90381/9088/9738/7531/5048/9212/79915/7283/10197/80174/80279/5889/8493/5705/22994/1453/79959/55125/9525/51343/1785/5566/23476/26993/5714/9577/5500/23332/23236/22981/22919…	110
665	H3.3, GW/WT-up	GO:0050817	coagulation	138/6214	342/18670	0.00339892	0.0329312	0.025007	832/998/23028/5051/3065/8761/2152/6814/829/11311/725/947/3020/2625/5592/5328/7414/150/1793/11234/966/51317/8525/2147/408/5547/84959/7450/928/3709/4778/1606/7103/10019/5781/5025/160851/23348/2159/8858/2621/54331/5583/5890/5663/3705/7301/5170/25970/5595/5345/5023/409/6521/3690/8526/5889/350/5578/71/3998/5055/5657/2769/10362/57572/5566/1311/558/5329/348/30846/5581/2677/5624/2191/5270/10544/10398/671…	138
666	H3.3, GW/WT-up	GO:0021801	cerebral cortex radial glia guided migration	14/6214	22/18670	0.00341564	0.0329446	0.0250172	1600/27185/23224/89927/9289/5048/79143/57142/1499/64805/23353/2737/3912/153090	14
667	H3.3, GW/WT-up	GO:0022030	telencephalon glial cell migration	14/6214	22/18670	0.00341564	0.0329446	0.0250172	1600/27185/23224/89927/9289/5048/79143/57142/1499/64805/23353/2737/3912/153090	14
668	H3.3, GW/WT-up	GO:0033622	integrin activation	14/6214	22/18670	0.00341564	0.0329446	0.0250172	1307/9928/10979/9780/8631/54922/9270/2335/9855/6714/64805/10563/5734/1015	14
669	H3.3, GW/WT-up	GO:1903037	regulation of leukocyte cell-cell adhesion	124/6214	304/18670	0.00344509	0.033179	0.0251952	5590/998/5724/11146/26191/11126/3570/51043/7292/5788/54900/3586/4179/11221/375056/2625/1326/64115/9231/57178/7189/5896/921/9092/6188/5058/3606/7070/2113/65125/920/3071/5074/5781/10808/3958/10125/1445/5170/9093/8651/3566/11151/10725/5914/1236/1845/30009/8631/11314/2302/7525/57045/5771/4092/8943/10148/970/3383/282618/9655/57162/84695/8440/3553/2736/64844/3329/940/1493/140885/6714/100/1051/3689/5465…	124
670	H3.3, GW/WT-up	GO:0045580	regulation of T cell differentiation	62/6214	139/18670	0.00345507	0.0332254	0.0252304	5590/257101/51043/7292/5788/9580/1378/4179/11221/2625/64115/57178/5896/9092/3606/3071/10125/8651/3566/8456/5914/2648/30009/2302/5771/4092/8943/282618/9655/56603/84695/2736/940/1493/100/4773/2177/7048/387/64332/3592/604/3600/23240/57630/3575/8546/814/3659/972/3662/10385/639/4602/2737/1960/3574/8767/301/6850/25/441478	62
671	H3.3, GW/WT-up	GO:0050808	synapse organization	162/6214	408/18670	0.00348194	0.0334339	0.0253887	1855/22883/998/2048/10163/5792/4898/64218/9722/26052/23114/3586/375/27185/8829/22943/22891/9806/9231/6623/9118/3630/627/4076/4038/1072/266743/22941/1740/387804/53942/1813/654429/10059/7846/10810/27253/10160/1282/382/6495/5663/23768/5641/3706/4644/4734/102/27020/23184/4916/3480/9093/29904/5048/5216/1140/22899/4628/124925/4761/3675/10458/71/10939/1000/5064/81926/5802/79414/348/728/50944/729956/9419…	162
672	H3.3, GW/WT-up	GO:0019722	calcium-mediated signaling	92/6214	218/18670	0.00350739	0.0335782	0.0254983	163688/23261/11123/57190/6548/3208/1907/2946/481/5788/493/51806/90550/5532/51196/5795/219931/5031/643/920/2065/11163/488/5025/10645/801/808/11261/4644/5170/10725/1012/57338/4761/1236/9001/2826/201191/84687/55273/8877/6014/566/5566/79041/9454/54795/2281/6546/805/9451/2274/3357/2280/84174/5335/57158/100/4773/1827/29995/151651/1230/1234/9034/375346/2932/51554/185/64805/3064/683/3791/817/51778/5562/7…	92
673	H3.3, GW/WT-up	GO:0050807	regulation of synapse organization	92/6214	218/18670	0.00350739	0.0335782	0.0254983	22883/2048/64218/26052/3586/27185/22943/9231/3630/627/4076/4038/1072/387804/1813/654429/10059/7846/382/6495/23768/3706/4734/102/23184/4916/29904/5048/22899/4761/10458/1000/81926/5802/79414/348/729956/9419/10097/91752/8828/64284/5020/9762/23613/1399/85358/8536/387/1605/79012/6405/57408/7474/378/25978/64084/170506/2693/22871/2119/3556/23284/55752/10611/23657/9456/4208/1946/26045/6678/7124/1432/2667…	92
674	H3.3, GW/WT-up	GO:0002819	regulation of adaptive immune response	70/6214	160/18670	0.00358078	0.0342299	0.0259932	5590/7133/11126/3570/51043/7292/5788/3586/725/1378/11221/2625/23411/5532/54537/3665/3263/7189/23529/3606/920/11035/440275/7158/3566/113/118460/79915/30009/8631/2302/100141515/4092/5585/5817/5819/54795/9655/84695/3554/3553/55183/3329/940/7855/6556/100/958/64332/53833/3592/604/7037/7468/3575/4208/3659/56940/3133/3107/3106/4049/7124/3569/7784/22976/8767/51571/29126/301	70
675	H3.3, GW/WT-up	GO:1904888	cranial skeletal system development	33/6214	66/18670	0.00358882	0.0342559	0.026013	6913/7042/55165/50515/6495/7043/1112/4088/2303/9775/4087/1954/10736/1746/6899/1399/7048/1499/29072/57728/5156/4208/140947/497189/285590/7020/51715/25902/2737/3638/5079/2304/7046	33
676	H3.3, GW/WT-up	GO:0071236	cellular response to antibiotic	65/6214	147/18670	0.00360712	0.0343797	0.026107	65018/3399/6548/5321/9283/3586/10276/983/23411/5660/10105/5076/6188/2230/2113/3709/112/8914/5074/2308/11035/255189/5151/10131/113/55512/7732/8678/8877/10365/558/388/109/5581/10097/10494/140885/406896/84557/6714/5155/84522/5580/5562/4208/1946/8737/2309/3066/4602/4217/3569/358/107/2770/4233/2146/2395/301/8013/7295/3934/2021/25/23064	65
677	H3.3, GW/WT-up	GO:0097345	mitochondrial outer membrane permeabilization	28/6214	54/18670	0.00364778	0.0346103	0.0262821	2810/7159/5599/9026/7027/3002/64112/89941/7531/4836/5366/27113/581/10018/841/666/1869/7529/79680/7533/2932/7029/3303/578/28978/7532/5533/7534	28
678	H3.3, GW/WT-up	GO:1904019	epithelial cell apoptotic process	51/6214	111/18670	0.00364932	0.0346103	0.0262821	6272/204851/11126/3586/2625/6934/57124/3875/28984/2621/382/677/3714/5170/409/51588/51129/3383/26291/8837/659/7857/11132/666/598/1869/5335/958/3162/7048/5584/79155/7466/10891/3791/831/3596/641700/7124/2309/4217/2852/3569/889/6788/284/3717/7010/2934/153090/25	51
679	H3.3, GW/WT-up	GO:0045655	regulation of monocyte differentiation	13/6214	20/18670	0.0036528	0.0346103	0.0262821	56998/1435/3665/406911/920/677/2242/146433/3635/27086/972/1021/4609	13
680	H3.3, GW/WT-up	GO:0050860	negative regulation of T cell receptor signaling pathway	13/6214	20/18670	0.0036528	0.0346103	0.0262821	26191/11126/5795/7070/5074/1997/3958/1845/5771/56940/10385/7430/79037	13
681	H3.3, GW/WT-up	GO:0034614	cellular response to reactive oxygen species	73/6214	168/18670	0.00367423	0.0347525	0.0263901	65018/54936/5052/9283/3586/10276/5599/983/23411/5660/10105/5076/10935/6188/4314/337/2113/1017/5074/5829/10645/2308/11035/2643/7168/5151/10131/5595/55512/1800/1398/7732/8678/8877/1785/10365/558/388/8837/10494/140885/406896/84557/6714/4318/5594/5580/5156/3184/5562/8737/7124/2309/3066/5796/4602/4217/3569/358/1956/948/4233/2146/116988/2395/301/2176/8013/7295/3934/2021/25/23064	73
682	H3.3, GW/WT-up	GO:0032868	response to insulin	112/6214	272/18670	0.0036801	0.0347525	0.0263901	388581/5590/54206/84275/6548/6429/8503/255738/6814/6272/51043/3645/127124/3586/2058/1959/23411/3416/2805/3630/5286/7352/5058/23235/6667/4141/55198/5781/5319/2308/9882/8660/4149/677/6430/64397/4644/51762/5315/3480/527/5170/8651/29904/181/9564/57707/2303/286753/81565/6720/535/10014/6198/15/9021/10458/11031/5771/3383/10890/3030/790/3553/3625/130399/2888/2660/8837/3667/55022/51052/11132/57761/406896/…	112
683	H3.3, GW/WT-up	GO:0002703	regulation of leukocyte mediated immunity	87/6214	205/18670	0.00368399	0.0347525	0.0263901	5590/7133/2268/5724/11126/117157/7292/5788/3586/725/1378/2625/5532/54537/3263/7189/23529/9846/3606/3916/11035/10125/7158/2242/5170/3566/6810/118460/164/29/1398/409/136/79915/30009/11314/2302/100141515/4092/148022/84106/3383/5817/5819/54795/9437/8673/3554/3553/55183/3329/940/7855/57506/958/3689/613/3162/5880/8723/53833/170506/3592/604/7037/7468/26228/59067/3575/2150/3596/56940/3133/3107/3106/4277/…	87
684	H3.3, GW/WT-up	GO:0043647	inositol phosphate metabolic process	35/6214	71/18670	0.00371373	0.0349818	0.0265642	9651/5724/3633/253430/51196/3632/5031/11163/801/3705/122618/5330/3706/3973/3631/5334/84812/3635/23236/5332/5335/4923/8867/55586/3269/5745/51447/9807/2247/117283/8871/2852/3612/56623/4952	35
685	H3.3, GW/WT-up	GO:0051047	positive regulation of secretion	169/6214	428/18670	0.00376457	0.0350838	0.0266416	388581/65220/5590/65018/8431/2268/5724/79971/11146/26191/965/11126/4881/25874/7292/3586/5208/947/7042/375/8564/2625/55691/8027/3799/6865/90550/5532/2746/6934/3630/117854/322/114900/83786/408/9846/54843/24145/23086/1813/51768/10059/4035/5781/5319/5025/5715/10631/28984/8660/3916/382/3091/376267/7043/10125/373509/51762/3566/5595/112755/6810/260434/55512/164/1535/4628/136/399687/6532/2695/8736/4089/5…	169
686	H3.3, GW/WT-up	GO:0071548	response to dexamethasone	22/6214	40/18670	0.0037764	0.0350838	0.0266416	54206/5724/64754/54541/1244/2308/7023/5176/3383/2660/8837/1789/2693/1977/2908/1906/2309/358/1956/1978/114907/445	22
687	H3.3, GW/WT-up	GO:0042110	T cell activation	182/6214	464/18670	0.00378299	0.0350838	0.0266416	5590/5293/7133/998/257101/1503/11146/26191/11126/6097/3570/51043/64218/7292/5788/54900/9580/3586/1378/4179/11221/2625/1326/64115/5532/9231/57178/159296/3630/7189/5896/921/9092/6188/5058/3606/7070/920/3071/5074/5781/10808/2841/1880/11035/3958/677/5663/3714/10125/440275/54567/4088/1445/5170/9093/8651/3566/11151/8456/5914/1236/2648/1845/30009/11314/2302/23210/924/7525/57045/5771/4092/6794/8943/10148…	182
688	H3.3, GW/WT-up	GO:0043303	mast cell degranulation	25/6214	47/18670	0.00378912	0.0350838	0.0266416	5293/2268/117194/9846/867/10125/8773/2242/5170/3566/136/284021/11314/8673/3162/5880/8723/3596/10814/27342/7462/4067/6850/8013/6812	25
689	H3.3, GW/WT-up	GO:0061614	pri-miRNA transcription by RNA polymerase II	25/6214	47/18670	0.00378912	0.0350838	0.0266416	3586/7042/657/7003/8061/2113/688/3091/4091/4088/6720/1655/6662/4089/6597/84913/5155/6721/5465/26354/2908/5467/6722/4781/8862	25
690	H3.3, GW/WT-up	GO:0007492	endoderm development	37/6214	76/18670	0.00379806	0.0350838	0.0266416	3065/23648/3915/3914/83881/22943/657/8861/3227/3678/8091/1284/677/123169/4088/55897/3281/9241/3909/4087/4089/3685/1290/2335/55614/4318/3689/1291/1499/29072/1295/3693/6657/1303/3912/2131/1289	37
691	H3.3, GW/WT-up	GO:0046902	regulation of mitochondrial membrane permeability	37/6214	76/18670	0.00379806	0.0350838	0.0266416	90529/2810/6548/117145/7159/5599/10105/9026/7027/3002/64112/89941/7531/1267/4836/5366/27113/581/10018/841/666/598/1869/7529/79680/7533/2932/7029/815/3303/578/28978/6993/7532/5533/7534/203245	37
692	H3.3, GW/WT-up	GO:0048844	artery morphogenesis	37/6214	76/18670	0.00379806	0.0350838	0.0266416	7042/10000/8829/57178/657/94/4035/6495/54567/64220/8131/2303/93649/9241/4092/3949/4854/1311/348/4036/659/406944/182/6899/4638/3280/3516/10427/5159/2296/6722/7422/221395/639/23462/7046/2022	37
693	H3.3, GW/WT-up	GO:0021559	trigeminal nerve development	6214-09-01	12/18670	0.00380079	0.0350838	0.0266416	8829/644168/6405/140947/497189/7020/10371/91584/55558	9
694	H3.3, GW/WT-up	GO:0032252	secretory granule localization	6214-09-01	12/18670	0.00380079	0.0350838	0.0266416	80128/3799/3798/10125/4644/10749/4133/547/8615	9
695	H3.3, GW/WT-up	GO:0038180	nerve growth factor signaling pathway	6214-09-01	12/18670	0.00380079	0.0350838	0.0266416	6272/5906/4803/627/4908/11151/57498/9693/2889	9
696	H3.3, GW/WT-up	GO:0060900	embryonic camera-type eye formation	6214-09-01	12/18670	0.00380079	0.0350838	0.0266416	8289/65979/5076/10818/64220/220/7474/7020/51384	9
697	H3.3, GW/WT-up	GO:0098974	postsynaptic actin cytoskeleton organization	6214-09-01	12/18670	0.00380079	0.0350838	0.0266416	10163/9722/375/9118/4628/71/60/28988/9758	9
698	H3.3, GW/WT-up	GO:1902287	semaphorin-plexin signaling pathway involved in axon guidance	6214-09-01	12/18670	0.00380079	0.0350838	0.0266416	5362/8829/6405/5361/23129/10371/91584/5365/55558	9
699	H3.3, GW/WT-up	GO:0051101	regulation of DNA binding	56/6214	124/18670	0.003815	0.0351645	0.026703	6497/56998/23028/3399/4803/2625/5599/23063/117854/7189/341405/8091/5663/808/25942/7023/146198/81620/93649/124857/4830/84444/51341/1054/5329/602/2068/6672/55355/65992/1869/8904/4318/3976/3162/3005/1499/3280/51176/3148/64324/3662/2296/3400/3066/6608/28996/23462/3717/22927/58499/7295/9355/64855/7114/6872	56
700	H3.3, GW/WT-up	GO:0030217	T cell differentiation	100/6214	240/18670	0.00384522	0.0353732	0.0268614	5590/5293/257101/26191/6097/51043/64218/7292/5788/9580/1378/4179/11221/2625/64115/5532/57178/159296/5896/9092/3606/920/3071/2841/1880/11035/677/3714/10125/54567/9093/8651/3566/8456/5914/1236/2648/30009/2302/23210/5771/4092/6794/8943/282618/602/5971/6868/678/9655/56603/84695/2736/6670/940/1493/7855/5075/100/57580/4773/5316/2177/7048/1499/387/27086/64332/3592/604/51176/3600/23240/57630/3575/5734/85…	100
701	H3.3, GW/WT-up	GO:0046390	ribose phosphate biosynthetic process	82/6214	192/18670	0.00384862	0.0353732	0.0268614	11332/65018/204/1503/64834/51727/205/26289/271/4881/55811/25874/2987/509/9200/132/83401/272/3948/2977/10632/112/517/506/5836/2954/5315/60490/23205/115/113/23417/197322/3000/5198/80347/516/4830/10476/2194/498/513/81616/109/790/8604/2181/55022/4880/80025/55902/514/2618/539/158/5162/201562/7372/347736/521/10891/79966/2982/2180/51000/9374/221264/107/1738/3614/54704/1537/50808/4882/55312/203/83549/563…	82
702	H3.3, GW/WT-up	GO:0032869	cellular response to insulin stimulus	91/6214	216/18670	0.00389418	0.0357411	0.0271408	388581/5590/54206/84275/6548/8503/255738/51043/3645/127124/2058/23411/3416/2805/3630/5286/5058/23235/6667/4141/55198/5781/5319/2308/9882/8660/677/6430/64397/4644/51762/5315/3480/527/5170/8651/29904/9564/2303/286753/81565/6720/535/10014/6198/9021/10458/11031/5771/10890/3553/3625/2888/2660/8837/3667/55022/11132/57761/406896/84174/140710/6714/64900/57727/5770/8850/6599/2771/5580/26060/2932/5584/2693…	91
703	H3.3, GW/WT-up	GO:0019048	modulation by virus of host process	18/6214	31/18670	0.00394563	0.0358389	0.027215	23633/920/440275/4088/4916/3838/5610/10018/841/598/9217/10533/1605/8692/402569/28996/10670/6256	18
704	H3.3, GW/WT-up	GO:0035767	endothelial cell chemotaxis	18/6214	31/18670	0.00394563	0.0358389	0.027215	57449/8829/3164/5025/5587/5641/25865/3791/10563/2247/2246/7422/64094/4233/1960/4856/7114/8823	18
705	H3.3, GW/WT-up	GO:0050650	chondroitin sulfate proteoglycan biosynthetic process	18/6214	31/18670	0.00394563	0.0358389	0.027215	23169/55454/9469/51363/1634/50515/22856/64131/64132/10675/92370/7358/1462/337876/29940/55501/56548/633	18
706	H3.3, GW/WT-up	GO:0001946	lymphangiogenesis	6214-11-01	16/18670	0.00397208	0.0358389	0.027215	1969/5784/5532/94/283571/2303/147372/659/7424/2324/2296	11
707	H3.3, GW/WT-up	GO:0030952	establishment or maintenance of cytoskeleton polarity	6214-11-01	16/18670	0.00397208	0.0358389	0.027215	389/4000/29984/27289/2909/388/390/387/253260/358/79109	11
708	H3.3, GW/WT-up	GO:0031958	corticosteroid receptor signaling pathway	6214-11-01	16/18670	0.00397208	0.0358389	0.027215	8289/406/1408/55885/4734/5187/23054/7533/9575/2908/3717	11
709	H3.3, GW/WT-up	GO:0048012	hepatocyte growth factor receptor signaling pathway	6214-11-01	16/18670	0.00397208	0.0358389	0.027215	8829/5058/9564/5771/3249/5770/200958/81792/11082/5879/4233	11
710	H3.3, GW/WT-up	GO:0007175	negative regulation of epidermal growth factor-activated receptor activity	6214-10-01	14/18670	0.00397715	0.0358389	0.027215	54206/867/9052/58533/5663/23624/9655/84619/868/57732	10
711	H3.3, GW/WT-up	GO:0009214	cyclic nucleotide catabolic process	6214-10-01	14/18670	0.00397715	0.0358389	0.027215	5142/5151/1267/5141/5143/5136/5152/8654/8622/27115	10
712	H3.3, GW/WT-up	GO:0045064	T-helper 2 cell differentiation	6214-10-01	14/18670	0.00397715	0.0358389	0.027215	5590/7292/2625/3606/3566/5914/602/9655/604/301	10
713	H3.3, GW/WT-up	GO:0046033	AMP metabolic process	6214-10-01	14/18670	0.00397715	0.0358389	0.027215	204/205/271/132/272/158/4907/221264/50808/203	10
714	H3.3, GW/WT-up	GO:0060211	regulation of nuclear-transcribed mRNA poly(A) tail shortening	6214-10-01	14/18670	0.00397715	0.0358389	0.027215	5436/27327/64282/23019/57690/23112/11044/29883/26986/27161	10
715	H3.3, GW/WT-up	GO:1901626	regulation of postsynaptic membrane organization	6214-10-01	14/18670	0.00397715	0.0358389	0.027215	4038/23184/1000/348/729956/9419/23613/1399/23657/5764	10
716	H3.3, GW/WT-up	GO:0010821	regulation of mitochondrion organization	77/6214	179/18670	0.00399426	0.0359427	0.0272939	65018/2810/164153/10962/4000/7159/10133/5599/10105/54708/9531/10059/10193/1634/23409/10645/9026/283514/7027/3002/3091/64112/89941/51025/23274/7531/409/6720/4836/9520/3998/5366/5329/10055/27113/581/27429/10018/841/7855/55022/666/551/598/1869/7529/4318/7533/5880/8398/6721/8314/2932/7029/8743/3064/10891/3791/84709/57600/64083/5562/7416/22885/3303/578/28978/2852/79778/54543/7532/57154/51024/5533/2325…	77
717	H3.3, GW/WT-up	GO:0042476	odontogenesis	59/6214	132/18670	0.00403104	0.0362232	0.0275068	249/3399/3065/1441/1435/947/7042/657/159296/5654/6786/7189/4038/2308/7043/3714/4644/55512/80320/3691/4782/581/26504/10018/2736/1745/1746/3655/80326/6714/3911/54084/6899/4771/5465/1499/387/5156/10117/51176/5308/5066/1495/6569/2296/7020/1906/3066/358/2737/1278/3912/6608/116039/4982/360/54829/3371/54880	59
718	H3.3, GW/WT-up	GO:0051261	protein depolymerization	50/6214	109/18670	0.00413263	0.0370843	0.0281608	832/9829/829/10763/23271/126731/88/120/9645/1072/5962/2059/93661/57701/89795/6710/51332/146057/4130/29766/50810/89927/146206/146909/9525/57731/6683/6711/822/23332/344148/7429/25876/8867/23616/11078/11344/56203/2580/118/3796/4131/2150/401236/830/444/7111/2934/157922/4281	50
719	H3.3, GW/WT-up	GO:0003179	heart valve morphogenesis	27/6214	52/18670	0.00416542	0.037223	0.0282661	26508/4853/7042/2625/657/8642/54567/4091/64220/6662/6093/4089/9475/11117/659/182/6615/140628/7048/6091/9353/4208/6586/2006/6591/23462/10439	27
720	H3.3, GW/WT-up	GO:0050885	neuromuscular process controlling balance	27/6214	52/18670	0.00416542	0.037223	0.0282661	23261/65217/5660/84504/4647/8925/9543/220/1201/57338/29/5048/4628/8506/2548/50944/2307/613/23543/55330/6507/3074/140947/497189/5459/8013/25	27
721	H3.3, GW/WT-up	GO:1990089	response to nerve growth factor	27/6214	52/18670	0.00416542	0.037223	0.0282661	6272/5906/4803/627/6188/867/4908/11021/382/4916/5170/29904/11151/1783/1398/2648/9775/1938/57498/1385/1869/85377/9693/988/2309/5764/2889	27
722	H3.3, GW/WT-up	GO:0030168	platelet activation	67/6214	153/18670	0.00419049	0.0373951	0.0283968	6814/5592/7414/150/8525/2147/408/84959/7450/928/3709/1606/10019/5781/160851/2621/54331/5583/7301/5170/5595/5023/409/3690/8526/5578/71/2769/1311/558/348/5581/5270/10398/6714/958/2812/5594/4627/5155/5580/5291/64805/1608/2814/55330/7006/5156/7222/23657/2151/2149/3710/6722/2534/5154/60/3569/1278/9162/4067/7534/9630/2776/6850/6812/7410	67
723	H3.3, GW/WT-up	GO:0008630	intrinsic apoptotic signaling pathway in response to DNA damage	48/6214	104/18670	0.00422024	0.0375907	0.0285453	7133/1969/23028/2810/204851/4170/23612/23411/54541/55031/5883/6188/220042/25946/7178/64112/80237/10017/51065/597/3090/79915/51588/54929/602/581/27429/10018/64844/666/598/1869/6615/11200/3162/51246/6498/57600/972/7124/578/28996/6591/7507/22954/25/138151/51616	48
724	H3.3, GW/WT-up	GO:0061448	connective tissue development	112/6214	273/18670	0.00422407	0.0375907	0.0285453	353500/656/1435/7482/1893/6097/3570/947/84159/23411/657/4054/871/81029/2251/6660/1280/7480/94/5916/8091/4060/50515/51222/3091/9517/26585/4088/11173/176/22856/5595/55512/2734/2303/7314/7067/5914/9241/6662/51320/8710/10498/1311/2828/54795/4148/5212/91461/10736/2202/27302/9451/2736/1746/8837/659/8609/4880/1293/65992/6615/89766/1291/5155/7477/7048/1499/5745/3373/8692/25886/7474/6474/79718/2261/202018…	112
725	H3.3, GW/WT-up	GO:0050771	negative regulation of axonogenesis	34/6214	69/18670	0.00423972	0.0376779	0.0286115	2048/1600/80128/64218/8829/57715/4038/7070/5663/8482/10509/9706/4974/7473/1630/10501/5802/57142/10505/4133/387/6405/7474/54437/6259/9353/8831/10512/9723/10371/223117/5747/10507/55558	34
726	H3.3, GW/WT-up	GO:0051693	actin filament capping	21/6214	38/18670	0.00428473	0.0380255	0.0288755	832/829/120/5962/2059/93661/6710/51332/29766/146206/57731/6711/822/7429/11078/11344/56203/118/830/7111/2934	21
727	H3.3, GW/WT-up	GO:0031099	regeneration	84/6214	198/18670	0.00431305	0.0382241	0.0290263	8431/79647/5792/7049/5906/607/8751/59352/3586/11221/26019/219770/983/22876/595/7070/928/7480/4035/2735/8408/10631/688/8428/2621/10419/6430/5228/825/5604/5315/4916/81565/4974/5469/5802/558/728/2281/790/87178/8291/9448/2660/8837/1051/83999/3162/7048/3913/1605/7104/6657/7006/306/4131/9315/1495/578/5467/101929726/346007/2697/2737/3484/1956/5782/5764/2146/285/55909/10404/4147/4856/3717/301/4814/8013/5…	84
728	H3.3, GW/WT-up	GO:0035987	endodermal cell differentiation	24/6214	45/18670	0.00431935	0.0382274	0.0290288	3914/83881/22943/3678/8091/1284/123169/55897/3281/3909/3685/1290/2335/4318/3689/1291/1499/29072/1295/3693/6657/1303/3912/1289	24
729	H3.3, GW/WT-up	GO:0032418	lysosome localization	36/6214	74/18670	0.0043327	0.0382406	0.0290388	5293/2268/117194/55004/9846/867/2647/65082/10125/8773/2242/5170/3566/54849/54785/81565/136/83871/9043/284021/11314/25940/8673/3162/4627/5880/8723/3596/10814/54664/27342/7462/4067/6850/8013/6812	36
730	H3.3, GW/WT-up	GO:0060998	regulation of dendritic spine development	36/6214	74/18670	0.0043327	0.0382406	0.0290388	26052/375/27185/9231/4076/1072/22941/10059/84298/382/5663/3706/5597/102/29904/5048/10458/5802/348/50944/10097/9762/23613/85358/8536/170506/22871/10611/10769/4208/3066/28988/816/50807/1902/5063	36
731	H3.3, GW/WT-up	GO:0001570	vasculogenesis	38/6214	79/18670	0.00438465	0.0385933	0.0293067	1969/7075/7049/11146/5906/947/57178/55662/51564/677/161742/93649/10052/55273/54922/3685/84700/7477/7048/1499/29072/57493/25976/3791/9693/5921/5159/7422/83605/857/6608/22976/23462/23414/5747/2022/51162/154796	38
732	H3.3, GW/WT-up	GO:0031110	regulation of microtubule polymerization or depolymerization	38/6214	79/18670	0.00438465	0.0385933	0.0293067	84722/23271/221074/4926/6188/5058/2288/89795/6249/23116/51199/146057/4130/50810/2242/89927/1003/29098/6904/10982/22924/6683/23332/4133/25876/22919/859/57606/4131/401236/3303/3304/5879/4233/55755/25/157922/4281	38
733	H3.3, GW/WT-up	GO:0061099	negative regulation of protein tyrosine kinase activity	17/6214	29/18670	0.0044165	0.0388206	0.0294792	54206/5788/867/7070/9052/58533/5663/5771/23624/9655/5753/84619/8692/868/57732/56940/857	17
734	H3.3, GW/WT-up	GO:0007613	memory	53/6214	117/18670	0.00443867	0.0389623	0.0295869	5590/4803/3776/5532/7054/627/266743/1813/4908/41/3678/5663/5641/440275/4130/123803/57338/5176/6532/84152/2648/2695/3675/3949/23373/23152/348/50944/729956/1385/5020/164312/23236/1051/54915/1312/8398/85358/3269/10769/814/2890/10636/4835/3710/114781/6722/266977/6446/107/5764/4593/2902	53
735	H3.3, GW/WT-up	GO:0048634	regulation of muscle organ development	68/6214	156/18670	0.00449846	0.0394335	0.0299447	406984/79647/7049/5999/1063/3776/22943/983/657/406/2248/5058/8531/7480/2065/2735/693129/10818/60485/6495/26585/4088/409/93649/2648/9241/1655/4089/27302/56603/2660/1385/574501/57158/6899/5594/10521/5465/5600/859/9975/7048/1499/10869/51460/56203/6474/3516/51176/2247/5562/57486/4208/4015/140947/497189/8737/1906/3720/1432/221476/5292/2697/9734/23414/7046/64855/406978	68
736	H3.3, GW/WT-up	GO:0017157	regulation of exocytosis	91/6214	217/18670	0.00454605	0.0397623	0.0301944	1855/79363/2268/5724/5865/6814/5906/23208/375/8027/83849/150/91683/9846/23086/1813/6843/10059/5908/23011/488/3916/29091/376267/808/321/57617/51762/594855/1138/2242/5170/51760/3566/1731/112755/6810/55512/164/29/5023/136/9001/11314/5874/9525/255057/84106/10755/8775/7447/10890/8673/5899/23332/22930/63908/1137/3689/5413/613/3162/5880/8398/8911/10015/10675/2771/2932/8723/22871/83452/2150/3596/815/1081…	91
737	H3.3, GW/WT-up	GO:0035296	regulation of tube diameter	63/6214	143/18670	0.00455449	0.0397623	0.0301944	10911/1889/3352/5724/1907/4881/5592/3778/150/153/3630/5286/3741/112/27345/2643/624/2303/5345/5023/136/6532/2837/5797/6093/3383/1311/348/54795/9270/9475/7349/6546/659/406944/3357/4880/551/3162/8398/3269/80852/387/185/10242/257313/2982/3672/2149/2150/154/147/2296/1906/5467/2697/2852/1956/8985/9732/857/80005/8862	63
738	H3.3, GW/WT-up	GO:0097746	regulation of blood vessel diameter	63/6214	143/18670	0.00455449	0.0397623	0.0301944	10911/1889/3352/5724/1907/4881/5592/3778/150/153/3630/5286/3741/112/27345/2643/624/2303/5345/5023/136/6532/2837/5797/6093/3383/1311/348/54795/9270/9475/7349/6546/659/406944/3357/4880/551/3162/8398/3269/80852/387/185/10242/257313/2982/3672/2149/2150/154/147/2296/1906/5467/2697/2852/1956/8985/9732/857/80005/8862	63
739	H3.3, GW/WT-up	GO:0048524	positive regulation of viral process	49/6214	107/18670	0.00467986	0.0407796	0.0309668	23633/5586/103/3434/9126/5441/5436/1072/5091/920/904/6667/79720/2963/5479/51495/7023/7153/3838/9218/9525/2962/6597/3249/348/940/128637/128866/6780/9217/51497/23076/6598/201626/25978/51193/51176/64848/972/10475/6882/6732/5478/6733/29969/858/29883/26986/90120	49
740	H3.3, GW/WT-up	GO:0032835	glomerulus development	31/6214	62/18670	0.00468367	0.0407796	0.0309668	26508/3570/57216/947/5979/51196/5076/2303/9241/2302/8710/4854/2828/8837/1286/182/5155/3913/28999/25937/3280/5156/10409/4208/5159/2296/5420/285/23213/284/7010	31
741	H3.3, GW/WT-up	GO:0043534	blood vessel endothelial cell migration	77/6214	180/18670	0.00473739	0.0410397	0.0311644	406984/1969/8503/375056/10000/57608/3688/8829/23411/5286/5547/2113/51564/94/3164/6667/506/5025/949/90627/28984/5587/3091/57381/26585/161742/54567/5170/2303/5606/406968/3728/6776/10014/406943/406972/4215/5578/498/407010/348/25865/9270/6868/406903/100423036/574501/5335/958/3162/4627/29775/23616/5155/407015/387/6091/9353/3791/2247/7424/10769/4208/84830/6722/7422/9734/406917/285/1960/284/301/25/7114/…	77
742	H3.3, GW/WT-up	GO:0046631	alpha-beta T cell activation	61/6214	138/18670	0.0047406	0.0410397	0.0311644	5590/257101/11126/6097/3570/51043/64218/7292/5788/2625/64115/159296/3630/3606/3071/10808/2841/1880/8651/3566/5914/30009/11314/57045/4092/8943/10148/602/5971/9655/84695/940/5075/100/7048/387/27086/64332/3592/604/51176/3600/57630/5734/8546/3659/6932/1794/3662/3133/639/4602/3569/2737/8767/29126/301/6850/944/25/2000	61
743	H3.3, GW/WT-up	GO:0033044	regulation of chromosome organization	137/6214	342/18670	0.00474448	0.0410397	0.0311644	6497/65018/23028/57708/22823/55170/51043/4000/140609/1063/3020/2625/5599/23411/80312/23063/4288/144108/55226/79829/55611/8986/4926/408/8726/4361/5927/55729/55196/84101/55795/26277/5587/56252/122953/701/23741/80119/25942/7874/5595/64282/7014/81620/9212/93649/201161/6720/7153/2648/8678/996/23558/4089/1786/23476/26993/5976/7515/2067/25865/10856/10782/51112/348654/54454/7349/10575/10574/55818/699/355…	137
744	H3.3, GW/WT-up	GO:0001706	endoderm formation	26/6214	50/18670	0.00475814	0.0410397	0.0311644	3914/83881/22943/3678/8091/1284/123169/55897/3281/9241/3909/4087/3685/1290/2335/4318/3689/1291/1499/29072/1295/3693/6657/1303/3912/1289	26
745	H3.3, GW/WT-up	GO:0009161	ribonucleoside monophosphate metabolic process	26/6214	50/18670	0.00475814	0.0410397	0.0311644	204/51727/205/271/260425/2987/132/22978/272/1740/5198/790/100/2618/158/7372/4907/221264/3614/50808/9414/55312/203/83549/5634/3251	26
746	H3.3, GW/WT-up	GO:0010171	body morphogenesis	26/6214	50/18670	0.00475814	0.0410397	0.0311644	6497/23648/23528/28982/22943/84159/23187/5781/7043/64220/83716/7473/9241/6237/23332/22930/7122/6899/1605/90102/55764/25976/5156/51176/10586/444	26
747	H3.3, GW/WT-up	GO:0070671	response to interleukin-12	26/6214	50/18670	0.00475814	0.0410397	0.0311644	998/3716/3595/829/3586/375/3185/1072/5908/6627/5306/5055/6775/140885/23236/961/3592/4001/3313/3181/5898/5478/8767/3717/4507/4478	26
748	H3.3, GW/WT-up	GO:0010522	regulation of calcium ion transport into cytosol	47/6214	102/18670	0.00478428	0.04121	0.0312937	57190/2946/2147/5031/7070/84959/920/7009/5319/5025/801/808/825/4644/57214/5170/930/11151/57338/1535/9001/5566/79041/581/2281/6546/5581/805/2280/5335/57158/4923/54923/3064/817/7222/2149/3596/578/2534/2852/10268/857/4067/55151/25/2902	47
749	H3.3, GW/WT-up	GO:0042274	ribosomal small subunit biogenesis	33/6214	67/18670	0.00484179	0.0415999	0.0315898	27042/55127/8945/55226/10436/27340/57647/51077/51065/6232/10607/28987/55720/26284/55813/25926/6169/6209/6234/65095/6223/6227/102724159/5822/85395/27341/8602/153443/6208/29777/6204/705/84294	33
750	H3.3, GW/WT-up	GO:0009167	purine ribonucleoside monophosphate metabolic process	20/6214	36/18670	0.00485946	0.0415999	0.0315898	204/205/271/260425/2987/132/22978/272/1740/5198/100/2618/158/4907/221264/3614/50808/9414/203/3251	20
751	H3.3, GW/WT-up	GO:0035872	nucleotide-binding domain, leucine rich repeat containing receptor signaling pathway	20/6214	36/18670	0.00485946	0.0415999	0.0315898	26191/55765/7189/330/329/7314/7311/841/83737/7335/10454/3656/90268/55914/3303/3304/23118/10392/8767/3654	20
752	H3.3, GW/WT-up	GO:0010508	positive regulation of autophagy	54/6214	120/18670	0.00486182	0.0415999	0.0315898	65018/10133/5305/23411/81603/9531/10346/55626/29110/1634/53373/10645/8408/2308/5587/3091/9517/440275/23274/5595/9706/8678/10241/201292/6093/220441/6794/148022/79156/10018/5899/22930/285180/23677/58476/3162/10533/2932/5291/3064/3791/60592/5562/10769/154/2309/54543/10392/57154/8767/203228/1612/7248/11040	54
753	H3.3, GW/WT-up	GO:0022612	gland morphogenesis	54/6214	120/18670	0.00486182	0.0415999	0.0315898	1969/1435/7042/8829/159296/8945/7421/5916/2735/10818/7043/55727/5469/10481/9241/6662/57045/3249/581/2736/55679/8837/3488/8452/6714/7052/1051/3911/859/7048/1605/7474/5361/23129/2119/374/3400/780/7124/5154/2737/1956/10512/10371/857/5764/6591/5324/23213/4781/3371/6256/4478/367	54
754	H3.3, GW/WT-up	GO:0045746	negative regulation of Notch signaling pathway	23/6214	43/18670	0.00492458	0.0419593	0.0318627	51441/23555/55662/408/81544/3714/54567/79094/11060/51341/4854/1745/1746/182/9139/100187716/604/1956/23462/64855/51162/441478/92714	23
755	H3.3, GW/WT-up	GO:0003148	outflow tract septum morphogenesis	16/6214	27/18670	0.00492987	0.0419593	0.0318627	7042/8829/657/55742/4091/5914/4089/4036/659/8828/6899/7048/6091/10512/23414/2022	16
756	H3.3, GW/WT-up	GO:0006929	substrate-dependent cell migration	16/6214	27/18670	0.00492987	0.0419593	0.0318627	2046/5788/8829/506/22801/4628/752/9270/2335/6091/64805/9353/7424/6591/6386/4983	16
757	H3.3, GW/WT-up	GO:0032201	telomere maintenance via semi-conservative replication	16/6214	27/18670	0.00492987	0.0419593	0.0318627	6118/23649/57804/10714/5557/7014/5976/56655/51750/5984/5981/5558/6119/5425/5982/54107	16
758	H3.3, GW/WT-up	GO:0060193	positive regulation of lipase activity	35/6214	72/18670	0.004944	0.0419686	0.0318698	5590/5724/3208/389/27/627/10062/5031/337/4908/400/5319/2321/5330/4916/5170/350/2769/440503/344/728/3357/5335/51099/387/378/185/64805/2261/5156/2247/5159/1956/2776/1902	35
759	H3.3, GW/WT-up	GO:1903747	regulation of establishment of protein localization to mitochondrion	35/6214	72/18670	0.004944	0.0419686	0.0318698	65018/2810/164153/7159/5599/9531/23409/283514/7027/3002/7531/6720/4836/9520/3998/5366/10055/27113/27429/841/7855/1869/7529/7533/5880/6721/8314/7029/5562/22885/79778/54543/7532/5533/7534	35
760	H3.3, GW/WT-up	GO:0051781	positive regulation of cell division	41/6214	87/18670	0.00499256	0.0423251	0.0321405	998/5586/8556/9928/7042/6840/117194/2248/1813/643/2251/5228/7043/9493/9212/201161/10755/9270/81606/6683/5581/56287/3552/3553/8452/3357/9371/5008/5155/387/2069/2250/2247/56034/7424/51289/2246/7422/79541/5154/5764	41
761	H3.3, GW/WT-up	GO:0001819	positive regulation of cytokine production	181/6214	464/18670	0.00503478	0.0426269	0.0323697	5590/943/2268/5724/9698/23633/541468/5142/3595/11146/26191/965/11126/3570/7292/5788/55765/3586/4179/947/2625/11128/4791/150/3665/5441/3630/117854/7189/114900/5795/83786/6188/24145/4361/330/329/3606/1813/920/4035/29110/4060/55703/5781/10631/28984/3091/5663/10125/373509/4088/8482/5045/1387/55718/3566/5595/260434/1535/5345/136/5914/1236/79132/8877/55666/147372/8710/566/10148/148022/1054/26065/282618…	181
762	H3.3, GW/WT-up	GO:0040013	negative regulation of locomotion	151/6214	381/18670	0.00504579	0.042664	0.0323979	406984/4681/25932/7075/127435/57413/8751/64218/56833/11221/375056/2625/8829/5592/7414/9231/657/57715/5795/1813/7070/94/10193/4035/89795/1634/23603/90627/28984/23143/5911/8428/2841/26585/161742/54567/84978/7168/8482/11057/348110/10509/7026/89927/406930/9289/406932/1800/29/1398/5176/93649/406968/3728/1845/10014/7473/406943/406972/9241/350/11314/5797/5771/4092/10501/693223/348/6237/9270/388/11117/27…	151
763	H3.3, GW/WT-up	GO:0035966	response to topologically incorrect protein	84/6214	199/18670	0.0050624	0.0427485	0.032462	26270/7709/27129/4000/3068/3310/22926/80267/84919/467/10133/51182/54788/9531/90993/5526/10897/595/871/10525/51768/7009/10106/7184/11153/10808/387923/30001/29954/4287/3320/79094/267/9709/51009/6388/80279/2081/55062/5771/84699/56005/125972/1311/26291/581/5610/2673/9451/8440/10018/23190/3329/8452/84236/666/55741/5770/9217/7353/91445/10954/58477/27230/118/7466/22872/1047/3313/202052/2161/3303/3304/13…	84
764	H3.3, GW/WT-up	GO:0033157	regulation of intracellular protein transport	103/6214	250/18670	0.00507357	0.0427866	0.032491	65018/2810/3208/164153/5174/89866/5784/7159/3799/5599/56681/9221/6934/9531/9024/79899/5058/8882/80184/5781/23409/283514/7027/2621/3002/5663/11261/4947/123264/4088/57214/79567/7531/51009/81565/6720/3728/4836/9520/54828/22994/3998/5366/5566/26993/10055/27113/9270/7514/27429/3553/55677/841/7855/580/6672/57506/9777/1869/55741/11142/7529/5770/3753/7327/3689/5116/5594/7533/5880/6721/8536/29072/8692/831…	103
765	H3.3, GW/WT-up	GO:0048016	inositol phosphate-mediated signaling	28/6214	55/18670	0.00509958	0.0429498	0.0326148	23261/11123/6548/1907/493/5532/51196/3632/3709/2065/11261/10725/9454/2274/4773/1827/29995/3269/151651/118442/375346/2932/51778/1906/7124/3710/10231/5533	28
766	H3.3, GW/WT-up	GO:0090175	regulation of establishment of planar polarity	50/6214	110/18670	0.00516235	0.0434217	0.0329732	1855/128272/998/5690/4919/1952/5686/57216/22943/5719/161/5702/144165/5715/10082/5693/5706/5684/51339/5700/409/5216/10197/2535/1213/5705/64750/5714/1175/57664/7855/84133/1951/387/7474/166336/6259/5708/10427/1601/5754/84870/5879/8321/57154/115908/4300/5695/25/89958	50
767	H3.3, GW/WT-up	GO:0051271	negative regulation of cellular component movement	152/6214	384/18670	0.00518529	0.0435578	0.0330765	406984/4681/25932/7075/127435/7049/57413/8751/64218/56833/11221/375056/2625/8829/5592/7414/9231/657/57715/5795/1813/7070/928/94/10193/4035/89795/1634/23603/90627/28984/23143/5911/8428/2841/26585/161742/54567/84978/7168/8482/11057/348110/10509/7026/89927/406930/9289/406932/1800/29/1398/5176/93649/406968/3728/1845/10014/7473/406943/406972/9241/350/11314/5797/4092/10501/693223/348/6237/9270/388/1111…	152
768	H3.3, GW/WT-up	GO:0051260	protein homooligomerization	140/6214	351/18670	0.00519726	0.0436015	0.0331097	6497/978/3749/3737/389/23208/128240/51133/88/5214/5551/10367/3416/9211/51074/25923/1374/282679/65987/283219/387804/5893/3741/7450/4257/10059/5213/41/64375/6472/317/55198/5025/241/386618/11035/2643/440193/5888/51332/7158/373509/283659/5315/64784/220/54442/253980/79077/2521/1783/55512/93107/63826/5023/6470/7732/3768/6532/9043/23510/23210/7083/51181/81035/4089/79187/51129/79041/23373/92799/348/7408/…	140
769	H3.3, GW/WT-up	GO:0030308	negative regulation of cell growth	79/6214	186/18670	0.00531788	0.0445554	0.0338341	978/1031/84722/4881/8751/80128/64218/5999/7042/2786/8829/23411/57715/322/56981/5795/5058/9538/79602/94/91/84260/2100/4088/8482/10509/9706/7473/84687/4089/1630/6794/10501/5802/6597/51079/29946/147906/57142/53335/9792/27302/10505/659/4133/5270/23677/5465/859/51447/6405/3373/8692/7474/131566/54437/6259/604/9353/323/55602/6586/3303/3304/5467/221476/2697/5167/10512/9723/10371/223117/4856/10507/2203/20…	79
770	H3.3, GW/WT-up	GO:0002705	positive regulation of leukocyte mediated immunity	60/6214	136/18670	0.0053298	0.0445973	0.0338659	5590/2268/5724/11126/117157/7292/5788/2625/54537/3263/7189/23529/9846/3606/3916/10125/7158/3566/6810/118460/164/136/79915/30009/100141515/148022/5817/5819/8673/3554/3553/55183/3329/940/7855/57506/958/3689/8723/170506/3592/7037/7468/26228/59067/2150/3596/3133/3107/3106/4277/4049/7124/259197/3569/7784/22976/51571/6850/6812	60
771	H3.3, GW/WT-up	GO:0120193	tight junction organization	30/6214	60/18670	0.00535365	0.0447387	0.0339733	1969/10207/143098/56288/5583/64398/7043/7082/9080/6904/6093/84552/5566/9475/6801/7855/6615/84612/7122/10015/5584/153562/7124/6722/2697/4301/79778/3551/6591/7046	30
772	H3.3, GW/WT-up	GO:0007050	cell cycle arrest	98/6214	237/18670	0.00543475	0.0452606	0.0343696	406984/84275/7709/2810/1031/1647/8556/4853/339479/3664/7042/163859/8872/983/6934/322/23378/85456/5526/595/55004/220042/220296/7480/25946/1017/8091/144455/8738/28984/81617/7027/2621/1033/10668/8812/440275/5604/4088/123720/64223/7023/23019/1874/7732/84687/55771/2081/57521/1820/6794/10498/5566/581/81857/87178/55571/274/56475/2191/51776/55437/580/53632/51719/1869/11200/6419/8850/25904/11180/57060/702…	98
773	H3.3, GW/WT-up	GO:0002279	mast cell activation involved in immune response	25/6214	48/18670	0.00543717	0.0452606	0.0343696	5293/2268/117194/9846/867/10125/8773/2242/5170/3566/136/284021/11314/8673/3162/5880/8723/3596/10814/27342/7462/4067/6850/8013/6812	25
774	H3.3, GW/WT-up	GO:0055010	ventricular cardiac muscle tissue morphogenesis	25/6214	48/18670	0.00543717	0.0452606	0.0343696	10277/7049/7139/7135/7042/657/4607/54567/7168/2303/5469/9241/4092/4089/27302/4036/2280/57493/3516/2296/1832/23414/7046/2022/6256	25
775	H3.3, GW/WT-up	GO:0044247	cellular polysaccharide catabolic process	15/6214	25/18670	0.0054836	0.0455882	0.0346184	5236/3630/5837/5499/5836/801/2538/2548/5500/5834/5509/55276/5260/9821/5256	15
776	H3.3, GW/WT-up	GO:0035150	regulation of tube size	63/6214	144/18670	0.00550525	0.0456172	0.0346404	10911/1889/3352/5724/1907/4881/5592/3778/150/153/3630/5286/3741/112/27345/2643/624/2303/5345/5023/136/6532/2837/5797/6093/3383/1311/348/54795/9270/9475/7349/6546/659/406944/3357/4880/551/3162/8398/3269/80852/387/185/10242/257313/2982/3672/2149/2150/154/147/2296/1906/5467/2697/2852/1956/8985/9732/857/80005/8862	63
777	H3.3, GW/WT-up	GO:0032148	activation of protein kinase B activity	19/6214	34/18670	0.00550833	0.0456172	0.0346404	5590/65018/150/3630/3606/4908/2621/4916/64223/5170/9270/55704/6714/5155/7474/253260/2246/7295/79109	19
778	H3.3, GW/WT-up	GO:0097009	energy homeostasis	19/6214	34/18670	0.00550833	0.0456172	0.0346404	353500/1907/84251/271/148811/272/5547/2308/64784/7314/284207/51320/23373/9975/10891/5562/51085/948/8013	19
779	H3.3, GW/WT-up	GO:0014823	response to activity	32/6214	65/18670	0.00553128	0.0456928	0.0346978	84808/252995/3586/983/7054/1408/7352/867/10631/1284/3091/825/1535/10014/284207/26291/2660/1385/53632/5020/1789/158/7384/10891/3033/5562/1906/5467/51024/5764/285/210	32
780	H3.3, GW/WT-up	GO:0002702	positive regulation of production of molecular mediator of immune response	44/6214	95/18670	0.00553165	0.0456928	0.0346978	5590/11126/7292/5788/2625/54537/117854/3263/7189/23529/3606/7158/8482/3566/5595/6810/118460/79915/30009/100141515/148022/2821/3554/3553/55183/940/7855/57506/958/7474/170506/7037/10417/7468/2150/3567/3596/972/3133/1432/3569/948/22976/8013	44
781	H3.3, GW/WT-up	GO:0070304	positive regulation of stress-activated protein kinase signaling cascade	74/6214	173/18670	0.00555263	0.0458074	0.0347848	9064/1647/57216/406955/55765/7042/22943/7189/6188/5058/51347/55504/4293/10125/51495/8312/5345/1236/9043/4215/2081/8877/574457/5585/5610/3553/10746/51776/7855/10494/23236/128853/5770/79444/7477/7474/10550/23043/9175/768211/10333/57630/2150/153769/2324/56940/8737/1906/7124/221472/222643/7422/7164/1490/4217/389432/23328/10392/28988/10371/29969/51384/23008/28996/9821/4067/6386/8767/6788/10912/6850/15…	74
782	H3.3, GW/WT-up	GO:0043244	regulation of protein-containing complex disassembly	51/6214	113/18670	0.00566704	0.0466915	0.0354562	832/829/56893/10763/23271/88/120/1072/5962/2059/93661/89795/6710/51332/146057/4130/29766/50810/3480/23274/89927/146206/10241/5976/57731/6683/6711/822/23332/7429/25876/23616/11078/11344/56203/9711/118/4131/2150/2107/154/7124/22828/830/444/7111/2934/2733/23064/157922/4281	51
783	H3.3, GW/WT-up	GO:0033143	regulation of intracellular steroid hormone receptor signaling pathway	36/6214	75/18670	0.00569949	0.0467793	0.0355229	3065/26508/23411/406/1408/5058/55885/8085/9612/161582/8312/23019/409/5187/9611/5469/1655/23558/51341/9667/10498/6597/25959/81606/65992/6714/387/27086/79876/9575/6502/1601/167465/23376/9113/367	36
784	H3.3, GW/WT-up	GO:0043242	negative regulation of protein-containing complex disassembly	36/6214	75/18670	0.00569949	0.0467793	0.0355229	832/829/56893/23271/120/5962/2059/93661/89795/6710/51332/146057/29766/50810/23274/89927/146206/57731/6711/822/23332/7429/25876/11078/11344/56203/9711/118/4131/7124/22828/830/7111/2934/157922/4281	36
785	H3.3, GW/WT-up	GO:1902117	positive regulation of organelle assembly	36/6214	75/18670	0.00569949	0.0467793	0.0355229	29899/5305/4926/8408/255967/22873/55329/9738/23019/23300/9001/8678/10801/9525/2909/55704/27302/5899/22930/6714/10015/387/3064/53407/202018/9908/153241/3567/57472/1906/7124/6624/6101/6386/50807/4478	36
786	H3.3, GW/WT-up	GO:0046546	development of primary male sexual characteristics	61/6214	139/18670	0.00574595	0.0471007	0.035767	192670/4678/7482/91181/8751/56956/7042/3020/51742/2625/84159/8433/595/867/5927/8531/4257/269/4254/122042/5926/9289/7314/5914/83990/6662/4089/10272/9667/3383/2067/581/3972/8648/3973/10018/92/4036/666/128637/642636/598/1399/7474/8743/5156/3148/10184/3295/1495/5159/2697/10370/4521/10371/23414/1761/152006/7046/2516/367	61
787	H3.3, GW/WT-up	GO:0022029	telencephalon cell migration	27/6214	53/18670	0.00583193	0.0477433	0.0362549	1600/27185/85458/1813/23224/5663/27023/89927/9289/5048/81565/79143/57142/1499/387/6091/64805/200933/9353/6722/114327/23353/2737/1956/3912/153090/26468	27
788	H3.3, GW/WT-up	GO:0032526	response to retinoic acid	49/6214	108/18670	0.00583916	0.0477433	0.0362549	7075/1196/27/339479/5979/22943/1592/5076/81029/7480/5916/4058/1512/4916/5176/6720/6532/5914/7473/6662/7525/54929/51079/8648/56603/27429/1385/5020/5753/6899/7477/11344/7474/3490/5159/4277/5754/3066/2697/4602/358/346673/4067/360/19/3371/9536/23064/6256	49
789	H3.3, GW/WT-up	GO:0006986	response to unfolded protein	75/6214	176/18670	0.00588837	0.0480846	0.0365141	26270/7709/27129/4000/3068/3310/22926/80267/84919/467/10133/51182/9531/90993/5526/10897/595/871/10525/51768/7009/10106/7184/11153/10808/387923/30001/3320/79094/267/9709/51009/80279/2081/55062/5771/84699/56005/125972/1311/26291/581/5610/2673/9451/8440/10018/23190/3329/84236/666/55741/5770/9217/10954/58477/27230/118/7466/22872/1047/3313/3303/3304/1388/578/116138/3326/55033/64224/3484/26608/168620/2…	75
790	H3.3, GW/WT-up	GO:0007006	mitochondrial membrane organization	59/6214	134/18670	0.00599104	0.0488611	0.0371037	65018/90529/2810/6548/117145/7159/509/5599/10105/10632/517/506/9026/7027/3002/808/64112/3320/89941/29928/7531/1267/4836/516/10476/10939/498/5366/513/26517/125988/90580/51079/92609/27113/581/10018/841/666/598/1869/7529/514/539/79680/7533/2932/84303/7029/521/815/3303/578/28978/6993/7532/5533/7534/203245	59
791	H3.3, GW/WT-up	GO:1901861	regulation of muscle tissue development	67/6214	155/18670	0.00603357	0.0491457	0.0373199	406984/79647/7049/5999/1063/3776/22943/983/657/406/2248/5058/8531/7480/2065/2735/693129/10818/60485/6495/26585/4088/409/93649/2648/9241/1655/4089/27302/56603/2660/1385/3488/574501/57158/6899/5594/10521/5465/5600/859/9975/7048/1499/10869/56203/6474/10891/3516/51176/2247/5562/57486/4208/4015/8737/1906/3720/1432/221476/5292/2697/9734/23414/7046/64855/406978	67
792	H3.3, GW/WT-up	GO:0009226	nucleotide-sugar biosynthetic process	14/6214	23/18670	0.00607194	0.0493335	0.0374625	23169/6675/64841/4351/197258/2673/80146/5372/7358/10007/2762/5238/7264/54187	14
793	H3.3, GW/WT-up	GO:0051570	regulation of histone H3-K9 methylation	14/6214	23/18670	0.00607194	0.0493335	0.0374625	23028/4000/23411/1786/10782/55818/55183/1789/6598/80854/3720/4602/5079/59335	14
794	H3.3, GW/WT-up	GO:0051058	negative regulation of small GTPase mediated signal transduction	29/6214	58/18670	0.00612197	0.0496758	0.0377224	2048/27/7042/94134/3688/10253/84952/253980/3675/7077/2909/54922/8452/23616/57493/5922/604/9353/5921/81848/8831/27342/4233/5516/2203/153090/286205/79109/2889	29
795	H3.3, GW/WT-up	GO:0043583	ear development	91/6214	219/18670	0.0061372	0.0496758	0.0377224	1855/1889/2048/3208/4919/57216/3776/7042/2625/65217/5660/5076/79955/3784/8642/4647/1280/121227/8549/8825/80184/5781/10253/6495/7043/3714/102/64220/4916/220/5595/23322/29/5048/51168/8557/4669/2535/9241/6662/6169/125488/5205/10194/3249/3777/10736/51057/10018/2736/8575/2637/182/6899/5594/613/11020/11078/7474/8820/26018/131149/6657/3280/3516/57728/10427/79633/84059/140947/497189/5459/5159/6678/7020/1…	91
796	H3.3, GW/WT-up	GO:0051651	maintenance of location in cell	91/6214	219/18670	0.0061372	0.0496758	0.0377224	9651/65018/57190/7780/81573/29899/2946/5788/83860/57584/5552/51196/2147/219931/5031/1813/7070/84959/920/3709/7184/53373/30001/801/808/5330/825/4644/81488/57214/64714/5170/930/11151/23568/57338/1535/5048/1236/9001/2548/6014/8943/5566/79041/602/348/581/2281/375189/6546/5581/805/580/6672/3357/2280/23236/5335/57158/4923/54923/1234/11344/3064/202018/817/308/2247/64083/2149/3596/6500/309/3710/23345/233…	91
797	H3.3, GW/WT-up	GO:0050764	regulation of phagocytosis	45/6214	98/18670	0.00614887	0.0497078	0.0377467	2268/5906/23208/5788/406955/725/57118/7275/5795/3071/4035/55198/949/2621/1445/1535/29/399687/11314/8877/11031/566/5657/1785/8291/3553/3685/6556/140885/3055/613/26060/961/5806/26228/3600/2150/1794/7124/720/7287/8724/948/6850/2889	45
798	H3.3, GW/WT-up	GO:0007030	Golgi organization	62/6214	142/18670	0.00617633	0.0498049	0.0378204	998/9659/8548/89866/10228/23271/10133/57584/983/6811/25923/51501/400/10959/83548/10419/5587/9950/7443/51332/5604/5595/3801/25839/399687/81671/54828/55666/1453/54808/5205/3998/148229/5605/1785/51112/165324/64225/81562/23332/26003/23363/10494/128637/55968/54943/5594/2804/2580/3064/53407/8615/83452/64083/93643/23345/168620/5862/80124/7534/2801/6836	62
799	H3.3, GW/WT-up	GO:0072006	nephron development	62/6214	142/18670	0.00617633	0.0498049	0.0378204	56998/26508/7482/3570/57216/947/2625/5979/51196/5076/84445/8642/23279/282679/6495/5228/342184/2303/3675/9241/6662/79902/2302/80000/4089/8710/4854/2828/10736/8837/1286/182/3911/3976/5155/7477/1499/3913/28999/29927/25937/3280/5156/2247/79633/10409/2668/4208/26249/2246/5159/2296/7422/54806/2737/6608/5420/285/23213/284/4609/7010	62
800	H3.3, GW/WT-up in K4me1	GO:0001667	ameboidal-type cell migration	141/3330	462/18670	1.24634e-11	7.92922e-08	6.36158e-08	1969/6273/4921/7042/11221/375056/83881/57608/3688/8829/84159/57715/1793/5286/1072/2113/94/3164/3695/6667/506/4254/1634/55198/23603/5829/949/90627/5587/382/3091/57381/26585/161742/54567/8482/1512/10509/9564/1012/5176/5048/5216/406968/3728/3690/406943/3675/4215/64750/5578/6662/5797/10982/147372/407010/10755/2821/1954/348/25865/6868/9475/388/6546/57142/51057/10505/9448/23332/2191/659/8828/100423036/…	141
801	H3.3, GW/WT-up in K4me1	GO:0030198	extracellular matrix organization	117/3330	368/18670	4.20369e-11	1.0797e-07	8.66237e-08	5351/7133/3339/1307/1296/54507/4921/5768/3915/3918/7042/824/3688/9806/84171/9644/5654/4316/4314/23187/2113/1280/3695/3678/4327/4035/4060/1634/10631/1284/1282/2621/22795/30001/23768/26585/2200/102/4088/22801/4016/176/5045/4629/55512/3038/83716/3690/3675/6662/7077/3909/7087/602/2068/7837/11117/5212/84695/23332/3694/2191/3655/3685/1290/8837/2335/1471/3689/1291/2199/1605/1295/25890/961/90102/151887/5…	117
802	H3.3, GW/WT-up in K4me1	GO:0043062	extracellular structure organization	117/3330	369/18670	5.09131e-11	1.0797e-07	8.66237e-08	5351/7133/3339/1307/1296/54507/4921/5768/3915/3918/7042/824/3688/9806/84171/9644/5654/4316/4314/23187/2113/1280/3695/3678/4327/4035/4060/1634/10631/1284/1282/2621/22795/30001/23768/26585/2200/102/4088/22801/4016/176/5045/4629/55512/3038/83716/3690/3675/6662/7077/3909/7087/602/2068/7837/11117/5212/84695/23332/3694/2191/3655/3685/1290/8837/2335/1471/3689/1291/2199/1605/1295/25890/961/90102/151887/5…	117
803	H3.3, GW/WT-up in K4me1	GO:0007265	Ras protein signal transduction	135/3330	448/18670	8.99663e-11	1.43091e-07	1.14802e-07	27237/117178/9411/29899/1435/5906/389/4803/4853/9826/27/7042/10276/22931/3688/8829/9886/51196/391/22800/392/8567/1072/29984/9828/408/5962/867/23365/2059/1017/5869/5908/23011/4254/55785/11021/221178/10161/5911/10160/8660/55647/5587/382/6655/57381/26030/51762/51495/11214/253980/9289/25894/79567/1012/1398/8844/83871/3675/9267/7077/11031/6093/10982/6014/5874/348/2909/6237/9475/388/10602/6242/1796/944…	135
804	H3.3, GW/WT-up in K4me1	GO:0045785	positive regulation of cell adhesion	124/3330	403/18670	1.21092e-10	1.54078e-07	1.23616e-07	5724/1307/1435/6281/7292/3586/4179/7042/11221/27185/6251/1326/8829/9806/57178/8861/1793/7189/5795/9092/29984/6188/3606/7070/2113/920/3678/10808/342184/84978/7168/4088/1445/8651/3566/9289/10725/1012/9780/1398/5914/1236/3728/3675/5578/7525/6093/4092/970/25865/91663/11117/5212/9655/9448/8440/3987/3553/2736/3655/3685/3329/2335/140885/6714/7052/57580/57091/3689/1399/11078/2199/7048/387/1605/3373/1295/…	124
805	H3.3, GW/WT-up in K4me1	GO:0010631	epithelial cell migration	111/3330	352/18670	2.28635e-10	2.42429e-07	1.945e-07	1969/6273/7042/11221/375056/57608/3688/8829/1793/5286/2113/94/3164/6667/506/1634/23603/5829/949/90627/5587/382/3091/57381/26585/161742/54567/1512/9564/1012/5176/5216/406968/3728/3690/406943/3675/4215/5578/6662/5797/10982/147372/407010/10755/2821/348/25865/6868/9475/388/57142/51057/9448/23332/2191/659/8828/100423036/7857/6672/6714/958/3689/3162/4627/29775/7048/387/3373/5793/27086/23129/3791/10563/…	111
806	H3.3, GW/WT-up in K4me1	GO:0090132	epithelium migration	111/3330	355/18670	3.99989e-10	3.63532e-07	2.91661e-07	1969/6273/7042/11221/375056/57608/3688/8829/1793/5286/2113/94/3164/6667/506/1634/23603/5829/949/90627/5587/382/3091/57381/26585/161742/54567/1512/9564/1012/5176/5216/406968/3728/3690/406943/3675/4215/5578/6662/5797/10982/147372/407010/10755/2821/348/25865/6868/9475/388/57142/51057/9448/23332/2191/659/8828/100423036/7857/6672/6714/958/3689/3162/4627/29775/7048/387/3373/5793/27086/23129/3791/10563/…	111
807	H3.3, GW/WT-up in K4me1	GO:0090130	tissue migration	111/3330	361/18670	1.183e-09	9.40785e-07	7.54788e-07	1969/6273/7042/11221/375056/57608/3688/8829/1793/5286/2113/94/3164/6667/506/1634/23603/5829/949/90627/5587/382/3091/57381/26585/161742/54567/1512/9564/1012/5176/5216/406968/3728/3690/406943/3675/4215/5578/6662/5797/10982/147372/407010/10755/2821/348/25865/6868/9475/388/57142/51057/9448/23332/2191/659/8828/100423036/7857/6672/6714/958/3689/3162/4627/29775/7048/387/3373/5793/27086/23129/3791/10563/…	111
808	H3.3, GW/WT-up in K4me1	GO:0002062	chondrocyte differentiation	50/3330	123/18670	2.42386e-09	1.7134e-06	1.37465e-06	7482/1893/657/4054/81029/6660/1280/7480/94/5916/8091/51222/26585/4088/176/22856/55512/2734/6662/51320/5212/91461/10736/2202/9451/2736/659/1291/7048/1499/25886/6474/658/309/1432/1303/1490/2737/5447/4017/6591/54928/23213/4147/116039/7227/4856/4781/7046/85301	50
809	H3.3, GW/WT-up in K4me1	GO:0007163	establishment or maintenance of cell polarity	73/3330	210/18670	2.80987e-09	1.78764e-06	1.43422e-06	25932/6548/85440/29899/389/4000/9826/10092/10806/55691/143098/56288/9231/56647/391/7465/55742/1072/29984/5908/8825/382/57381/64398/3320/4649/1003/1398/5048/81565/3996/399687/1236/9267/6093/23094/2909/9475/388/51057/23332/390/117583/4133/10494/55968/84612/1399/4627/7477/387/378/5584/3280/3064/2195/64083/253260/54908/1794/10486/5754/3326/667/10090/6993/6624/9265/889/5747/79109/4478/154796	73
810	H3.3, GW/WT-up in K4me1	GO:0071559	response to transforming growth factor beta	84/3330	255/18670	3.59946e-09	2.0818e-06	1.67022e-06	9372/7049/51592/7042/25805/56288/657/5654/27122/4054/867/5139/6660/94/269/317/55198/5829/10631/1284/10979/677/4053/7043/2200/4091/4088/5045/1387/1003/2734/1398/93649/7314/51701/3675/64750/6662/7525/57045/6093/4092/51341/10755/6868/9475/11117/678/3987/92/8837/659/1385/6714/1399/7048/7123/387/8692/26060/6498/658/83891/1601/9315/4015/2908/1906/3303/3326/2534/3066/5796/10370/1278/57154/857/28996/8013…	84
811	H3.3, GW/WT-up in K4me1	GO:0071560	cellular response to transforming growth factor beta stimulus	82/3330	249/18670	5.58605e-09	2.96154e-06	2.37603e-06	9372/7049/51592/7042/25805/56288/657/5654/27122/4054/867/5139/6660/94/269/317/55198/5829/10631/1284/10979/677/4053/7043/2200/4091/4088/5045/1387/1003/2734/1398/93649/7314/51701/3675/64750/6662/7525/57045/4092/51341/10755/6868/11117/678/3987/92/8837/659/1385/6714/1399/7048/7123/387/8692/26060/6498/658/83891/1601/9315/4015/2908/1906/3303/3326/2534/3066/5796/10370/1278/57154/857/28996/80139/6386/574…	82
812	H3.3, GW/WT-up in K4me1	GO:0022604	regulation of cell morphogenesis	137/3330	484/18670	6.20451e-09	3.03639e-06	2.43609e-06	1855/832/192670/1600/23566/343472/54873/389/4803/6281/80128/5362/27185/221061/25805/8829/118813/57715/1793/391/55742/627/2147/1072/29984/5962/7070/2059/4035/23011/55785/23603/7750/10810/10631/5911/51199/10979/57381/5663/161176/57194/3706/4734/102/7168/5604/4649/8482/25942/348110/10509/29904/1398/5048/81565/752/10458/1000/65249/1954/348/2909/91663/388/10602/57142/53335/51057/10505/3987/390/114793/…	137
813	H3.3, GW/WT-up in K4me1	GO:0060541	respiratory system development	69/3330	198/18670	6.72589e-09	3.05643e-06	2.45217e-06	54206/7482/10905/9231/657/4054/5499/51501/5916/2735/60485/6495/7043/5604/64220/1512/55512/83716/93649/5914/3675/9241/6662/23210/23347/147372/10365/23152/91461/2034/51057/84695/2736/659/1385/3488/5594/3976/7477/7048/1499/1605/8820/57493/4311/3280/3516/10427/23657/64399/10409/4124/4015/5159/6678/9509/5754/6722/7422/1490/5154/2737/64759/1956/5764/9242/4781/55151/3371	69
814	H3.3, GW/WT-up in K4me1	GO:0051056	regulation of small GTPase mediated signal transduction	103/3330	338/18670	7.89092e-09	3.3468e-06	2.68513e-06	27237/5909/117178/84144/9411/1435/389/4803/4853/9826/27/7042/10276/94134/3688/8829/9886/51196/391/91614/392/8567/29984/9828/408/5962/867/23365/9743/2059/4254/55785/221178/90627/10161/10160/8660/382/6655/57381/26030/4649/11214/55114/253980/9289/25894/1398/23108/3675/9267/7077/79822/10982/6014/23094/348/2909/388/9448/23550/57679/8452/9855/6714/57580/1399/387/57493/5922/604/83478/10144/79658/153478/…	103
815	H3.3, GW/WT-up in K4me1	GO:0010810	regulation of cell-substrate adhesion	73/3330	215/18670	8.8855e-09	3.47686e-06	2.78947e-06	6548/1307/1435/6281/4921/27185/6251/8829/9806/5328/8861/9748/1793/5795/29984/7070/94/3678/4035/23603/10631/4287/342184/4088/10391/1012/1398/1236/3728/3675/6093/91663/9475/11117/5212/51057/9448/3987/23332/3655/2335/182/6714/57580/57091/1399/11078/2199/387/1605/1295/25890/90102/151887/604/683/22998/3791/4887/5921/1946/6239/4739/780/7422/948/9723/5764/285/80005/59339/5747/3717	73
816	H3.3, GW/WT-up in K4me1	GO:0030323	respiratory tube development	63/3330	176/18670	9.29057e-09	3.47686e-06	2.78947e-06	54206/7482/10905/9231/657/4054/5499/51501/2735/60485/7043/5604/64220/1512/55512/83716/93649/3675/9241/6662/23210/147372/10365/23152/91461/2034/84695/2736/659/1385/3488/5594/3976/7477/7048/1499/1605/57493/4311/3280/3516/10427/23657/64399/4124/4015/5159/6678/9509/5754/6722/7422/1490/51696/5154/2737/64759/1956/5764/4781/5125/55151/3371	63
817	H3.3, GW/WT-up in K4me1	GO:0043542	endothelial cell migration	87/3330	274/18670	1.379e-08	4.874e-06	3.91039e-06	1969/6273/375056/57608/3688/8829/5286/2113/94/3164/6667/506/1634/5829/949/90627/5587/3091/57381/26585/161742/54567/9564/1012/5176/406968/3728/3690/406943/4215/5578/5797/147372/407010/10755/2821/348/25865/6868/9475/388/2191/659/8828/100423036/7857/6672/958/3689/3162/4627/29775/387/27086/23129/3791/10563/306/2247/7424/6678/84830/1906/6722/7422/23328/168667/889/4233/406917/5764/22976/285/1960/4017/6…	87
818	H3.3, GW/WT-up in K4me1	GO:0030324	lung development	61/3330	172/18670	2.35971e-08	7.90131e-06	6.33919e-06	54206/7482/10905/9231/657/4054/5499/51501/2735/60485/7043/5604/64220/1512/55512/83716/93649/3675/9241/6662/23210/147372/10365/23152/91461/2034/84695/2736/659/1385/3488/5594/3976/7477/7048/1499/1605/57493/4311/3280/3516/10427/23657/64399/4124/4015/5159/6678/9509/5754/6722/7422/1490/5154/2737/64759/1956/5764/4781/55151/3371	61
819	H3.3, GW/WT-up in K4me1	GO:0031589	cell-substrate adhesion	105/3330	354/18670	2.7434e-08	8.36079e-06	6.70783e-06	3339/6548/1307/1435/6281/4921/3915/3918/27185/6251/3688/8829/9806/5328/7414/8861/9748/1793/55742/5795/29984/8500/7070/94/3695/3678/4035/23603/5829/10631/9358/2621/22795/10979/4287/342184/54822/4091/4088/22801/10391/123720/1012/1398/1236/3728/3690/3675/6093/27076/91663/9475/11117/5212/51057/9448/3987/23332/3694/3655/3685/2335/182/6714/57580/57091/3689/1399/11078/2199/1499/387/1605/1295/25890/90102…	105
820	H3.3, GW/WT-up in K4me1	GO:0007409	axonogenesis	131/3330	468/18670	2.75977e-08	8.36079e-06	6.70783e-06	1855/1969/5909/9048/1600/85440/23566/343472/4803/80128/56956/5362/55740/27185/3688/8829/56288/644168/1959/84665/7414/9211/118813/57715/627/9846/8301/7070/54538/4035/3798/10818/23011/8660/51199/6710/5663/8650/23768/3320/4130/5604/27020/8482/25942/64843/10509/55715/5048/81565/3996/1267/9241/5578/10458/5797/1000/9331/65249/9253/1954/348/2909/6683/9637/6711/57142/25806/1796/10505/2736/4929/57679/659/…	131
821	H3.3, GW/WT-up in K4me1	GO:0030010	establishment of cell polarity	51/3330	135/18670	3.1251e-08	9.03721e-06	7.25052e-06	85440/29899/9826/10806/55691/143098/56288/56647/7465/1072/5908/382/64398/3320/4649/1003/1398/5048/81565/3996/399687/1236/9267/6093/23094/9475/51057/23332/117583/4133/55968/1399/4627/387/5584/3280/3064/64083/253260/54908/1794/5754/3326/10090/6993/6624/9265/889/5747/4478/154796	51
822	H3.3, GW/WT-up in K4me1	GO:0048010	vascular endothelial growth factor receptor signaling pathway	40/3330	96/18670	4.12781e-08	1.14179e-05	9.16052e-06	4688/10006/8829/26509/1793/3678/5829/5587/3091/5228/3320/4734/9564/1398/3690/10458/6093/25865/9475/11117/8440/3553/10787/3685/8828/6714/5770/5600/387/3791/7424/2296/1432/7422/2534/23213/5747/6461/64855/7410	40
823	H3.3, GW/WT-up in K4me1	GO:1990778	protein localization to cell periphery	96/3330	319/18670	4.95676e-08	1.31395e-05	1.05418e-05	27237/22883/1969/26119/29899/5906/6281/481/5525/163882/10133/3799/3688/23555/9211/118813/403/391/7275/55690/8500/54843/8301/5962/3875/4035/8825/6249/10959/10082/5911/2621/382/3958/5583/64398/10490/8650/81693/102/51762/1445/5780/4682/80262/9135/83871/3728/3675/1213/11031/6093/1000/79156/30846/91663/9475/91461/57217/6711/6242/2181/55022/90196/1605/26060/7871/483/5584/2580/57728/5593/9693/64083/1601…	96
824	H3.3, GW/WT-up in K4me1	GO:0007044	cell-substrate junction assembly	40/3330	97/18670	5.82207e-08	1.42461e-05	1.14296e-05	6548/1307/6281/3915/3918/8829/8861/9748/5795/29984/7070/94/3678/4035/23603/10979/342184/4088/10391/123720/6093/3909/9475/51057/9448/3987/23332/3655/2335/7145/6714/387/90102/22998/3791/1946/7422/667/5796/5747	40
825	H3.3, GW/WT-up in K4me1	GO:0150115	cell-substrate junction organization	40/3330	97/18670	5.82207e-08	1.42461e-05	1.14296e-05	6548/1307/6281/3915/3918/8829/8861/9748/5795/29984/7070/94/3678/4035/23603/10979/342184/4088/10391/123720/6093/3909/9475/51057/9448/3987/23332/3655/2335/7145/6714/387/90102/22998/3791/1946/7422/667/5796/5747	40
826	H3.3, GW/WT-up in K4me1	GO:0045216	cell-cell junction organization	63/3330	185/18670	7.9747e-08	1.87443e-05	1.50385e-05	1969/389/57863/5317/7042/143098/56288/7414/9231/1500/5962/382/5583/64398/8650/7043/7082/83660/51762/4088/1445/3801/1003/1012/3728/8506/5578/6093/1000/1828/10982/4092/9253/5817/5819/9475/6801/9448/3987/7855/6714/6615/84612/1499/387/57493/5584/7368/1832/6722/7422/2697/4301/6624/83605/857/80139/3551/6591/1015/7046/25861/389813	63
827	H3.3, GW/WT-up in K4me1	GO:0010256	endomembrane system organization	124/3330	445/18670	8.5064e-08	1.87443e-05	1.50385e-05	84251/9659/4000/89866/163590/10228/23271/7042/375056/10133/8027/22931/983/5552/5660/26509/118813/63982/55048/745/10313/51501/51411/2647/5869/400/23603/10959/2054/83548/51028/10419/5587/64398/91754/9950/57082/5604/123720/64400/9688/406930/3801/727910/5048/81565/399687/81671/5578/10458/55666/1453/5289/5205/3998/9525/79156/5819/30846/165324/6683/6711/57142/9451/23332/10254/23671/57679/1385/23363/527…	124
828	H3.3, GW/WT-up in K4me1	GO:0046578	regulation of Ras protein signal transduction	76/3330	238/18670	8.54425e-08	1.87443e-05	1.50385e-05	27237/117178/1435/4803/4853/9826/27/7042/10276/3688/8829/51196/8567/9828/408/5962/867/23365/2059/4254/55785/221178/10161/10160/8660/382/6655/26030/11214/253980/9289/25894/1398/3675/9267/7077/10982/6014/348/2909/9448/23550/57679/8452/9855/57580/1399/57493/5922/604/153478/7204/64283/2151/5921/56990/81848/5159/8831/6993/9265/4233/9162/5516/137735/3717/2203/347273/1902/57706/286205/79109/9649/7410/23…	76
829	H3.3, GW/WT-up in K4me1	GO:0010634	positive regulation of epithelial cell migration	59/3330	171/18670	1.21187e-07	2.56998e-05	2.06189e-05	7042/57608/8829/1793/5286/2113/6667/506/949/5587/382/3091/57381/1512/9564/5216/3690/3675/4215/5578/6662/10982/147372/407010/2821/25865/6868/9475/388/57142/9448/23332/659/8828/6714/958/3162/7048/3373/27086/3791/306/2247/7424/6678/6239/1906/7422/23328/4233/80005/25960/284/152007/301/54566/7114/8823/27286	59
830	H3.3, GW/WT-up in K4me1	GO:0001952	regulation of cell-matrix adhesion	45/3330	119/18670	1.91296e-07	3.9259e-05	3.14973e-05	6548/1307/1435/6281/4921/27185/8829/5328/8861/9748/5795/29984/7070/94/4035/23603/10631/342184/4088/1012/1236/3728/6093/9475/51057/9448/3987/23332/182/6714/387/1605/90102/604/683/22998/3791/5921/1946/780/7422/948/9723/59339/5747	45
831	H3.3, GW/WT-up in K4me1	GO:0050769	positive regulation of neurogenesis	129/3330	474/18670	2.01463e-07	3.969e-05	3.18432e-05	1855/7133/23013/23028/26508/1600/257194/23566/1435/5906/4803/27/5362/27185/57118/8829/22943/22891/9231/118813/627/5526/23529/81544/406911/4035/84298/23011/5501/10419/5587/51199/5583/3091/5663/8650/23405/3706/5604/27020/8482/25942/6457/29904/146433/5176/5048/81565/5914/162427/3675/7077/10458/1453/6014/23373/9253/1954/348/2909/57498/8648/3553/2736/4036/1746/3655/8837/659/2335/23363/5270/10494/9139/…	129
832	H3.3, GW/WT-up in K4me1	GO:0001503	ossification	112/3330	398/18670	2.05874e-07	3.969e-05	3.18432e-05	56998/1969/148979/1901/6272/1435/1893/103/4921/51430/7042/3020/22943/1959/5552/657/22800/7189/4054/1280/7480/506/2735/338773/5587/3091/7043/26585/4091/4088/22801/8482/22856/51025/64131/406930/55512/9241/1213/1655/6662/57045/2068/6546/91461/10736/9451/2736/92/1290/4664/659/3488/5020/182/6238/23051/6615/1051/1291/5594/83999/7477/1499/7123/387/23317/6474/6657/202018/3516/374/55589/658/79633/202151/5…	112
833	H3.3, GW/WT-up in K4me1	GO:0048193	Golgi vesicle transport	105/3330	368/18670	2.35203e-07	4.40106e-05	3.53096e-05	832/2060/6272/89866/10228/127845/375056/163882/10133/403/114879/966/2147/84364/10897/93661/51290/3875/3798/400/10959/83548/2621/29091/5587/122553/6710/10490/9950/81693/51762/9493/1445/123720/79585/1783/80262/164/9135/83394/3996/83871/399687/9527/1453/11031/9218/64693/3998/11316/3797/6683/91461/90411/6711/54520/5624/4430/80055/2181/8452/128637/55614/90196/9217/26286/6396/23243/11070/378/10342/2804…	105
834	H3.3, GW/WT-up in K4me1	GO:0051893	regulation of focal adhesion assembly	28/3330	60/18670	2.60197e-07	4.47398e-05	3.58946e-05	6548/1307/6281/8829/8861/9748/5795/29984/7070/94/4035/23603/342184/4088/6093/9475/51057/9448/3987/23332/6714/387/90102/22998/3791/1946/7422/5747	28
835	H3.3, GW/WT-up in K4me1	GO:0090109	regulation of cell-substrate junction assembly	28/3330	60/18670	2.60197e-07	4.47398e-05	3.58946e-05	6548/1307/6281/8829/8861/9748/5795/29984/7070/94/4035/23603/342184/4088/6093/9475/51057/9448/3987/23332/6714/387/90102/22998/3791/1946/7422/5747	28
836	H3.3, GW/WT-up in K4me1	GO:0150116	regulation of cell-substrate junction organization	28/3330	60/18670	2.60197e-07	4.47398e-05	3.58946e-05	6548/1307/6281/8829/8861/9748/5795/29984/7070/94/4035/23603/342184/4088/6093/9475/51057/9448/3987/23332/6714/387/90102/22998/3791/1946/7422/5747	28
837	H3.3, GW/WT-up in K4me1	GO:0010975	regulation of neuron projection development	134/3330	499/18670	2.68799e-07	4.50026e-05	3.61055e-05	1855/23028/5792/1600/257194/23566/343472/5906/4803/80128/27/23271/5362/27185/57118/221074/8829/22943/22891/9231/118813/57715/22876/23258/627/5526/1072/7070/2288/112/4035/84298/23011/5911/8428/5587/382/51199/5663/3706/4734/102/5604/4649/27020/8482/25942/5780/10509/29904/1398/5176/5048/23108/81565/5376/162427/3675/10458/1000/6014/10498/65249/23373/1954/348/2909/57498/57142/55704/53335/10505/9448/36…	134
838	H3.3, GW/WT-up in K4me1	GO:0010632	regulation of epithelial cell migration	87/3330	291/18670	2.84031e-07	4.63335e-05	3.71732e-05	1969/7042/11221/57608/8829/1793/5286/2113/94/6667/506/1634/23603/949/90627/5587/382/3091/57381/161742/54567/1512/9564/5176/5216/406968/3728/3690/406943/3675/4215/5578/6662/5797/10982/147372/407010/2821/348/25865/6868/9475/388/57142/9448/23332/659/8828/100423036/6672/6714/958/3162/29775/7048/387/3373/5793/27086/3791/10563/306/2247/7424/411/6678/6239/1906/7422/23328/168667/889/4233/406917/5764/285/…	87
839	H3.3, GW/WT-up in K4me1	GO:0051090	regulation of DNA-binding transcription factor activity	119/3330	432/18670	2.99532e-07	4.76405e-05	3.82218e-05	56998/23028/26508/4919/57413/4921/7292/3586/54583/83860/57118/5599/84159/219790/8945/23082/81603/10346/7189/8986/5526/8061/25855/408/6188/3606/5927/51135/7480/2621/11035/5587/60485/5583/440275/11261/825/4088/64784/84662/260434/406930/11060/93649/7314/3728/2535/8877/4092/51341/148022/9817/10498/23373/1054/25865/22900/307/3553/8837/6672/57506/2307/3055/958/5740/7335/54101/3689/5594/6598/3162/5600/1…	119
840	H3.3, GW/WT-up in K4me1	GO:0061842	microtubule organizing center localization	18/3330	30/18670	3.07051e-07	4.76454e-05	3.82257e-05	29899/10092/5362/3799/56288/55726/51134/51199/23224/4682/1783/29109/5048/81565/117583/7430/23353/23299	18
841	H3.3, GW/WT-up in K4me1	GO:0010811	positive regulation of cell-substrate adhesion	45/3330	121/18670	3.34593e-07	5.06829e-05	4.06627e-05	1307/1435/6281/27185/6251/8829/9806/1793/5795/7070/3678/342184/4088/1012/1398/1236/3728/3675/6093/91663/11117/5212/9448/3987/3655/2335/57580/57091/1399/11078/2199/1605/1295/25890/151887/3791/4887/6239/4739/7422/948/5764/80005/59339/3717	45
842	H3.3, GW/WT-up in K4me1	GO:0007160	cell-matrix adhesion	71/3330	225/18670	3.73378e-07	5.52426e-05	4.4321e-05	6548/1307/1435/6281/4921/27185/3688/8829/5328/7414/8861/9748/5795/29984/8500/7070/94/3695/4035/23603/10631/9358/22795/10979/342184/54822/4088/22801/10391/123720/1012/1236/3728/3690/3675/6093/27076/9475/11117/51057/9448/3987/23332/3694/3655/3685/2335/182/6714/3689/1499/387/1605/90102/604/683/22998/3791/3672/5921/1946/780/6722/7422/5796/1490/948/9723/8910/59339/5747	71
843	H3.3, GW/WT-up in K4me1	GO:0043393	regulation of protein binding	69/3330	217/18670	3.94443e-07	5.70329e-05	4.57573e-05	1855/56998/23028/26119/5792/7049/3586/27185/25805/8829/5599/22943/3433/3434/627/5499/408/84959/7009/4035/6996/9026/22873/382/6815/3958/51339/5663/4140/9236/64400/267/80011/1398/9241/6093/148022/10498/348/10856/5899/5334/4133/22919/6714/1454/8536/5580/23129/9693/1601/4015/154/84630/3326/60/948/857/4233/28996/5516/8767/6788/115908/284/7046/2801/11040/6872	69
844	H3.3, GW/WT-up in K4me1	GO:0007015	actin filament organization	111/3330	400/18670	5.00073e-07	7.06993e-05	5.67218e-05	832/6548/1901/389/6281/55243/5999/10092/55740/221061/10006/94134/8829/9886/120/391/9645/1072/29984/8500/9873/408/5962/2059/93661/23603/5829/9026/10810/382/57381/6710/7043/342184/29766/7168/4088/10391/123720/348110/79585/55114/253980/406930/29109/9564/23406/5216/1236/84687/10458/8736/79822/6093/80206/9050/2909/91663/9475/388/10602/6711/8440/23332/390/7456/10787/4430/23671/23363/8452/3055/6714/5758…	111
845	H3.3, GW/WT-up in K4me1	GO:0008360	regulation of cell shape	52/3330	150/18670	5.61422e-07	7.76472e-05	6.22961e-05	54873/389/5362/221061/25805/391/55742/2147/29984/5962/2059/55785/10810/10979/57381/161176/57194/7168/1398/752/10458/2909/388/10602/51057/390/114793/2335/3055/3689/4627/387/1605/23129/3791/57619/4651/5921/56990/7940/7422/2534/93663/7430/9723/91584/5764/5747/301/1902/2245/4478	52
846	H3.3, GW/WT-up in K4me1	GO:0007266	Rho protein signal transduction	65/3330	203/18670	6.41599e-07	8.68479e-05	6.96777e-05	27237/9411/389/9826/27/10276/3688/8829/9886/391/392/1072/29984/9828/408/23365/2059/55785/221178/10161/10160/6655/57381/26030/51495/11214/253980/9289/25894/79567/1012/3675/6093/6014/348/2909/9475/388/10602/6242/390/57679/8452/9855/57580/387/57493/152015/185/604/153478/7204/64283/2151/56990/5159/1278/4233/137735/347273/8727/1902/286205/7410/2245	65
847	H3.3, GW/WT-up in K4me1	GO:1905475	regulation of protein localization to membrane	61/3330	187/18670	6.92856e-07	9.18323e-05	7.36768e-05	27237/1969/26119/5906/5525/7159/163882/3799/3688/5599/391/8500/8301/4035/10082/382/3958/5583/10490/8650/11261/102/1445/5780/23184/7531/3675/1213/1000/27113/91461/9419/6711/841/2181/55022/7529/23613/3753/3689/1399/1605/26060/7029/5584/23657/1601/2534/57120/7430/2852/60/1956/7532/5764/9747/5533/7534/312/23096/367	61
848	H3.3, GW/WT-up in K4me1	GO:0051216	cartilage development	66/3330	209/18670	9.19067e-07	0.000119329	9.5737e-05	7482/1893/657/4054/81029/6660/1280/7480/94/5916/8091/4060/51222/3091/26585/4088/176/22856/55512/2734/5914/9241/6662/51320/10498/5212/91461/10736/2202/9451/2736/1746/659/6615/1291/7477/7048/1499/3373/8692/25886/6474/202018/658/2247/309/1906/1432/6722/1303/1490/2737/5447/4017/6781/6591/54928/23213/4147/116039/7227/4856/4781/7046/85301/7076	66
849	H3.3, GW/WT-up in K4me1	GO:0051642	centrosome localization	17/3330	29/18670	1.04535e-06	0.000133011	0.000106714	29899/5362/3799/56288/55726/51134/51199/23224/4682/1783/29109/5048/81565/117583/7430/23353/23299	17
850	H3.3, GW/WT-up in K4me1	GO:0007229	integrin-mediated signaling pathway	39/3330	103/18670	1.17603e-06	0.000146704	0.0001177	1307/3688/8829/1793/7070/3695/3678/9358/5587/10979/102/22801/8482/9564/3690/3675/3909/84695/3987/3694/3655/3685/8452/3055/6714/9510/3689/4627/961/683/3672/4739/667/1490/83605/5764/1015/5747/7076	39
851	H3.3, GW/WT-up in K4me1	GO:1902903	regulation of supramolecular fiber organization	99/3330	353/18670	1.21439e-06	0.00014783	0.000118603	832/6548/1901/84722/389/6281/55243/5999/10092/23271/221074/8829/9886/120/1072/8500/9873/6188/5962/2288/2059/93661/89795/5829/6249/9026/23116/382/51199/6710/5663/7043/342184/4130/29766/7168/4088/10391/123720/11214/348110/89927/406930/1003/29109/23406/5216/1236/10458/79822/6093/80206/348/2909/91663/9475/11117/6683/10602/6711/8440/23332/10787/23671/4133/25876/3055/22919/57580/11078/80115/387/11344/5…	99
852	H3.3, GW/WT-up in K4me1	GO:0031331	positive regulation of cellular catabolic process	101/3330	362/18670	1.23153e-06	0.00014783	0.000118603	1855/7133/10236/51441/127544/5208/27185/5209/10133/5305/81603/9531/57104/10346/55626/5436/5962/144165/4035/29110/160418/1634/53373/2308/8660/5587/51339/3091/677/5663/4287/3320/440275/8554/5045/23274/27327/8678/114881/6613/201292/57690/1453/6093/4092/220441/148022/9817/79016/79156/348/9475/678/9655/87178/3553/5899/4036/23677/5770/91445/3162/1454/9567/131405/5580/8975/3064/26234/3791/3184/57721/552…	101
853	H3.3, GW/WT-up in K4me1	GO:0090287	regulation of cellular response to growth factor stimulus	85/3330	292/18670	1.31986e-06	0.000155499	0.000124757	7049/51592/148738/25805/57608/22943/26509/5654/27122/5526/94/3678/1634/387914/3091/7043/26585/2200/4734/4091/4088/27020/1387/23090/1003/406932/2734/93649/7314/3690/3675/9241/64750/63893/57045/4092/147372/51341/10755/25865/6868/11117/3553/4036/8837/659/5770/55816/7048/1499/11167/6498/3280/3516/9508/10563/2247/64399/7424/83891/1601/9315/4015/81848/3303/7422/3326/10370/168667/8321/57154/857/28996/80…	85
854	H3.3, GW/WT-up in K4me1	GO:1904375	regulation of protein localization to cell periphery	42/3330	115/18670	1.42161e-06	0.000164442	0.000131931	27237/1969/26119/29899/5906/5525/163882/3799/3688/391/8500/8301/4035/10082/382/3958/5583/10490/8650/102/1445/5780/3675/1213/91461/6711/2181/55022/1605/26060/5584/1601/57120/2037/7430/2852/60/1956/2770/312/23096/367	42
855	H3.3, GW/WT-up in K4me1	GO:0007179	transforming growth factor beta receptor signaling pathway	63/3330	199/18670	1.46265e-06	0.000166168	0.000133316	9372/7049/51592/7042/25805/56288/657/5654/27122/4054/867/94/269/55198/5829/10979/4053/7043/2200/4091/4088/5045/1387/1003/2734/93649/7314/51701/3675/64750/57045/4092/51341/10755/6868/11117/92/659/1385/6714/7048/387/26060/6498/658/83891/1601/9315/4015/3303/3326/5796/10370/1278/57154/857/28996/80139/6386/5747/54829/7046/2022	63
856	H3.3, GW/WT-up in K4me1	GO:0048762	mesenchymal cell differentiation	68/3330	220/18670	1.4977e-06	0.000167164	0.000134115	26508/7049/6275/7042/25805/8829/9231/657/57715/9221/1072/23187/8091/4254/23603/3091/7043/26585/4088/8482/10509/55273/9241/1655/6662/348262/4092/147906/10736/57142/84695/10505/3553/23332/8828/2335/182/6615/5594/7048/1499/1605/90102/3280/202018/3516/202151/2668/1601/83989/6949/309/2296/1906/3066/3569/10512/9723/223117/2146/4017/80139/6591/6386/152007/7046/2022/1947	68
857	H3.3, GW/WT-up in K4me1	GO:0042063	gliogenesis	84/3330	290/18670	1.89253e-06	0.000207591	0.00016655	7133/1031/1600/4919/1435/7042/11221/27185/56288/983/22891/1959/2147/745/23529/406911/4035/5501/10810/1880/10419/5583/23224/64398/5663/23405/5604/1445/89927/9289/146433/5048/9572/1267/8506/4779/9241/6662/1000/9331/2068/79143/8890/57142/3553/4036/1746/4664/1385/5270/9334/10215/1399/5594/3976/1499/387/1605/64805/5584/6657/3280/374/56978/2250/57721/84630/23376/3066/3908/57211/23353/3569/2737/1956/391…	84
858	H3.3, GW/WT-up in K4me1	GO:0072659	protein localization to plasma membrane	77/3330	260/18670	1.99725e-06	0.000215321	0.000172751	27237/1969/26119/5906/6281/481/5525/163882/10133/3799/3688/23555/118813/391/55690/8500/54843/8301/5962/3875/4035/10959/5911/2621/382/3958/5583/64398/10490/8650/81693/51762/1445/5780/80262/83871/3728/3675/1213/11031/6093/1000/79156/30846/91663/9475/91461/57217/6711/2181/55022/90196/26060/7871/483/5584/2580/5593/9693/64083/1601/51735/63971/57120/7430/4301/2852/60/84668/1956/57154/3551/312/23167/556…	77
859	H3.3, GW/WT-up in K4me1	GO:0016049	cell growth	127/3330	484/18670	2.03069e-06	0.000215321	0.000172751	1855/84275/22883/978/6548/1031/23566/343472/84722/4803/80128/9826/5999/7042/3020/27185/2786/10276/3688/8829/7414/9211/51196/118813/57715/55031/627/2147/5795/79602/8085/94/5916/4035/84298/23011/84260/10631/51199/3320/440275/102/4088/8482/25942/11214/10509/4682/9564/5048/81565/93649/84687/6662/8877/51320/407010/1954/348/147906/6868/57142/53335/9792/10505/659/65059/8828/4133/2335/3488/5270/23677/890…	127
860	H3.3, GW/WT-up in K4me1	GO:0009896	positive regulation of catabolic process	114/3330	425/18670	2.17807e-06	0.000227162	0.000182252	1855/7133/10236/51441/127544/5208/51514/27185/5209/10133/5305/3416/81603/9531/57104/10346/55626/5436/5962/144165/4035/29110/160418/1634/53373/2308/8660/5587/51339/3091/677/5663/4287/3320/440275/4734/4947/8554/5045/23274/27327/11060/8678/114881/64750/6662/6613/201292/57690/1453/6093/4092/220441/148022/9817/79016/79156/348/9475/678/9655/87178/3553/5899/4036/57520/580/23677/5770/91445/3162/1454/9567…	114
861	H3.3, GW/WT-up in K4me1	GO:0060562	epithelial tube morphogenesis	91/3330	322/18670	2.27393e-06	0.000233335	0.000187204	1855/388591/56998/1969/7798/8289/11146/1435/7482/7042/8829/9231/8945/9645/7189/1072/5499/144165/94/5916/8549/317/10959/90627/1282/6495/3091/5663/5228/342184/54567/4088/1512/5216/5914/2535/388389/9241/6662/1954/25865/2909/388/10736/2736/4036/6714/7048/131405/1499/387/1605/8820/27086/55081/55764/23129/3280/3516/374/57619/10427/55212/2247/79633/64399/836/2668/26249/1906/780/63943/5754/6722/7422/2697…	91
862	H3.3, GW/WT-up in K4me1	GO:0001959	regulation of cytokine-mediated signaling pathway	57/3330	177/18670	2.4988e-06	0.000252339	0.000202451	51441/1435/1893/103/54765/10062/8567/330/406911/406882/29110/1997/2621/3091/8554/8651/260434/5048/406943/8877/9021/26065/22900/3661/7837/6868/7850/3554/841/57506/8904/25939/5770/3460/11274/10293/54625/152138/6059/90268/3977/8737/1906/3303/3304/3326/3569/857/3551/3574/8767/284/3717/22954/7185/10555/3654	57
863	H3.3, GW/WT-up in K4me1	GO:0051098	regulation of binding	102/3330	373/18670	2.93407e-06	0.000290943	0.000233423	1855/56998/23028/26119/5792/7049/4803/6281/3586/27185/25805/8829/5599/22943/100507027/3433/3434/627/7189/5499/408/84959/7009/4035/8091/6996/9026/22873/382/6815/3958/51339/5663/808/4140/9236/4088/25942/7023/64400/267/80011/1398/93649/5914/9241/9775/79822/6093/84444/51341/148022/10498/1054/5329/602/348/2068/10856/5899/5334/4133/6672/22919/8904/6714/3976/3162/3005/1454/8536/1499/5580/23129/3280/9693…	102
864	H3.3, GW/WT-up in K4me1	GO:0002064	epithelial cell development	64/3330	207/18670	2.97254e-06	0.000290943	0.000233423	1969/5906/54507/51742/5660/79955/406/4647/23086/5962/81029/5916/5908/10818/688/122786/5926/3091/7082/1003/1874/5048/5914/7716/6662/6093/23094/91663/9475/2355/51057/3553/5624/128637/182/631/11078/7477/1499/2317/57493/57619/10427/9693/23022/2195/3295/7422/639/2697/7430/4301/83605/4233/5420/6009/6781/3551/1761/9414/25861/2022/4478/367	64
865	H3.3, GW/WT-up in K4me1	GO:0048545	response to steroid hormone	104/3330	383/18670	3.32269e-06	0.000320287	0.000256965	54206/164091/8289/5724/26508/476/3586/7042/64754/54541/406/1408/10062/8061/7352/2288/8085/3164/5916/57658/50616/7181/9612/2308/5732/677/7043/808/161582/4734/9325/8554/11214/21/7023/5176/9572/5914/1655/23558/4864/1828/51341/10498/2354/8648/790/81606/678/2274/3176/4929/8837/5020/6714/8202/8204/23543/7477/9975/7048/1499/387/27086/8856/7200/79876/3490/374/306/10424/84709/4306/836/6502/1601/8611/16746…	104
866	H3.3, GW/WT-up in K4me1	GO:0021795	cerebral cortex cell migration	20/3330	40/18670	3.50336e-06	0.000326512	0.00026196	1600/27185/85458/23224/5663/89927/9289/5048/81565/79143/57142/1499/387/64805/114327/23353/2737/1956/3912/26468	20
867	H3.3, GW/WT-up in K4me1	GO:0032970	regulation of actin filament-based process	105/3330	388/18670	3.52672e-06	0.000326512	0.00026196	388591/832/6548/5142/1901/389/476/4853/6281/55243/5999/27/10092/8829/9886/120/391/1072/29984/8500/9873/5962/85458/2059/93661/4035/5829/9026/382/122786/57381/6710/7043/342184/29766/7168/4088/10391/123720/11214/348110/55114/406930/29109/23406/1398/5216/1236/3728/10458/79822/6093/80206/284266/2909/91663/9475/388/10602/6711/55704/8440/23332/390/10787/23671/3055/57580/4627/11078/80115/387/11344/5580/9…	105
868	H3.3, GW/WT-up in K4me1	GO:0032956	regulation of actin cytoskeleton organization	95/3330	343/18670	3.54124e-06	0.000326512	0.00026196	832/6548/1901/389/4853/6281/55243/5999/27/10092/8829/9886/120/391/1072/29984/8500/9873/5962/85458/2059/93661/4035/5829/9026/382/57381/6710/7043/342184/29766/7168/4088/10391/123720/11214/348110/55114/406930/29109/23406/1398/5216/1236/10458/79822/6093/80206/284266/2909/91663/9475/388/10602/6711/55704/8440/23332/390/10787/23671/3055/57580/11078/80115/387/11344/5580/961/90102/683/22998/171024/253260/…	95
869	H3.3, GW/WT-up in K4me1	GO:0048041	focal adhesion assembly	32/3330	81/18670	3.63438e-06	0.000330313	0.000265009	6548/1307/6281/8829/8861/9748/5795/29984/7070/94/4035/23603/10979/342184/4088/10391/123720/6093/9475/51057/9448/3987/23332/6714/387/90102/22998/3791/1946/7422/5796/5747	32
870	H3.3, GW/WT-up in K4me1	GO:0030900	forebrain development	103/3330	381/18670	4.56899e-06	0.00040372	0.000323903	23028/8289/1600/85440/55970/7482/10092/493/27185/3799/8829/22943/657/84287/81544/85458/2113/54407/4035/2735/10818/317/51199/3091/23224/5663/8650/317762/8482/25942/597/89927/9289/7531/1398/5048/81565/7314/5914/1267/2145/9241/57045/1000/9253/2909/79143/8648/6546/57142/25806/27429/2736/4929/4036/1746/80055/8828/1385/23236/22903/2691/6714/10215/2618/1399/7477/1499/387/8820/6259/64805/6657/6434/3280/3…	103
871	H3.3, GW/WT-up in K4me1	GO:0051091	positive regulation of DNA-binding transcription factor activity	76/3330	261/18670	4.62879e-06	0.00040372	0.000323903	23028/4919/4921/3586/57118/84159/219790/23082/81603/10346/7189/8986/5526/8061/6188/3606/51135/7480/11035/5587/60485/5583/825/4088/64784/93649/7314/3728/2535/8877/51341/148022/10498/23373/1054/25865/3553/8837/57506/958/7335/54101/3689/6598/1499/5584/3556/306/63973/3567/8737/1906/10475/3303/3304/6722/7422/266977/23118/3569/10392/948/8321/8896/857/28996/3551/8767/6788/137735/3717/22954/7185/367/6872…	76
872	H3.3, GW/WT-up in K4me1	GO:0071383	cellular response to steroid hormone stimulus	73/3330	248/18670	4.63243e-06	0.00040372	0.000323903	54206/164091/8289/26508/476/64754/54541/406/1408/10062/2288/8085/3164/5916/57658/7181/9612/2308/677/161582/4734/9325/8554/11214/7023/5176/9572/5914/1655/23558/4864/51341/10498/8648/81606/678/2274/4929/8837/6714/8202/8204/23543/9975/1499/387/27086/8856/79876/10424/84709/4306/6502/1601/8611/167465/7025/2908/84830/1906/5467/85315/23376/2309/2852/1956/6781/114907/3717/687/301/8013/367	73
873	H3.3, GW/WT-up in K4me1	GO:0034329	cell junction assembly	109/3330	409/18670	4.96868e-06	0.000425405	0.000341301	1855/22883/1969/6548/1307/5906/389/6281/3915/3918/5317/143098/8829/56288/22943/9806/7414/9231/8861/9748/627/5795/1500/29984/7070/94/3678/4035/5908/23603/10160/382/10979/6495/5583/64398/23768/7082/342184/83660/4088/10391/4649/27020/123720/29904/1003/1012/3728/8506/81671/5578/71/6093/3909/1000/1828/4092/9475/6801/51057/9448/3987/23332/3655/7855/2335/7145/5020/6714/6615/84612/1399/1499/387/90102/574…	109
874	H3.3, GW/WT-up in K4me1	GO:0060485	mesenchyme development	80/3330	279/18670	5.01499e-06	0.000425405	0.000341301	26508/7049/6275/7042/25805/8829/9231/657/57715/9221/1072/23187/94/8091/4254/23603/6495/3091/677/7043/26585/4088/8482/10509/55273/9241/1655/6662/348262/4092/147906/10736/57142/84695/10505/3553/23332/659/8828/2335/182/6615/5594/78987/7048/1499/1605/90102/56983/3280/202018/3516/10409/202151/2668/1601/83989/5159/6949/309/2296/1906/5754/3066/10370/3569/10512/9723/223117/2146/4017/80139/6591/6386/4609/…	80
875	H3.3, GW/WT-up in K4me1	GO:0061028	establishment of endothelial barrier	20/3330	41/18670	5.69525e-06	0.000476752	0.000382497	5906/5962/5908/7082/1003/6093/91663/9475/3553/5624/7477/1499/9693/7422/7430/4301/3551/9414/2022/4478	20
876	H3.3, GW/WT-up in K4me1	GO:0003151	outflow tract morphogenesis	31/3330	79/18670	6.05122e-06	0.000499973	0.000401126	26508/7049/7042/8829/657/55742/6495/3091/4091/5914/2535/9241/4036/659/8828/182/1399/7048/1499/23129/3280/3516/10427/4887/2296/7422/10370/2006/10512/8321/2022	31
877	H3.3, GW/WT-up in K4me1	GO:0097191	extrinsic apoptotic signaling pathway	67/3330	224/18670	6.21707e-06	0.00050709	0.000406837	7133/6272/4803/4170/10962/4000/467/7042/10771/8829/9531/8567/5499/5519/51202/1280/3875/4254/8738/3958/81537/64112/10017/4088/597/2872/970/27429/3553/3655/3685/151112/8837/841/7857/6672/6714/7078/3162/8692/26060/55179/3592/6498/3064/658/57630/836/2668/8737/3303/3304/2309/2534/2852/857/6591/100533105/23678/3574/6788/3717/1612/7046/7185/367/27018	67
878	H3.3, GW/WT-up in K4me1	GO:0051017	actin filament bundle assembly	50/3330	153/18670	6.35786e-06	0.00050727	0.000406981	6548/1901/389/6281/221061/8829/120/29984/8500/408/5962/2059/5829/7043/7168/4088/10391/253980/406930/29109/5216/10458/79822/6093/9475/388/23332/390/4430/23671/8452/6714/80115/387/961/90102/22998/171024/5734/1809/4739/6722/1490/7430/6624/2006/4233/7046/1902/5358	50
879	H3.3, GW/WT-up in K4me1	GO:0071902	positive regulation of protein serine/threonine kinase activity	92/3330	334/18670	6.39921e-06	0.00050727	0.000406981	1647/23566/84722/4803/493/1326/22943/983/51196/60370/1847/7189/8567/408/6188/904/9802/8091/10818/4254/10961/5663/7043/801/808/8812/51495/5604/1445/11214/1398/136/7314/9020/4215/57498/6868/8491/805/54465/3553/5899/51776/57679/151195/7855/6714/958/7335/5770/1399/5594/7477/5600/8536/387/200958/255324/8654/2247/56034/9693/2180/5562/3672/4214/154/5159/8737/1906/1432/7422/3326/7164/4217/389432/23328/23…	92
880	H3.3, GW/WT-up in K4me1	GO:0021799	cerebral cortex radially oriented cell migration	16/3330	29/18670	6.47606e-06	0.00050727	0.000406981	1600/27185/85458/23224/89927/9289/5048/81565/79143/57142/1499/64805/23353/2737/3912/26468	16
881	H3.3, GW/WT-up in K4me1	GO:0061035	regulation of cartilage development	29/3330	72/18670	6.53822e-06	0.00050727	0.000406981	4054/6660/94/5916/51222/26585/4088/55512/2734/5914/9241/6662/10498/91461/10736/2202/2736/659/1499/6474/202018/658/1490/2737/5447/4017/6591/7227/7046	29
882	H3.3, GW/WT-up in K4me1	GO:0016358	dendrite development	69/3330	233/18670	6.64917e-06	0.000509373	0.000408668	1855/473/1600/1952/23271/27185/57118/10006/3688/8829/22891/9231/1072/8301/84298/23011/5911/10160/382/5663/3706/4130/4734/102/29904/1398/5048/10458/10498/23373/348/57498/6801/53335/8440/57520/8609/4133/23363/55619/9762/22903/23613/57580/26039/1399/23543/8536/22906/387/378/22871/10611/9693/7940/8831/2534/3066/6993/1523/5764/2146/6383/4147/50807/1902/2182/5063/10479	69
883	H3.3, GW/WT-up in K4me1	GO:0031032	actomyosin structure organization	61/3330	199/18670	6.79443e-06	0.000509373	0.000408668	6548/1266/1901/389/6281/8476/221061/3688/8829/84665/55561/8500/408/5829/122786/7043/825/84978/54822/29766/7168/4088/10391/9493/11214/4629/253980/406930/29109/5216/399687/71/8736/79822/6093/80206/9475/6242/23332/23671/8837/23363/8452/6714/4627/387/961/90102/22998/51778/5734/5159/1906/6722/2037/1490/2006/4233/7046/54566/1902	61
884	H3.3, GW/WT-up in K4me1	GO:0034332	adherens junction organization	27/3330	65/18670	6.80552e-06	0.000509373	0.000408668	57863/7414/9231/1500/5962/382/8650/51762/1445/3801/1003/1012/3728/1000/10982/4092/9253/5817/5819/9448/6714/1499/1832/7422/4301/80139/1015	27
885	H3.3, GW/WT-up in K4me1	GO:0061448	connective tissue development	78/3330	273/18670	7.55557e-06	0.000553194	0.000443826	1435/7482/1893/84159/657/4054/81029/6660/1280/7480/94/5916/8091/4060/51222/3091/26585/4088/176/22856/55512/2734/7314/5914/9241/6662/51320/8710/10498/5212/91461/10736/2202/9451/2736/1746/8837/659/8609/6615/1291/7477/7048/1499/3373/8692/25886/6474/79718/202018/658/2247/4015/5159/309/1906/5467/1432/6722/1303/1490/2737/5447/22976/4017/6781/6591/54928/23213/4147/116039/7227/4856/4781/7046/85301/1289/7…	78
886	H3.3, GW/WT-up in K4me1	GO:0042326	negative regulation of phosphorylation	121/3330	468/18670	7.5649e-06	0.000553194	0.000443826	1855/54206/55450/1031/1647/26191/103/55243/5999/116496/5525/467/11221/64754/10771/56288/22943/54541/10105/1847/255082/8661/22876/10527/10114/5795/408/867/7070/84959/65125/9052/10106/23603/5037/26524/2308/29103/8660/51339/5663/801/808/624/7453/26585/161742/11261/4091/1445/79705/7023/8651/260434/406930/5048/93649/1411/10614/9241/9021/4092/348/91663/11117/2646/9655/805/200734/284996/8440/3553/55022/…	121
887	H3.3, GW/WT-up in K4me1	GO:0043123	positive regulation of I-kappaB kinase/NF-kappaB signaling	57/3330	183/18670	7.869e-06	0.000568893	0.000456421	4919/57708/79971/389/1893/6275/24138/81603/10346/7189/330/920/51135/29110/23390/55504/54602/5587/11214/9516/1236/113277/9020/4215/9218/148022/23476/3661/3553/8837/841/57506/7052/958/7335/3162/1499/387/10342/79155/26057/80216/8737/10475/222643/2534/2697/23118/10392/948/3551/8767/1902/22954/10783/11040/3654	57
888	H3.3, GW/WT-up in K4me1	GO:0043087	regulation of GTPase activity	123/3330	479/18670	9.07496e-06	0.000635159	0.000509586	27237/54206/1969/5909/85440/55635/84144/9411/1901/5906/6281/9826/5999/8490/5362/1122/10276/6251/94134/3688/8829/6001/1793/391/392/84364/408/8301/5962/7070/23365/9743/65125/55785/55188/23603/9815/10959/90627/23143/9882/122553/79890/663/51495/4649/55114/26000/25894/1398/5048/23108/9135/81565/3996/1236/8787/125058/79822/10982/23094/2909/8853/6242/84173/9448/3987/3655/57679/55619/23677/128637/23236/5…	123
889	H3.3, GW/WT-up in K4me1	GO:0048568	embryonic organ development	112/3330	428/18670	9.13066e-06	0.000635159	0.000509586	1855/388591/1969/8289/6913/3586/28982/7042/657/79955/9645/60529/4647/1280/5916/3225/2735/10818/144455/4254/10959/6495/3091/677/5663/7043/2200/5604/4088/64220/5930/5914/4669/2535/388389/9241/6662/9021/9775/10194/1954/2068/10848/8648/91461/10736/2034/2202/51057/25806/2736/1746/8575/1290/841/7855/6615/1051/5594/3976/11078/7477/7048/1499/3373/8820/26018/55773/55081/55764/6474/6434/3280/3516/57728/379…	112
890	H3.3, GW/WT-up in K4me1	GO:0046777	protein autophosphorylation	69/3330	235/18670	9.15144e-06	0.000635159	0.000509586	54206/3645/4921/27/5525/9748/85456/5526/23235/7070/65125/5911/8428/11035/5587/5529/801/808/4140/26585/440275/11261/54822/23604/1198/1445/25989/29904/51701/51755/4215/7525/2872/25865/790/805/9451/10494/3055/6714/9943/3791/5593/817/56034/7424/5159/8737/780/5528/7422/2534/5167/5154/1956/22853/857/640/6503/5747/3717/9833/1612/4593/10783/2022/11040/6872/3654	69
891	H3.3, GW/WT-up in K4me1	GO:0032330	regulation of chondrocyte differentiation	23/3330	52/18670	9.27396e-06	0.000635159	0.000509586	4054/6660/94/5916/51222/26585/4088/2734/6662/91461/10736/2202/2736/1499/6474/658/1490/2737/5447/4017/6591/7227/7046	23
892	H3.3, GW/WT-up in K4me1	GO:0010769	regulation of cell morphogenesis involved in differentiation	84/3330	301/18670	9.28478e-06	0.000635159	0.000509586	1600/23566/343472/4803/6281/80128/5362/27185/8829/118813/57715/1793/627/1072/7070/4035/23011/23603/10631/5911/51199/5663/3706/4734/102/5604/8482/25942/10509/29904/1398/5048/81565/10458/1000/65249/1954/348/2909/91663/57142/10505/3987/57520/659/4133/2335/23363/10494/9762/57580/57091/26039/140578/1399/11078/22906/387/11344/23129/6259/6474/6498/22871/10611/9693/57688/1946/347733/6239/4739/8831/6722/7…	84
893	H3.3, GW/WT-up in K4me1	GO:0032271	regulation of protein polymerization	65/3330	218/18670	9.50657e-06	0.000643412	0.000516208	832/84722/55243/10092/23271/221074/9886/120/9873/6188/5962/2288/2059/93661/89795/6249/9026/23116/382/51199/6710/3320/342184/29766/123720/348110/1003/51673/23406/5216/1236/10458/79822/80206/91663/10602/6711/8440/23332/10787/4133/3055/22919/57580/11078/80115/387/11344/5580/57606/253260/5921/3303/3304/84630/93663/51429/2006/4233/830/81873/157922/7114/286527/5063	65
894	H3.3, GW/WT-up in K4me1	GO:0001885	endothelial cell development	25/3330	59/18670	9.71968e-06	0.000650911	0.000522224	5906/5962/5908/7082/1003/7716/6093/91663/9475/3553/5624/7477/1499/57493/9693/7422/7430/4301/83605/4233/6781/3551/9414/2022/4478	25
895	H3.3, GW/WT-up in K4me1	GO:2000027	regulation of animal organ morphogenesis	73/3330	253/18670	1.00433e-05	0.000655999	0.000526306	1855/388591/4919/1952/1435/7482/7042/22943/657/144165/2735/10818/10082/5693/51339/6495/55727/26585/5216/2535/80320/9241/1213/5705/64750/6662/10498/5714/1175/57664/10736/8837/659/7855/182/84133/3976/7048/1499/387/166336/6259/3280/3516/10117/10427/10409/2668/1601/2296/1906/5754/7422/54806/10370/5154/5447/10512/8321/57154/5764/6591/23213/115908/4982/4609/4781/54829/7046/5695/2022/54880/367	73
896	H3.3, GW/WT-up in K4me1	GO:0031098	stress-activated protein kinase signaling cascade	87/3330	315/18670	1.00714e-05	0.000655999	0.000526306	1647/26191/7042/11221/10771/1326/5599/22943/8945/9748/10114/7189/6188/51135/55504/2308/5911/8428/51339/677/51495/5604/406930/5048/136/7314/1236/9020/4215/8877/23239/646643/8491/9448/3553/51776/7855/10494/140885/23236/7335/5770/1399/5594/7477/5600/9943/387/10550/2122/79155/768211/57630/4750/5734/4214/6500/153769/8737/1906/1432/222643/7422/401265/7164/1490/4217/389432/23328/23118/7430/10392/83605/1…	87
897	H3.3, GW/WT-up in K4me1	GO:0031346	positive regulation of cell projection organization	102/3330	383/18670	1.01917e-05	0.000655999	0.000526306	1855/23028/79647/257194/23566/5906/4803/27/5362/27185/57118/8829/9231/118813/627/5526/2059/4035/84298/23011/89795/23603/22873/5587/51199/5663/7043/3706/51762/5604/27020/8482/9738/29904/5176/5048/5216/81565/1236/162427/3675/10801/10458/6014/23373/1954/348/2909/57498/25940/10602/55704/3655/10787/8837/659/2335/23363/10494/9139/6714/23613/26039/140578/8536/22906/387/11344/23129/64805/6474/5584/6498/2…	102
898	H3.3, GW/WT-up in K4me1	GO:0001933	negative regulation of protein phosphorylation	112/3330	429/18670	1.02226e-05	0.000655999	0.000526306	1855/54206/55450/1031/1647/26191/103/55243/5999/116496/467/11221/64754/10771/56288/22943/54541/1847/255082/8661/22876/10527/10114/5795/408/867/7070/84959/65125/9052/10106/23603/5037/26524/2308/51339/5663/801/808/624/7453/26585/161742/11261/4091/1445/79705/7023/8651/260434/406930/5048/93649/1411/10614/9241/9021/4092/348/91663/11117/9655/805/200734/284996/8440/3553/55022/140885/11142/5770/84619/639…	112
899	H3.3, GW/WT-up in K4me1	GO:0030033	microvillus assembly	3330-11-01	16/18670	1.03112e-05	0.000655999	0.000526306	5909/5962/688/5911/5205/5337/9693/51735/7430/6624/5420	11
900	H3.3, GW/WT-up in K4me1	GO:0007369	gastrulation	57/3330	185/18670	1.1308e-05	0.000708047	0.000568064	1855/7709/1969/8289/79971/3586/83881/3688/22943/657/8861/23187/65125/3678/8091/10818/1284/123169/4088/3281/3690/3675/9241/57045/3909/1954/91663/10736/23332/92/3685/1290/659/2335/8452/55614/6615/2114/3689/1291/7048/1499/1605/1295/90102/56983/6657/2296/6722/1303/1738/3912/2131/8013/1289/154796/8862	57
901	H3.3, GW/WT-up in K4me1	GO:0060840	artery development	36/3330	100/18670	1.13519e-05	0.000708047	0.000568064	7798/7042/8829/57178/657/144165/94/4035/6495/54567/4091/4016/64220/93649/9241/4092/348/4036/659/406944/182/4638/23129/3280/3516/10427/11174/4015/5159/2296/6722/7422/639/2737/7046/2022	36
902	H3.3, GW/WT-up in K4me1	GO:0003158	endothelium development	44/3330	132/18670	1.27212e-05	0.000781524	0.000627014	1901/5906/8829/5962/55810/81575/94/5908/90627/7082/54567/1003/55273/7716/6093/25865/91663/9475/388/3553/5624/30061/659/182/7477/1499/387/27086/57493/3516/3791/9693/7422/2697/7430/4301/83605/4233/5764/6781/3551/9414/2022/4478	44
903	H3.3, GW/WT-up in K4me1	GO:0003007	heart morphogenesis	74/3330	259/18670	1.27756e-05	0.000781524	0.000627014	388591/26508/7049/1901/4853/7135/7042/8829/22943/57178/657/9645/55742/1280/94/10959/60485/6495/3091/5663/23768/54567/7168/4091/4088/5914/2535/388389/55273/9241/6662/2548/8736/4092/1954/10848/57142/4036/659/8828/23363/182/6615/9510/1399/7048/1499/55081/57493/23129/6474/3280/7468/3516/10427/55212/79633/4887/2296/1832/6722/7422/2697/54806/10370/57211/2006/10512/8321/6591/5747/7046/2022/1289	74
904	H3.3, GW/WT-up in K4me1	GO:0060759	regulation of response to cytokine stimulus	58/3330	190/18670	1.29762e-05	0.000786236	0.000630794	51441/1435/1893/103/54765/10062/8567/330/406911/406882/29110/1997/2621/3091/8554/8651/260434/406930/5048/406943/8877/9021/26065/22900/3661/7837/6868/7850/3554/841/57506/8904/25939/5770/3460/11274/10293/54625/152138/6059/90268/3977/8737/1906/3303/3304/3326/3569/857/3551/3574/8767/284/3717/22954/7185/10555/3654	58
905	H3.3, GW/WT-up in K4me1	GO:0030278	regulation of ossification	61/3330	203/18670	1.35279e-05	0.000811927	0.000651406	56998/1901/1435/1893/4921/51430/7042/22943/1959/5552/657/4054/7480/2735/338773/5587/3091/7043/26585/4091/4088/22856/406930/9241/1655/6662/57045/6546/91461/10736/92/659/3488/5020/182/23051/1051/5594/83999/7477/1499/3516/374/55589/658/202151/5734/84059/154/1432/2697/5167/3569/2737/57154/5764/6591/116039/115908/5747/54880	61
906	H3.3, GW/WT-up in K4me1	GO:0061572	actin filament bundle organization	50/3330	157/18670	1.41573e-05	0.000841764	0.000675345	6548/1901/389/6281/221061/8829/120/29984/8500/408/5962/2059/5829/7043/7168/4088/10391/253980/406930/29109/5216/10458/79822/6093/9475/388/23332/390/4430/23671/8452/6714/80115/387/961/90102/22998/171024/5734/1809/4739/6722/1490/7430/6624/2006/4233/7046/1902/5358	50
907	H3.3, GW/WT-up in K4me1	GO:0007249	I-kappaB kinase/NF-kappaB signaling	76/3330	269/18670	1.51582e-05	0.000892928	0.000716393	4919/57708/79971/389/1893/6275/10771/10133/24138/8945/81603/10346/7189/330/920/51135/29110/23390/55504/54602/11035/5587/825/51495/11214/9516/7314/9572/1236/113277/9020/4215/9218/6093/148022/23476/602/22900/3661/9475/3553/10010/8837/841/140885/57506/8904/7052/958/7335/3162/1499/387/10342/55179/79155/26057/80216/497189/8737/10475/222643/2534/2697/23118/10392/948/3551/8767/284/7088/1902/22954/10783/…	76
908	H3.3, GW/WT-up in K4me1	GO:0021987	cerebral cortex development	39/3330	113/18670	1.5662e-05	0.000914145	0.000733416	23028/1600/55970/27185/85458/54407/4035/3091/23224/5663/317762/597/89927/9289/7531/1398/5048/81565/1000/79143/8648/57142/23236/22903/2618/1399/1499/387/64805/6434/79633/153241/114327/23353/2737/1956/3912/5079/26468	39
909	H3.3, GW/WT-up in K4me1	GO:2001233	regulation of apoptotic signaling pathway	106/3330	406/18670	1.74155e-05	0.00100725	0.000808114	23028/4170/10962/4000/10625/467/7159/10771/8829/5599/219790/10105/55031/627/8567/5883/5499/6188/220042/5519/8531/1280/7009/8738/317/10961/9026/7178/11035/3958/3091/5663/64112/624/23604/4088/1512/597/10131/7023/51025/7531/7314/79915/8678/9241/79156/5329/27113/56917/27429/9451/8440/3553/4929/64844/3655/8575/3685/151112/8837/841/7857/6672/5326/6714/7529/6615/5770/7078/3162/8398/1499/8692/5580/55179/…	106
910	H3.3, GW/WT-up in K4me1	GO:0010770	positive regulation of cell morphogenesis involved in differentiation	49/3330	154/18670	1.76372e-05	0.00100781	0.000808563	23566/4803/6281/5362/27185/8829/118813/1793/627/4035/23011/51199/3706/5604/8482/29904/1398/5048/81565/10458/1954/91663/3987/659/2335/23363/10494/57580/57091/26039/140578/1399/11078/22906/387/11344/23129/6474/6498/1946/347733/6239/4739/6722/7422/1523/91584/80005/5063	49
911	H3.3, GW/WT-up in K4me1	GO:0021801	cerebral cortex radial glia guided migration	13/3330	22/18670	1.79129e-05	0.00100781	0.000808563	1600/27185/23224/89927/9289/5048/79143/57142/1499/64805/23353/2737/3912	13
912	H3.3, GW/WT-up in K4me1	GO:0022030	telencephalon glial cell migration	13/3330	22/18670	1.79129e-05	0.00100781	0.000808563	1600/27185/23224/89927/9289/5048/79143/57142/1499/64805/23353/2737/3912	13
913	H3.3, GW/WT-up in K4me1	GO:0030038	contractile actin filament bundle assembly	35/3330	98/18670	1.82173e-05	0.00100781	0.000808563	6548/1901/389/6281/221061/8829/8500/408/5829/7043/7168/4088/10391/253980/406930/29109/5216/79822/6093/9475/23332/23671/8452/6714/387/961/90102/22998/5734/6722/1490/2006/4233/7046/1902	35
914	H3.3, GW/WT-up in K4me1	GO:0043149	stress fiber assembly	35/3330	98/18670	1.82173e-05	0.00100781	0.000808563	6548/1901/389/6281/221061/8829/8500/408/5829/7043/7168/4088/10391/253980/406930/29109/5216/79822/6093/9475/23332/23671/8452/6714/387/961/90102/22998/5734/6722/1490/2006/4233/7046/1902	35
915	H3.3, GW/WT-up in K4me1	GO:0031952	regulation of protein autophosphorylation	21/3330	47/18670	1.86434e-05	0.00102249	0.000820341	54206/5525/85456/5526/5911/5529/801/808/26585/11261/29904/805/6714/56034/7424/5528/7422/5167/5154/857/2022	21
916	H3.3, GW/WT-up in K4me1	GO:0038127	ERBB signaling pathway	46/3330	142/18670	1.88638e-05	0.00102574	0.000822947	54206/2060/8027/51196/5286/5795/867/9052/9026/5663/3320/9564/1012/5578/6662/79651/58513/92799/5329/6868/9655/57142/2202/1796/8440/10254/55614/6714/84619/5594/378/868/57732/3516/255324/2069/374/3672/819/9542/2852/1956/84985/5747/53358/5774	46
917	H3.3, GW/WT-up in K4me1	GO:1901342	regulation of vasculature development	109/3330	422/18670	2.19622e-05	0.0011841	0.000949998	1969/3339/7075/23576/2152/6301/5906/1893/3586/7042/54583/57608/3688/8829/6050/5286/10553/406911/406892/2113/55810/1990/94/6667/3678/8091/1634/90627/1284/5587/3091/57381/5228/7453/161742/54567/102/1512/406930/1003/406932/5176/93649/406968/3728/55273/4215/5578/8877/5797/6093/147372/8710/51129/407010/10365/25865/6237/9475/388/11117/3553/8837/100423036/406944/6672/958/5740/4773/3689/3162/29775/7048/1…	109
918	H3.3, GW/WT-up in K4me1	GO:1903076	regulation of protein localization to plasma membrane	34/3330	95/18670	2.26708e-05	0.00121203	0.000972406	27237/1969/26119/5525/163882/3799/3688/391/8500/8301/4035/382/3958/5583/10490/8650/1445/5780/3675/1213/91461/6711/2181/55022/26060/5584/1601/57120/7430/2852/60/1956/312/367	34
919	H3.3, GW/WT-up in K4me1	GO:0007178	transmembrane receptor protein serine/threonine kinase signaling pathway	93/3330	349/18670	2.39688e-05	0.00127075	0.00101952	9372/7049/51592/148738/7042/25805/56288/22943/657/5654/27122/4054/867/94/269/283375/83729/55198/5829/10979/4053/7043/26585/2200/4091/4088/5045/1387/23090/9688/1003/55512/406932/2734/93649/7314/51701/3675/55273/9241/1655/64750/63893/57045/4092/51341/10755/1954/6868/11117/6711/92/4036/659/1385/6714/7048/387/26060/11167/6498/3280/3516/174/658/83891/1601/9315/4015/3096/3303/1432/3326/5796/10370/16866…	93
920	H3.3, GW/WT-up in K4me1	GO:0043122	regulation of I-kappaB kinase/NF-kappaB signaling	68/3330	237/18670	2.42482e-05	0.00127493	0.00102287	4919/57708/79971/389/1893/6275/10771/10133/24138/8945/81603/10346/7189/330/920/51135/29110/23390/55504/54602/5587/825/11214/9516/9572/1236/113277/9020/4215/9218/148022/23476/22900/3661/3553/10010/8837/841/140885/57506/8904/7052/958/7335/3162/1499/387/10342/79155/26057/80216/8737/10475/222643/2534/2697/23118/10392/948/3551/8767/284/7088/1902/22954/10783/11040/3654	68
921	H3.3, GW/WT-up in K4me1	GO:0007173	epidermal growth factor receptor signaling pathway	40/3330	119/18670	2.48227e-05	0.00128779	0.00103319	54206/2060/8027/51196/5286/5795/867/9052/9026/5663/9564/1012/6662/79651/58513/92799/5329/6868/9655/2202/1796/8440/10254/55614/6714/84619/378/868/57732/255324/2069/374/3672/819/2852/1956/84985/5747/53358/5774	40
922	H3.3, GW/WT-up in K4me1	GO:0018209	peptidyl-serine modification	87/3330	322/18670	2.48976e-05	0.00128779	0.00103319	23139/85440/493/2590/64754/5599/22943/983/9806/54541/22876/282974/10114/85456/8986/408/143888/65125/23012/1017/29110/8091/1634/26524/2621/5587/5583/624/3320/4140/51701/6198/5578/1453/6093/4092/2872/25865/9475/9451/8440/9874/5334/6714/7150/5594/3976/5008/1454/8536/7048/5580/56983/5584/5593/817/166614/57600/253260/5562/8737/1432/11329/84630/7422/3326/6446/154043/3569/1956/51085/22853/857/28996/3551…	87
923	H3.3, GW/WT-up in K4me1	GO:0001701	in utero embryonic development	98/3330	373/18670	2.71635e-05	0.00139366	0.00111813	7075/149473/4678/1376/3586/7779/28982/824/338596/3688/80312/57178/657/9644/7189/8061/8882/10436/8531/94/144455/84660/10959/10161/3091/677/7043/57718/102/7168/5604/4088/25942/115/5930/123920/80790/81565/55273/9241/11232/9021/9817/55723/10365/56006/2068/57498/8648/2034/57142/2736/841/57679/7855/8452/9837/6615/1051/5594/3976/4627/7477/7048/1499/788/57493/4154/6498/79718/86/3280/202018/3516/57728/201…	98
924	H3.3, GW/WT-up in K4me1	GO:0070507	regulation of microtubule cytoskeleton organization	56/3330	186/18670	2.81279e-05	0.0014316	0.00114857	29899/84722/23271/221074/9126/10263/6188/85458/23187/2288/56890/89795/6249/23116/51199/4130/4682/89927/1003/5048/1213/22994/10982/9525/9475/348654/6683/7514/23332/4133/55968/25876/22919/128866/11190/8850/1499/387/25886/25978/90102/10274/57606/5562/1946/153241/401236/3303/3304/2770/4233/51510/23299/157922/54461/4281	56
925	H3.3, GW/WT-up in K4me1	GO:0014013	regulation of gliogenesis	41/3330	124/18670	3.06608e-05	0.00154813	0.00124206	7133/1600/1435/11221/983/22891/2147/23529/406911/4035/5501/1880/10419/5583/23405/89927/146433/9572/9241/1000/3553/4036/1746/1385/5270/10215/1399/3976/1499/1605/64805/5584/3280/84630/23376/3066/3569/5764/2146/6009/5324	41
926	H3.3, GW/WT-up in K4me1	GO:0032147	activation of protein kinase activity	89/3330	333/18670	3.14863e-05	0.00156942	0.00125914	1647/23566/4803/7042/1326/983/51196/60370/9748/1847/7189/8567/408/3606/65125/9052/112/10818/10961/8428/2621/11035/5663/7043/26585/51495/5604/115/8651/113/1398/136/7314/9020/3690/4215/646643/57498/8491/55704/9448/3553/51776/10920/10494/6714/7335/5770/1399/5594/29775/7477/5600/7048/9943/5580/200958/255324/2247/56034/4750/253260/5562/3672/4214/1946/154/8737/1432/7422/4217/23118/5575/10392/1956/29969…	89
927	H3.3, GW/WT-up in K4me1	GO:1903829	positive regulation of cellular protein localization	87/3330	324/18670	3.19141e-05	0.00156942	0.00125914	27237/1969/29899/89866/7159/163882/3799/3688/5599/983/81603/9531/391/2147/5962/8882/4035/2621/382/3958/5583/5663/11261/4130/4947/4088/27020/5780/23184/84662/79567/57707/7531/55135/3728/3675/22994/27113/9475/6711/57142/55704/10575/10574/27429/9451/3553/841/7855/2181/57506/11190/6714/7529/3689/5594/3976/29775/6721/8536/8692/8314/26354/5580/7029/5584/5562/22885/1432/3326/2534/2037/7430/2852/54543/27…	87
928	H3.3, GW/WT-up in K4me1	GO:0110053	regulation of actin filament organization	73/3330	261/18670	3.19374e-05	0.00156942	0.00125914	832/6548/1901/389/6281/55243/5999/10092/8829/9886/120/1072/8500/9873/5962/2059/93661/5829/9026/382/6710/7043/342184/29766/7168/4088/10391/123720/348110/406930/29109/23406/5216/1236/10458/79822/6093/80206/2909/91663/9475/10602/6711/8440/23332/10787/23671/3055/57580/11078/80115/387/11344/5580/961/90102/22998/171024/253260/5734/5921/93663/1490/51429/2006/4233/830/7046/1902/81873/7114/286527/5063	73
929	H3.3, GW/WT-up in K4me1	GO:0060348	bone development	63/3330	217/18670	3.20693e-05	0.00156942	0.00125914	4853/5305/10006/4054/1280/5916/338773/7043/1112/26585/2200/11214/79705/22856/64131/55512/2734/5048/5914/6662/284266/10498/1954/5212/4664/659/6714/1291/7048/387/25886/27086/6474/7468/202018/658/133308/79633/56034/202151/5734/4015/140947/497189/309/6678/2296/6722/51715/1303/2697/2737/5447/10234/6781/54928/23213/4147/116039/55151/85301/2022/5358	63
930	H3.3, GW/WT-up in K4me1	GO:0032535	regulation of cellular component size	97/3330	370/18670	3.26597e-05	0.00158611	0.00127253	832/23028/23566/343472/4803/80128/55243/10092/27185/8829/9886/118813/57715/120/627/1072/5499/9873/8301/5962/2059/93661/5916/4035/23011/9026/382/6710/342184/29766/8482/25942/123720/348110/10509/1874/23406/5048/23108/5216/81565/1236/10458/79822/80206/1954/3783/348/2909/91663/10602/6711/57142/10505/8440/10787/57679/659/1385/4133/2335/3055/57580/57403/11078/80115/7477/387/11344/5580/6259/1182/3575/25…	97
931	H3.3, GW/WT-up in K4me1	GO:0090162	establishment of epithelial cell polarity	15/3330	29/18670	3.51721e-05	0.00169519	0.00136004	55691/56288/382/64398/4649/399687/9267/23094/23332/387/3280/64083/5754/9265/4478	15
932	H3.3, GW/WT-up in K4me1	GO:0016050	vesicle organization	87/3330	325/18670	3.60718e-05	0.00172548	0.00138435	79363/2060/6272/6281/89866/10228/375056/8027/3799/5552/3257/966/84364/55048/4647/8301/6843/2647/5869/23603/10959/2054/51028/9882/55647/29091/122553/10490/57082/51762/64400/164/5048/83871/399687/9527/8877/1453/9218/5289/3998/9525/79156/5819/90411/10254/57679/1385/5270/8452/128637/128866/57403/9217/26286/6396/23243/25978/10342/23023/23317/5584/55330/374/950/22872/10427/9871/1182/64083/8546/23176/28…	87
933	H3.3, GW/WT-up in K4me1	GO:0014015	positive regulation of gliogenesis	28/3330	74/18670	3.68982e-05	0.00175028	0.00140425	7133/1435/22891/23529/406911/4035/5501/10419/5583/23405/146433/3553/4036/5270/10215/1399/3976/1605/64805/5584/3280/84630/23376/3066/3569/5764/6009/5324	28
934	H3.3, GW/WT-up in K4me1	GO:1901888	regulation of cell junction assembly	57/3330	192/18670	3.74021e-05	0.00175028	0.00140425	22883/1969/6548/1307/5906/6281/8829/22943/9231/8861/9748/627/5795/29984/7070/94/4035/5908/23603/382/6495/5583/23768/7082/342184/4088/29904/6093/9475/51057/9448/3987/23332/7855/5020/6714/6615/387/90102/22871/3556/22998/3791/10611/9693/1946/266727/7422/2697/7058/8321/857/3551/6591/5747/4593/27286	57
935	H3.3, GW/WT-up in K4me1	GO:0052126	movement in host environment	49/3330	158/18670	3.74157e-05	0.00175028	0.00140425	1969/2060/9213/4179/3688/983/3416/81603/9126/1500/5091/867/920/3695/3678/6404/949/2621/290/11060/3690/9218/4864/9525/5817/5819/3694/3685/128866/6714/1499/1234/1605/3373/8692/25978/5806/51193/7037/950/10475/10107/3303/3304/6993/1956/857/4233/22954	49
936	H3.3, GW/WT-up in K4me1	GO:0003205	cardiac chamber development	52/3330	171/18670	3.97545e-05	0.00184612	0.00148113	7798/8289/26508/7049/4853/7135/3776/7042/8829/657/55742/10818/60485/3091/54567/7168/4091/64220/93649/5914/2535/9241/4092/10848/4036/659/8828/182/9510/78987/7048/57493/23129/6474/3280/7468/3516/4887/11174/2296/1832/5754/6722/639/10370/57211/10512/8321/157378/5125/7046/2022	52
937	H3.3, GW/WT-up in K4me1	GO:0010976	positive regulation of neuron projection development	77/3330	281/18670	4.24163e-05	0.00195545	0.00156885	1855/23028/257194/23566/5906/4803/27/5362/27185/57118/8829/9231/118813/627/5526/4035/84298/23011/5587/51199/5663/3706/5604/27020/8482/29904/5176/5048/81565/162427/3675/10458/6014/23373/1954/348/2909/57498/3655/8837/659/2335/23363/10494/9139/23613/26039/140578/8536/22906/387/11344/23129/6474/5584/6498/22871/950/9693/411/1946/1809/347733/5754/6722/7422/2534/6993/8321/57154/1523/91584/5764/2146/1902…	77
938	H3.3, GW/WT-up in K4me1	GO:0043114	regulation of vascular permeability	18/3330	39/18670	4.29325e-05	0.00196501	0.00157652	56998/23576/6865/5795/5139/624/145741/388125/1003/7525/407010/348/2909/6714/3269/7422/3569/284	18
939	H3.3, GW/WT-up in K4me1	GO:0062197	cellular response to chemical stress	92/3330	350/18670	4.62591e-05	0.00210214	0.00168654	54206/4170/4688/3586/10276/5599/983/5660/10105/406/6188/4314/2113/5893/8531/4257/1017/5829/2308/8428/11035/5587/30001/3091/677/624/825/7168/25942/5151/10131/55512/57707/1398/8678/4779/8877/80131/10365/388/2034/87178/27429/9451/4929/22925/8575/8837/10494/140809/140885/6714/5594/3162/9943/1499/5580/10550/4638/3184/23657/836/5562/5269/8737/3303/3304/2309/2534/3066/135112/5796/4217/3569/1956/948/8321…	92
940	H3.3, GW/WT-up in K4me1	GO:0050673	epithelial cell proliferation	110/3330	434/18670	4.76284e-05	0.00214902	0.00172415	54206/1969/1296/7049/2152/4853/1893/3915/3586/3664/7042/11221/57608/8829/657/8945/5654/84280/26298/7480/94/3164/6667/2735/10818/8549/949/26277/5587/60485/6495/3091/677/5663/5228/54567/5604/4088/1012/5176/406968/9572/3690/406943/9241/5578/6662/5797/407010/348/25865/6868/57142/92/2191/8837/659/8828/100423036/3488/7857/1051/5594/3162/1499/3373/1295/55081/55764/185/6657/3280/3791/255324/2069/374/2247…	110
941	H3.3, GW/WT-up in K4me1	GO:0006024	glycosaminoglycan biosynthetic process	37/3330	110/18670	4.83576e-05	0.00216656	0.00173822	3339/9672/23169/8703/55454/9469/8509/8534/6484/4060/1634/10082/176/22856/64131/55512/3038/6483/9955/1213/9331/3553/11227/9334/3373/8702/92370/1462/5159/29940/10090/2137/6383/284/2131/56548/633	37
942	H3.3, GW/WT-up in K4me1	GO:0010594	regulation of endothelial cell migration	65/3330	229/18670	5.19348e-05	0.00231055	0.00185375	1969/57608/8829/5286/2113/94/6667/506/1634/949/90627/5587/3091/57381/161742/54567/9564/5176/406968/3728/3690/406943/4215/5578/5797/147372/407010/2821/348/25865/6868/9475/388/659/8828/100423036/6672/958/3162/29775/387/27086/3791/10563/306/2247/7424/6678/1906/7422/23328/168667/889/4233/406917/5764/285/6781/25960/284/5747/301/7114/8823/27286	65
943	H3.3, GW/WT-up in K4me1	GO:0030203	glycosaminoglycan metabolic process	49/3330	160/18670	5.35836e-05	0.00236735	0.00189932	3339/6548/9672/23169/8703/55454/9469/9806/8509/8534/6484/4060/1634/10082/11261/176/22856/64131/55512/3038/6483/9955/4669/1213/6448/9331/3553/11227/9334/3373/8692/3699/8702/92370/2247/3600/411/1462/5159/2296/29940/10090/2137/54928/6383/284/2131/56548/633	49
944	H3.3, GW/WT-up in K4me1	GO:0016311	dephosphorylation	119/3330	478/18670	5.53903e-05	0.00242697	0.00194715	23261/90853/8073/5792/9829/8556/26191/476/5208/5525/5784/7042/11221/163882/5209/5507/8945/22978/1847/22876/3632/1408/53/5795/5526/5499/54843/5519/84959/65125/81566/10106/9891/160760/5501/10160/11035/6815/1033/3958/5529/81537/145376/53349/11099/801/808/57718/161742/57082/11261/10776/4088/5780/283871/10421/1003/7531/56953/84687/8493/5797/6093/23239/390928/284352/147699/9475/5500/805/3631/284958/424…	119
945	H3.3, GW/WT-up in K4me1	GO:0048008	platelet-derived growth factor receptor signaling pathway	23/3330	57/18670	5.5696e-05	0.00242697	0.00194715	2152/8829/84159/5286/5795/867/4035/9026/55512/9564/93649/6714/5770/868/25976/56034/4015/5159/7422/5154/5327/3717/8013	23
946	H3.3, GW/WT-up in K4me1	GO:0001961	positive regulation of cytokine-mediated signaling pathway	21/3330	50/18670	5.77661e-05	0.00250005	0.00200578	1435/54765/29110/2621/3091/5048/26065/3661/6868/3554/57506/8904/54625/8737/1906/3303/3304/3574/8767/22954/10555	21
947	H3.3, GW/WT-up in K4me1	GO:0060537	muscle tissue development	104/3330	408/18670	5.93957e-05	0.00255321	0.00204843	57190/8289/6548/79647/26508/59269/7049/1901/607/4000/5999/27101/7135/467/1063/3776/7042/6840/3688/22943/983/1959/657/406/8531/7480/140465/2735/10818/1634/688/60485/6495/26585/54567/7168/4088/64220/57538/11214/4629/93649/5914/9241/1655/6662/8736/4729/80206/4092/407010/10848/6546/4036/8837/1385/3488/23363/56261/57158/5594/5600/9975/7048/1499/387/2317/22989/56983/4638/57493/205428/25976/6474/3516/10…	104
948	H3.3, GW/WT-up in K4me1	GO:0033002	muscle cell proliferation	67/3330	239/18670	6.11398e-05	0.00261054	0.00209443	56998/26119/5724/79647/7049/1901/3586/3776/7042/983/657/7189/3606/55810/51135/2735/60485/6495/7043/7168/55512/406932/1012/93649/9241/5136/10203/8837/3488/7052/9510/5594/3162/5600/7048/1499/27086/205428/3592/3516/2069/2247/3600/4883/6502/5159/2296/8737/1906/3720/5467/1432/2697/4217/2852/3569/3486/1956/2006/231/284/4856/3717/7046/8013/8862/3654	67
949	H3.3, GW/WT-up in K4me1	GO:0006979	response to oxidative stress	113/3330	451/18670	6.353e-05	0.00269452	0.0021618	57190/4520/4170/4688/3586/824/54583/10276/5599/983/5660/10105/406/8061/7352/6188/4314/2113/5893/4257/6667/1017/55967/5829/2054/2308/8428/5693/11035/5587/30001/3091/5663/7168/25942/5151/10131/55512/57707/1398/1236/8678/4779/8877/10365/348/2068/7837/388/6546/2034/87178/27429/4929/22925/8575/8837/57679/10494/140809/140885/54363/2686/2937/6714/5594/3162/4968/9943/1499/3373/8692/5580/10550/374/3184/23…	113
950	H3.3, GW/WT-up in K4me1	GO:0007492	endoderm development	28/3330	76/18670	6.44257e-05	0.00269656	0.00216344	23648/3915/83881/22943/657/8861/3678/8091/1284/677/123169/4088/3281/9241/3909/3685/1290/2335/55614/3689/1291/1499/1295/6657/1303/3912/2131/1289	28
951	H3.3, GW/WT-up in K4me1	GO:0048844	artery morphogenesis	28/3330	76/18670	6.44257e-05	0.00269656	0.00216344	7042/8829/57178/657/94/4035/6495/54567/64220/93649/9241/4092/348/4036/659/406944/182/4638/3280/3516/10427/5159/2296/6722/7422/639/7046/2022	28
952	H3.3, GW/WT-up in K4me1	GO:0042176	regulation of protein catabolic process	98/3330	381/18670	6.61762e-05	0.00275172	0.00220769	1855/7133/127544/11146/3586/51514/27185/3416/8945/406/51035/5962/144165/7480/4035/160418/2308/6815/51339/5663/4287/3320/4130/161582/4734/4947/4088/8554/5045/23274/80011/11060/54971/7314/114881/4779/64750/6662/6613/7077/1453/6093/4092/9817/10755/79016/348/165324/9655/7514/3553/64844/4036/57520/580/5270/1471/7327/91445/7078/1454/23429/25976/8975/27074/26234/55212/140458/1601/819/153769/3303/3304/33…	98
953	H3.3, GW/WT-up in K4me1	GO:0030199	collagen fibril organization	22/3330	54/18670	6.76042e-05	0.00279285	0.00224069	5351/4921/7042/84171/1280/4060/26585/176/7837/11117/84695/1290/5352/9508/4015/9509/2296/1303/1278/4017/7046/1289	22
954	H3.3, GW/WT-up in K4me1	GO:0010595	positive regulation of endothelial cell migration	41/3330	128/18670	6.96257e-05	0.0028578	0.0022928	57608/8829/5286/2113/6667/506/949/5587/3091/57381/9564/3690/4215/5578/147372/407010/2821/25865/6868/9475/388/659/8828/958/3162/27086/3791/306/2247/7424/6678/1906/7422/23328/4233/25960/284/301/7114/8823/27286	41
[truncated: 594 more rows]

## Sheet: 20211117_groupKegg_diffH33Up_q1
	Cluster	ID	Description	GeneRatio	BgRatio	pvalue	p.adjust	qvalue	geneID	Count
[truncated: 145 more rows]

## Sheet: 20211117_groupCgp_diffH33Up_q10
	Cluster	ID	Description	GeneRatio	BgRatio	pvalue	p.adjust	qvalue	geneID	Count
[truncated: 1,895 more rows]
